# Supplementary material for: Reversible Dissociation of a Dialumene
Source: Angew Chem Int Ed Engl. 2021 Oct 7;60(46):24702–8. doi: 10.1002/anie.202111385 (PMC8596890; doi:10.1002/anie.202111385)
Supplement: Supplementary file 1 — Supporting Information [file ANIE-60-24702-s002.zip]

Archive with 4 entries (4 files):
- 1.cif
- 4.cif
- 5.cif
- 6.cif
