# Supplementary material for: Reversible Dissociation of a Dialumene
Source: Angew Chem Int Ed Engl. 2021 Oct 7;60(46):24702–8. doi: 10.1002/anie.202111385 (PMC8596890; doi:10.1002/anie.202111385)
Supplement: Supplementary file 1 — Supporting Information [file ANIE-60-24702-s002.zip › 1.cif]

data_mc21021
_audit_creation_date               2021-07-29
_audit_creation_method
;
Olex2 1.2
(compiled 2018.05.29 svn.r3508 for OlexSys, GUI svn.r5506)
;
_shelx_SHELXL_version_number       '2018/3'
_audit_contact_author_address      ?
_audit_contact_author_email        ?
_audit_contact_author_name         ''
_audit_contact_author_phone        ?
_publ_contact_author_id_orcid      ?
_publ_section_references
;
Dolomanov, O.V., Bourhis, L.J., Gildea, R.J, Howard, J.A.K. & Puschmann, H.
 (2009), J. Appl. Cryst. 42, 339-341.

Sheldrick, G.M. (2015). Acta Cryst. C71, 3-8.
;
_chemical_name_common              ?
_chemical_name_systematic          ?
_chemical_formula_moiety           'C48 H74 Al2 N2 P2, C7 H7'
_chemical_formula_sum              'C55 H81 Al2 N2 P2'
_chemical_formula_weight           886.11
_chemical_melting_point            ?
loop_
  _atom_type_symbol
  _atom_type_description
  _atom_type_scat_dispersion_real
  _atom_type_scat_dispersion_imag
  _atom_type_scat_source
 'C' 'C' 0.0181 0.0091 'International Tables Vol C Tables 4.2.6.8 and 6.1.1.4'
 'H' 'H' 0.0000 0.0000 'International Tables Vol C Tables 4.2.6.8 and 6.1.1.4'
 'Al' 'Al' 0.2130 0.2455 'International Tables Vol C Tables 4.2.6.8 and 6.1.1.4'
 'N' 'N' 0.0311 0.0180 'International Tables Vol C Tables 4.2.6.8 and 6.1.1.4'
 'P' 'P' 0.2955 0.4335 'International Tables Vol C Tables 4.2.6.8 and 6.1.1.4'

_shelx_space_group_comment
;
The symmetry employed for this shelxl refinement is uniquely defined
by the following loop, which should always be used as a source of
symmetry information in preference to the above space-group names.
They are only intended as comments.
;
_space_group_crystal_system        'monoclinic'
_space_group_IT_number             14
_space_group_name_H-M_alt          'P 1 21/n 1'
_space_group_name_Hall             '-P 2yn'
loop_
  _space_group_symop_operation_xyz
 'x, y, z'
 '-x+1/2, y+1/2, -z+1/2'
 '-x, -y, -z'
 'x-1/2, -y-1/2, z-1/2'

_cell_length_a                     13.1729(3)
_cell_length_b                     14.1285(3)
_cell_length_c                     14.0626(2)
_cell_angle_alpha                  90
_cell_angle_beta                   92.042(2)
_cell_angle_gamma                  90
_cell_volume                       2615.58(9)
_cell_formula_units_Z              2
_cell_measurement_reflns_used      18089
_cell_measurement_temperature      120.01(10)
_cell_measurement_theta_max        76.1260
_cell_measurement_theta_min        4.4100
_shelx_estimated_absorpt_T_max     0.931
_shelx_estimated_absorpt_T_min     0.807
_exptl_absorpt_coefficient_mu      1.341
_exptl_absorpt_correction_T_max    1.00000
_exptl_absorpt_correction_T_min    0.63248
_exptl_absorpt_correction_type     multi-scan
_exptl_absorpt_process_details
;
CrysAlisPro 1.171.41.99a (Rigaku Oxford Diffraction, 2021)
Empirical absorption correction using spherical harmonics,
implemented in SCALE3 ABSPACK scaling algorithm.
;
_exptl_absorpt_special_details     ?
_exptl_crystal_colour              'dark purple'
_exptl_crystal_density_diffrn      1.125
_exptl_crystal_density_meas        ?
_exptl_crystal_density_method      ?
_exptl_crystal_description         block
_exptl_crystal_F_000               962
loop_
  _exptl_crystal_face_index_h
  _exptl_crystal_face_index_k
  _exptl_crystal_face_index_l
  _exptl_crystal_face_perp_dist
 3 4 8 0.0557
 0 7 -6 0.0279
 -3 -7 -4 0.0606
 0 -7 6 0.0263
 -4 6 6 0.0617
 3 6 6 0.0558
 6 4 5 0.0506
 8 -4 -2 0.0706
 0 -6 -7 0.0463
 -7 -3 -4 0.0791
 -8 3 2 0.0738

_exptl_crystal_size_max            0.167
_exptl_crystal_size_mid            0.11
_exptl_crystal_size_min            0.054
_exptl_transmission_factor_max     ?
_exptl_transmission_factor_min     ?
_diffrn_reflns_av_R_equivalents    ?
_diffrn_reflns_av_unetI/netI       0.0289
_diffrn_reflns_Laue_measured_fraction_full  1.000
_diffrn_reflns_Laue_measured_fraction_max  0.998
_diffrn_reflns_limit_h_max         16
_diffrn_reflns_limit_h_min         -16
_diffrn_reflns_limit_k_max         17
_diffrn_reflns_limit_k_min         -17
_diffrn_reflns_limit_l_max         17
_diffrn_reflns_limit_l_min         -15
_diffrn_reflns_number              11560
_diffrn_reflns_point_group_measured_fraction_full  1.000
_diffrn_reflns_point_group_measured_fraction_max  0.998
_diffrn_reflns_theta_full          67.684
_diffrn_reflns_theta_max           76.511
_diffrn_reflns_theta_min           4.438
_diffrn_ambient_temperature        120.01(10)
_diffrn_detector_area_resol_mean   5.1574
_diffrn_detector_type              Atlas
_diffrn_measured_fraction_theta_full  1.000
_diffrn_measured_fraction_theta_max  0.998
_diffrn_measurement_details
;
List of Runs (angles in degrees, time in seconds):

  # Type    Start    End  Width  t~exp~   \w     \q     \k     \f   Frames
--------------------------------------------------------------------------
  1  \w    -38.00  36.00   1.00    5.00    --    0.00  72.00  77.00   74
  2  \w    -14.00  37.00   1.00    5.00    --    0.00 -72.00 -52.00   51
  3  \w   -148.00 -80.00   1.00   15.00    --  -59.00 -72.00 -52.00   68
  4  \w    -15.00  97.00   1.00   15.00    --   59.00 -72.00 -52.00  112
  5  \w    101.00 178.00   1.00   20.00    --  118.00  72.00  77.00   77
  6  \w     29.00 156.00   1.00   20.00    --  118.00 -72.00 -52.00  127
  7  \w    -21.00  39.00   1.00    5.00    --    0.00 -77.00-120.00   60
  8  \w    -39.00  42.00   1.00    5.00    --    0.00  77.00-150.00   81
  9  \w    -97.00  30.00   1.00   15.00    --  -59.00  72.00  77.00  127
 10  \w   -151.00 -82.00   1.00   15.00    --  -59.00 -77.00   0.00   69
 11  \w   -148.00 -82.00   1.00   15.00    --  -59.00 -99.00-120.00   66
 12  \w   -148.00 -82.00   1.00   15.00    --  -59.00 -99.00  90.00   66
 13  \w    -87.00  -6.00   1.00   15.00    --  -59.00 125.00  60.00   81
 14  \w    103.00 151.00   1.00   15.00    --   59.00  77.00 -60.00   48
 15  \w    103.00 151.00   1.00   15.00    --   59.00  77.00 150.00   48
 16  \w     97.00 143.00   1.00   15.00    --   59.00 125.00 -60.00   46
 17  \w    103.00 151.00   1.00   15.00    --   59.00  77.00  60.00   48
 18  \w     27.00 112.00   1.00   15.00    --   59.00-125.00 -60.00   85
 19  \w     32.00 109.00   1.00   20.00    --  118.00-111.00   0.00   77
 20  \w     32.00 109.00   1.00   20.00    --  118.00-111.00  30.00   77
 21  \w     32.00 163.00   1.00   20.00    --  118.00 -30.00 -90.00  131
 22  \w     22.00 178.00   1.00   20.00    --  118.00   0.00-180.00  156
 23  \w     26.00 157.00   1.00   20.00    --  118.00 -77.00  60.00  131
 24  \w     27.00 106.00   1.00   20.00    --  118.00 -94.00-180.00   79
 25  \w     32.00 109.00   1.00   20.00    --  118.00-111.00 150.00   77
 26  \w     32.00 109.00   1.00   20.00    --  118.00-111.00  60.00   77
 27  \w     82.00 178.00   1.00   20.00    --  118.00  45.00 -60.00   96
 28  \w     34.00 154.00   1.00   20.00    --  118.00 -45.00 -60.00  120
 29  \w    104.00 178.00   1.00   20.00    --  118.00 111.00 150.00   74
 30  \w     27.00 106.00   1.00   20.00    --  118.00 -94.00  90.00   79
 31  \w     27.00 106.00   1.00   20.00    --  118.00 -94.00 150.00   79
 32  \w     24.00 159.00   1.00   20.00    --  118.00 -84.00  86.00  135
 33  \w     82.00 178.00   1.00   20.00    --  118.00  45.00-150.00   96
 34  \w    103.00 178.00   1.00   20.00    --  118.00  77.00  60.00   75
 35  \w     32.00 109.00   1.00   20.00    --  118.00-111.00-180.00   77
 36  \w    103.00 178.00   1.00   20.00    --  118.00  77.00-180.00   75
 37  \w     32.00 109.00   1.00   20.00    --  118.00-111.00  90.00   77
 38  \w     32.00 109.00   1.00   20.00    --  118.00-111.00 -60.00   77
 39  \w     31.00  69.00   1.00   20.00    --  118.00 -94.00 -90.00   38
 40  \w    122.00 149.00   1.00   20.00    --  118.00 -77.00  90.00   27
 41  \w     72.00 154.00   1.00   20.00    --  118.00 -61.00   0.00   82
 42  \w    107.00 178.00   1.00   20.00    --  118.00 111.00 -60.00   71
 43  \w    128.00 165.00   1.00   20.00    --  118.00 111.00  90.00   37
 44  \w     33.00  59.00   1.00   20.00    --  118.00 -77.00  90.00   26
 45  \w     55.00 109.00   1.00   20.00    --  118.00-111.00 -30.00   54
 46  \w    152.00 178.00   1.00   20.00    --  118.00  61.00 150.00   26
 47  \w     28.00 106.00   1.00   20.00    --  118.00 -94.00-150.00   78
 48  \w     71.00  97.00   1.00   20.00    --  118.00 178.00   0.00   26
 49  \w     33.00 105.00   1.00   20.00    --  118.00-111.00 -90.00   72
 50  \w     87.00 134.00   1.00   20.00    --  118.00  61.00 150.00   47
 51  \w     52.00  80.00   1.00   20.00    --  118.00 -45.00-150.00   28
 52  \w    115.00 156.00   1.00   20.00    --  118.00  61.00  30.00   41
 53  \w     86.00 176.00   1.00   20.00    --  118.00  45.00 120.00   90
 54  \w     32.00  67.00   1.00   20.00    --  118.00 -94.00-120.00   35
 55  \w     70.00  96.00   1.00   20.00    --  118.00 -94.00-120.00   26
 56  \w     63.00  89.00   1.00   20.00    --  118.00 -30.00 120.00   26
 57  \w    118.00 158.00   1.00   20.00    --  118.00 -30.00 120.00   40
 58  \w    124.00 150.00   1.00   20.00    --  118.00 -77.00 150.00   26
 59  \w    128.00 171.00   1.00   20.00    --  118.00 111.00  60.00   43
 60  \w     70.00 106.00   1.00   20.00    --  118.00 -94.00 -60.00   36
;
_diffrn_measurement_device         'four-circle diffractometer'
_diffrn_measurement_device_type    'SuperNova, Dual, Cu at home/near, Atlas'
_diffrn_measurement_method         '\w scans'
_diffrn_radiation_type             CuK\a
_diffrn_radiation_wavelength       1.54184
_diffrn_source                     ?
_reflns_Friedel_coverage           0.000
_reflns_Friedel_fraction_full      .
_reflns_Friedel_fraction_max       .
_reflns_number_gt                  9408
_reflns_number_total               11560
_reflns_special_details
;
 _reflns_Friedel_fraction is defined as the number of unique
 Friedel pairs measured divided by the number that would be
 possible theoretically, ignoring centric projections and
 systematic absences. Completness statistics refer to single and
 composite reflections containing twin component 1 only.
;
_reflns_threshold_expression       'I > 2\s(I)'
_computing_cell_refinement         'CrysAlisPro 1.171.41.99a (Rigaku OD, 2021)'
_computing_data_collection         'CrysAlisPro 1.171.41.99a (Rigaku OD, 2021)'
_computing_data_reduction          'CrysAlisPro 1.171.41.99a (Rigaku OD, 2021)'
_computing_molecular_graphics      'Olex2 (Dolomanov et al., 2009)'
_computing_publication_material    'Olex2 (Dolomanov et al., 2009)'
_computing_structure_refinement    'ShelXL (Sheldrick, 2015)'
_computing_structure_solution      ?
_refine_diff_density_max           0.426
_refine_diff_density_min           -0.342
_refine_diff_density_rms           0.062
_refine_ls_extinction_coef         .
_refine_ls_extinction_method       none
_refine_ls_goodness_of_fit_ref     1.035
_refine_ls_hydrogen_treatment      constr
_refine_ls_matrix_type             full
_refine_ls_number_parameters       373
_refine_ls_number_reflns           11560
_refine_ls_number_restraints       48
_refine_ls_R_factor_all            0.0730
_refine_ls_R_factor_gt             0.0614
_refine_ls_restrained_S_all        1.049
_refine_ls_shift/su_max            0.001
_refine_ls_shift/su_mean           0.000
_refine_ls_structure_factor_coef   Fsqd
_refine_ls_weighting_details      
 'w=1/[\s^2^(Fo^2^)+(0.1172P)^2^+0.2576P] where P=(Fo^2^+2Fc^2^)/3'
_refine_ls_weighting_scheme        calc
_refine_ls_wR_factor_gt            0.1660
_refine_ls_wR_factor_ref           0.1726
_refine_special_details
;
 The structure was modelled as a non-merohedral twin with twin law [-1 0 0 / 0 -1 0 / 0 0 1] (BASF = 0.3212(12)). A disordered toluene solvent molecule using the FragmentDB function of Olex2 and fitting the idealised molecules onto peaks observed in a difference map. RIGU and SADI restraints were used to control the toluene.
;
_olex2_refinement_description
;
1. Twinned data refinement
 Scales: 0.5339(14)
 0.4661(14)
2. Fixed Uiso
 At 1.2 times of:
  All C(H) groups, All C(H,H) groups
 At 1.5 times of:
  All C(H,H,H) groups
3. Shared sites
{C26, C26A}
{C27, C27A}
4. Restrained distances
 C28A-C26A = C28-C27
 1.5 with sigma of 0.02
 C28-C26
 2.51 with sigma of 0.04
 C28A-C27A
 2.51 with sigma of 0.04
 C28A-C25
 2.51 with sigma of 0.04
 C28-C25_$1
 2.51 with sigma of 0.04
5. Uiso/Uaniso restraints and constraints
Uanis(C26) = Uanis(C26A)
Uanis(C27) = Uanis(C27A)
6. Rigid body (RIGU) restrains
 C1, C1A
 with sigma for 1-2 distances of 0.004 and sigma for 1-3 distances of 0.004
 C25, C26, C26A, C27, C27A, C28, C28A
 with sigma for 1-2 distances of 0.004 and sigma for 1-3 distances of 0.004
 C1A, C2A, C3A
 with sigma for 1-2 distances of 0.004 and sigma for 1-3 distances of 0.004
 C2
 with sigma for 1-2 distances of 0.004 and sigma for 1-3 distances of 0.004
7. Others
 Sof(Al1A)=1-FVAR(1)
 Sof(Al1)=FVAR(1)
 Sof(C1A)=Sof(C2A)=Sof(C3A)=Sof(H3A)=Sof(C4A)=Sof(H4AA)=Sof(H4AB)=Sof(C5A)=
 Sof(H5AA)=Sof(H5AB)=Sof(C6A)=Sof(H6A)=Sof(C7A)=Sof(H7AA)=Sof(H7AB)=1-FVAR(2)
 Sof(C1)=Sof(C2)=Sof(C3)=Sof(H3)=Sof(C4)=Sof(H4A)=Sof(H4B)=Sof(C5)=Sof(H5A)=
 Sof(H5B)=Sof(C6)=Sof(H6)=Sof(C7)=Sof(H7A)=Sof(H7B)=FVAR(2)
 Fixed Sof: H25(0.5) C26(0.5) H26(0.5) C26A(0.5) C27(0.5) C27A(0.5) C28(0.25)
 H28A(0.25) H28B(0.25) H28C(0.25) C28A(0.25) H28D(0.25) H28E(0.25) H28F(0.25)
8.a Ternary CH refined with riding coordinates:
 C3(H3), C3A(H3A), C6(H6), C6A(H6A)
8.b Secondary CH2 refined with riding coordinates:
 C4(H4A,H4B), C4A(H4AA,H4AB), C5(H5A,H5B), C5A(H5AA,H5AB), C7(H7A,H7B),
 C7A(H7AA,H7AB)
8.c Me refined with riding coordinates:
 C28(H28A,H28B,H28C), C28A(H28D,H28E,H28F)
8.d Aromatic/amide H refined with riding coordinates:
 C19(H19), C22(H22), C25(H25), C26(H26), C27A(H27A)
8.e Idealised Me refined as rotating group:
 C9(H9A,H9B,H9C), C10(H10A,H10B,H10C), C11(H11A,H11B,H11C), C13(H13A,H13B,
 H13C), C14(H14A,H14B,H14C), C15(H15A,H15B,H15C), C18(H18A,H18B,H18C), C21(H21A,
 H21B,H21C), C24(H24A,H24B,H24C)
;
_atom_sites_solution_hydrogens     geom
_atom_sites_solution_primary       ?
_atom_sites_solution_secondary     ?
loop_
  _atom_site_label
  _atom_site_type_symbol
  _atom_site_fract_x
  _atom_site_fract_y
  _atom_site_fract_z
  _atom_site_U_iso_or_equiv
  _atom_site_adp_type
  _atom_site_occupancy
  _atom_site_site_symmetry_order
  _atom_site_calc_flag
  _atom_site_refinement_flags_posn
  _atom_site_refinement_flags_adp
  _atom_site_refinement_flags_occupancy
  _atom_site_disorder_assembly
  _atom_site_disorder_group
 P1 P 0.49786(5) 0.73164(4) 0.50578(4) 0.03090(18) Uani 1 1 d . . . . .
 Al1 Al 0.54777(6) 0.56778(5) 0.46438(5) 0.0274(3) Uani 0.878(4) 1 d . . P A 1
 Al1A Al 0.4573(8) 0.5668(4) 0.4583(5) 0.053(3) Uani 0.122(4) 1 d . . P A 2
 N1 N 0.51695(18) 0.60567(14) 0.33629(13) 0.0345(4) Uani 1 1 d . . . . .
 C1 C 0.5253(7) 0.6998(6) 0.3193(6) 0.0275(15) Uani 0.510(8) 1 d . U P A 1
 C1A C 0.4856(6) 0.6983(7) 0.3216(6) 0.0263(16) Uani 0.490(8) 1 d . U P A 2
 C2 C 0.5146(8) 0.7746(8) 0.3880(8) 0.0292(19) Uani 0.510(8) 1 d . U P A 1
 C2A C 0.4824(8) 0.7636(9) 0.3869(9) 0.030(2) Uani 0.490(8) 1 d . U P A 2
 C3 C 0.5192(7) 0.8640(4) 0.3318(4) 0.0326(13) Uani 0.510(8) 1 d . . P A 1
 H3 H 0.537349 0.921568 0.370140 0.039 Uiso 0.510(8) 1 calc R . P A 1
 C3A C 0.4616(7) 0.8605(4) 0.3349(4) 0.0348(13) Uani 0.490(8) 1 d . U P A 2
 H3A H 0.432457 0.912157 0.374160 0.042 Uiso 0.490(8) 1 calc R . P A 2
 C4 C 0.4222(5) 0.8739(5) 0.2681(4) 0.0409(14) Uani 0.510(8) 1 d . . P A 1
 H4A H 0.419271 0.936429 0.236220 0.049 Uiso 0.510(8) 1 calc R . P A 1
 H4B H 0.360425 0.865385 0.305220 0.049 Uiso 0.510(8) 1 calc R . P A 1
 C4A C 0.5587(6) 0.8854(5) 0.2814(5) 0.0483(17) Uani 0.490(8) 1 d . . P A 2
 H4AA H 0.619582 0.884658 0.324747 0.058 Uiso 0.490(8) 1 calc R . P A 2
 H4AB H 0.552808 0.948182 0.250456 0.058 Uiso 0.490(8) 1 calc R . P A 2
 C5 C 0.4340(5) 0.7919(4) 0.1941(4) 0.0382(14) Uani 0.510(8) 1 d . . P A 1
 H5A H 0.378837 0.744776 0.199000 0.046 Uiso 0.510(8) 1 calc R . P A 1
 H5B H 0.433981 0.816749 0.128323 0.046 Uiso 0.510(8) 1 calc R . P A 1
 C5A C 0.5627(5) 0.8041(6) 0.2059(5) 0.0467(18) Uani 0.490(8) 1 d . . P A 2
 H5AA H 0.560741 0.829957 0.140437 0.056 Uiso 0.490(8) 1 calc R . P A 2
 H5AB H 0.624976 0.765469 0.215571 0.056 Uiso 0.490(8) 1 calc R . P A 2
 C6 C 0.5386(5) 0.7480(4) 0.2234(3) 0.0317(13) Uani 0.510(8) 1 d . . P A 1
 H6 H 0.571574 0.709111 0.173746 0.038 Uiso 0.510(8) 1 calc R . P A 1
 C6A C 0.4670(5) 0.7452(4) 0.2240(3) 0.0329(14) Uani 0.490(8) 1 d . . P A 2
 H6A H 0.442778 0.702657 0.171112 0.040 Uiso 0.490(8) 1 calc R . P A 2
 C7 C 0.5966(5) 0.8377(4) 0.2561(4) 0.0370(14) Uani 0.510(8) 1 d . . P A 1
 H7A H 0.600991 0.885812 0.205226 0.044 Uiso 0.510(8) 1 calc R . P A 1
 H7B H 0.665089 0.823758 0.283976 0.044 Uiso 0.510(8) 1 calc R . P A 1
 C7A C 0.3945(5) 0.8247(5) 0.2515(4) 0.0363(14) Uani 0.490(8) 1 d . . P A 2
 H7AA H 0.384491 0.872527 0.200573 0.044 Uiso 0.490(8) 1 calc R . P A 2
 H7AB H 0.327999 0.800638 0.271640 0.044 Uiso 0.490(8) 1 calc R . P A 2
 C8 C 0.6036(2) 0.7893(2) 0.5762(2) 0.0486(7) Uani 1 1 d . . . . .
 C9 C 0.6978(3) 0.7807(4) 0.5189(3) 0.0783(12) Uani 1 1 d . . . . .
 H9A H 0.712860 0.713669 0.508441 0.118 Uiso 1 1 calc GR . . . .
 H9B H 0.755164 0.810489 0.553674 0.118 Uiso 1 1 calc GR . . . .
 H9C H 0.686570 0.812371 0.457450 0.118 Uiso 1 1 calc GR . . . .
 C10 C 0.6222(3) 0.7364(3) 0.6700(2) 0.0636(9) Uani 1 1 d . . . . .
 H10A H 0.635735 0.669570 0.656901 0.095 Uiso 1 1 calc GR . . . .
 H10B H 0.562028 0.741693 0.708653 0.095 Uiso 1 1 calc GR . . . .
 H10C H 0.680885 0.764114 0.704685 0.095 Uiso 1 1 calc GR . . . .
 C11 C 0.5829(4) 0.8944(3) 0.5969(4) 0.0981(18) Uani 1 1 d . . . . .
 H11A H 0.563557 0.926862 0.537385 0.147 Uiso 1 1 calc GR . . . .
 H11B H 0.644291 0.923611 0.625096 0.147 Uiso 1 1 calc GR . . . .
 H11C H 0.527478 0.899479 0.641314 0.147 Uiso 1 1 calc GR . . . .
 C12 C 0.3708(2) 0.7591(2) 0.5549(2) 0.0542(7) Uani 1 1 d . . . . .
 C13 C 0.3657(4) 0.7293(3) 0.6574(3) 0.0786(12) Uani 1 1 d . . . . .
 H13A H 0.294639 0.728404 0.675830 0.118 Uiso 1 1 calc GR . . . .
 H13B H 0.404133 0.774144 0.697709 0.118 Uiso 1 1 calc GR . . . .
 H13C H 0.394873 0.665832 0.665249 0.118 Uiso 1 1 calc GR . . . .
 C14 C 0.3382(3) 0.8628(3) 0.5404(3) 0.0747(11) Uani 1 1 d . . . . .
 H14A H 0.348028 0.881234 0.474122 0.112 Uiso 1 1 calc GR . . . .
 H14B H 0.379498 0.903647 0.582763 0.112 Uiso 1 1 calc GR . . . .
 H14C H 0.266400 0.869715 0.554928 0.112 Uiso 1 1 calc GR . . . .
 C15 C 0.2957(3) 0.6996(4) 0.4938(4) 0.0946(16) Uani 1 1 d . . . . .
 H15A H 0.226843 0.708519 0.516375 0.142 Uiso 1 1 calc GR . . . .
 H15B H 0.314338 0.632561 0.498850 0.142 Uiso 1 1 calc GR . . . .
 H15C H 0.298099 0.719727 0.427243 0.142 Uiso 1 1 calc GR . . . .
 C16 C 0.5141(2) 0.54076(15) 0.25738(15) 0.0349(5) Uani 1 1 d . . . . .
 C17 C 0.6053(2) 0.51070(18) 0.21899(18) 0.0422(6) Uani 1 1 d . . . . .
 C18 C 0.7061(3) 0.5436(2) 0.2593(2) 0.0530(7) Uani 1 1 d . . . . .
 H18A H 0.715929 0.519847 0.324474 0.080 Uiso 1 1 calc GR . . . .
 H18B H 0.707813 0.612978 0.259875 0.080 Uiso 1 1 calc GR . . . .
 H18C H 0.760365 0.519607 0.220031 0.080 Uiso 1 1 calc GR . . . .
 C19 C 0.6003(3) 0.4480(2) 0.14181(19) 0.0512(7) Uani 1 1 d . . . . .
 H19 H 0.661585 0.427657 0.114570 0.061 Uiso 1 1 calc R . . . .
 C20 C 0.5083(3) 0.41475(18) 0.10411(19) 0.0532(8) Uani 1 1 d . . . . .
 C21 C 0.5046(4) 0.3485(2) 0.0186(2) 0.0708(11) Uani 1 1 d . . . . .
 H21A H 0.564058 0.306768 0.021532 0.106 Uiso 1 1 calc GR . . . .
 H21B H 0.504910 0.385915 -0.040122 0.106 Uiso 1 1 calc GR . . . .
 H21C H 0.442570 0.310348 0.019286 0.106 Uiso 1 1 calc GR . . . .
 C22 C 0.4200(3) 0.4435(2) 0.14512(18) 0.0485(7) Uani 1 1 d . . . . .
 H22 H 0.356872 0.419781 0.120602 0.058 Uiso 1 1 calc R . . . .
 C23 C 0.4207(2) 0.50657(18) 0.22182(17) 0.0406(6) Uani 1 1 d . . . . .
 C24 C 0.3240(3) 0.5351(2) 0.2673(2) 0.0497(7) Uani 1 1 d . . . . .
 H24A H 0.329064 0.520854 0.335529 0.075 Uiso 1 1 calc GR . . . .
 H24B H 0.266980 0.499884 0.237911 0.075 Uiso 1 1 calc GR . . . .
 H24C H 0.312845 0.603102 0.258230 0.075 Uiso 1 1 calc GR . . . .
 C25 C 0.4007(5) 0.9927(7) 0.0077(7) 0.126(3) Uani 1 1 d D U . . .
 H25 H 0.329208 0.987560 0.012905 0.151 Uiso 0.5 1 calc R . P B 1
 C26 C 0.4510(9) 1.0544(7) 0.0654(7) 0.154(3) Uani 0.5 1 d D U P C 1
 H26 H 0.415674 1.090930 0.110262 0.184 Uiso 0.5 1 calc R . P C 1
 C26A C 0.4510(9) 1.0544(7) 0.0654(7) 0.154(3) Uani 0.5 1 d D U P C 2
 C27 C 0.5533(10) 1.0633(8) 0.0583(8) 0.162(4) Uani 0.5 1 d D U P C 1
 C27A C 0.5533(10) 1.0633(8) 0.0583(8) 0.162(4) Uani 0.5 1 d D U P C 2
 H27A H 0.591433 1.106410 0.097208 0.195 Uiso 1 1 calc R . . C 2
 C28 C 0.5728(15) 1.1252(15) 0.1292(14) 0.119(6) Uani 0.25 1 d D U P C 1
 H28A H 0.645666 1.139110 0.133139 0.179 Uiso 0.25 1 calc R . P C 1
 H28B H 0.534799 1.183774 0.116581 0.179 Uiso 0.25 1 calc R . P C 1
 H28C H 0.551974 1.097777 0.189453 0.179 Uiso 0.25 1 calc R . P C 1
 C28A C 0.4256(19) 1.1155(17) 0.1353(13) 0.130(7) Uani 0.25 1 d D U P C 2
 H28D H 0.486672 1.148068 0.159990 0.195 Uiso 0.25 1 calc R . P C 2
 H28E H 0.376916 1.162103 0.109476 0.195 Uiso 0.25 1 calc R . P C 2
 H28F H 0.394724 1.080284 0.186982 0.195 Uiso 0.25 1 calc R . P C 2

loop_
  _atom_site_aniso_label
  _atom_site_aniso_U_11
  _atom_site_aniso_U_22
  _atom_site_aniso_U_33
  _atom_site_aniso_U_23
  _atom_site_aniso_U_13
  _atom_site_aniso_U_12
 P1 0.0473(3) 0.0200(3) 0.0253(3) -0.00181(18) -0.0005(2) 0.0008(2)
 Al1 0.0404(5) 0.0199(3) 0.0221(4) 0.0022(2) 0.0021(3) 0.0012(3)
 Al1A 0.106(8) 0.014(3) 0.039(4) 0.002(2) -0.004(3) 0.010(3)
 N1 0.0601(13) 0.0195(9) 0.0241(10) 0.0001(7) 0.0043(8) 0.0023(8)
 C1 0.042(4) 0.019(2) 0.022(3) 0.0008(16) 0.002(3) 0.003(4)
 C1A 0.033(4) 0.022(3) 0.024(3) 0.0053(16) 0.001(3) 0.002(3)
 C2 0.050(6) 0.012(3) 0.025(3) -0.004(2) -0.005(4) -0.013(3)
 C2A 0.048(6) 0.013(3) 0.028(3) 0.003(2) -0.010(4) -0.018(3)
 C3 0.047(4) 0.021(2) 0.031(3) 0.0004(18) 0.005(3) -0.001(2)
 C3A 0.050(4) 0.019(2) 0.035(3) 0.0031(18) 0.000(3) -0.001(3)
 C4 0.058(3) 0.030(3) 0.035(3) 0.000(2) -0.002(2) 0.009(3)
 C4A 0.061(4) 0.038(4) 0.046(4) 0.012(3) 0.002(3) -0.011(3)
 C5 0.053(3) 0.031(3) 0.029(3) 0.002(2) -0.006(2) 0.006(2)
 C5A 0.059(4) 0.043(4) 0.040(4) 0.019(3) 0.015(3) 0.005(3)
 C6 0.048(4) 0.021(3) 0.026(3) 0.0015(18) 0.0039(19) -0.002(2)
 C6A 0.050(4) 0.025(3) 0.024(3) 0.0058(19) 0.001(2) 0.006(2)
 C7 0.052(3) 0.028(3) 0.032(3) 0.003(2) 0.007(2) -0.006(3)
 C7A 0.046(3) 0.029(3) 0.034(3) 0.009(2) -0.008(2) 0.008(2)
 C8 0.0581(17) 0.0361(14) 0.0504(17) -0.0002(11) -0.0145(12) -0.0031(12)
 C9 0.0511(18) 0.096(3) 0.088(3) 0.024(2) -0.0067(17) -0.0180(19)
 C10 0.077(2) 0.066(2) 0.0458(18) -0.0037(14) -0.0217(15) 0.0039(18)
 C11 0.105(3) 0.0332(18) 0.151(4) -0.015(2) -0.067(3) -0.003(2)
 C12 0.0510(16) 0.0451(17) 0.067(2) -0.0162(13) 0.0089(13) 0.0043(13)
 C13 0.087(3) 0.070(3) 0.082(3) 0.002(2) 0.046(2) -0.003(2)
 C14 0.076(2) 0.053(2) 0.095(3) -0.0216(19) 0.007(2) 0.0221(18)
 C15 0.0409(17) 0.084(3) 0.158(5) -0.054(3) -0.006(2) 0.0058(18)
 C16 0.0650(16) 0.0210(10) 0.0187(11) 0.0002(7) 0.0016(9) 0.0038(10)
 C17 0.0677(17) 0.0303(12) 0.0291(13) 0.0027(9) 0.0071(10) 0.0084(11)
 C18 0.0626(18) 0.0478(17) 0.0492(17) 0.0022(12) 0.0080(13) 0.0094(14)
 C19 0.089(2) 0.0339(13) 0.0310(14) 0.0001(10) 0.0135(13) 0.0138(14)
 C20 0.108(3) 0.0274(12) 0.0243(13) 0.0007(9) 0.0023(13) 0.0039(14)
 C21 0.142(4) 0.0405(16) 0.0304(17) -0.0095(11) 0.0043(18) 0.0012(19)
 C22 0.085(2) 0.0313(13) 0.0283(13) 0.0012(9) -0.0079(12) -0.0056(13)
 C23 0.0675(17) 0.0275(12) 0.0267(12) 0.0034(9) -0.0006(10) 0.0000(11)
 C24 0.0619(17) 0.0407(15) 0.0462(16) 0.0021(11) -0.0028(12) -0.0034(13)
 C25 0.092(4) 0.136(6) 0.150(6) 0.099(5) 0.000(4) 0.012(4)
 C26 0.195(8) 0.135(7) 0.130(6) 0.099(5) -0.022(6) 0.011(6)
 C26A 0.195(8) 0.135(7) 0.130(6) 0.099(5) -0.022(6) 0.011(6)
 C27 0.178(7) 0.144(8) 0.161(8) 0.110(7) -0.050(7) 0.003(7)
 C27A 0.178(7) 0.144(8) 0.161(8) 0.110(7) -0.050(7) 0.003(7)
 C28 0.078(11) 0.150(18) 0.131(16) 0.093(10) 0.017(10) 0.043(11)
 C28A 0.128(16) 0.17(2) 0.091(13) 0.081(8) -0.045(10) -0.044(13)

_geom_special_details
;
 All esds (except the esd in the dihedral angle between two l.s. planes)
 are estimated using the full covariance matrix.  The cell esds are taken
 into account individually in the estimation of esds in distances, angles
 and torsion angles; correlations between esds in cell parameters are only
 used when they are defined by crystal symmetry.  An approximate (isotropic)
 treatment of cell esds is used for estimating esds involving l.s. planes.
;
loop_
  _geom_bond_atom_site_label_1
  _geom_bond_atom_site_label_2
  _geom_bond_distance
  _geom_bond_site_symmetry_2
  _geom_bond_publ_flag
 P1 Al1 2.4816(9) . ?
 P1 Al1A 2.476(7) . ?
 P1 C2 1.785(12) . ?
 P1 C2A 1.737(13) . ?
 P1 C8 1.868(3) . ?
 P1 C12 1.874(3) . ?
 Al1 Al1 2.5190(14) 3_666 ?
 Al1 N1 1.909(2) . ?
 Al1A Al1A 2.471(13) 3_666 ?
 Al1A N1 1.989(8) . ?
 N1 C1 1.356(9) . ?
 N1 C1A 1.385(10) . ?
 N1 C16 1.439(3) . ?
 C1 C2 1.442(13) . ?
 C1 C6 1.526(10) . ?
 C1A C2A 1.303(16) . ?
 C1A C6A 1.536(10) . ?
 C2 C3 1.493(13) . ?
 C2A C3A 1.571(14) . ?
 C3 H3 1.0000 . ?
 C3 C4 1.541(9) . ?
 C3 C7 1.545(8) . ?
 C3A H3A 1.0000 . ?
 C3A C4A 1.548(10) . ?
 C3A C7A 1.530(8) . ?
 C4 H4A 0.9900 . ?
 C4 H4B 0.9900 . ?
 C4 C5 1.569(8) . ?
 C4A H4AA 0.9900 . ?
 C4A H4AB 0.9900 . ?
 C4A C5A 1.566(10) . ?
 C5 H5A 0.9900 . ?
 C5 H5B 0.9900 . ?
 C5 C6 1.553(8) . ?
 C5A H5AA 0.9900 . ?
 C5A H5AB 0.9900 . ?
 C5A C6A 1.540(9) . ?
 C6 H6 1.0000 . ?
 C6 C7 1.541(7) . ?
 C6A H6A 1.0000 . ?
 C6A C7A 1.532(8) . ?
 C7 H7A 0.9900 . ?
 C7 H7B 0.9900 . ?
 C7A H7AA 0.9900 . ?
 C7A H7AB 0.9900 . ?
 C8 C9 1.508(5) . ?
 C8 C10 1.528(4) . ?
 C8 C11 1.538(5) . ?
 C9 H9A 0.9800 . ?
 C9 H9B 0.9800 . ?
 C9 H9C 0.9800 . ?
 C10 H10A 0.9800 . ?
 C10 H10B 0.9800 . ?
 C10 H10C 0.9800 . ?
 C11 H11A 0.9800 . ?
 C11 H11B 0.9800 . ?
 C11 H11C 0.9800 . ?
 C12 C13 1.505(5) . ?
 C12 C14 1.540(5) . ?
 C12 C15 1.537(5) . ?
 C13 H13A 0.9800 . ?
 C13 H13B 0.9800 . ?
 C13 H13C 0.9800 . ?
 C14 H14A 0.9800 . ?
 C14 H14B 0.9800 . ?
 C14 H14C 0.9800 . ?
 C15 H15A 0.9800 . ?
 C15 H15B 0.9800 . ?
 C15 H15C 0.9800 . ?
 C16 C17 1.400(4) . ?
 C16 C23 1.398(4) . ?
 C17 C18 1.499(5) . ?
 C17 C19 1.401(4) . ?
 C18 H18A 0.9800 . ?
 C18 H18B 0.9800 . ?
 C18 H18C 0.9800 . ?
 C19 H19 0.9500 . ?
 C19 C20 1.387(5) . ?
 C20 C21 1.523(4) . ?
 C20 C22 1.378(5) . ?
 C21 H21A 0.9800 . ?
 C21 H21B 0.9800 . ?
 C21 H21C 0.9800 . ?
 C22 H22 0.9500 . ?
 C22 C23 1.399(4) . ?
 C23 C24 1.500(4) . ?
 C24 H24A 0.9800 . ?
 C24 H24B 0.9800 . ?
 C24 H24C 0.9800 . ?
 C25 H25 0.9500 . ?
 C25 C26 1.349(13) . ?
 C25 C26A 1.349(13) . ?
 C25 C27 1.376(13) 3_675 ?
 C26 H26 0.9500 . ?
 C26 C27 1.361(14) . ?
 C26A C27A 1.361(14) . ?
 C26A C28A 1.36(2) . ?
 C27 C28 1.343(19) . ?
 C27A H27A 0.9500 . ?
 C28 H28A 0.9800 . ?
 C28 H28B 0.9800 . ?
 C28 H28C 0.9800 . ?
 C28A H28D 0.9800 . ?
 C28A H28E 0.9800 . ?
 C28A H28F 0.9800 . ?

loop_
  _geom_angle_atom_site_label_1
  _geom_angle_atom_site_label_2
  _geom_angle_atom_site_label_3
  _geom_angle
  _geom_angle_site_symmetry_1
  _geom_angle_site_symmetry_3
  _geom_angle_publ_flag
 C2 P1 Al1 93.2(4) . . ?
 C2 P1 C8 103.3(3) . . ?
 C2 P1 C12 114.4(4) . . ?
 C2A P1 Al1A 88.2(4) . . ?
 C2A P1 C8 117.2(3) . . ?
 C2A P1 C12 103.0(4) . . ?
 C8 P1 Al1 109.43(10) . . ?
 C8 P1 Al1A 134.7(2) . . ?
 C8 P1 C12 111.94(15) . . ?
 C12 P1 Al1 121.80(11) . . ?
 C12 P1 Al1A 96.2(2) . . ?
 P1 Al1 Al1 118.40(5) . 3_666 ?
 N1 Al1 P1 84.86(7) . . ?
 N1 Al1 Al1 119.73(8) . 3_666 ?
 Al1A Al1A P1 120.0(5) 3_666 . ?
 N1 Al1A P1 83.4(3) . . ?
 N1 Al1A Al1A 115.7(6) . 3_666 ?
 C1 N1 Al1 115.2(4) . . ?
 C1 N1 C16 119.3(4) . . ?
 C1A N1 Al1A 105.3(4) . . ?
 C1A N1 C16 119.2(4) . . ?
 C16 N1 Al1 123.21(15) . . ?
 C16 N1 Al1A 119.2(3) . . ?
 N1 C1 C2 126.1(8) . . ?
 N1 C1 C6 127.3(6) . . ?
 C2 C1 C6 106.4(8) . . ?
 N1 C1A C6A 125.3(7) . . ?
 C2A C1A N1 125.6(9) . . ?
 C2A C1A C6A 108.4(9) . . ?
 C1 C2 P1 113.0(8) . . ?
 C1 C2 C3 105.0(8) . . ?
 C3 C2 P1 142.0(8) . . ?
 C1A C2A P1 119.2(9) . . ?
 C1A C2A C3A 107.4(9) . . ?
 C3A C2A P1 133.4(9) . . ?
 C2 C3 H3 114.6 . . ?
 C2 C3 C4 109.6(7) . . ?
 C2 C3 C7 101.6(6) . . ?
 C4 C3 H3 114.6 . . ?
 C4 C3 C7 100.1(4) . . ?
 C7 C3 H3 114.6 . . ?
 C2A C3A H3A 116.3 . . ?
 C4A C3A C2A 106.9(7) . . ?
 C4A C3A H3A 116.3 . . ?
 C7A C3A C2A 98.9(5) . . ?
 C7A C3A H3A 116.3 . . ?
 C7A C3A C4A 99.6(5) . . ?
 C3 C4 H4A 111.2 . . ?
 C3 C4 H4B 111.2 . . ?
 C3 C4 C5 102.6(4) . . ?
 H4A C4 H4B 109.2 . . ?
 C5 C4 H4A 111.2 . . ?
 C5 C4 H4B 111.2 . . ?
 C3A C4A H4AA 111.3 . . ?
 C3A C4A H4AB 111.3 . . ?
 C3A C4A C5A 102.2(5) . . ?
 H4AA C4A H4AB 109.2 . . ?
 C5A C4A H4AA 111.3 . . ?
 C5A C4A H4AB 111.3 . . ?
 C4 C5 H5A 111.1 . . ?
 C4 C5 H5B 111.1 . . ?
 H5A C5 H5B 109.1 . . ?
 C6 C5 C4 103.2(4) . . ?
 C6 C5 H5A 111.1 . . ?
 C6 C5 H5B 111.1 . . ?
 C4A C5A H5AA 111.0 . . ?
 C4A C5A H5AB 111.0 . . ?
 H5AA C5A H5AB 109.0 . . ?
 C6A C5A C4A 103.7(5) . . ?
 C6A C5A H5AA 111.0 . . ?
 C6A C5A H5AB 111.0 . . ?
 C1 C6 C5 106.5(5) . . ?
 C1 C6 H6 115.9 . . ?
 C1 C6 C7 100.1(5) . . ?
 C5 C6 H6 115.9 . . ?
 C7 C6 C5 100.2(4) . . ?
 C7 C6 H6 115.9 . . ?
 C1A C6A C5A 106.0(6) . . ?
 C1A C6A H6A 116.3 . . ?
 C5A C6A H6A 116.3 . . ?
 C7A C6A C1A 99.9(5) . . ?
 C7A C6A C5A 99.6(5) . . ?
 C7A C6A H6A 116.3 . . ?
 C3 C7 H7A 112.9 . . ?
 C3 C7 H7B 112.9 . . ?
 C6 C7 C3 94.1(4) . . ?
 C6 C7 H7A 112.9 . . ?
 C6 C7 H7B 112.9 . . ?
 H7A C7 H7B 110.3 . . ?
 C3A C7A C6A 95.0(5) . . ?
 C3A C7A H7AA 112.7 . . ?
 C3A C7A H7AB 112.7 . . ?
 C6A C7A H7AA 112.7 . . ?
 C6A C7A H7AB 112.7 . . ?
 H7AA C7A H7AB 110.2 . . ?
 C9 C8 P1 107.1(2) . . ?
 C9 C8 C10 108.2(3) . . ?
 C9 C8 C11 109.5(4) . . ?
 C10 C8 P1 109.7(2) . . ?
 C10 C8 C11 109.4(3) . . ?
 C11 C8 P1 112.7(2) . . ?
 C8 C9 H9A 109.5 . . ?
 C8 C9 H9B 109.5 . . ?
 C8 C9 H9C 109.5 . . ?
 H9A C9 H9B 109.5 . . ?
 H9A C9 H9C 109.5 . . ?
 H9B C9 H9C 109.5 . . ?
 C8 C10 H10A 109.5 . . ?
 C8 C10 H10B 109.5 . . ?
 C8 C10 H10C 109.5 . . ?
 H10A C10 H10B 109.5 . . ?
 H10A C10 H10C 109.5 . . ?
 H10B C10 H10C 109.5 . . ?
 C8 C11 H11A 109.5 . . ?
 C8 C11 H11B 109.5 . . ?
 C8 C11 H11C 109.5 . . ?
 H11A C11 H11B 109.5 . . ?
 H11A C11 H11C 109.5 . . ?
 H11B C11 H11C 109.5 . . ?
 C13 C12 P1 111.5(3) . . ?
 C13 C12 C14 111.8(3) . . ?
 C13 C12 C15 109.4(4) . . ?
 C14 C12 P1 113.4(3) . . ?
 C15 C12 P1 104.3(2) . . ?
 C15 C12 C14 106.0(3) . . ?
 C12 C13 H13A 109.5 . . ?
 C12 C13 H13B 109.5 . . ?
 C12 C13 H13C 109.5 . . ?
 H13A C13 H13B 109.5 . . ?
 H13A C13 H13C 109.5 . . ?
 H13B C13 H13C 109.5 . . ?
 C12 C14 H14A 109.5 . . ?
 C12 C14 H14B 109.5 . . ?
 C12 C14 H14C 109.5 . . ?
 H14A C14 H14B 109.5 . . ?
 H14A C14 H14C 109.5 . . ?
 H14B C14 H14C 109.5 . . ?
 C12 C15 H15A 109.5 . . ?
 C12 C15 H15B 109.5 . . ?
 C12 C15 H15C 109.5 . . ?
 H15A C15 H15B 109.5 . . ?
 H15A C15 H15C 109.5 . . ?
 H15B C15 H15C 109.5 . . ?
 C17 C16 N1 119.4(2) . . ?
 C23 C16 N1 119.6(2) . . ?
 C23 C16 C17 120.9(2) . . ?
 C16 C17 C18 121.4(2) . . ?
 C16 C17 C19 118.3(3) . . ?
 C19 C17 C18 120.4(3) . . ?
 C17 C18 H18A 109.5 . . ?
 C17 C18 H18B 109.5 . . ?
 C17 C18 H18C 109.5 . . ?
 H18A C18 H18B 109.5 . . ?
 H18A C18 H18C 109.5 . . ?
 H18B C18 H18C 109.5 . . ?
 C17 C19 H19 119.1 . . ?
 C20 C19 C17 121.8(3) . . ?
 C20 C19 H19 119.1 . . ?
 C19 C20 C21 120.8(3) . . ?
 C22 C20 C19 118.6(3) . . ?
 C22 C20 C21 120.5(3) . . ?
 C20 C21 H21A 109.5 . . ?
 C20 C21 H21B 109.5 . . ?
 C20 C21 H21C 109.5 . . ?
 H21A C21 H21B 109.5 . . ?
 H21A C21 H21C 109.5 . . ?
 H21B C21 H21C 109.5 . . ?
 C20 C22 H22 119.1 . . ?
 C20 C22 C23 121.9(3) . . ?
 C23 C22 H22 119.1 . . ?
 C16 C23 C22 118.5(3) . . ?
 C16 C23 C24 120.3(2) . . ?
 C22 C23 C24 121.2(3) . . ?
 C23 C24 H24A 109.5 . . ?
 C23 C24 H24B 109.5 . . ?
 C23 C24 H24C 109.5 . . ?
 H24A C24 H24B 109.5 . . ?
 H24A C24 H24C 109.5 . . ?
 H24B C24 H24C 109.5 . . ?
 C26 C25 H25 118.0 . . ?
 C26 C25 C27 124.0(9) . 3_675 ?
 C26A C25 C27 124.0(9) . 3_675 ?
 C27 C25 H25 118.0 3_675 . ?
 C25 C26 H26 120.6 . . ?
 C25 C26 C27 118.8(11) . . ?
 C27 C26 H26 120.6 . . ?
 C25 C26A C27A 118.8(11) . . ?
 C25 C26A C28A 135.8(16) . . ?
 C28A C26A C27A 105.4(16) . . ?
 C26 C27 C25 117.2(11) . 3_675 ?
 C28 C27 C25 142.9(15) . 3_675 ?
 C28 C27 C26 99.7(15) . . ?
 C25 C27A H27A 121.4 3_675 . ?
 C26A C27A H27A 121.4 . . ?
 C27 C28 H28A 109.5 . . ?
 C27 C28 H28B 109.5 . . ?
 C27 C28 H28C 109.5 . . ?
 H28A C28 H28B 109.5 . . ?
 H28A C28 H28C 109.5 . . ?
 H28B C28 H28C 109.5 . . ?
 C26A C28A H28D 109.5 . . ?
 C26A C28A H28E 109.5 . . ?
 C26A C28A H28F 109.5 . . ?
 H28D C28A H28E 109.5 . . ?
 H28D C28A H28F 109.5 . . ?
 H28E C28A H28F 109.5 . . ?

loop_
  _geom_torsion_atom_site_label_1
  _geom_torsion_atom_site_label_2
  _geom_torsion_atom_site_label_3
  _geom_torsion_atom_site_label_4
  _geom_torsion
  _geom_torsion_site_symmetry_1
  _geom_torsion_site_symmetry_2
  _geom_torsion_site_symmetry_3
  _geom_torsion_site_symmetry_4
  _geom_torsion_publ_flag
 P1 C2 C3 C4 -107.9(10) . . . . ?
 P1 C2 C3 C7 146.8(10) . . . . ?
 P1 C2A C3A C4A 111.6(9) . . . . ?
 P1 C2A C3A C7A -145.4(8) . . . . ?
 Al1 P1 C2 C1 12.8(7) . . . . ?
 Al1 P1 C2 C3 -169.3(11) . . . . ?
 Al1 P1 C8 C9 54.1(2) . . . . ?
 Al1 P1 C8 C10 -63.1(3) . . . . ?
 Al1 P1 C8 C11 174.6(3) . . . . ?
 Al1 P1 C12 C13 74.7(3) . . . . ?
 Al1 P1 C12 C14 -158.0(2) . . . . ?
 Al1 P1 C12 C15 -43.2(3) . . . . ?
 Al1 N1 C1 C2 -26.3(10) . . . . ?
 Al1 N1 C1 C6 159.3(6) . . . . ?
 Al1 N1 C16 C17 -78.4(3) . . . . ?
 Al1 N1 C16 C23 99.9(2) . . . . ?
 Al1A P1 C2A C1A -18.3(8) . . . . ?
 Al1A P1 C2A C3A 160.3(9) . . . . ?
 Al1A P1 C8 C9 68.1(4) . . . . ?
 Al1A P1 C8 C10 -49.1(4) . . . . ?
 Al1A P1 C8 C11 -171.4(4) . . . . ?
 Al1A P1 C12 C13 86.2(3) . . . . ?
 Al1A P1 C12 C14 -146.5(3) . . . . ?
 Al1A P1 C12 C15 -31.7(3) . . . . ?
 Al1A N1 C1A C2A 41.3(9) . . . . ?
 Al1A N1 C1A C6A -150.0(6) . . . . ?
 Al1A N1 C16 C17 -119.9(4) . . . . ?
 Al1A N1 C16 C23 58.3(4) . . . . ?
 N1 C1 C2 P1 4.6(11) . . . . ?
 N1 C1 C2 C3 -174.0(7) . . . . ?
 N1 C1 C6 C5 104.4(7) . . . . ?
 N1 C1 C6 C7 -151.8(7) . . . . ?
 N1 C1A C2A P1 -11.2(12) . . . . ?
 N1 C1A C2A C3A 169.9(7) . . . . ?
 N1 C1A C6A C5A -99.9(7) . . . . ?
 N1 C1A C6A C7A 157.0(6) . . . . ?
 N1 C16 C17 C18 0.9(4) . . . . ?
 N1 C16 C17 C19 -179.6(2) . . . . ?
 N1 C16 C23 C22 -179.9(2) . . . . ?
 N1 C16 C23 C24 -1.8(3) . . . . ?
 C1 N1 C16 C17 83.4(5) . . . . ?
 C1 N1 C16 C23 -98.3(5) . . . . ?
 C1 C2 C3 C4 70.0(8) . . . . ?
 C1 C2 C3 C7 -35.2(8) . . . . ?
 C1 C6 C7 C3 -51.4(5) . . . . ?
 C1A N1 C16 C17 108.7(5) . . . . ?
 C1A N1 C16 C23 -73.0(5) . . . . ?
 C1A C2A C3A C4A -69.7(8) . . . . ?
 C1A C2A C3A C7A 33.3(9) . . . . ?
 C1A C6A C7A C3A 50.3(6) . . . . ?
 C2 P1 C8 C9 -44.2(5) . . . . ?
 C2 P1 C8 C10 -161.4(5) . . . . ?
 C2 P1 C8 C11 76.3(5) . . . . ?
 C2 P1 C12 C13 -174.5(4) . . . . ?
 C2 P1 C12 C14 -47.2(4) . . . . ?
 C2 P1 C12 C15 67.6(5) . . . . ?
 C2 C1 C6 C5 -70.8(7) . . . . ?
 C2 C1 C6 C7 33.0(7) . . . . ?
 C2 C3 C4 C5 -68.2(7) . . . . ?
 C2 C3 C7 C6 53.5(6) . . . . ?
 C2A P1 C8 C9 -49.1(6) . . . . ?
 C2A P1 C8 C10 -166.3(6) . . . . ?
 C2A P1 C8 C11 71.4(6) . . . . ?
 C2A P1 C12 C13 175.8(4) . . . . ?
 C2A P1 C12 C14 -57.0(5) . . . . ?
 C2A P1 C12 C15 57.8(5) . . . . ?
 C2A C1A C6A C5A 70.5(8) . . . . ?
 C2A C1A C6A C7A -32.6(8) . . . . ?
 C2A C3A C4A C5A 65.0(7) . . . . ?
 C2A C3A C7A C6A -49.9(7) . . . . ?
 C3 C4 C5 C6 -2.0(6) . . . . ?
 C3A C4A C5A C6A 1.4(6) . . . . ?
 C4 C3 C7 C6 -59.2(5) . . . . ?
 C4 C5 C6 C1 68.8(6) . . . . ?
 C4 C5 C6 C7 -34.9(5) . . . . ?
 C4A C3A C7A C6A 59.1(5) . . . . ?
 C4A C5A C6A C1A -68.3(6) . . . . ?
 C4A C5A C6A C7A 35.1(6) . . . . ?
 C5 C6 C7 C3 57.5(5) . . . . ?
 C5A C6A C7A C3A -58.0(5) . . . . ?
 C6 C1 C2 P1 179.9(6) . . . . ?
 C6 C1 C2 C3 1.3(9) . . . . ?
 C6A C1A C2A P1 178.5(6) . . . . ?
 C6A C1A C2A C3A -0.4(9) . . . . ?
 C7 C3 C4 C5 38.1(6) . . . . ?
 C7A C3A C4A C5A -37.4(6) . . . . ?
 C8 P1 C2 C1 123.6(6) . . . . ?
 C8 P1 C2 C3 -58.5(12) . . . . ?
 C8 P1 C2A C1A 122.5(6) . . . . ?
 C8 P1 C2A C3A -59.0(11) . . . . ?
 C8 P1 C12 C13 -57.5(3) . . . . ?
 C8 P1 C12 C14 69.8(3) . . . . ?
 C8 P1 C12 C15 -175.4(3) . . . . ?
 C12 P1 C2 C1 -114.5(7) . . . . ?
 C12 P1 C2 C3 63.4(12) . . . . ?
 C12 P1 C2A C1A -114.2(8) . . . . ?
 C12 P1 C2A C3A 64.4(9) . . . . ?
 C12 P1 C8 C9 -167.8(2) . . . . ?
 C12 P1 C8 C10 75.0(3) . . . . ?
 C12 P1 C8 C11 -47.2(4) . . . . ?
 C16 N1 C1 C2 170.5(7) . . . . ?
 C16 N1 C1 C6 -3.9(10) . . . . ?
 C16 N1 C1A C2A 178.5(7) . . . . ?
 C16 N1 C1A C6A -12.7(9) . . . . ?
 C16 C17 C19 C20 -0.8(4) . . . . ?
 C17 C16 C23 C22 -1.7(3) . . . . ?
 C17 C16 C23 C24 176.5(2) . . . . ?
 C17 C19 C20 C21 178.4(3) . . . . ?
 C17 C19 C20 C22 -1.0(4) . . . . ?
 C18 C17 C19 C20 178.7(3) . . . . ?
 C19 C20 C22 C23 1.5(4) . . . . ?
 C20 C22 C23 C16 -0.2(4) . . . . ?
 C20 C22 C23 C24 -178.3(3) . . . . ?
 C21 C20 C22 C23 -178.0(3) . . . . ?
 C23 C16 C17 C18 -177.3(2) . . . . ?
 C23 C16 C17 C19 2.2(4) . . . . ?
 C25 C26 C27 C25 -0.6(10) . . . 3_675 ?
 C25 C26 C27 C28 -176.7(9) . . . . ?
 C25 C26A C27A C25 -0.6(10) . . . 3_675 ?
 C27 C25 C26 C27 0.7(10) 3_675 . . . ?
 C28A C26A C27A C25 179.2(11) . . . 3_675 ?

_shelx_res_file
;
TITL mc21021_twin_comp1_twin1_hklf4_a.res in P2(1)/n
    mc21021.res
    created by SHELXL-2018/3 at 14:01:22 on 29-Jul-2021
REM Old TITL MC21021_twin_comp1_twin1_hklf4 in P2(1)/n
REM SHELXT solution in P2(1)/n: R1 0.243, Rweak 0.030, Alpha 0.097
REM <I/s> 0.000 for 0 systematic absences, Orientation as input
REM Formula found by SHELXT: C26 N3 Al1A
CELL 1.54184 13.1729 14.1285 14.0626 90 92.042 90
ZERR 2 0.0003 0.0003 0.0002 0 0.002 0
LATT 1
SYMM 0.5-X,0.5+Y,0.5-Z
SFAC C H Al N P
UNIT 110 162 4 4 4
EQIV $1 1-X,2-Y,-Z
DFIX 1.5 C28A C26A C28 C27
DANG 2.51 C28 C26
DANG 2.51 C28A C27A
DANG 2.51 C28A C25
DANG 2.51 C28 C25_$1
RIGU C1 C1A
RIGU C25 > C28A
RIGU C1A C2A C3A
RIGU C2
EADP C26 C26A
EADP C27 C27A
EXYZ C26 C26A
EXYZ C27 C27A

L.S. 16 0 0
PLAN  10
SIZE 0.054 0.11 0.167
TEMP -153.14(10)
CONF
BOND
list 4
MORE -1
BOND $H
fmap 2 53
acta
REM <olex2.extras>
REM <HklSrc "%.\\mc21021.hkl">
REM </olex2.extras>

WGHT    0.117200    0.257600
BASF   0.46610
FVAR       5.79395   0.87753   0.51049
P1    5    0.497856    0.731640    0.505784    11.00000    0.04727    0.01998 =
         0.02533   -0.00181   -0.00054    0.00079
PART 1
AL1   3    0.547774    0.567777    0.464385    21.00000    0.04037    0.01990 =
         0.02214    0.00220    0.00206    0.00117
PART 0
PART 2
AL1A  3    0.457347    0.566777    0.458265   -21.00000    0.10630    0.01408 =
         0.03943    0.00212   -0.00371    0.00989
PART 0
N1    4    0.516945    0.605674    0.336286    11.00000    0.06011    0.01950 =
         0.02413    0.00013    0.00430    0.00227
PART 1
C1    1    0.525307    0.699786    0.319274    31.00000    0.04216    0.01861 =
         0.02188    0.00081    0.00193    0.00309
PART 0
PART 2
C1A   1    0.485635    0.698307    0.321641   -31.00000    0.03284    0.02171 =
         0.02419    0.00534    0.00061    0.00207
PART 0
PART 1
C2    1    0.514569    0.774555    0.387974    31.00000    0.04953    0.01237 =
         0.02521   -0.00401   -0.00508   -0.01350
PART 0
PART 2
C2A   1    0.482354    0.763617    0.386878   -31.00000    0.04829    0.01320 =
         0.02804    0.00339   -0.01045   -0.01846
PART 0
PART 1
C3    1    0.519242    0.864010    0.331783    31.00000    0.04660    0.02062 =
         0.03079    0.00042    0.00496   -0.00065
AFIX  13
H3    2    0.537349    0.921568    0.370140    31.00000   -1.20000
AFIX   0
PART 0
PART 2
C3A   1    0.461569    0.860496    0.334882   -31.00000    0.05006    0.01887 =
         0.03541    0.00315    0.00002   -0.00100
AFIX  13
H3A   2    0.432457    0.912157    0.374160   -31.00000   -1.20000
AFIX   0
PART 0
PART 1
C4    1    0.422200    0.873949    0.268068    31.00000    0.05794    0.02994 =
         0.03468   -0.00018   -0.00209    0.00866
AFIX  23
H4A   2    0.419271    0.936429    0.236220    31.00000   -1.20000
H4B   2    0.360425    0.865385    0.305220    31.00000   -1.20000
AFIX   0
PART 0
PART 2
C4A   1    0.558713    0.885378    0.281380   -31.00000    0.06136    0.03769 =
         0.04583    0.01167    0.00185   -0.01121
AFIX  23
H4AA  2    0.619582    0.884658    0.324747   -31.00000   -1.20000
H4AB  2    0.552808    0.948182    0.250456   -31.00000   -1.20000
AFIX   0
PART 0
PART 1
C5    1    0.434045    0.791885    0.194143    31.00000    0.05349    0.03143 =
         0.02917    0.00194   -0.00561    0.00553
AFIX  23
H5A   2    0.378837    0.744776    0.199000    31.00000   -1.20000
H5B   2    0.433981    0.816749    0.128323    31.00000   -1.20000
AFIX   0
PART 0
PART 2
C5A   1    0.562743    0.804073    0.205896   -31.00000    0.05864    0.04268 =
         0.03959    0.01877    0.01491    0.00524
AFIX  23
H5AA  2    0.560741    0.829957    0.140437   -31.00000   -1.20000
H5AB  2    0.624976    0.765469    0.215571   -31.00000   -1.20000
AFIX   0
PART 0
PART 1
C6    1    0.538626    0.748037    0.223399    31.00000    0.04839    0.02137 =
         0.02557    0.00150    0.00386   -0.00239
AFIX  13
H6    2    0.571574    0.709111    0.173746    31.00000   -1.20000
AFIX   0
PART 0
PART 2
C6A   1    0.466981    0.745193    0.224045   -31.00000    0.04955    0.02505 =
         0.02416    0.00579    0.00125    0.00607
AFIX  13
H6A   2    0.442778    0.702657    0.171112   -31.00000   -1.20000
AFIX   0
PART 0
PART 1
C7    1    0.596646    0.837712    0.256112    31.00000    0.05157    0.02821 =
         0.03159    0.00303    0.00653   -0.00644
AFIX  23
H7A   2    0.600991    0.885812    0.205226    31.00000   -1.20000
H7B   2    0.665089    0.823758    0.283976    31.00000   -1.20000
AFIX   0
PART 0
PART 2
C7A   1    0.394470    0.824663    0.251465   -31.00000    0.04603    0.02876 =
         0.03357    0.00920   -0.00770    0.00813
AFIX  23
H7AA  2    0.384491    0.872527    0.200573   -31.00000   -1.20000
H7AB  2    0.327999    0.800638    0.271640   -31.00000   -1.20000
AFIX   0
PART 0
C8    1    0.603649    0.789333    0.576215    11.00000    0.05812    0.03606 =
         0.05040   -0.00023   -0.01451   -0.00314
C9    1    0.697798    0.780711    0.518933    11.00000    0.05108    0.09554 =
         0.08776    0.02413   -0.00667   -0.01799
AFIX 137
H9A   2    0.712860    0.713669    0.508441    11.00000   -1.50000
H9B   2    0.755164    0.810489    0.553674    11.00000   -1.50000
H9C   2    0.686570    0.812371    0.457450    11.00000   -1.50000
AFIX   0
C10   1    0.622242    0.736432    0.670029    11.00000    0.07740    0.06595 =
         0.04584   -0.00366   -0.02170    0.00388
AFIX 137
H10A  2    0.635735    0.669570    0.656901    11.00000   -1.50000
H10B  2    0.562028    0.741693    0.708653    11.00000   -1.50000
H10C  2    0.680885    0.764114    0.704685    11.00000   -1.50000
AFIX   0
C11   1    0.582857    0.894351    0.596878    11.00000    0.10532    0.03321 =
         0.15063   -0.01517   -0.06710   -0.00319
AFIX 137
H11A  2    0.563557    0.926862    0.537385    11.00000   -1.50000
H11B  2    0.644291    0.923611    0.625096    11.00000   -1.50000
H11C  2    0.527478    0.899479    0.641314    11.00000   -1.50000
AFIX   0
C12   1    0.370821    0.759054    0.554916    11.00000    0.05097    0.04508 =
         0.06717   -0.01622    0.00885    0.00430
C13   1    0.365667    0.729262    0.657356    11.00000    0.08701    0.06964 =
         0.08233    0.00170    0.04625   -0.00279
AFIX 137
H13A  2    0.294639    0.728404    0.675830    11.00000   -1.50000
H13B  2    0.404133    0.774144    0.697709    11.00000   -1.50000
H13C  2    0.394873    0.665832    0.665249    11.00000   -1.50000
AFIX   0
C14   1    0.338225    0.862843    0.540360    11.00000    0.07641    0.05336 =
         0.09471   -0.02163    0.00719    0.02205
AFIX 137
H14A  2    0.348028    0.881234    0.474122    11.00000   -1.50000
H14B  2    0.379498    0.903647    0.582763    11.00000   -1.50000
H14C  2    0.266400    0.869715    0.554928    11.00000   -1.50000
AFIX   0
C15   1    0.295720    0.699576    0.493809    11.00000    0.04091    0.08425 =
         0.15803   -0.05395   -0.00551    0.00585
AFIX 137
H15A  2    0.226843    0.708519    0.516375    11.00000   -1.50000
H15B  2    0.314338    0.632561    0.498850    11.00000   -1.50000
H15C  2    0.298099    0.719727    0.427243    11.00000   -1.50000
AFIX   0
C16   1    0.514086    0.540762    0.257384    11.00000    0.06505    0.02096 =
         0.01874    0.00020    0.00156    0.00381
C17   1    0.605279    0.510704    0.218992    11.00000    0.06773    0.03029 =
         0.02911    0.00267    0.00709    0.00842
C18   1    0.706073    0.543635    0.259336    11.00000    0.06257    0.04780 =
         0.04919    0.00225    0.00799    0.00935
AFIX 137
H18A  2    0.715929    0.519847    0.324474    11.00000   -1.50000
H18B  2    0.707813    0.612978    0.259875    11.00000   -1.50000
H18C  2    0.760365    0.519607    0.220031    11.00000   -1.50000
AFIX   0
C19   1    0.600320    0.447975    0.141810    11.00000    0.08941    0.03392 =
         0.03098    0.00015    0.01354    0.01385
AFIX  43
H19   2    0.661585    0.427657    0.114570    11.00000   -1.20000
AFIX   0
C20   1    0.508338    0.414746    0.104112    11.00000    0.10805    0.02738 =
         0.02427    0.00068    0.00234    0.00387
C21   1    0.504639    0.348543    0.018577    11.00000    0.14171    0.04048 =
         0.03038   -0.00953    0.00432    0.00117
AFIX 137
H21A  2    0.564058    0.306768    0.021532    11.00000   -1.50000
H21B  2    0.504910    0.385915   -0.040122    11.00000   -1.50000
H21C  2    0.442570    0.310348    0.019286    11.00000   -1.50000
AFIX   0
C22   1    0.420017    0.443487    0.145118    11.00000    0.08538    0.03129 =
         0.02828    0.00119   -0.00790   -0.00557
AFIX  43
H22   2    0.356872    0.419781    0.120602    11.00000   -1.20000
AFIX   0
C23   1    0.420666    0.506572    0.221816    11.00000    0.06753    0.02749 =
         0.02671    0.00340   -0.00055   -0.00002
C24   1    0.324009    0.535074    0.267316    11.00000    0.06191    0.04068 =
         0.04617    0.00206   -0.00279   -0.00339
AFIX 137
H24A  2    0.329064    0.520854    0.335529    11.00000   -1.50000
H24B  2    0.266980    0.499884    0.237911    11.00000   -1.50000
H24C  2    0.312845    0.603102    0.258230    11.00000   -1.50000
AFIX   0

C25   1    0.400704    0.992658    0.007683    11.00000    0.09171    0.13636 =
         0.14955    0.09925    0.00047    0.01215
PART 1
AFIX  43
H25   2    0.329208    0.987560    0.012905    10.50000   -1.20000
AFIX   0
C26   1    0.451036    1.054368    0.065415    10.50000    0.19456    0.13461 =
         0.12971    0.09891   -0.02169    0.01148
AFIX  43
H26   2    0.415674    1.090930    0.110262    10.50000   -1.20000
AFIX   0
PART 0
PART 2
C26A  1    0.451036    1.054368    0.065415    10.50000    0.19456    0.13461 =
         0.12971    0.09891   -0.02169    0.01148
PART 0
PART 1
C27   1    0.553349    1.063318    0.058277    10.50000    0.17801    0.14376 =
         0.16130    0.11011   -0.05012    0.00293
PART 0
PART 2
C27A  1    0.553349    1.063318    0.058277    10.50000    0.17801    0.14376 =
         0.16130    0.11011   -0.05012    0.00293
AFIX  43
H27A  2    0.591433    1.106410    0.097208    11.00000   -1.20000
AFIX   0
PART 0
PART 1
C28   1    0.572760    1.125178    0.129155    10.25000    0.07784    0.14952 =
         0.13094    0.09260    0.01722    0.04251
AFIX  33
H28A  2    0.645666    1.139110    0.133139    10.25000   -1.50000
H28B  2    0.534799    1.183774    0.116581    10.25000   -1.50000
H28C  2    0.551974    1.097777    0.189453    10.25000   -1.50000
AFIX   0
PART 0
PART 2
C28A  1    0.425559    1.115471    0.135347    10.25000    0.12786    0.16636 =
         0.09127    0.08128   -0.04522   -0.04445
AFIX  33
H28D  2    0.486672    1.148068    0.159990    10.25000   -1.50000
H28E  2    0.376916    1.162103    0.109476    10.25000   -1.50000
H28F  2    0.394724    1.080284    0.186982    10.25000   -1.50000
AFIX   0
HKLF 5


REM  mc21021_twin_comp1_twin1_hklf4_a.res in P2(1)/n
REM wR2 = 0.1726, GooF = S = 1.035, Restrained GooF = 1.049 for all data
REM R1 = 0.0614 for 9408 Fo > 4sig(Fo) and 0.0730 for all 11560 data
REM 373 parameters refined using 48 restraints

END

WGHT      0.1172      0.2576

REM Highest difference peak  0.426,  deepest hole -0.342,  1-sigma level  0.062
Q1    1   0.6047  0.5016  0.4987  11.00000  0.05    0.43
Q2    1   0.5028  1.0415  0.0437  11.00000  0.05    0.39
Q3    1   0.6347  0.8818  0.5414  11.00000  0.05    0.37
Q4    1   0.4980  0.7483  0.4366  11.00000  0.05    0.35
Q5    1   0.4414  1.0964  0.1336  11.00000  0.05    0.34
Q6    1   0.3934  0.8836  0.5981  11.00000  0.05    0.34
Q7    1   0.4264  0.7330  0.5036  11.00000  0.05    0.30
Q8    1   0.6074  0.8968  0.5207  11.00000  0.05    0.30
Q9    1   0.4230  0.9680 -0.0067  11.00000  0.05    0.30
Q10   1   0.3798  0.9773 -0.0390  11.00000  0.05    0.27
;
_shelx_res_checksum                66661
_shelx_hkl_file
;
   0   0  -2 5611.83 340.438   1
   0   0  -4 405231. 2290.56   1
   0   0   6 38821.6 264.671   1
   0   0   8 46231.4 333.475   1
   0   0  10 3768.94 304.604   1
   0   0  12 5951.26 218.510   1
   0   0  14 1553.81 160.795   1
   0   0  16 1221.25 132.466   1
   0   1   1 10360.9 87.8009   1
   0   1  -1 17444.3 425.305  -2
   0  -1  -1 17444.3 425.305   1
   0  -1  -2 225.856 78.7809   1
   0   1  -2 518.424 391.676  -2
   0  -1  -2 518.424 391.676   1
   0  -1  -3 110480. 300.966   1
   0   1   4 346.866 85.4729   1
   0   1   5 33849.1 145.774   1
   0  -1   6 37872.8 185.574   1
   0  -1   7 256.369 98.7903   1
   0  -1   8 1290.55 121.320   1
   0  -1   9 15921.7 209.840   1
   0  -1  10 965.459 170.054   1
   0  -1  11 292.629 354.815   1
  -1  -1  11 55.3819 329.162  -2
   0   1  11 55.3819 329.162   1
   0   1  12 191.344 395.746   1
  -1   1  12 1732.68 151.469  -2
   0  -1  12 1732.68 151.469   1
  -1   1  13 4064.14 163.704  -2
   0  -1  13 4064.14 163.704   1
  -1  -1  14 1491.70 151.885  -2
   0   1  14 1491.70 151.885   1
  -1  -1  15 7907.85 169.887  -2
   0   1  15 7907.85 169.887   1
  -1   1  16 8431.22 171.478  -2
   0  -1  16 8431.22 171.478   1
  -1  -1  17 3669.37 135.315  -2
   0   1  17 3669.37 135.315   1
   0  -2   0 62000.8 932.311  -2
   0   2   0 62000.8 932.311   1
   0  -2   1 330.783 98.8761   1
   0   2   1 734.220 124.429  -2
   0  -2   1 734.220 124.429   1
   0  -2  -2 111799. 386.551   1
   0   2  -2 200275. 1584.12  -2
   0  -2  -2 200275. 1584.12   1
   0   2   3 75900.6 363.252   1
   0   2   4 401.507 70.7266   1
   0   2   5 85953.1 270.327   1
   0  -2   6 111026. 384.547   1
   0  -2   7 15410.8 186.682   1
   0   2   8 980.494 122.460   1
   0  -2   9 89.7749 121.403   1
   0   2  10 48106.8 351.772   1
   0  -2  11 793.320 434.222   1
  -1   2  11 17865.5 411.752  -2
   0  -2  11 17865.5 411.752   1
   0   2  12 24138.2 751.684   1
  -1  -2  12 22975.0 198.996  -2
   0   2  12 22975.0 198.996   1
  -1  -2  13 14642.4 195.665  -2
   0   2  13 14642.4 195.665   1
  -1   2  14 3126.50 168.744  -2
   0  -2  14 3126.50 168.744   1
  -1   2  15 7327.01 176.313  -2
   0  -2  15 7327.01 176.313   1
  -1   2  16 10615.9 173.575  -2
   0  -2  16 10615.9 173.575   1
  -1   2  17 5680.65 133.204  -2
   0  -2  17 5680.65 133.204   1
   0  -3  -1 116331. 288.942  -2
   0   3  -1 116331. 288.942   1
   0   3  -2 521139. 1350.46   1
   0  -3   2 963269. 2755.11  -2
   0   3   2 963269. 2755.11   1
   0   3   3 175858. 378.613   1
   0  -3   3 328769. 805.337  -2
   0   3   3 328769. 805.337   1
   0   3   4 5748.03 88.0356   1
   0   3  -5 5401.29 97.3205   1
   0  -3   6 69586.5 344.250   1
   0  -3   7 6435.74 151.914   1
   0   3   8 33101.1 269.302   1
   0  -3   9 2247.88 138.829   1
   0   3  10 12219.7 229.423   1
  -1   3  10 18574.7 701.061  -2
   0  -3  10 18574.7 701.061   1
   0  -3  11 3573.87 319.439   1
  -1  -3  11 6381.23 326.834  -2
   0   3  11 6381.23 326.834   1
   0   3  12 1577.32 284.894   1
  -1   3  12 5898.78 158.578  -2
   0  -3  12 5898.78 158.578   1
  -1  -3  13 5902.06 176.472  -2
   0   3  13 5902.06 176.472   1
  -1  -3  14 11947.4 202.459  -2
   0   3  14 11947.4 202.459   1
  -1  -3  15 5693.65 157.585  -2
   0   3  15 5693.65 157.585   1
  -1   3  16 542.821 114.464  -2
   0  -3  16 542.821 114.464   1
  -1  -3  17 93.5701 102.192  -2
   0   3  17 93.5701 102.192   1
   0  -4   0 401773. 3085.66  -2
   0   4   0 401773. 3085.66   1
   0  -4   1 282751. 653.385  -2
   0   4   1 282751. 653.385   1
   0   4  -2 1446.56 132.799   1
   0   4  -2 2448.48 118.925  -2
   0  -4  -2 2448.48 118.925   1
   0   4   3 21264.7 167.522   1
   0   4  -3 38439.1 322.223  -2
   0  -4  -3 38439.1 322.223   1
   0   4   4 172413. 324.074   1
   0  -4   4 298219. 1368.94  -2
   0   4   4 298219. 1368.94   1
   0   4   5 169701. 377.586   1
   0   4   6 4351.88 138.203   1
   0   4   7 7309.74 168.261   1
   0  -4   8 11601.4 186.123   1
   0   4   9 27341.2 267.941   1
   0  -4  10 9310.10 196.951   1
   0   4  11 1565.55 213.242   1
  -1  -4  11 23281.4 502.564  -2
   0   4  11 23281.4 502.564   1
   0   4  12 1653.34 244.744   1
  -1  -4  12 1530.03 142.355  -2
   0   4  12 1530.03 142.355   1
   0   4  13 6872.44 536.770   1
  -1  -4  13 7079.53 179.196  -2
   0   4  13 7079.53 179.196   1
  -1   4  14 12854.0 189.823  -2
   0  -4  14 12854.0 189.823   1
  -1  -4  15 6856.76 160.172  -2
   0   4  15 6856.76 160.172   1
  -1   4  16 5389.30 130.711  -2
   0  -4  16 5389.30 130.711   1
  -1  -4  17 2212.44 149.781  -2
   0   4  17 2212.44 149.781   1
   0  -5  -1 49182.0 261.481  -2
   0   5  -1 49182.0 261.481   1
   0  -5   2 29235.8 192.384  -2
   0   5   2 29235.8 192.384   1
   0  -5   3 300.206 115.383   1
   0  -5   3 755.065 138.476  -2
   0   5   3 755.065 138.476   1
   0   5   4 78223.1 373.448   1
   0  -5   4 140160. 837.605  -2
   0   5   4 140160. 837.605   1
   0   5   5 16601.3 181.264   1
   0  -5   5 27583.0 600.228  -2
   0   5   5 27583.0 600.228   1
   0  -5   6 5473.13 143.570   1
   0  -5   7 25626.7 243.413   1
   0  -5   8 2997.32 134.687   1
   0  -5   9 6195.04 166.820   1
   0  -5  10 7006.24 249.506   1
  -1  -5  10 13431.4 390.626  -2
   0   5  10 13431.4 390.626   1
   0   5  11 20595.6 223.193   1
  -1  -5  11 27836.0 275.721  -2
   0   5  11 27836.0 275.721   1
   0   5  12 868.213 259.649   1
  -1  -5  12 4670.23 176.227  -2
   0   5  12 4670.23 176.227   1
   0   5  13 881.261 323.230   1
  -1  -5  13 1300.92 146.004  -2
   0   5  13 1300.92 146.004   1
  -1   5  14 9470.71 168.148  -2
   0  -5  14 9470.71 168.148   1
  -1  -5  15 4756.51 147.524  -2
   0   5  15 4756.51 147.524   1
  -1  -5  16 2026.76 121.103  -2
   0   5  16 2026.76 121.103   1
   0  -6   0 439473. 1008.69  -2
   0   6   0 439473. 1008.69   1
   0  -6  -1 31417.2 232.700  -2
   0   6  -1 31417.2 232.700   1
   0  -6  -2 176753. 484.221  -2
   0   6  -2 176753. 484.221   1
   0   6  -3 30363.8 413.310   1
   0  -6   3 50265.7 349.467  -2
   0   6   3 50265.7 349.467   1
   0   6  -4 29421.3 570.829   1
   0  -6   4 53948.3 486.261  -2
   0   6   4 53948.3 486.261   1
   0   6   5 137172. 768.149   1
   0  -6   5 255430. 1625.65  -2
   0   6   5 255430. 1625.65   1
   0  -6   6 6209.04 251.343   1
   0  -6   7 1359.42 278.943   1
   0   6   8 1019.92 230.311   1
   0   6   9 865.956 234.776   1
   0  -6  10 712.298 200.163   1
   0   6  11 1355.61 166.874   1
  -1   6  11 1357.10 185.194  -2
   0  -6  11 1357.10 185.194   1
   0   6  12 146.588 251.135   1
  -1  -6  12 2778.21 170.683  -2
   0   6  12 2778.21 170.683   1
   0   6  13 752.154 312.006   1
  -1  -6  13 1006.99 166.903  -2
   0   6  13 1006.99 166.903   1
  -1  -6  14 1188.38 141.372  -2
   0   6  14 1188.38 141.372   1
  -1   6  15 1377.54 146.348  -2
   0  -6  15 1377.54 146.348   1
  -1   6  16 149.495 113.779  -2
   0  -6  16 149.495 113.779   1
   0  -7  -1 108275. 491.589  -2
   0   7  -1 108275. 491.589   1
   0  -7  -2 14280.9 228.978  -2
   0   7  -2 14280.9 228.978   1
   0   7  -3 14741.1 455.159   1
   0  -7  -3 29548.1 297.262  -2
   0   7  -3 29548.1 297.262   1
   0   7  -4 3506.66 332.790   1
   0  -7   4 7149.63 256.394  -2
   0   7   4 7149.63 256.394   1
   0   7  -5 134032. 694.676   1
   0  -7   5 253689. 1767.10  -2
   0   7   5 253689. 1767.10   1
   0  -7   6 20107.5 438.613   1
   0  -7   6 35232.9 909.149  -2
   0   7   6 35232.9 909.149   1
   0   7  -7 896.164 211.671   1
   0   7  -8 7154.52 293.602   1
   0  -7   9 39.5943 198.555   1
   0   7  10 4232.50 146.787   1
  -1   7  10 9235.45 253.413  -2
   0  -7  10 9235.45 253.413   1
   0   7  11 29.6881 150.157   1
  -1   7  11 278.602 164.516  -2
   0  -7  11 278.602 164.516   1
   0   7  12 656.753 182.438   1
  -1  -7  12 1786.66 194.476  -2
   0   7  12 1786.66 194.476   1
   0   7  13 368.176 291.721   1
  -1  -7  13 2544.62 166.282  -2
   0   7  13 2544.62 166.282   1
  -1   7  14 3669.48 159.959  -2
   0  -7  14 3669.48 159.959   1
  -1  -7  15 2627.70 152.645  -2
   0   7  15 2627.70 152.645   1
  -1  -7  16 127.890 101.282  -2
   0   7  16 127.890 101.282   1
   0  -8   0 10028.7 349.980  -2
   0   8   0 10028.7 349.980   1
   0  -8   1 2090.29 174.021  -2
   0   8   1 2090.29 174.021   1
   0  -8  -2 10222.3 215.556  -2
   0   8  -2 10222.3 215.556   1
   0   8  -3 14918.1 495.818   1
   0  -8   3 30861.4 328.567  -2
   0   8   3 30861.4 328.567   1
   0   8  -4 5247.07 279.134   1
   0  -8   4 8809.04 331.522  -2
   0   8   4 8809.04 331.522   1
   0   8  -5 4657.04 243.389   1
   0  -8   5 8211.24 423.034  -2
   0   8   5 8211.24 423.034   1
   0  -8   6 5056.34 255.153   1
   0  -8   6 9506.88 688.594  -2
   0   8   6 9506.88 688.594   1
   0   8  -7 10902.1 285.785   1
   0   8  -8 4239.95 216.445   1
   0   8   9 133.652 101.208   1
  -1   8   9 764.316 392.647  -2
   0  -8   9 764.316 392.647   1
   0   8  10 18014.9 223.389   1
  -1   8  10 23982.4 279.075  -2
   0  -8  10 23982.4 279.075   1
   0   8  11 3093.97 203.773   1
  -1   8  11 13767.5 222.317  -2
   0  -8  11 13767.5 222.317   1
   0   8  12 4715.89 247.955   1
  -1  -8  12 4628.24 203.923  -2
   0   8  12 4628.24 203.923   1
   0   8  13 867.175 288.268   1
  -1  -8  13 6282.19 182.827  -2
   0   8  13 6282.19 182.827   1
  -1  -8  14 8792.35 185.821  -2
   0   8  14 8792.35 185.821   1
  -1  -8  15 3281.20 149.316  -2
   0   8  15 3281.20 149.316   1
   0  -9   1 83.9165 189.644  -2
   0   9   1 83.9165 189.644   1
   0  -9   2 11722.9 275.803  -2
   0   9   2 11722.9 275.803   1
   0   9  -3 1678.52 328.020   1
   0  -9  -3 3330.90 244.286  -2
   0   9  -3 3330.90 244.286   1
   0   9  -4 2802.44 249.891   1
   0  -9   4 4937.97 325.795  -2
   0   9   4 4937.97 325.795   1
   0   9  -5 8610.10 286.179   1
   0  -9   5 15764.0 756.077  -2
   0   9   5 15764.0 756.077   1
   0   9  -6 4524.68 264.445   1
   0  -9   6 7604.20 683.365  -2
   0   9   6 7604.20 683.365   1
   0   9  -7 78986.2 706.448   1
   0  -9   7 142340. 1788.54  -2
   0   9   7 142340. 1788.54   1
   0   9   8 1515.35 107.413   1
  -1   9   8 3954.89 571.591  -2
   0  -9   8 3954.89 571.591   1
   0  -9   9 167.352 113.449   1
  -1   9   9 1270.22 298.564  -2
   0  -9   9 1270.22 298.564   1
   0   9  10 590.003 162.620   1
  -1  -9  10 8816.55 225.704  -2
   0   9  10 8816.55 225.704   1
   0   9  11 20710.5 355.987   1
  -1  -9  11 21700.9 262.107  -2
   0   9  11 21700.9 262.107   1
   0   9  12 1505.02 205.857   1
  -1  -9  12 15427.1 231.993  -2
   0   9  12 15427.1 231.993   1
   0   9  13 7650.37 334.358   1
  -1  -9  13 7808.90 178.300  -2
   0   9  13 7808.90 178.300   1
  -1  -9  14 4481.49 140.214  -2
   0   9  14 4481.49 140.214   1
  -1   9  15 8276.46 190.677  -2
   0  -9  15 8276.46 190.677   1
   0 -10   0 23045.1 645.387  -2
   0  10   0 23045.1 645.387   1
   0 -10  -1 7741.22 277.734  -2
   0  10  -1 7741.22 277.734   1
   0 -10  -2 10255.9 286.327  -2
   0  10  -2 10255.9 286.327   1
   0  10  -3 8221.36 367.903   1
   0 -10   3 15527.0 448.731  -2
   0  10   3 15527.0 448.731   1
   0  10  -4 10756.1 504.982   1
   0 -10   4 21046.7 481.105  -2
   0  10   4 21046.7 481.105   1
   0  10  -5 977.276 271.177   1
   0 -10   5 1630.76 569.611  -2
   0  10   5 1630.76 569.611   1
   0  10  -6 202.379 229.001   1
   0 -10   6 125.432 586.471  -2
   0  10   6 125.432 586.471   1
   0  10  -7 19856.7 183.688   1
   0 -10   7 39164.1 683.424  -2
   0  10   7 39164.1 683.424   1
   0  10   8 9010.33 136.961   1
   0 -10   8 17551.0 886.932  -2
   0  10   8 17551.0 886.932   1
   0 -10   9 15.1365 110.825   1
  -1  10   9 1485.15 328.177  -2
   0 -10   9 1485.15 328.177   1
   0  10  10 11466.9 222.049   1
  -1  10  10 19697.6 292.936  -2
   0 -10  10 19697.6 292.936   1
   0  10  11 2590.54 218.554   1
  -1  10  11 2994.21 186.167  -2
   0 -10  11 2994.21 186.167   1
   0  10  12 288.377 182.570   1
  -1  10  12 2198.66 183.349  -2
   0 -10  12 2198.66 183.349   1
   0  10  13 925.340 238.601   1
  -1 -10  13 1068.27 146.378  -2
   0  10  13 1068.27 146.378   1
  -1 -10  14 725.841 120.992  -2
   0  10  14 725.841 120.992   1
   0 -11   1 1812.02 277.838  -2
   0  11   1 1812.02 277.838   1
   0 -11   2 8071.41 293.341  -2
   0  11   2 8071.41 293.341   1
   0  11  -3 9205.54 402.875   1
   0 -11   3 19016.6 887.785  -2
   0  11   3 19016.6 887.785   1
   0  11  -4 18701.4 420.725   1
   0 -11   4 34271.7 987.271  -2
   0  11   4 34271.7 987.271   1
   0 -11   5 9373.08 189.534   1
   0 -11   5 18793.4 268.037  -2
   0  11   5 18793.4 268.037   1
   0  11   6 1920.99 136.069   1
   0 -11  -6 3651.79 302.127  -2
   0  11  -6 3651.79 302.127   1
   0  11   7 240.435 115.533   1
   0 -11   7 61.4139 530.705  -2
   0  11   7 61.4139 530.705   1
   0 -11   8 1219.65 120.820   1
   0 -11   8 2720.25 532.576  -2
   0  11   8 2720.25 532.576   1
   0  11   9 13437.5 221.038   1
   0 -11   9 26308.8 711.634  -2
   0  11   9 26308.8 711.634   1
  -1  11   9 16308.1 350.259  -2
   0 -11   9 16308.1 350.259   1
   0 -11  10 3571.19 159.685   1
  -1  11  10 3887.00 201.077  -2
   0 -11  10 3887.00 201.077   1
   0 -11  11 806.705 148.109   1
  -1  11  11 1392.16 192.779  -2
   0 -11  11 1392.16 192.779   1
   0  11  12 1129.57 195.156   1
  -1  11  12 6011.01 234.855  -2
   0 -11  12 6011.01 234.855   1
   0  11  13 2973.96 228.856   1
  -1 -11  13 2966.97 146.279  -2
   0  11  13 2966.97 146.279   1
   0 -12   0 132.873 222.859  -2
   0  12   0 132.873 222.859   1
   0 -12   1 31451.4 294.581  -2
   0  12   1 31451.4 294.581   1
   0 -12  -2 9625.35 208.487  -2
   0  12  -2 9625.35 208.487   1
   0  12  -3 1166.54 255.270   1
   0 -12   3 2171.22 190.135  -2
   0  12   3 2171.22 190.135   1
   0  12  -4 447.638 214.329   1
   0 -12   4 1148.05 168.898  -2
   0  12   4 1148.05 168.898   1
   0  12   5 26064.1 253.780   1
   0 -12   5 49154.0 355.805  -2
   0  12   5 49154.0 355.805   1
   0  12  -6 279.438 137.505   1
   0 -12   6 756.605 229.072  -2
   0  12   6 756.605 229.072   1
   0  12   7 1054.71 122.562   1
   0  12   7 2050.99 349.057  -2
   0 -12   7 2050.99 349.057   1
   0  12   8 486.078 118.909   1
   0 -12   8 960.987 482.085  -2
   0  12   8 960.987 482.085   1
  -1  12   8 1270.12 484.388  -2
   0 -12   8 1270.12 484.388   1
   0  12  -9 88.2987 135.809   1
   0 -12   9 491.231 396.191  -2
   0  12   9 491.231 396.191   1
  -1  12   9 1731.82 297.131  -2
   0 -12   9 1731.82 297.131   1
   0  12  10 2041.08 140.541   1
  -1  12  10 5122.48 250.604  -2
   0 -12  10 5122.48 250.604   1
   0  12  11 276.896 138.179   1
  -1 -12  11 529.137 247.618  -2
   0  12  11 529.137 247.618   1
   0  12  12 1022.57 166.498   1
  -1  12  12 4029.37 192.284  -2
   0 -12  12 4029.37 192.284   1
  -1 -12  13 4742.66 301.754  -2
   0  12  13 4742.66 301.754   1
   0 -13   1 11102.4 220.173  -2
   0  13   1 11102.4 220.173   1
   0 -13  -2 8553.47 203.177  -2
   0  13  -2 8553.47 203.177   1
   0  13  -3 29535.3 608.629   1
   0 -13   3 48994.9 373.915  -2
   0  13   3 48994.9 373.915   1
   0  13  -4 352.635 423.053   1
   0 -13  -4 709.892 165.400  -2
   0  13  -4 709.892 165.400   1
   0  13  -5 2405.53 161.265   1
   0 -13   5 4582.53 222.864  -2
   0  13   5 4582.53 222.864   1
   0  13  -6 3419.32 153.438   1
   0 -13   6 6098.11 240.456  -2
   0  13   6 6098.11 240.456   1
   0  13   7 10862.0 138.561   1
   0 -13   7 20423.9 728.265  -2
   0  13   7 20423.9 728.265   1
   0  13  -8 1034.18 124.898   1
   0 -13   8 1896.79 425.869  -2
   0  13   8 1896.79 425.869   1
  -1  13   8 2596.50 302.887  -2
   0 -13   8 2596.50 302.887   1
   0  13   9-27.4402 121.625   1
  -1  13   9 151.667 241.075  -2
   0 -13   9 151.667 241.075   1
   0  13  10 2854.42 127.549   1
  -1  13  10 5655.82 373.655  -2
   0 -13  10 5655.82 373.655   1
   0  13 -11 1884.25 136.596   1
  -1  13  11 2529.88 302.571  -2
   0 -13  11 2529.88 302.571   1
   0  13  12 2572.43 165.298   1
  -1  13  12 2680.32 236.929  -2
   0 -13  12 2680.32 236.929   1
   0 -14   0 4659.23 269.078  -2
   0  14   0 4659.23 269.078   1
   0 -14  -1 66.3605 142.178  -2
   0  14  -1 66.3605 142.178   1
   0 -14   2 30446.3 284.446  -2
   0  14   2 30446.3 284.446   1
   0  14  -3 3998.08 458.087   1
   0 -14   3 6783.46 211.883  -2
   0  14   3 6783.46 211.883   1
   0  14  -4 381.517 375.731   1
   0 -14   4 744.420 169.584  -2
   0  14   4 744.420 169.584   1
   0  14   5 1628.96 164.211   1
   0 -14  -5 3077.83 177.732  -2
   0  14  -5 3077.83 177.732   1
   0  14   6 3508.86 143.099   1
   0 -14   6 6648.31 196.713  -2
   0  14   6 6648.31 196.713   1
   0  14  -7 374.958 90.4793   1
   0 -14   7 536.878 398.707  -2
   0  14   7 536.878 398.707   1
   0  14   8 2507.00 123.356   1
   0 -14   8 4816.55 281.192  -2
   0  14   8 4816.55 281.192   1
  -1  14   8 3146.38 263.632  -2
   0 -14   8 3146.38 263.632   1
   0  14   9 623.764 108.365   1
  -1  14   9 2233.55 316.777  -2
   0 -14   9 2233.55 316.777   1
   0  14  10 567.524 90.4317   1
  -1  14  10 1109.25 266.606  -2
   0 -14  10 1109.25 266.606   1
   0 -15   1 522.322 121.409  -2
   0  15   1 522.322 121.409   1
   0  15  -2 195.588 352.192   1
   0 -15   2 572.647 132.345  -2
   0  15   2 572.647 132.345   1
   0  15  -3 322.640 246.751   1
   0 -15   3 376.878 151.990  -2
   0  15   3 376.878 151.990   1
   0  15  -4 1754.05 333.475   1
   0 -15   4 3159.51 146.992  -2
   0  15   4 3159.51 146.992   1
   0  15  -5 5783.19 202.001   1
   0 -15  -5 11145.5 227.536  -2
   0  15  -5 11145.5 227.536   1
   0  15   6 165.110 147.756   1
   0  15   6 491.873 158.346  -2
   0 -15   6 491.873 158.346   1
   0  15   7 5372.82 139.659   1
   0 -15   7 10025.4 239.210  -2
   0  15   7 10025.4 239.210   1
  -1  15   7 5028.81 392.451  -2
   0 -15   7 5028.81 392.451   1
   0  15   8 80.3569 83.9160   1
   0 -15   8-100.873 285.062  -2
   0  15   8-100.873 285.062   1
  -1  15   8 2729.67 310.412  -2
   0 -15   8 2729.67 310.412   1
   0  15   9 2052.74 182.406   1
  -1  15   9 2515.61 233.401  -2
   0 -15   9 2515.61 233.401   1
   0  16   0 2172.21 152.453  -2
   0 -16   0 2172.21 152.453   1
   0 -16  -1 395.380 97.4662  -2
   0  16  -1 395.380 97.4662   1
   0  16  -2 115.810 220.360   1
   0 -16   2 298.175 119.328  -2
   0  16   2 298.175 119.328   1
   0  16  -3 862.275 215.147   1
   0 -16  -3 1711.70 145.114  -2
   0  16  -3 1711.70 145.114   1
   0  16  -4 501.369 199.958   1
   0 -16   4 685.235 123.021  -2
   0  16   4 685.235 123.021   1
   0  16  -5 620.371 186.520   1
   0 -16   5 1189.29 137.924  -2
   0  16   5 1189.29 137.924   1
   0  16  -6 132.383 93.3401   1
   0  16   6 163.414 169.221  -2
   0 -16   6 163.414 169.221   1
   0  16  -7 931.742 109.715   1
   0 -16   7 1726.82 273.408  -2
   0  16   7 1726.82 273.408   1
  -1  16   7 1737.11 258.075  -2
   0 -16   7 1737.11 258.075   1
   0 -17   1 11432.8 123.131  -2
   0  17   1 11432.8 123.131   1
   0  17  -2-32.5677 165.078   1
   0 -17   2 56.3207 93.1093  -2
   0  17   2 56.3207 93.1093   1
   0  17  -3 10596.0 357.395   1
   0  17   3 22011.0 183.765  -2
   0 -17   3 22011.0 183.765   1
   0  17  -4 2252.05 243.508   1
   0 -17  -4 4805.64 127.167  -2
   0  17  -4 4805.64 127.167   1
   0  17  -5 1020.86 195.390   1
   0 -17  -5 2324.79 111.354  -2
   0  17  -5 2324.79 111.354   1
  -1   0  17 10214.7 212.112   1
  -1   0  15 3289.57 154.056   1
  -1   0  13 1006.15 195.150   1
  -1   0  11 12029.9 488.078   1
  -1   0   9 22183.3 471.269   1
  -1   0   7 16058.3 190.490   1
  -1   0   5 46155.7 228.476   1
   1   0  -3 9789.90 152.724   1
  -1   0  -1 298651. 1062.85  -2
   1   0  -1 298651. 1062.85   1
  -1   0   1 310747. 1278.73  -2
   1   0   1 310747. 1278.73   1
  -1   0  -3 9708.24 508.827   1
   1   0   5 67205.0 256.584   1
   1   0   7 39623.5 299.458   1
   1   0   9 4881.30 204.991   1
   1   0  11 14629.1 511.120   1
   1   0  13 46.6347 162.650   1
   1   0  15 6198.95 166.926   1
   1   0  17 7650.07 235.843   1
   0   1  17 4459.06 134.832  -2
  -1  -1  17 4459.06 134.832   1
   0  -1  16 7925.58 168.244  -2
  -1   1  16 7925.58 168.244   1
   0   1  15 8819.56 174.788  -2
  -1  -1  15 8819.56 174.788   1
   0   1  14 1804.11 148.159  -2
  -1  -1  14 1804.11 148.159   1
   0   1  13 3381.88 159.157  -2
  -1  -1  13 3381.88 159.157   1
   0  -1  12 2218.48 156.137  -2
  -1   1  12 2218.48 156.137   1
   0  -1  11 88.1814 275.721  -2
  -1   1  11 88.1814 275.721   1
  -1  -1  10 5543.52 277.558   1
   0   1  10 6094.83 570.643  -2
  -1  -1  10 6094.83 570.643   1
  -1   1   9 31.1674 133.699   1
  -1   1   8 5123.81 145.325   1
  -1   1   7 3379.65 119.319   1
  -1   1   6 13071.5 139.774   1
   1   1  -5 665.229 92.3322   1
  -1  -1   4 11048.8 123.794   1
   1  -1  -3 278519. 1979.57   1
  -1   1   2 47004.4 329.902   1
   1  -1   2 76806.4 688.566  -2
  -1   1   2 76806.4 688.566   1
   1  -1   1 109613. 434.735  -2
  -1   1   1 109613. 434.735   1
  -1  -1   0 137888. 740.177  -2
   1   1   0 137888. 740.177   1
   1   1  -1 113468. 331.122  -2
  -1  -1  -1 113468. 331.122   1
  -1  -1  -2 37320.3 198.430   1
   1   1  -2 81538.3 846.329  -2
  -1  -1  -2 81538.3 846.329   1
  -1   1  -3 210915. 770.852   1
   1  -1   4 18585.9 108.492   1
   1  -1   5 121.983 63.9208   1
   1  -1   6 10165.9 123.084   1
   1  -1   7 1339.36 94.1337   1
   1  -1   8 13372.5 163.198   1
   1  -1   9 275.402 122.808   1
   1  -1  10 6101.86 201.499   1
  -2   1  10 5276.38 433.861  -2
   1  -1  10 5276.38 433.861   1
   1   1  11 2512.78 299.842   1
  -2   1  11 3194.67 447.903  -2
   1  -1  11 3194.67 447.903   1
   1   1  12 642.056 410.821   1
  -2   1  12 1767.68 151.172  -2
   1  -1  12 1767.68 151.172   1
  -2   1  13 4907.40 159.641  -2
   1  -1  13 4907.40 159.641   1
  -2  -1  14 1098.63 150.137  -2
   1   1  14 1098.63 150.137   1
  -2  -1  15 4719.67 172.368  -2
   1   1  15 4719.67 172.368   1
  -2  -1  16 9056.42 166.839  -2
   1   1  16 9056.42 166.839   1
  -2   1  17 3905.67 133.908  -2
   1  -1  17 3905.67 133.908   1
   0   2  17 6418.74 136.525  -2
  -1  -2  17 6418.74 136.525   1
   0  -2  16 8686.65 159.992  -2
  -1   2  16 8686.65 159.992   1
   0  -2  15 8638.33 193.003  -2
  -1   2  15 8638.33 193.003   1
   0   2  14 2647.49 157.362  -2
  -1  -2  14 2647.49 157.362   1
   0  -2  13 17757.9 206.633  -2
  -1   2  13 17757.9 206.633   1
  -1   2  12 3702.65 546.668   1
   0  -2  12 18893.9 225.434  -2
  -1   2  12 18893.9 225.434   1
  -1  -2  11 21478.9 521.892   1
   0   2  11 22445.7 580.281  -2
  -1  -2  11 22445.7 580.281   1
  -1  -2  10 440.804 172.552   1
   0   2  10 37027.4 928.560  -2
  -1  -2  10 37027.4 928.560   1
  -1  -2   9 9588.17 180.518   1
  -1  -2   8 10869.5 178.577   1
  -1   2   7 31298.5 226.587   1
  -1   2   6 3402.14 128.542   1
   1  -2  -5 9439.62 120.377   1
  -1   2   4 20567.6 143.766   1
  -1   2   3 875.448 110.594   1
  -1   2  -3 1095.03 613.194  -2
   1  -2  -3 1095.03 613.194   1
   1  -2  -2 40972.0 339.221   1
  -1   2  -2 102374. 784.935  -2
   1  -2  -2 102374. 784.935   1
   1  -2   1 673514. 2287.89  -2
  -1   2   1 673514. 2287.89   1
  -1   2   0 142.598 101.579  -2
   1  -2   0 142.598 101.579   1
   1   2  -1 640812. 1444.07  -2
  -1  -2  -1 640812. 1444.07   1
  -1   2  -2 62977.4 285.471   1
   1   2  -2 99846.9 497.913  -2
  -1  -2  -2 99846.9 497.913   1
   1   2   3 145.044 93.0627   1
   1   2  -3 813.173 525.967  -2
  -1  -2  -3 813.173 525.967   1
   1  -2   4 2158.00 82.9472   1
   1   2   5 1289.85 76.2663   1
   1   2   6 3316.64 126.944   1
   1   2   7 18201.0 201.426   1
   1  -2   8 16696.6 207.376   1
   1   2   9 6810.92 169.553   1
   1  -2  10 7507.23 218.332   1
  -2  -2  10 29136.9 644.263  -2
   1   2  10 29136.9 644.263   1
   1  -2  11 14395.7 465.122   1
  -2  -2  11 18184.6 401.363  -2
   1   2  11 18184.6 401.363   1
   1   2  12 6337.34 358.586   1
  -2  -2  12 21183.8 207.953  -2
   1   2  12 21183.8 207.953   1
  -2  -2  13 8368.75 160.349  -2
   1   2  13 8368.75 160.349   1
  -2   2  14 7655.57 174.725  -2
   1  -2  14 7655.57 174.725   1
  -2   2  15 10660.6 190.486  -2
   1  -2  15 10660.6 190.486   1
  -2  -2  16 4728.64 149.158  -2
   1   2  16 4728.64 149.158   1
  -2  -2  17 4135.93 123.096  -2
   1   2  17 4135.93 123.096   1
   0  -3  17 70.3008 92.7299  -2
  -1   3  17 70.3008 92.7299   1
   0   3  16 769.118 115.317  -2
  -1  -3  16 769.118 115.317   1
   0   3  15 4563.07 154.667  -2
  -1  -3  15 4563.07 154.667   1
   0   3  14 9506.16 195.830  -2
  -1  -3  14 9506.16 195.830   1
  -1   3  13 5368.35 522.271   1
   0   3  13 6260.29 161.936  -2
  -1  -3  13 6260.29 161.936   1
  -1   3  12 7233.35 317.054   1
   0  -3  12 7161.02 181.066  -2
  -1   3  12 7161.02 181.066   1
  -1  -3  11 4325.20 470.589   1
   0  -3  11 6676.33 357.685  -2
  -1   3  11 6676.33 357.685   1
  -1   3  10 8463.26 237.659   1
   0   3  10 16815.6 692.998  -2
  -1  -3  10 16815.6 692.998   1
  -1   3   9 16092.8 219.058   1
  -1  -3   8 118.051 118.019   1
  -1   3   7 73374.5 359.611   1
  -1  -3   6 90077.7 362.257   1
  -1  -3   5 31215.0 179.283   1
   1  -3  -4 1587.33 78.4723   1
  -1  -3   3 59396.7 280.327   1
  -1   3  -3 114759. 967.855  -2
   1  -3  -3 114759. 967.855   1
  -1  -3   2 181042. 712.091   1
   1  -3   2 453069. 2314.06  -2
  -1   3   2 453069. 2314.06   1
   1   3   1 6546.68 291.327  -2
  -1  -3   1 6546.68 291.327   1
  -1   3   0 189754. 783.248  -2
   1  -3   0 189754. 783.248   1
   1  -3  -1 6785.90 116.233  -2
  -1   3  -1 6785.90 116.233   1
  -1   3  -2 279927. 634.582   1
   1   3  -2 434214. 1082.54  -2
  -1  -3  -2 434214. 1082.54   1
  -1   3  -3 62879.7 312.319   1
  -1  -3   3 116293. 705.659  -2
   1   3   3 116293. 705.659   1
  -1  -3  -4 404.318 71.8909   1
  -1  -3  -5 42663.2 189.933   1
   1  -3   6 71873.0 326.634   1
   1  -3   7 54176.5 312.945   1
   1  -3   8 3349.43 140.147   1
   1  -3   9 18086.1 231.093   1
   1   3  10 8345.11 228.513   1
  -2  -3  10 7874.76 455.214  -2
   1   3  10 7874.76 455.214   1
   1   3  11 380.919 196.608   1
  -2   3  11 3335.06 340.166  -2
   1  -3  11 3335.06 340.166   1
   1   3  12 3487.09 228.113   1
  -2   3  12 3282.95 151.646  -2
   1  -3  12 3282.95 151.646   1
  -2  -3  13 10523.1 176.466  -2
   1   3  13 10523.1 176.466   1
  -2  -3  14 2057.32 140.994  -2
   1   3  14 2057.32 140.994   1
  -2  -3  15 1237.05 128.618  -2
   1   3  15 1237.05 128.618   1
  -2   3  16 1778.96 124.980  -2
   1  -3  16 1778.96 124.980   1
  -2   3  17 100.929 97.4531  -2
   1  -3  17 100.929 97.4531   1
   0   4  17 2512.89 127.528  -2
  -1  -4  17 2512.89 127.528   1
   0  -4  16 5623.20 132.309  -2
  -1   4  16 5623.20 132.309   1
   0  -4  15 8357.60 163.049  -2
  -1   4  15 8357.60 163.049   1
   0   4  14 10395.0 187.898  -2
  -1  -4  14 10395.0 187.898   1
  -1   4  13 1889.38 457.423   1
   0  -4  13 5638.58 162.708  -2
  -1   4  13 5638.58 162.708   1
  -1   4  12 146.993 264.778   1
   0  -4  12 1157.03 152.692  -2
  -1   4  12 1157.03 152.692   1
   0  -4  11 29605.9 511.410  -2
  -1   4  11 29605.9 511.410   1
  -1   4  10 12664.0 285.834   1
   0  -4  10 18770.1 724.534  -2
  -1   4  10 18770.1 724.534   1
  -1  -4   9 8908.82 184.829   1
  -1   4   8 20771.7 248.788   1
  -1   4   7 49771.8 304.021   1
  -1  -4   6 5224.95 126.268   1
  -1   4   5 2362.07 98.5287   1
  -1  -4   4 8585.80 107.500   1
   1  -4   4 27714.4 790.679  -2
  -1   4   4 27714.4 790.679   1
  -1   4   3 89517.5 519.366   1
   1  -4   3 154313. 458.254  -2
  -1   4   3 154313. 458.254   1
  -1  -4   2 77749.6 673.495   1
   1  -4   2 88811.4 350.246  -2
  -1   4   2 88811.4 350.246   1
  -1  -4  -1 64173.6 330.855  -2
   1   4  -1 64173.6 330.855   1
  -1  -4   0 47396.6 164.666  -2
   1   4   0 47396.6 164.666   1
   1  -4  -1 60887.8 249.413  -2
  -1   4  -1 60887.8 249.413   1
  -1   4  -2 7277.56 344.885   1
   1   4  -2 80647.4 234.713  -2
  -1  -4  -2 80647.4 234.713   1
  -1   4  -3 67127.0 313.889   1
  -1  -4   3 141349. 397.151  -2
   1   4   3 141349. 397.151   1
   1   4   4 20131.3 131.560   1
  -1  -4   4 24727.0 556.053  -2
   1   4   4 24727.0 556.053   1
   1   4   5 22443.8 171.502   1
   1   4   6 17034.8 197.315   1
   1  -4   7 18917.5 209.002   1
   1  -4   8 11549.1 190.668   1
   1  -4   9 5280.26 164.508   1
   1  -4  10 16959.4 288.193   1
  -2  -4  10 24553.5 583.713  -2
   1   4  10 24553.5 583.713   1
   1  -4  11 22266.0 371.026   1
  -2  -4  11 22051.8 332.532  -2
   1   4  11 22051.8 332.532   1
   1   4  12 240.740 201.715   1
  -2  -4  12 608.024 136.276  -2
   1   4  12 608.024 136.276   1
   1   4  13 178.994 337.063   1
  -2  -4  13 524.332 140.991  -2
   1   4  13 524.332 140.991   1
  -2  -4  14 9799.44 169.767  -2
   1   4  14 9799.44 169.767   1
  -2   4  15 5944.41 162.633  -2
   1  -4  15 5944.41 162.633   1
  -2   4  16 4403.55 125.856  -2
   1  -4  16 4403.55 125.856   1
  -2  -4  17 3412.20 154.131  -2
   1   4  17 3412.20 154.131   1
   0  -5  16 1837.99 113.879  -2
  -1   5  16 1837.99 113.879   1
   0   5  15 4668.77 136.461  -2
  -1  -5  15 4668.77 136.461   1
   0  -5  14 9754.37 169.426  -2
  -1   5  14 9754.37 169.426   1
  -1   5  13 1000.51 313.004   1
   0   5  13 1198.12 153.322  -2
  -1  -5  13 1198.12 153.322   1
  -1   5  12 4888.86 297.219   1
   0  -5  12 5188.75 163.380  -2
  -1   5  12 5188.75 163.380   1
  -1   5  11 11779.9 194.207   1
   0   5  11 27332.6 296.179  -2
  -1  -5  11 27332.6 296.179   1
  -1  -5  10 8495.07 383.817   1
   0   5  10 13274.1 442.479  -2
  -1  -5  10 13274.1 442.479   1
  -1   5   9 2651.59 170.436   1
  -1  -5   8 3834.16 190.712   1
  -1   5   7 1196.73 158.562   1
  -1   5   6 3402.48 124.059   1
   1  -5   6 3850.22 409.801  -2
  -1   5   6 3850.22 409.801   1
  -1  -5   5 67951.5 357.758   1
   1  -5   5 87181.7 904.187  -2
  -1   5   5 87181.7 904.187   1
   1  -5  -4 14905.6 187.610   1
   1  -5   4 30360.3 442.016  -2
  -1   5   4 30360.3 442.016   1
   1   5  -3 5608.29 155.443   1
   1  -5   3 40335.4 240.955  -2
  -1   5   3 40335.4 240.955   1
  -1  -5   2 18583.8 268.620   1
  -1   5  -2 40029.5 215.488  -2
   1  -5  -2 40029.5 215.488   1
   1  -5   1 24966.7 227.934  -2
  -1   5   1 24966.7 227.934   1
   1  -5   0 38141.0 260.868  -2
  -1   5   0 38141.0 260.868   1
  -1  -5   1 27825.8 194.136  -2
   1   5   1 27825.8 194.136   1
   1   5  -2 40372.0 190.879  -2
  -1  -5  -2 40372.0 190.879   1
  -1   5  -3 36148.8 521.908   1
  -1  -5   3 41480.3 228.331  -2
   1   5   3 41480.3 228.331   1
   1  -5   4 15762.6 173.277   1
   1   5  -4 27652.2 522.937  -2
  -1  -5  -4 27652.2 522.937   1
   1  -5   5 27327.0 200.918   1
   1   5   6 654.868 112.622   1
   1   5   7 7325.96 152.837   1
   1  -5   8 1881.55 128.278   1
   1  -5   9 4128.81 156.396   1
   1   5  10 4000.10 185.117   1
  -2   5  10 3721.53 504.582  -2
   1  -5  10 3721.53 504.582   1
   1   5  11 9449.63 184.452   1
  -2   5  11 20691.6 248.205  -2
   1  -5  11 20691.6 248.205   1
   1   5  12 4574.48 271.221   1
  -2  -5  12 4356.76 166.921  -2
   1   5  12 4356.76 166.921   1
   1   5  13 434.508 316.462   1
  -2   5  13 952.619 151.240  -2
   1  -5  13 952.619 151.240   1
  -2   5  14 17081.2 207.698  -2
   1  -5  14 17081.2 207.698   1
  -2   5  15 1761.75 137.202  -2
   1  -5  15 1761.75 137.202   1
  -2  -5  16 5434.58 144.773  -2
   1   5  16 5434.58 144.773   1
   0  -6  16 176.472 115.319  -2
  -1   6  16 176.472 115.319   1
   0  -6  15 1088.98 126.210  -2
  -1   6  15 1088.98 126.210   1
   0  -6  14 1656.83 137.817  -2
  -1   6  14 1656.83 137.817   1
  -1   6  13 226.634 303.150   1
   0   6  13 892.344 152.735  -2
  -1  -6  13 892.344 152.735   1
  -1   6  12 3004.21 237.607   1
   0  -6  12 3038.06 175.833  -2
  -1   6  12 3038.06 175.833   1
  -1   6  11 108.093 175.483   1
   0   6  11 1373.37 169.330  -2
  -1  -6  11 1373.37 169.330   1
  -1  -6  10 189.742 238.909   1
  -1   6   9 568.862 287.500   1
  -1   6   8 252.624 266.156   1
  -1  -6   7 8784.92 366.243   1
  -1  -6   6 1880.63 273.001   1
   1  -6   6 7180.48 492.444  -2
  -1   6   6 7180.48 492.444   1
  -1  -6   5 45905.1 381.257   1
   1  -6   5 112522. 852.329  -2
  -1   6   5 112522. 852.329   1
  -1  -6   4 8485.94 179.880   1
   1  -6   4 15681.0 417.127  -2
  -1   6   4 15681.0 417.127   1
   1   6  -3 53355.7 455.962   1
  -1  -6  -3 104723. 506.378  -2
   1   6  -3 104723. 506.378   1
   1  -6   2 30469.6 258.923  -2
  -1   6   2 30469.6 258.923   1
  -1  -6  -1 224730. 672.743  -2
   1   6  -1 224730. 672.743   1
  -1  -6   0 21953.0 201.826  -2
   1   6   0 21953.0 201.826   1
  -1  -6   1 235891. 544.416  -2
   1   6   1 235891. 544.416   1
  -1  -6   2 32706.1 236.339  -2
   1   6   2 32706.1 236.339   1
  -1   6  -3 57815.1 441.024   1
  -1  -6   3 98274.6 521.934  -2
   1   6   3 98274.6 521.934   1
   1   6   4 9437.53 197.672   1
  -1  -6   4 16527.3 525.375  -2
   1   6   4 16527.3 525.375   1
   1   6   5 72188.2 496.327   1
  -1   6  -6 5878.88 246.827   1
   1  -6   7 12602.0 281.372   1
   1  -6   8 112.794 178.147   1
   1   6   9 6259.39 303.530   1
   1  -6  10 28.5410 240.569   1
   1   6  11 137.027 141.841   1
  -2  -6  11 2288.75 177.834  -2
   1   6  11 2288.75 177.834   1
   1   6  12 2215.23 205.286   1
  -2   6  12 2339.93 226.689  -2
   1  -6  12 2339.93 226.689   1
   1   6  13 705.749 315.082   1
  -2  -6  13 1014.68 181.299  -2
   1   6  13 1014.68 181.299   1
  -2  -6  14 154.694 146.802  -2
   1   6  14 154.694 146.802   1
  -2  -6  15 1417.56 158.757  -2
   1   6  15 1417.56 158.757   1
  -2   6  16 906.508 122.672  -2
   1  -6  16 906.508 122.672   1
   0   7  16 80.5664 108.653  -2
  -1  -7  16 80.5664 108.653   1
   0  -7  15 2203.29 136.549  -2
  -1   7  15 2203.29 136.549   1
   0  -7  14 4092.15 161.645  -2
  -1   7  14 4092.15 161.645   1
  -1   7  13 2370.16 312.725   1
   0  -7  13 2780.47 168.405  -2
  -1   7  13 2780.47 168.405   1
  -1   7  12 1451.19 214.742   1
   0   7  12 1824.25 182.976  -2
  -1  -7  12 1824.25 182.976   1
  -1   7  11 33.4289 173.542   1
   0   7  11 287.574 170.142  -2
  -1  -7  11 287.574 170.142   1
   1   7 -10 6155.16 166.987   1
   0   7  10 9333.94 237.315  -2
  -1  -7  10 9333.94 237.315   1
  -1  -7   9 342.121 202.358   1
  -1   7   8 2401.85 258.060   1
   1   7  -7 3047.27 209.668   1
   1   7  -6 27819.9 369.620   1
   1  -7   6 92674.4 1142.35  -2
  -1   7   6 92674.4 1142.35   1
  -1  -7   5 9389.92 279.275   1
   1  -7   5 22899.4 513.113  -2
  -1   7   5 22899.4 513.113   1
   1   7  -4 952.428 238.898   1
   1  -7   4 15179.4 362.207  -2
  -1   7   4 15179.4 362.207   1
   1   7  -3 540.817 297.573   1
   1  -7   3 5605.01 199.654  -2
  -1   7   3 5605.01 199.654   1
   1  -7   2 31549.9 294.726  -2
  -1   7   2 31549.9 294.726   1
  -1  -7  -1 11417.7 214.638  -2
   1   7  -1 11417.7 214.638   1
  -1  -7   0 129381. 519.278  -2
   1   7   0 129381. 519.278   1
  -1  -7   1 11002.2 201.843  -2
   1   7   1 11002.2 201.843   1
  -1  -7   2 33964.9 268.546  -2
   1   7   2 33964.9 268.546   1
  -1   7  -3 5413.93 338.309   1
  -1  -7   3 6266.59 186.905  -2
   1   7   3 6266.59 186.905   1
  -1   7  -4 16867.6 310.291   1
  -1  -7   4 16454.9 348.540  -2
   1   7   4 16454.9 348.540   1
  -1   7  -5 17082.0 394.892   1
  -1  -7   5 22425.9 749.604  -2
   1   7   5 22425.9 749.604   1
   1   7   6 71723.9 625.619   1
   1   7   7 5111.75 259.610   1
   1   7   8 13165.0 372.026   1
   1   7   9 353.657 248.409   1
   1   7  10 798.484 111.508   1
  -2   7  10 1165.64 217.193  -2
   1  -7  10 1165.64 217.193   1
   1   7  11 679.083 142.243   1
  -2   7  11 937.852 169.727  -2
   1  -7  11 937.852 169.727   1
   1   7  12 1871.07 196.816   1
  -2  -7  12 1956.94 195.260  -2
   1   7  12 1956.94 195.260   1
   1   7  13 3667.11 334.488   1
  -2  -7  13 3665.08 182.690  -2
   1   7  13 3665.08 182.690   1
  -2   7  14 1582.57 157.456  -2
   1  -7  14 1582.57 157.456   1
  -2  -7  15 1745.20 148.106  -2
   1   7  15 1745.20 148.106   1
  -2   7  16 824.255 112.780  -2
   1  -7  16 824.255 112.780   1
   0   8  15 3821.56 153.879  -2
  -1  -8  15 3821.56 153.879   1
   0  -8  14 8175.43 162.900  -2
  -1   8  14 8175.43 162.900   1
  -1   8  13 6978.58 345.957   1
   0   8  13 7078.08 191.777  -2
  -1  -8  13 7078.08 191.777   1
  -1   8  12 235.540 206.759   1
   0   8  12 3873.45 183.725  -2
  -1  -8  12 3873.45 183.725   1
  -1   8  11 13165.6 282.742   1
   0  -8  11 15413.1 226.102  -2
  -1   8  11 15413.1 226.102   1
  -1  -8  10 6293.10 170.154   1
   0  -8  10 21523.2 285.724  -2
  -1   8  10 21523.2 285.724   1
   1   8  -9 851.381 111.517   1
   0   8   9 1212.41 312.717  -2
  -1  -8   9 1212.41 312.717   1
   1   8  -8 245.518 236.408   1
   1   8  -7 18658.7 471.069   1
   1  -8   7 33836.9 995.655  -2
  -1   8   7 33836.9 995.655   1
   1   8  -6 3685.16 239.482   1
   1  -8   6 5831.01 409.252  -2
  -1   8   6 5831.01 409.252   1
   1   8  -5 3607.23 236.627   1
   1  -8   5 7232.02 416.752  -2
  -1   8   5 7232.02 416.752   1
   1   8  -4 250.891 184.930   1
   1  -8   4 713.163 328.330  -2
  -1   8   4 713.163 328.330   1
   1   8  -3 13871.1 495.469   1
  -1  -8  -3 20256.9 343.375  -2
   1   8  -3 20256.9 343.375   1
  -1  -8  -2 16540.3 252.929  -2
   1   8  -2 16540.3 252.929   1
   1  -8   1 20285.2 265.130  -2
  -1   8   1 20285.2 265.130   1
   1  -8   0 11484.5 255.302  -2
  -1   8   0 11484.5 255.302   1
  -1  -8   1 18922.7 286.500  -2
   1   8   1 18922.7 286.500   1
   1  -8  -2 16772.3 288.086  -2
  -1   8  -2 16772.3 288.086   1
  -1   8  -3 5274.60 357.557   1
   1  -8  -3 19688.5 251.643  -2
  -1   8  -3 19688.5 251.643   1
  -1   8  -4 420.497 270.589   1
  -1  -8   4 629.602 254.980  -2
   1   8   4 629.602 254.980   1
  -1   8  -5 4675.68 238.682   1
  -1  -8   5 8355.27 609.095  -2
   1   8   5 8355.27 609.095   1
  -1   8  -6 2689.32 206.731   1
   1  -8   7 17541.5 330.182   1
   1   8   8 372.683 215.333   1
   1   8   9 500.436 100.416   1
  -2  -8   9 691.556 560.213  -2
   1   8   9 691.556 560.213   1
   1   8  10 3340.13 129.621   1
  -2   8  10 14953.4 242.655  -2
   1  -8  10 14953.4 242.655   1
   1   8  11 8641.03 188.059   1
  -2   8  11 14147.1 243.569  -2
   1  -8  11 14147.1 243.569   1
   1   8  12 462.337 180.663   1
  -2  -8  12 8635.25 221.667  -2
   1   8  12 8635.25 221.667   1
   1   8  13 3208.20 309.928   1
  -2   8  13 3401.67 157.966  -2
   1  -8  13 3401.67 157.966   1
  -2  -8  14 6664.37 170.530  -2
   1   8  14 6664.37 170.530   1
  -2  -8  15 5268.83 148.386  -2
   1   8  15 5268.83 148.386   1
   0  -9  15 6891.93 202.659  -2
  -1   9  15 6891.93 202.659   1
   0  -9  14 4928.35 128.919  -2
  -1   9  14 4928.35 128.919   1
  -1   9  13 633.630 255.022   1
   0  -9  13 6781.53 168.677  -2
  -1   9  13 6781.53 168.677   1
  -1   9  12 15484.4 351.177   1
   0  -9  12 16858.8 242.687  -2
  -1   9  12 16858.8 242.687   1
  -1   9  11 1120.50 195.156   1
   0   9  11 19009.1 241.022  -2
  -1  -9  11 19009.1 241.022   1
  -1   9  10 9083.70 232.458   1
   0  -9 -10 9969.96 214.247  -2
   1   9 -10 9969.96 214.247   1
  -1  -9   9 1127.34 119.510   1
   0   9   9 1284.67 293.521  -2
  -1  -9   9 1284.67 293.521   1
  -1   9   8 2743.53 115.825   1
   1   9  -7 30956.3 500.251   1
   1   9  -6 16703.3 448.501   1
   1  -9   6 19724.8 840.129  -2
  -1   9   6 19724.8 840.129   1
   1   9  -5-8.36150 199.794   1
   1  -9   5 466.036 360.614  -2
  -1   9   5 466.036 360.614   1
   1   9  -4 10977.3 357.693   1
   1  -9   4 18712.2 446.442  -2
  -1   9   4 18712.2 446.442   1
   1   9  -3 8191.24 450.921   1
   1  -9   3 13169.1 317.778  -2
  -1   9   3 13169.1 317.778   1
  -1  -9  -2 5274.36 190.553  -2
   1   9  -2 5274.36 190.553   1
  -1  -9  -1 16544.4 321.522  -2
   1   9  -1 16544.4 321.522   1
   1  -9   0 2861.67 224.017  -2
  -1   9   0 2861.67 224.017   1
  -1  -9   1 17139.1 319.187  -2
   1   9   1 17139.1 319.187   1
  -1  -9   2 4911.74 229.124  -2
   1   9   2 4911.74 229.124   1
  -1   9  -3 3949.51 348.929   1
  -1  -9   3 12607.2 352.294  -2
   1   9   3 12607.2 352.294   1
  -1   9  -4 8381.28 433.924   1
  -1  -9   4 20295.6 569.148  -2
   1   9   4 20295.6 569.148   1
  -1   9  -5 316.616 198.558   1
  -1  -9   5 86.4990 516.169  -2
   1   9   5 86.4990 516.169   1
   1  -9   6 4103.50 257.141   1
  -1  -9   6 19593.9 818.549  -2
   1   9   6 19593.9 818.549   1
   1   9   7 69171.8 617.003   1
   1   9   8 476.649 95.8740   1
   1  -9   9 5153.56 126.975   1
  -2   9   9 9060.16 418.566  -2
   1  -9   9 9060.16 418.566   1
   1   9  10 4264.67 161.567   1
   2  -9 -10 4390.85 244.517  -2
  -1   9 -10 4390.85 244.517   1
   1  -9  11 6700.46 191.731   1
  -2  -9  11 19310.3 251.102  -2
   1   9  11 19310.3 251.102   1
   1   9  12 10336.0 276.012   1
  -2  -9  12 10421.2 191.258  -2
   1   9  12 10421.2 191.258   1
   1   9  13 1432.66 269.970   1
  -2  -9  13 7289.02 183.244  -2
   1   9  13 7289.02 183.244   1
  -2  -9  14 6572.79 163.250  -2
   1   9  14 6572.79 163.250   1
  -2   9  15 1741.91 165.815  -2
   1  -9  15 1741.91 165.815   1
   0  10  14 810.445 132.420  -2
  -1 -10  14 810.445 132.420   1
  -1  10  13 499.143 185.576   1
   0  10  13 1161.29 141.035  -2
  -1 -10  13 1161.29 141.035   1
  -1  10  12 2195.11 225.311   1
   0  10  12 2592.55 167.149  -2
  -1 -10  12 2592.55 167.149   1
  -1  10  11 7.91393 170.911   1
   0  10  11 2593.54 200.659  -2
  -1 -10  11 2593.54 200.659   1
  -1  10  10 10075.5 207.027   1
   0  10  10 19769.9 299.535  -2
  -1 -10  10 19769.9 299.535   1
  -1  10   9 1980.04 132.704   1
   0  10   9 2616.61 283.042  -2
  -1 -10   9 2616.61 283.042   1
   1  10  -8 6734.08 151.017   1
   0  10   8 15317.9 644.893  -2
  -1 -10   8 15317.9 644.893   1
   1 -10   8 12155.8 505.976  -2
  -1  10   8 12155.8 505.976   1
   1  10  -7 1322.62 118.352   1
   1 -10   7 1369.76 419.809  -2
  -1  10   7 1369.76 419.809   1
   1  10  -6 4279.73 320.110   1
   1 -10   6 9727.83 726.505  -2
  -1  10   6 9727.83 726.505   1
   1  10  -5 695.256 258.288   1
   1 -10   5 12590.0 530.506  -2
  -1  10   5 12590.0 530.506   1
   1  10  -4 1041.01 212.796   1
   1 -10   4 1583.88 304.087  -2
  -1  10   4 1583.88 304.087   1
   1  10  -3 1908.58 302.632   1
   1 -10   3 14369.3 438.976  -2
  -1  10   3 14369.3 438.976   1
   1 -10   2 22675.9 359.390  -2
  -1  10   2 22675.9 359.390   1
   1 -10   1 4645.56 241.099  -2
  -1  10   1 4645.56 241.099   1
  -1 -10   0 1126.45 219.166  -2
   1  10   0 1126.45 219.166   1
  -1 -10   1 4947.19 291.977  -2
   1  10   1 4947.19 291.977   1
   1 -10  -2 22484.3 385.177  -2
  -1  10  -2 22484.3 385.177   1
  -1  10  -3 12642.5 515.002   1
   1 -10  -3 15900.9 470.524  -2
  -1  10  -3 15900.9 470.524   1
  -1  10  -4 807.233 323.921   1
  -1 -10   4 1821.27 397.490  -2
   1  10   4 1821.27 397.490   1
  -1  10  -5 12885.0 420.208   1
  -1 -10   5 15369.7 726.473  -2
   1  10   5 15369.7 726.473   1
  -1  10  -6 5563.04 349.483   1
  -1 -10   6 9398.70 717.885  -2
   1  10   6 9398.70 717.885   1
   1  10   7 766.929 114.559   1
  -1 -10   7 1931.84 586.943  -2
   1  10   7 1931.84 586.943   1
  -1  10  -8 5400.19 121.639   1
  -1 -10   8 12851.0 518.608  -2
   1  10   8 12851.0 518.608   1
   1 -10   9 9678.21 185.725   1
  -2  10   9 15563.1 362.373  -2
   1 -10   9 15563.1 362.373   1
   1  10  10 13888.0 209.934   1
  -2  10  10 14617.8 271.266  -2
   1 -10  10 14617.8 271.266   1
   1  10  11 33.1696 150.457   1
  -2  10  11 2633.30 202.470  -2
   1 -10  11 2633.30 202.470   1
   1  10  12 3133.93 205.580   1
  -2 -10  12 3306.59 188.365  -2
   1  10  12 3306.59 188.365   1
   1  10  13 158.483 234.190   1
  -2 -10  13 738.026 159.103  -2
   1  10  13 738.026 159.103   1
  -2  10  14 1365.61 123.435  -2
   1 -10  14 1365.61 123.435   1
  -1  11  13 578.287 160.924   1
   0 -11 -13 2854.66 156.506  -2
   1  11 -13 2854.66 156.506   1
  -1  11  12 5142.43 230.885   1
   0 -11  12 5711.34 199.178  -2
  -1  11  12 5711.34 199.178   1
  -1  11  11 441.578 177.993   1
   0  11  11 1320.98 172.785  -2
  -1 -11  11 1320.98 172.785   1
  -1  11  10 629.023 161.832   1
   0  11  10 3346.41 225.004  -2
  -1 -11  10 3346.41 225.004   1
   1  11  -9 4299.54 163.085   1
   0  11   9 15673.8 348.364  -2
  -1 -11   9 15673.8 348.364   1
   1 -11   9 6087.55 558.212  -2
  -1  11   9 6087.55 558.212   1
   1  11  -8 17406.7 202.949   1
   1 -11   8 33447.8 791.630  -2
  -1  11   8 33447.8 791.630   1
  -1  11   7 98.3511 125.197   1
   1 -11   7 352.053 305.457  -2
  -1  11   7 352.053 305.457   1
  -1  11   6 9764.87 174.734   1
   1 -11   6 14520.1 319.960  -2
  -1  11   6 14520.1 319.960   1
  -1 -11   5 21565.5 254.379   1
   1 -11   5 28698.4 322.078  -2
  -1  11   5 28698.4 322.078   1
   1  11  -4 18897.0 512.754   1
   1 -11   4 32120.4 762.187  -2
  -1  11   4 32120.4 762.187   1
   1  11  -3 7655.88 391.199   1
   1 -11   3 11327.4 542.427  -2
  -1  11   3 11327.4 542.427   1
   1 -11   2 12528.1 376.047  -2
  -1  11   2 12528.1 376.047   1
   1 -11   1 10512.8 374.846  -2
  -1  11   1 10512.8 374.846   1
  -1 -11   0 6672.10 399.252  -2
   1  11   0 6672.10 399.252   1
   1 -11  -1 11461.3 435.814  -2
  -1  11  -1 11461.3 435.814   1
   1 -11  -2 13762.7 427.222  -2
  -1  11  -2 13762.7 427.222   1
  -1  11  -3 4019.31 331.824   1
  -1 -11   3 11690.4 807.991  -2
   1  11   3 11690.4 807.991   1
  -1  11  -4 13491.5 381.152   1
  -1 -11   4 30477.9 980.464  -2
   1  11   4 30477.9 980.464   1
   1  11   5 6599.81 181.386   1
  -1 -11   5 27562.5 276.481  -2
   1  11   5 27562.5 276.481   1
   1  11   6 5055.57 157.379   1
  -1 -11   6 13587.0 283.214  -2
   1  11   6 13587.0 283.214   1
   1  11   7 44.2491 115.546   1
  -1 -11   7 393.140 321.854  -2
   1  11   7 393.140 321.854   1
   1  11   8 14844.2 178.940   1
  -1 -11   8 33981.8 791.833  -2
   1  11   8 33981.8 791.833   1
  -2  11   8 21344.0 691.480  -2
   1 -11   8 21344.0 691.480   1
   1  11   9 1808.40 148.471   1
  -1 -11   9 6703.92 536.954  -2
   1  11   9 6703.92 536.954   1
  -2  11   9 9158.72 356.836  -2
   1 -11   9 9158.72 356.836   1
   1 -11  10 493.223 140.410   1
  -2 -11  10 1517.08 244.428  -2
   1  11  10 1517.08 244.428   1
   1  11  11 3521.13 175.697   1
  -2 -11  11 5570.91 249.253  -2
   1  11  11 5570.91 249.253   1
   1  11  12 4757.44 182.582   1
  -2  11  12 5626.71 193.171  -2
   1 -11  12 5626.71 193.171   1
   1  11  13 188.447 197.812   1
  -2 -11  13 1695.29 135.007  -2
   1  11  13 1695.29 135.007   1
  -1  12  13 1999.11 215.187   1
   0  12  13 2844.96 281.240  -2
  -1 -12  13 2844.96 281.240   1
  -1  12  12 3168.25 181.521   1
   0 -12  12 4000.45 194.215  -2
  -1  12  12 4000.45 194.215   1
   1  12 -11-5.35485 137.120   1
   0  12  11 301.668 243.119  -2
  -1 -12  11 301.668 243.119   1
   1  12 -10 3492.09 154.454   1
   0  12  10 5286.21 241.214  -2
  -1 -12  10 5286.21 241.214   1
  -1  12   9 2203.41 119.895   1
   0  12   9 1471.24 415.944  -2
  -1 -12   9 1471.24 415.944   1
   1 -12   9 6612.87 474.757  -2
  -1  12   9 6612.87 474.757   1
  -1  12   8 670.570 107.459   1
  -1  12   7 4194.62 138.470   1
   1 -12   7 12575.2 626.340  -2
  -1  12   7 12575.2 626.340   1
  -1  12   6 4805.52 168.215   1
   1 -12   6 10019.2 303.362  -2
  -1  12   6 10019.2 303.362   1
  -1 -12   5 1264.65 153.927   1
   1 -12   5 1983.88 225.584  -2
  -1  12   5 1983.88 225.584   1
   1  12  -4 10813.0 359.822   1
   1  12   4 16368.6 217.642  -2
  -1 -12   4 16368.6 217.642   1
   1  12  -3 3255.39 246.147   1
   1 -12   3 12553.6 214.177  -2
  -1  12   3 12553.6 214.177   1
   1 -12   2 3969.45 169.502  -2
  -1  12   2 3969.45 169.502   1
   1 -12   1 465.656 149.589  -2
  -1  12   1 465.656 149.589   1
   1 -12   0 2911.64 199.149  -2
  -1  12   0 2911.64 199.149   1
  -1 -12   1 516.059 170.628  -2
   1  12   1 516.059 170.628   1
  -1 -12   2 4176.00 183.885  -2
   1  12   2 4176.00 183.885   1
  -1  12  -3 11692.0 444.050   1
  -1 -12   3 12966.1 213.775  -2
   1  12   3 12966.1 213.775   1
   1  12   4 6576.72 247.912   1
  -1 -12   4 16072.8 228.964  -2
   1  12   4 16072.8 228.964   1
   1  12   5 623.863 143.203   1
  -1 -12   5 1817.45 225.223  -2
   1  12   5 1817.45 225.223   1
   1  12   6 6118.87 144.050   1
  -1  12   6 9811.84 357.150  -2
   1 -12   6 9811.84 357.150   1
   1  12   7 7754.45 146.829   1
  -1 -12   7 12344.4 365.853  -2
   1  12   7 12344.4 365.853   1
   1  12   8 2536.94 127.668   1
  -1 -12   8 3834.23 504.905  -2
   1  12   8 3834.23 504.905   1
  -2  12   8 4664.45 508.277  -2
   1 -12   8 4664.45 508.277   1
   1 -12   9 3760.28 148.103   1
   1  12  10 7272.67 151.780   1
  -2 -12  10 7446.26 319.816  -2
   1  12  10 7446.26 319.816   1
   1  12  11 87.4750 114.529   1
  -2 -12  11 339.241 188.157  -2
   1  12  11 339.241 188.157   1
   1  12  12 558.875 127.157   1
  -2  12  12 456.793 160.231  -2
   1 -12  12 456.793 160.231   1
  -1  13  12 450.787 120.386   1
   0  13  12 2501.36 234.052  -2
  -1 -13  12 2501.36 234.052   1
  -1  13  11 416.580 128.281   1
   0  13  11 2173.26 298.215  -2
  -1 -13  11 2173.26 298.215   1
  -1  13  10 3924.29 156.552   1
   0  13  10 6173.62 375.071  -2
  -1 -13  10 6173.62 375.071   1
   1  13  -9 84.7603 137.919   1
   0  13   9 246.756 247.433  -2
  -1 -13   9 246.756 247.433   1
  -1  13   8 2082.08 121.206   1
   0  13   8 2845.45 305.066  -2
  -1 -13   8 2845.45 305.066   1
   1 -13   8 5596.91 310.841  -2
  -1  13   8 5596.91 310.841   1
  -1  13   7 1699.47 119.119   1
   1 -13   7 6336.79 519.041  -2
  -1  13   7 6336.79 519.041   1
  -1  13   6 6338.51 157.736   1
   1 -13   6 12503.2 291.107  -2
  -1  13   6 12503.2 291.107   1
   1  13  -5 356.851 146.072   1
   1  13   5 848.529 201.581  -2
  -1 -13   5 848.529 201.581   1
   1  13  -4 21527.7 487.045   1
   1 -13   4 37175.0 276.089  -2
  -1  13   4 37175.0 276.089   1
   1  13  -3 3271.85 295.327   1
   1 -13   3 5275.32 193.594  -2
  -1  13   3 5275.32 193.594   1
  -1 -13  -2 45646.3 316.147  -2
   1  13  -2 45646.3 316.147   1
   1 -13   1 920.386 163.298  -2
  -1  13   1 920.386 163.298   1
  -1 -13   0 35689.3 322.825  -2
   1  13   0 35689.3 322.825   1
   1 -13  -1 1046.75 174.211  -2
  -1  13  -1 1046.75 174.211   1
  -1 -13   2 47004.1 346.850  -2
   1  13   2 47004.1 346.850   1
  -1  13  -3 3466.96 380.737   1
  -1 -13   3 5407.01 213.816  -2
   1  13   3 5407.01 213.816   1
  -1  13  -4 22160.3 678.492   1
  -1 -13   4 38174.9 284.699  -2
   1  13   4 38174.9 284.699   1
   1  13   5 292.496 178.875   1
  -1 -13   5 510.664 178.823  -2
   1  13   5 510.664 178.823   1
   1  13   6 6717.81 142.833   1
  -1 -13   6 13095.7 355.103  -2
   1  13   6 13095.7 355.103   1
  -1  13  -7 5247.16 129.280   1
  -1  13   7 7007.40 383.046  -2
   1 -13   7 7007.40 383.046   1
   1 -13   8 3316.56 123.328   1
  -1 -13   8 5365.90 482.852  -2
   1  13   8 5365.90 482.852   1
  -2  13   8 4042.98 455.563  -2
   1 -13   8 4042.98 455.563   1
   1  13   9 40.9101 120.953   1
  -2  13   9 915.942 359.869  -2
   1 -13   9 915.942 359.869   1
   1  13  10 6946.26 146.922   1
  -2  13  10 6823.93 388.253  -2
   1 -13  10 6823.93 388.253   1
   1  13  11 1901.27 101.554   1
  -2  13  11 2058.64 291.597  -2
   1 -13  11 2058.64 291.597   1
  -1  14  10 864.823 121.671   1
   0  14  10 1044.93 261.732  -2
  -1 -14  10 1044.93 261.732   1
  -1  14   9 2056.76 115.056   1
   0  14   9 2439.01 316.715  -2
  -1 -14   9 2439.01 316.715   1
  -1  14   8 875.671 115.365   1
   0  14   8 3460.68 390.705  -2
  -1 -14   8 3460.68 390.705   1
   1 -14   8 1201.15 244.764  -2
  -1  14   8 1201.15 244.764   1
  -1  14   7 61.5053 105.434   1
   0  14   7 402.339 391.814  -2
  -1 -14   7 402.339 391.814   1
   1 -14   7 159.387 266.865  -2
  -1  14   7 159.387 266.865   1
  -1  14   6 716.338 138.516   1
   1 -14   6 2124.32 187.598  -2
  -1  14   6 2124.32 187.598   1
  -1 -14   5-43.4197 138.126   1
   1  14   5 427.798 174.271  -2
  -1 -14   5 427.798 174.271   1
   1  14  -4 647.057 264.962   1
   1 -14   4 1885.22 161.098  -2
  -1  14   4 1885.22 161.098   1
   1  14  -3 5019.21 327.762   1
   1 -14   3 9363.50 217.843  -2
  -1  14   3 9363.50 217.843   1
   1 -14   2 8333.52 188.119  -2
  -1  14   2 8333.52 188.119   1
   1 -14   1 3450.67 162.959  -2
  -1  14   1 3450.67 162.959   1
  -1 -14   0 93.8079 158.978  -2
   1  14   0 93.8079 158.978   1
  -1 -14   1 3221.29 182.762  -2
   1  14   1 3221.29 182.762   1
   1 -14  -2 8340.23 205.528  -2
  -1  14  -2 8340.23 205.528   1
  -1  14  -3 6341.90 470.125   1
  -1 -14   3 9389.94 227.466  -2
   1  14   3 9389.94 227.466   1
  -1  14  -4 1756.09 393.191   1
  -1 -14   4 1991.55 147.294  -2
   1  14   4 1991.55 147.294   1
   1  14   5 199.963 188.489   1
  -1  14   5 482.609 168.762  -2
   1 -14   5 482.609 168.762   1
   1 -14   6 1434.56 133.203   1
   1 -14  -6 2270.30 179.212  -2
  -1  14  -6 2270.30 179.212   1
   1  14   7 98.6337 98.6103   1
  -1 -14   7 399.232 407.645  -2
   1  14   7 399.232 407.645   1
  -1  14  -8 138.566 89.2481   1
  -1 -14   8 1163.08 378.880  -2
   1  14   8 1163.08 378.880   1
   1  14   9 918.337 107.864   1
  -2  14   9 2001.15 313.275  -2
   1 -14   9 2001.15 313.275   1
   1  14  10 2928.81 112.136   1
  -2  14  10 3614.85 289.077  -2
   1 -14  10 3614.85 289.077   1
  -1  15   9 96.1271 84.6022   1
  -1  15   8 2382.74 104.640   1
   0  15   8 2619.34 303.694  -2
  -1 -15   8 2619.34 303.694   1
  -1 -15   7 390.153 99.7147   1
   0  15   7 5269.46 388.521  -2
  -1 -15   7 5269.46 388.521   1
   1 -15   7 825.106 236.657  -2
  -1  15   7 825.106 236.657   1
   1  15  -6 7062.32 144.385   1
   1 -15   6 9326.53 198.800  -2
  -1  15   6 9326.53 198.800   1
  -1  15   5 1722.65 189.915   1
   1  15   5 3691.69 177.090  -2
  -1 -15   5 3691.69 177.090   1
   1  15  -4 2619.25 254.251   1
   1 -15   4 4023.37 174.708  -2
  -1  15   4 4023.37 174.708   1
   1  15  -3 954.011 206.541   1
   1 -15   3 921.526 162.001  -2
  -1  15   3 921.526 162.001   1
  -1 -15  -2 296.724 120.795  -2
   1  15  -2 296.724 120.795   1
  -1  15  -1 546.703 119.155  -2
   1 -15  -1 546.703 119.155   1
   1 -15   0 865.646 131.759  -2
  -1  15   0 865.646 131.759   1
  -1 -15   1 464.929 129.464  -2
   1  15   1 464.929 129.464   1
  -1  15  -2 13.2326 245.509   1
   1 -15  -2 161.669 139.960  -2
  -1  15  -2 161.669 139.960   1
  -1  15  -3 202.137 243.173   1
   1 -15  -3 907.449 155.469  -2
  -1  15  -3 907.449 155.469   1
  -1  15  -4 2281.91 325.054   1
  -1 -15   4 4217.65 165.607  -2
   1  15   4 4217.65 165.607   1
  -1  15  -5 2051.88 244.541   1
  -1 -15   5 3745.04 160.772  -2
   1  15   5 3745.04 160.772   1
   1  15   6 2781.42 148.913   1
  -1 -15   6 8661.67 217.301  -2
   1  15   6 8661.67 217.301   1
   1 -15   7 765.937 88.8241   1
  -1 -15   7 891.892 353.381  -2
   1  15   7 891.892 353.381   1
   1 -15   8 2116.33 99.5117   1
  -1 -15   8 5605.32 339.435  -2
   1  15   8 5605.32 339.435   1
  -2  15   8 2828.20 207.705  -2
   1 -15   8 2828.20 207.705   1
   1 -15   9 27.3082 114.447   1
  -2  15   9 1871.85 228.505  -2
   1 -15   9 1871.85 228.505   1
  -1  16   7 222.653 122.885   1
   0  16   7 1310.62 256.477  -2
  -1 -16   7 1310.62 256.477   1
   1  16  -6 1973.03 129.886   1
   1  16   6 2763.11 181.549  -2
  -1 -16   6 2763.11 181.549   1
   1  16  -5 560.343 149.853   1
   1 -16   5 901.778 134.796  -2
  -1  16   5 901.778 134.796   1
   1  16  -4 1924.83 219.920   1
   1 -16   4 4569.09 147.191  -2
  -1  16   4 4569.09 147.191   1
   1  16  -3 1181.68 175.995   1
   1 -16   3 4772.78 147.514  -2
  -1  16   3 4772.78 147.514   1
   1  16  -2 262.182 322.104   1
   1  16   2 558.276 102.572  -2
  -1 -16   2 558.276 102.572   1
  -1 -16  -1 813.141 101.317  -2
   1  16  -1 813.141 101.317   1
   1 -16   0 136.699 96.1032  -2
  -1  16   0 136.699 96.1032   1
   1  16  -1 981.276 99.0250  -2
  -1 -16  -1 981.276 99.0250   1
  -1  16  -2 312.918 215.135   1
   1 -16  -2 534.185 114.228  -2
  -1  16  -2 534.185 114.228   1
  -1  16  -3 4358.58 240.050   1
  -1 -16   3 4867.97 164.247  -2
   1  16   3 4867.97 164.247   1
  -1  16  -4 2162.43 319.888   1
  -1  16   4 4489.40 139.993  -2
   1 -16   4 4489.40 139.993   1
  -1  16  -5 267.908 265.236   1
  -1 -16   5 758.574 135.231  -2
   1  16   5 758.574 135.231   1
  -1  16  -6 1009.06 108.755   1
  -1 -16   6 2801.98 186.106  -2
   1  16   6 2801.98 186.106   1
   1 -16   7 437.923 72.7932   1
  -1 -16   7 1011.41 259.094  -2
   1  16   7 1011.41 259.094   1
  -1  17   5 840.344 140.855   1
   1  17   5 1641.10 158.364  -2
  -1 -17   5 1641.10 158.364   1
   1  17  -4 3231.75 250.906   1
   1 -17   4 5761.06 126.450  -2
  -1  17   4 5761.06 126.450   1
   1  17  -3 774.881 164.627   1
  -1 -17  -3 789.006 117.378  -2
   1  17  -3 789.006 117.378   1
   1  17  -2 3165.08 196.841   1
   1 -17   2 6466.44 139.636  -2
  -1  17   2 6466.44 139.636   1
  -1 -17  -1 1805.66 88.8726  -2
   1  17  -1 1805.66 88.8726   1
   1 -17   0 11559.5 113.006  -2
  -1  17   0 11559.5 113.006   1
  -1 -17   1 1742.02 91.3214  -2
   1  17   1 1742.02 91.3214   1
  -1  17  -2 3402.05 286.786   1
  -1 -17   2 6554.63 124.354  -2
   1  17   2 6554.63 124.354   1
  -1  17  -3 339.863 237.384   1
  -1 -17   3 923.092 94.7020  -2
   1  17   3 923.092 94.7020   1
  -1  17  -4 2493.14 241.011   1
  -1 -17   4 5564.73 115.134  -2
   1  17   4 5564.73 115.134   1
  -1  17  -5 746.845 187.006   1
  -1 -17   5 1637.16 134.006  -2
   1  17   5 1637.16 134.006   1
  -2   0  16 145.887 139.678   1
  -2   0  14 87.8041 168.887   1
  -2   0  12 1657.82 228.828   1
  -2   0  10 1084.47 532.841   1
  -2   0   8 1299.08 201.392   1
  -2   0   6 9781.76 205.103   1
  -2   0   4 1852.51 122.572   1
   2   0  -2 4207.56 411.698   1
   2   0   2 4766.73 426.736  -2
  -2   0   2 4766.73 426.736   1
   2   0  -2 4892.59 320.312  -2
  -2   0  -2 4892.59 320.312   1
   2   0   4 3848.18 108.242   1
   2   0   6 61863.4 346.849   1
   2   0   8 37005.9 327.594   1
   2   0  10 8458.19 256.381   1
   2   0  12 3662.05 192.417   1
   2   0  14 1775.81 176.547   1
   2   0  16 252.410 135.241   1
   1  -1  17 2721.61 124.042  -2
  -2   1  17 2721.61 124.042   1
   1   1  16 9604.70 165.975  -2
  -2  -1  16 9604.70 165.975   1
   1   1  15 3224.53 135.756  -2
  -2  -1  15 3224.53 135.756   1
   1  -1  14 1021.48 155.696  -2
  -2   1  14 1021.48 155.696   1
   1   1  13 5779.78 178.382  -2
  -2  -1  13 5779.78 178.382   1
   1  -1  12 2526.92 202.040  -2
  -2   1  12 2526.92 202.040   1
   1  -1  11 2982.00 414.486  -2
  -2   1  11 2982.00 414.486   1
  -2  -1  10-72.7299 260.212   1
  -2  -1   9 25914.6 364.496   1
  -2   1   8 11187.6 173.809   1
  -2  -1   7 540.507 109.082   1
  -2  -1   6 4689.70 123.934   1
  -2  -1   5 682.407 80.2233   1
  -2   1   4 499.416 77.0751   1
  -2   1   3 10139.4 190.281   1
   2  -1   3 84555.5 1120.82  -2
  -2   1   3 84555.5 1120.82   1
   2   1  -2 64468.1 751.958   1
  -2   1  -2 167562. 1061.21  -2
   2  -1  -2 167562. 1061.21   1
  -2  -1  -1 30235.4 346.066  -2
   2   1  -1 30235.4 346.066   1
  -2   1   0 363.159 236.843  -2
   2  -1   0 363.159 236.843   1
  -2   1   1 35319.6 390.408  -2
   2  -1   1 35319.6 390.408   1
  -2   1   2 173450. 589.721  -2
   2  -1   2 173450. 589.721   1
   2  -1   3 90481.5 337.990   1
  -2  -1   3 105004. 573.977  -2
   2   1   3 105004. 573.977   1
  -2  -1  -4 7926.35 89.0534   1
   2  -1   5 5207.42 88.9419   1
   2  -1   6 1292.71 88.2517   1
   2  -1   7 676.166 94.8858   1
   2   1   8 18971.9 177.916   1
   2   1   9 8438.40 181.178   1
   2   1  10 1506.45 172.239   1
  -3  -1  10 1957.46 394.453  -2
   2   1  10 1957.46 394.453   1
   2  -1  11 14.4843 280.952   1
  -3  -1  11 1703.21 334.653  -2
   2   1  11 1703.21 334.653   1
   2  -1  12 309.871 276.715   1
  -3   1  12 775.817 151.354  -2
   2  -1  12 775.817 151.354   1
  -3  -1  13 3333.56 150.897  -2
   2   1  13 3333.56 150.897   1
  -3  -1  14 6069.41 181.391  -2
   2   1  14 6069.41 181.391   1
  -3  -1  15 4466.66 165.207  -2
   2   1  15 4466.66 165.207   1
  -3  -1  16 2545.36 144.909  -2
   2   1  16 2545.36 144.909   1
  -3   1  17 4293.07 145.784  -2
   2  -1  17 4293.07 145.784   1
   1   2  17 3695.99 111.343  -2
  -2  -2  17 3695.99 111.343   1
   1   2  16 6027.25 148.696  -2
  -2  -2  16 6027.25 148.696   1
   1   2  15 9396.53 202.292  -2
  -2  -2  15 9396.53 202.292   1
   1   2  14 8265.48 194.179  -2
  -2  -2  14 8265.48 194.179   1
   1   2  13 6948.55 175.187  -2
  -2  -2  13 6948.55 175.187   1
  -2   2  12 23348.9 494.767   1
   1  -2  12 23315.2 237.043  -2
  -2   2  12 23315.2 237.043   1
   1  -2  11 16454.1 556.750  -2
  -2   2  11 16454.1 556.750   1
  -2  -2  10 28103.8 558.234   1
  -2   2   9 2159.96 185.287   1
  -2  -2   8 14510.0 184.587   1
  -2  -2   7 12912.9 172.293   1
  -2   2   6 19338.8 175.894   1
  -2  -2   5 1324.49 90.1544   1
  -2   2   4 19900.9 163.613   1
   2   2  -3 30907.1 287.683   1
   2  -2   3 36448.9 562.377  -2
  -2   2   3 36448.9 562.377   1
   2  -2   2 66673.1 566.777  -2
  -2   2   2 66673.1 566.777   1
   2   2   1 9186.58 343.825  -2
  -2  -2   1 9186.58 343.825   1
  -2   2   0 3082.40 286.370  -2
   2  -2   0 3082.40 286.370   1
   2  -2  -1 9252.43 210.343  -2
  -2   2  -1 9252.43 210.343   1
  -2   2  -2 39333.9 684.902   1
   2   2  -2 68429.3 331.457  -2
  -2  -2  -2 68429.3 331.457   1
  -2  -2  -3 8965.65 110.149   1
   2   2  -3 33308.5 373.188  -2
  -2  -2  -3 33308.5 373.188   1
  -2  -2  -4 2075.98 80.3092   1
   2  -2   5 2228.80 85.3970   1
   2  -2   6 2792.01 103.329   1
   2   2   7 8157.86 158.620   1
   2   2   8 4821.27 150.957   1
   2   2   9 765.710 130.899   1
   2  -2  10 27375.4 343.135   1
  -3  -2  10 26224.4 593.576  -2
   2   2  10 26224.4 593.576   1
   2  -2  11 416.991 234.797   1
  -3   2  11 20086.5 414.254  -2
   2  -2  11 20086.5 414.254   1
   2  -2  12 7785.52 272.772   1
  -3   2  12 8540.64 169.242  -2
   2  -2  12 8540.64 169.242   1
  -3   2  13 3508.25 156.253  -2
   2  -2  13 3508.25 156.253   1
  -3  -2  14 2472.79 154.679  -2
   2   2  14 2472.79 154.679   1
  -3  -2  15 2876.03 153.350  -2
   2   2  15 2876.03 153.350   1
  -3  -2  16 9416.06 177.868  -2
   2   2  16 9416.06 177.868   1
  -3   2  17 4326.38 124.639  -2
   2  -2  17 4326.38 124.639   1
   1  -3  17 263.527 89.6392  -2
  -2   3  17 263.527 89.6392   1
   1   3  16 1485.02 118.973  -2
  -2  -3  16 1485.02 118.973   1
   1   3  15 1153.96 134.700  -2
  -2  -3  15 1153.96 134.700   1
   1  -3  14 2421.56 146.825  -2
  -2   3  14 2421.56 146.825   1
  -2   3  13 1527.09 428.539   1
   1   3  13 8272.28 184.555  -2
  -2  -3  13 8272.28 184.555   1
  -2   3  12 418.730 248.850   1
   1   3  12 2772.66 159.678  -2
  -2  -3  12 2772.66 159.678   1
   1  -3  11 2998.56 408.768  -2
  -2   3  11 2998.56 408.768   1
  -2   3  10 1287.03 296.611   1
   1   3  10 7345.38 594.818  -2
  -2  -3  10 7345.38 594.818   1
  -2   3   9 2254.60 225.474   1
  -2  -3   8 10896.2 219.371   1
  -2  -3   7 984.379 141.627   1
  -2  -3   6 31120.4 238.261   1
  -2   3   5 14492.7 140.578   1
  -2  -3   4 2580.68 106.427   1
   2  -3   4 9210.70 382.434  -2
  -2   3   4 9210.70 382.434   1
  -2   3   3 24238.7 317.128   1
   2  -3   3 66481.6 433.242  -2
  -2   3   3 66481.6 433.242   1
  -2  -3  -2 165142. 604.004  -2
   2   3  -2 165142. 604.004   1
   2  -3   1 14232.7 333.788  -2
  -2   3   1 14232.7 333.788   1
  -2   3   0 14476.3 238.062  -2
   2  -3   0 14476.3 238.062   1
   2  -3  -1 12237.1 197.564  -2
  -2   3  -1 12237.1 197.564   1
  -2  -3   2 150428. 334.125  -2
   2   3   2 150428. 334.125   1
   2  -3   3 43025.7 241.176   1
   2   3  -3 62471.8 282.466  -2
  -2  -3  -3 62471.8 282.466   1
   2  -3   4 5702.23 92.6640   1
  -2  -3  -5 389.753 85.1167   1
   2  -3   6 25350.1 202.663   1
   2  -3   7 2081.32 128.696   1
   2  -3   8 12395.8 193.991   1
   2  -3   9 135.170 127.440   1
   2  -3  10 12102.4 260.808   1
  -3  -3  10 13446.1 499.412  -2
   2   3  10 13446.1 499.412   1
   2  -3  11 290.345 228.678   1
  -3  -3  11 1495.62 292.672  -2
   2   3  11 1495.62 292.672   1
   2   3  12 3396.64 276.991   1
  -3   3  12 5151.32 151.359  -2
   2  -3  12 5151.32 151.359   1
  -3  -3  13 2559.16 143.986  -2
   2   3  13 2559.16 143.986   1
  -3  -3  14 9214.67 184.281  -2
   2   3  14 9214.67 184.281   1
  -3   3  15 2281.81 137.914  -2
   2  -3  15 2281.81 137.914   1
  -3  -3  16 541.551 111.625  -2
   2   3  16 541.551 111.625   1
  -3   3  17 657.384 109.935  -2
   2  -3  17 657.384 109.935   1
   1  -4  17 2723.50 143.601  -2
  -2   4  17 2723.50 143.601   1
   1  -4  16 4840.10 136.132  -2
  -2   4  16 4840.10 136.132   1
   1   4  15 4393.01 138.808  -2
  -2  -4  15 4393.01 138.808   1
   1  -4  14 10279.8 177.442  -2
  -2   4  14 10279.8 177.442   1
  -2   4  13 216.733 402.219   1
   1   4  13 456.176 147.513  -2
  -2  -4  13 456.176 147.513   1
  -2   4  12 495.289 248.860   1
   1   4  12 506.319 141.943  -2
  -2  -4  12 506.319 141.943   1
  -2   4  11 3618.97 290.782   1
   1  -4  11 20934.2 357.563  -2
  -2   4  11 20934.2 357.563   1
  -2   4  10 13002.4 424.067   1
   1   4  10 25312.9 804.027  -2
  -2  -4  10 25312.9 804.027   1
  -2  -4   9 8377.28 239.574   1
  -2  -4   8 9037.46 238.711   1
  -2   4   7 30993.1 299.771   1
  -2  -4   6 1061.13 117.938   1
  -2  -4   5 42337.2 248.197   1
  -2  -4   4 26221.5 195.724   1
   2  -4   4 84678.2 821.227  -2
  -2   4   4 84678.2 821.227   1
  -2  -4   3 52721.9 395.031   1
  -2  -4  -3 66851.9 327.637  -2
   2   4  -3 66851.9 327.637   1
   2   4  -2 7462.34 480.173   1
  -2  -4  -2 19444.4 215.360  -2
   2   4  -2 19444.4 215.360   1
  -2  -4  -1 26000.1 215.929  -2
   2   4  -1 26000.1 215.929   1
  -2  -4   0 398.405 97.3557  -2
   2   4   0 398.405 97.3557   1
  -2  -4   1 23655.6 153.452  -2
   2   4   1 23655.6 153.452   1
   2   4  -2 17731.4 128.944  -2
  -2  -4  -2 17731.4 128.944   1
  -2   4  -3 13690.9 142.380   1
   2   4  -3 62354.7 272.126  -2
  -2  -4  -3 62354.7 272.126   1
  -2  -4  -4 62660.6 215.843   1
  -2  -4   4 74515.8 803.388  -2
   2   4   4 74515.8 803.388   1
   2  -4   5 48728.7 234.128   1
   2   4   6 774.484 106.096   1
   2  -4   7 18497.5 208.919   1
   2  -4   8 5664.36 156.467   1
   2   4   9 17061.1 234.012   1
   2  -4  10 10253.5 251.128   1
  -3   4  10 9642.64 463.390  -2
   2  -4  10 9642.64 463.390   1
   2   4  11 5916.68 142.173   1
  -3  -4  11 11118.5 232.156  -2
   2   4  11 11118.5 232.156   1
   2   4  12 79.9148 197.138   1
  -3   4  12 427.876 136.282  -2
   2  -4  12 427.876 136.282   1
   2   4  13 3932.04 398.979   1
  -3  -4  13 3771.73 162.844  -2
   2   4  13 3771.73 162.844   1
  -3   4  14 3363.57 163.777  -2
   2  -4  14 3363.57 163.777   1
  -3  -4  15 4079.99 147.413  -2
   2   4  15 4079.99 147.413   1
  -3  -4  16 6110.66 135.004  -2
   2   4  16 6110.66 135.004   1
  -3  -4  17 451.126 162.909  -2
   2   4  17 451.126 162.909   1
   1  -5  16 5591.82 125.903  -2
  -2   5  16 5591.82 125.903   1
   1   5  15 2022.06 124.797  -2
  -2  -5  15 2022.06 124.797   1
   1  -5  14 17936.2 216.119  -2
  -2   5  14 17936.2 216.119   1
  -2   5  13 1096.98 231.051   1
   1  -5  13 1197.08 139.564  -2
  -2   5  13 1197.08 139.564   1
  -2   5  12 404.935 211.303   1
   1  -5  12 3771.71 149.978  -2
  -2   5  12 3771.71 149.978   1
  -2   5  11 16190.9 260.102   1
   1   5  11 22759.0 254.677  -2
  -2  -5  11 22759.0 254.677   1
  -2  -5  10 288.167 189.628   1
   1  -5  10 3421.81 522.921  -2
  -2   5  10 3421.81 522.921   1
  -2   5   9 11227.6 274.470   1
  -2  -5   8 419.304 163.568   1
  -2  -5   7 1500.01 148.797   1
  -2  -5   6 3556.58 145.139   1
   2  -5   6 9829.54 457.909  -2
  -2   5   6 9829.54 457.909   1
  -2  -5   5 6157.33 144.254   1
   2  -5   5 10572.3 607.583  -2
  -2   5   5 10572.3 607.583   1
   2   5  -4 52190.2 324.016   1
   2  -5   4 58208.0 587.219  -2
  -2   5   4 58208.0 587.219   1
   2   5  -3-36.2805 161.249   1
   2  -5   3 640.987 152.942  -2
  -2   5   3 640.987 152.942   1
  -2  -5   2 12373.7 450.254   1
   2   5   2 16031.1 175.538  -2
  -2  -5   2 16031.1 175.538   1
   2  -5   1 639.993 101.202  -2
  -2   5   1 639.993 101.202   1
  -2   5   0 12337.7 136.987  -2
   2  -5   0 12337.7 136.987   1
   2  -5  -1 513.443 82.6380  -2
  -2   5  -1 513.443 82.6380   1
  -2   5  -2 1606.00 241.328   1
  -2  -5   2 13687.4 141.114  -2
   2   5   2 13687.4 141.114   1
  -2   5  -3 599.832 170.437   1
   2   5  -3 673.036 137.584  -2
  -2  -5  -3 673.036 137.584   1
  -2   5  -4 16113.9 153.122   1
  -2  -5   4 59206.9 377.661  -2
   2   5   4 59206.9 377.661   1
   2   5   5 6914.03 129.263   1
  -2  -5   5 10293.3 508.757  -2
   2   5   5 10293.3 508.757   1
   2  -5   6 6226.69 122.833   1
   2  -5   7 2146.64 122.420   1
   2  -5   8 3231.57 140.158   1
   2  -5   9 2959.27 150.607   1
   2  -5  10 1039.80 174.860   1
  -3   5  10 7131.85 433.452  -2
   2  -5  10 7131.85 433.452   1
   2  -5  11 7189.02 156.073   1
  -3  -5  11 7465.57 188.753  -2
   2   5  11 7465.57 188.753   1
   2  -5  12 430.885 178.119   1
  -3   5  12 6961.20 193.035  -2
   2  -5  12 6961.20 193.035   1
   2   5  13 334.452 328.677   1
  -3   5  13 2517.98 164.846  -2
   2  -5  13 2517.98 164.846   1
  -3   5  14 3449.34 157.402  -2
   2  -5  14 3449.34 157.402   1
  -3   5  15 6222.34 167.283  -2
   2  -5  15 6222.34 167.283   1
  -3  -5  16 2019.90 136.033  -2
   2   5  16 2019.90 136.033   1
   1   6  16 627.950 113.745  -2
  -2  -6  16 627.950 113.745   1
   1  -6  15 1643.79 137.297  -2
  -2   6  15 1643.79 137.297   1
   1   6  14 142.041 137.855  -2
  -2  -6  14 142.041 137.855   1
  -2   6  13 1258.60 297.050   1
   1   6  13 1394.33 172.026  -2
  -2  -6  13 1394.33 172.026   1
  -2   6  12 56.5797 205.611   1
   1  -6  12 2042.48 164.181  -2
  -2   6  12 2042.48 164.181   1
  -2   6  11 2773.43 187.613   1
   1  -6  11 2478.54 191.050  -2
  -2   6  11 2478.54 191.050   1
   2   6 -10 424.758 193.174   1
  -2   6   9 319.763 297.636   1
  -2   6   8 1065.14 311.833   1
   2   6  -7 4164.85 202.344   1
  -2   6   6 159.621 191.795   1
   2  -6   6 3581.43 442.391  -2
  -2   6   6 3581.43 442.391   1
   2   6  -5 7692.39 240.654   1
   2  -6   5 28255.2 513.713  -2
  -2   6   5 28255.2 513.713   1
   2   6  -4 90.2188 175.385   1
   2  -6   4 1166.80 222.952  -2
  -2   6   4 1166.80 222.952   1
   2   6  -3 1145.72 215.900   1
   2  -6   3 1442.51 197.008  -2
  -2   6   3 1442.51 197.008   1
   2  -6   2 67433.4 460.088  -2
  -2   6   2 67433.4 460.088   1
   2  -6   1 8761.78 184.642  -2
  -2   6   1 8761.78 184.642   1
  -2  -6   0 241784. 621.801  -2
   2   6   0 241784. 621.801   1
   2  -6  -1 8439.86 165.784  -2
  -2   6  -1 8439.86 165.784   1
  -2  -6   2 67352.9 317.922  -2
   2   6   2 67352.9 317.922   1
  -2   6  -3 193.117 237.319   1
  -2  -6   3 1235.01 192.945  -2
   2   6   3 1235.01 192.945   1
   2   6   4 198.631 142.868   1
  -2  -6   4 325.532 293.016  -2
   2   6   4 325.532 293.016   1
   2   6   5 25510.1 359.217   1
  -2  -6   5 29111.0 681.309  -2
   2   6   5 29111.0 681.309   1
   2   6   6 3778.57 207.603   1
   2   6   7 6782.79 291.751   1
   2  -6   8 10729.4 339.828   1
   2   6   9 13.0980 247.450   1
   2   6  10 4744.00 133.195   1
  -3   6  10 6344.05 343.692  -2
   2  -6  10 6344.05 343.692   1
   2   6  11 448.236 132.445   1
  -3   6  11 570.383 196.175  -2
   2  -6  11 570.383 196.175   1
   2   6  12 112.596 188.413   1
  -3   6  12 1431.44 190.285  -2
   2  -6  12 1431.44 190.285   1
   2   6  13 2004.52 241.918   1
  -3   6  13 1717.71 187.886  -2
   2  -6  13 1717.71 187.886   1
  -3   6  14 3217.16 167.214  -2
   2  -6  14 3217.16 167.214   1
  -3  -6  15 1129.73 152.918  -2
   2   6  15 1129.73 152.918   1
  -3   6  16 1778.16 122.437  -2
   2  -6  16 1778.16 122.437   1
   1   7  16 1258.83 133.620  -2
  -2  -7  16 1258.83 133.620   1
   1   7  15 1376.03 128.182  -2
  -2  -7  15 1376.03 128.182   1
   1   7  14 1281.10 126.047  -2
  -2  -7  14 1281.10 126.047   1
  -2   7  13 175.429 273.606   1
   1  -7  13 3217.76 161.511  -2
  -2   7  13 3217.76 161.511   1
  -2   7  12 172.860 200.264   1
   1   7  12 1966.91 179.403  -2
  -2  -7  12 1966.91 179.403   1
  -2   7  11 275.040 174.980   1
   1   7  11 748.349 169.050  -2
  -2  -7  11 748.349 169.050   1
  -2   7  10 311.751 142.523   1
   1   7  10 1365.89 220.220  -2
  -2  -7  10 1365.89 220.220   1
  -2   7   9 1221.79 250.748   1
   2   7  -8 530.061 236.617   1
  -2   7   7 173.697 212.189   1
   2  -7   7 1846.23 458.176  -2
  -2   7   7 1846.23 458.176   1
   2   7  -6 2279.98 276.179   1
   2  -7   6 16487.6 478.797  -2
  -2   7   6 16487.6 478.797   1
   2   7  -5 36297.7 552.974   1
   2  -7   5 121660. 965.149  -2
  -2   7   5 121660. 965.149   1
   2   7  -4 9724.01 233.067   1
   2  -7   4 11215.4 422.775  -2
  -2   7   4 11215.4 422.775   1
   2   7  -3 4904.10 382.072   1
   2  -7   3 40070.8 412.453  -2
  -2   7   3 40070.8 412.453   1
   2  -7   2 7160.77 226.389  -2
  -2   7   2 7160.77 226.389   1
   2  -7   1 77021.8 462.931  -2
  -2   7   1 77021.8 462.931   1
  -2  -7   0 129.921 128.433  -2
   2   7   0 129.921 128.433   1
  -2  -7   1 77694.7 431.123  -2
   2   7   1 77694.7 431.123   1
  -2  -7   2 7698.80 187.469  -2
   2   7   2 7698.80 187.469   1
  -2   7  -3 38618.2 608.089   1
  -2  -7   3 41162.7 372.204  -2
   2   7   3 41162.7 372.204   1
  -2   7  -4 2744.29 201.524   1
  -2  -7   4 11031.1 323.775  -2
   2   7   4 11031.1 323.775   1
  -2   7  -5 98587.6 654.011   1
  -2  -7   5 126387. 1420.50  -2
   2   7   5 126387. 1420.50   1
   2   7   6 16083.6 376.203   1
   2   7   7 1957.97 252.750   1
   2  -7   8 6216.99 313.093   1
   2  -7   9 724.904 266.597   1
   2   7  10 4245.17 121.889   1
  -3  -7  10 4184.72 286.066  -2
   2   7  10 4184.72 286.066   1
   2   7  11 1499.50 131.790   1
  -3  -7  11 2147.22 189.974  -2
   2   7  11 2147.22 189.974   1
   2   7  12 908.436 186.401   1
  -3  -7  12 1035.43 190.984  -2
   2   7  12 1035.43 190.984   1
   2   7  13 1092.77 310.458   1
  -3  -7  13 1643.06 164.779  -2
   2   7  13 1643.06 164.779   1
  -3  -7  14 275.432 141.980  -2
   2   7  14 275.432 141.980   1
  -3  -7  15 208.508 120.699  -2
   2   7  15 208.508 120.699   1
  -3   7  16 644.671 113.872  -2
   2  -7  16 644.671 113.872   1
   1  -8  15 4184.77 136.533  -2
  -2   8  15 4184.77 136.533   1
  -2   8  14 6863.10 400.929   1
   1   8  14 8413.72 169.820  -2
  -2  -8  14 8413.72 169.820   1
  -2   8  13 405.394 266.325   1
   1   8  13 2698.55 152.995  -2
  -2  -8  13 2698.55 152.995   1
  -2   8  12 10071.8 320.060   1
   1  -8  12 10078.6 203.889  -2
  -2   8  12 10078.6 203.889   1
  -2   8  11 6876.80 237.354   1
   1  -8  11 13791.7 247.041  -2
  -2   8  11 13791.7 247.041   1
   2   8 -10 13871.8 202.774   1
   1   8  10 16057.9 274.783  -2
  -2  -8  10 16057.9 274.783   1
   2   8  -9 141.595 107.865   1
   1   8   9 471.670 381.431  -2
  -2  -8   9 471.670 381.431   1
  -2   8   8 15279.8 393.760   1
   2   8  -7 3780.87 252.891   1
   2  -8   7 6111.04 687.911  -2
  -2   8   7 6111.04 687.911   1
   2   8  -6 3719.47 298.611   1
   2  -8   6 6513.42 427.447  -2
  -2   8   6 6513.42 427.447   1
   2   8  -5 212.854 244.315   1
   2  -8   5 7757.03 421.020  -2
  -2   8   5 7757.03 421.020   1
   2   8  -4 2005.18 214.066   1
   2  -8   4 8324.65 439.819  -2
  -2   8   4 8324.65 439.819   1
   2   8  -3 177.371 295.065   1
   2  -8   3 342.662 214.333  -2
  -2   8   3 342.662 214.333   1
   2  -8   2 5009.41 220.764  -2
  -2   8   2 5009.41 220.764   1
   2  -8   1 12331.8 252.103  -2
  -2   8   1 12331.8 252.103   1
  -2  -8   0 2254.77 182.662  -2
   2   8   0 2254.77 182.662   1
   2  -8  -1 12194.9 275.004  -2
  -2   8  -1 12194.9 275.004   1
  -2  -8   2 4860.93 205.246  -2
   2   8   2 4860.93 205.246   1
  -2   8  -3 149.787 241.692   1
  -2  -8   3 429.305 207.348  -2
   2   8   3 429.305 207.348   1
  -2   8  -4 8345.12 270.694   1
  -2  -8   4 8968.18 323.123  -2
   2   8   4 8968.18 323.123   1
  -2   8  -5 8909.86 335.310   1
  -2  -8   5 8180.60 598.747  -2
   2   8   5 8180.60 598.747   1
   2  -8   6 3291.92 271.241   1
   2   8   7 2712.68 280.535   1
   2  -8   8 10525.2 372.231   1
   2  -8   9 398.915 97.8486   1
  -3   8   9 21463.7 708.259  -2
   2  -8   9 21463.7 708.259   1
   2   8  10 6967.13 137.363   1
  -3   8  10 17075.1 300.553  -2
   2  -8  10 17075.1 300.553   1
   2   8  11 4092.80 157.713   1
  -3  -8  11 18347.0 253.979  -2
   2   8  11 18347.0 253.979   1
   2   8  12 3770.30 200.113   1
  -3   8  12 5835.69 202.057  -2
   2  -8  12 5835.69 202.057   1
   2   8  13 841.851 289.826   1
  -3  -8  13 5308.29 170.243  -2
   2   8  13 5308.29 170.243   1
  -3   8  14 6601.30 159.905  -2
   2  -8  14 6601.30 159.905   1
  -3   8  15 1482.39 113.929  -2
   2  -8  15 1482.39 113.929   1
   1   9  15 2093.92 161.940  -2
  -2  -9  15 2093.92 161.940   1
   1  -9  14 5625.37 130.362  -2
  -2   9  14 5625.37 130.362   1
  -2   9  13 7309.29 315.569   1
   1   9  13 7935.27 184.360  -2
  -2  -9  13 7935.27 184.360   1
  -2   9  12 345.585 187.857   1
   1   9  12 9031.52 188.969  -2
  -2  -9  12 9031.52 188.969   1
  -2   9  11 15557.8 246.275   1
   1  -9  11 20254.3 240.431  -2
  -2   9  11 20254.3 240.431   1
  -2   9  10 269.389 150.333   1
  -1  -9 -10 4139.20 241.592  -2
   2   9 -10 4139.20 241.592   1
  -2   9   9 5119.99 133.513   1
   1   9   9 9108.83 421.224  -2
  -2  -9   9 9108.83 421.224   1
   2   9  -8 305.051 118.186   1
   2  -9   8 909.622 424.169  -2
  -2   9   8 909.622 424.169   1
   2   9  -7 33625.7 614.002   1
   2  -9   7 53860.8 1216.18  -2
  -2   9   7 53860.8 1216.18   1
   2   9  -6 2957.66 300.170   1
   2  -9   6 4149.77 424.819  -2
  -2   9   6 4149.77 424.819   1
   2   9  -5 22478.6 487.129   1
   2  -9   5 29300.6 631.079  -2
  -2   9   5 29300.6 631.079   1
  -2   9   4 1332.13 207.147   1
   2  -9   4 1443.01 368.777  -2
  -2   9   4 1443.01 368.777   1
   2   9  -3 320.084 319.113   1
   2  -9   3 1847.60 236.091  -2
  -2   9   3 1847.60 236.091   1
  -2  -9  -2 15052.1 272.906  -2
   2   9  -2 15052.1 272.906   1
   2  -9   1 2787.64 195.255  -2
  -2   9   1 2787.64 195.255   1
  -2  -9   0 21511.1 422.254  -2
   2   9   0 21511.1 422.254   1
  -2  -9   1 2232.76 238.628  -2
   2   9   1 2232.76 238.628   1
   2  -9  -2 13950.9 354.305  -2
  -2   9  -2 13950.9 354.305   1
  -2   9  -3 2125.65 319.731   1
  -2  -9   3 2391.74 276.409  -2
   2   9   3 2391.74 276.409   1
  -2   9  -4 228.941 265.983   1
  -2  -9   4 1591.57 375.730  -2
   2   9   4 1591.57 375.730   1
   2  -9   5 8397.58 637.952   1
  -2  -9   5 28900.1 861.384  -2
   2   9   5 28900.1 861.384   1
   2  -9   6 2324.38 273.227   1
   2   9   7 20436.7 380.956   1
  -2   9  -8 322.784 93.5069   1
   2   9   9 202.507 95.5951   1
   2   9  10 2824.04 140.946   1
  -3   9  10 9110.86 233.765  -2
   2  -9  10 9110.86 233.765   1
   2   9  11 9319.28 183.435   1
  -3   9  11 10095.8 233.711  -2
   2  -9  11 10095.8 233.711   1
   2   9  12 2176.78 174.129   1
  -3   9  12 12179.9 211.259  -2
   2  -9  12 12179.9 211.259   1
   2   9  13 7371.15 263.101   1
  -3   9  13 7603.09 157.012  -2
   2  -9  13 7603.09 157.012   1
  -3   9  14 3401.79 143.027  -2
   2  -9  14 3401.79 143.027   1
  -3   9  15 5346.18 183.850  -2
   2  -9  15 5346.18 183.850   1
   1  10  14 1323.72 129.794  -2
  -2 -10  14 1323.72 129.794   1
  -2  10  13 791.674 225.090   1
   1 -10  13 879.331 140.828  -2
  -2  10  13 879.331 140.828   1
  -2  10  12 95.6639 197.231   1
   1  10  12 2777.00 182.287  -2
  -2 -10  12 2777.00 182.287   1
  -2  10  11 3131.28 166.566   1
   1 -10  11 3477.46 202.373  -2
  -2  10  11 3477.46 202.373   1
   2  10 -10 564.871 175.394   1
   1 -10  10 13589.9 268.627  -2
  -2  10  10 13589.9 268.627   1
  -2  10   9 5968.35 151.596   1
   1  10   9 14446.4 441.345  -2
  -2 -10   9 14446.4 441.345   1
   2  10  -8 7318.18 154.216   1
   1  10   8 12776.2 616.466  -2
  -2 -10   8 12776.2 616.466   1
   2 -10   8 12403.5 521.623  -2
  -2  10   8 12403.5 521.623   1
   2  10  -7 10091.7 158.966   1
   2 -10   7 19471.4 560.693  -2
  -2  10   7 19471.4 560.693   1
   2  10  -6 144.431 236.377   1
   2 -10   6 3565.13 432.920  -2
  -2  10   6 3565.13 432.920   1
   2  10  -5 9679.05 378.409   1
   2 -10   5 13069.4 527.103  -2
  -2  10   5 13069.4 527.103   1
   2  10  -4 1832.29 278.741   1
   2 -10   4 37099.7 806.605  -2
  -2  10   4 37099.7 806.605   1
   2  10  -3 6206.36 268.080   1
   2 -10   3 7799.49 372.609  -2
  -2  10   3 7799.49 372.609   1
  -2 -10  -2 33739.4 440.123  -2
   2  10  -2 33739.4 440.123   1
   2 -10   1 5708.05 298.983  -2
  -2  10   1 5708.05 298.983   1
   2 -10   0 7752.45 329.494  -2
  -2  10   0 7752.45 329.494   1
  -2 -10   1 6022.96 349.600  -2
   2  10   1 6022.96 349.600   1
   2 -10  -2 36809.1 550.672  -2
  -2  10  -2 36809.1 550.672   1
  -2  10  -3 1689.21 341.181   1
   2 -10  -3 7112.67 403.311  -2
  -2  10  -3 7112.67 403.311   1
  -2  10  -4 39871.3 791.073   1
  -2 -10   4 42688.9 775.442  -2
   2  10   4 42688.9 775.442   1
   2 -10   5 3558.72 371.163   1
  -2 -10   5 14557.6 731.723  -2
   2  10   5 14557.6 731.723   1
   2  10   6 5069.86 148.571   1
  -2 -10   6 6676.16 635.972  -2
   2  10   6 6676.16 635.972   1
   2  10   7 10786.8 143.358   1
  -2 -10   7 20303.4 453.678  -2
   2  10   7 20303.4 453.678   1
   2  10   8 5417.06 125.791   1
  -2 -10   8 13055.9 471.559  -2
   2  10   8 13055.9 471.559   1
   2  10   9 845.915 132.830   1
  -3  10   9 1779.98 475.653  -2
   2 -10   9 1779.98 475.653   1
   2  10  10 752.087 134.723   1
  -3  10  10 4214.54 281.805  -2
   2 -10  10 4214.54 281.805   1
   2  10  11 3588.54 160.181   1
  -3  10  11 4040.27 231.054  -2
   2 -10  11 4040.27 231.054   1
   2  10  12 174.187 178.793   1
  -3 -10  12 1219.63 174.954  -2
   2  10  12 1219.63 174.954   1
   2  10  13 2367.97 247.105   1
  -3  10  13 2227.51 132.747  -2
   2 -10  13 2227.51 132.747   1
  -3  10  14 397.783 146.792  -2
   2 -10  14 397.783 146.792   1
  -2  11  13 1340.95 272.864   1
  -1 -11 -13 1596.36 161.795  -2
   2  11 -13 1596.36 161.795   1
  -2  11  12 284.551 181.609   1
   1 -11  12 4865.80 186.377  -2
  -2  11  12 4865.80 186.377   1
  -2  11  11 2622.03 147.656   1
   1  11  11 4950.12 221.777  -2
  -2 -11  11 4950.12 221.777   1
  -2  11  10 881.105 161.740   1
   1 -11  10 1389.98 210.032  -2
  -2  11  10 1389.98 210.032   1
  -2  11   9 7718.02 206.212   1
   1  11   9 9312.69 309.733  -2
  -2 -11   9 9312.69 309.733   1
   2 -11   9 11579.8 600.144  -2
  -2  11   9 11579.8 600.144   1
  -2  11   8 3910.47 144.097   1
   2 -11   8 3760.98 534.582  -2
  -2  11   8 3760.98 534.582   1
  -2  11   7 3419.89 133.898   1
   2 -11   7 4873.91 341.456  -2
  -2  11   7 4873.91 341.456   1
   2  11  -6 5739.38 169.222   1
   2  11   6 5816.11 271.581  -2
  -2 -11   6 5816.11 271.581   1
  -2  11   5 8822.21 195.386   1
   2 -11   5 12231.8 232.815  -2
  -2  11   5 12231.8 232.815   1
   2  11  -4 24897.8 458.239   1
  -2 -11  -4 29949.3 378.275  -2
   2  11  -4 29949.3 378.275   1
  -2  11   3 34955.3 531.795   1
   2 -11   3 46952.7 1318.98  -2
  -2  11   3 46952.7 1318.98   1
  -2 -11  -2 4365.30 304.906  -2
   2  11  -2 4365.30 304.906   1
   2 -11   1 11606.0 382.491  -2
  -2  11   1 11606.0 382.491   1
   2 -11   0 251.406 306.321  -2
  -2  11   0 251.406 306.321   1
   2 -11  -1 13440.9 448.733  -2
  -2  11  -1 13440.9 448.733   1
   2 -11  -2 4420.38 348.462  -2
  -2  11  -2 4420.38 348.462   1
  -2  11  -3 25697.4 523.810   1
  -2 -11   3 54032.8 1324.22  -2
   2  11   3 54032.8 1324.22   1
  -2  11  -4 4397.38 314.156   1
  -2 -11   4 29297.0 292.911  -2
   2  11   4 29297.0 292.911   1
   2 -11   5 3394.47 162.398   1
  -2 -11   5 11898.3 311.221  -2
   2  11   5 11898.3 311.221   1
   2  11   6 77.2519 123.487   1
  -2 -11   6 5552.38 255.815  -2
   2  11   6 5552.38 255.815   1
   2  11   7 371.498 111.329   1
  -2 -11   7 4611.88 416.458  -2
   2  11   7 4611.88 416.458   1
   2  11   8 79.4660 122.222   1
  -2 -11   8 4790.66 565.768  -2
   2  11   8 4790.66 565.768   1
   2 -11   9 4963.65 129.243   1
   2  11  10 3446.31 135.507   1
  -3  11  10 5590.83 424.583  -2
   2 -11  10 5590.83 424.583   1
   2  11  11 679.028 124.808   1
  -3  11  11 1163.13 220.832  -2
   2 -11  11 1163.13 220.832   1
   2  11  12 1130.88 151.581   1
  -3 -11  12 1554.46 172.230  -2
   2  11  12 1554.46 172.230   1
   2  11  13 1370.52 271.815   1
  -3 -11  13 6429.24 159.300  -2
   2  11  13 6429.24 159.300   1
  -2  12  12 61.9181 153.252   1
   1  12  12 834.701 175.296  -2
  -2 -12  12 834.701 175.296   1
   2  12 -11 313.152 123.526   1
   1  12  11 311.646 161.723  -2
  -2 -12  11 311.646 161.723   1
  -2  12  10 276.094 120.086   1
   1  12  10 6245.87 249.041  -2
  -2 -12  10 6245.87 249.041   1
   2  12  -9 126.558 118.800   1
   1  12   9 2602.87 421.476  -2
  -2 -12   9 2602.87 421.476   1
   2 -12   9 758.930 414.274  -2
  -2  12   9 758.930 414.274   1
  -2 -12   8 1797.55 121.699   1
   2 -12   8 4575.08 472.360  -2
  -2  12   8 4575.08 472.360   1
  -2  12   7 685.802 120.681   1
   2 -12   7 529.755 472.178  -2
  -2  12   7 529.755 472.178   1
  -2  12   6 2045.82 150.237   1
   2 -12   6 1985.23 259.392  -2
  -2  12   6 1985.23 259.392   1
  -2 -12   5 10633.4 220.115   1
  -2 -12  -5 15778.2 284.882  -2
   2  12  -5 15778.2 284.882   1
   2  12  -4 739.646 216.361   1
  -2 -12  -4 10181.4 222.334  -2
   2  12  -4 10181.4 222.334   1
   2  12  -3 638.932 254.633   1
  -2 -12  -3 2719.90 180.115  -2
   2  12  -3 2719.90 180.115   1
  -2 -12  -2 9995.99 214.469  -2
   2  12  -2 9995.99 214.469   1
  -2 -12  -1 13405.5 228.950  -2
   2  12  -1 13405.5 228.950   1
  -2 -12   0 8010.51 203.450  -2
   2  12   0 8010.51 203.450   1
  -2 -12   1 15292.0 230.736  -2
   2  12   1 15292.0 230.736   1
  -2 -12   2 11696.6 209.602  -2
   2  12   2 11696.6 209.602   1
  -2  12  -3 2899.49 326.630   1
   2 -12  -3 2638.43 184.234  -2
  -2  12  -3 2638.43 184.234   1
   2 -12   4 11805.9 381.310   1
  -2 -12   4 10582.5 198.668  -2
   2  12   4 10582.5 198.668   1
   2  12   5 5362.41 189.482   1
   2 -12  -5 14814.4 242.843  -2
  -2  12  -5 14814.4 242.843   1
   2 -12   6-4.67236 127.590   1
  -2  12   6 1725.24 308.990  -2
   2 -12   6 1725.24 308.990   1
  -2  12  -7 354.072 112.828   1
  -2 -12   7 1196.52 359.361  -2
   2  12   7 1196.52 359.361   1
   2 -12   8 2919.04 122.763   1
  -2 -12   8 5020.05 508.290  -2
   2  12   8 5020.05 508.290   1
   2  12   9 168.604 116.171   1
  -3  12   9 448.640 386.844  -2
   2 -12   9 448.640 386.844   1
   2  12  10 2695.10 116.645   1
  -3  12  10 2709.94 263.021  -2
   2 -12  10 2709.94 263.021   1
   2  12  11 222.332 127.345   1
  -3 -12  11 355.045 183.071  -2
   2  12  11 355.045 183.071   1
   2  12  12 1082.04 195.853   1
  -3  12  12 5146.60 139.624  -2
   2 -12  12 5146.60 139.624   1
  -2  13  11 245.388 124.239   1
   1  13  11 1860.51 284.375  -2
  -2 -13  11 1860.51 284.375   1
  -2  13  10 577.559 113.862   1
   1  13  10 6419.89 266.014  -2
  -2 -13  10 6419.89 266.014   1
   2  13  -9 887.493 113.309   1
   1  13   9 849.218 252.232  -2
  -2 -13   9 849.218 252.232   1
  -2  13   8 606.013 105.776   1
   1  13   8 3255.65 302.381  -2
  -2 -13   8 3255.65 302.381   1
  -2  13   7 1268.27 118.921   1
   2 -13   7 8182.26 354.909  -2
  -2  13   7 8182.26 354.909   1
   2  13  -6 1661.20 127.970   1
   2  13   6 6359.96 297.045  -2
  -2 -13   6 6359.96 297.045   1
   2  13  -5 5911.49 192.931   1
   2  13   5 12869.6 251.446  -2
  -2 -13   5 12869.6 251.446   1
   2  13  -4 653.453 293.918   1
   2 -13   4 1019.29 179.204  -2
  -2  13   4 1019.29 179.204   1
   2  13  -3 26306.9 551.396   1
   2 -13   3 54187.2 355.598  -2
  -2  13   3 54187.2 355.598   1
   2 -13   2 4849.14 179.783  -2
  -2  13   2 4849.14 179.783   1
   2 -13   1 13611.7 229.143  -2
  -2  13   1 13611.7 229.143   1
  -2 -13   0 498.007 158.344  -2
   2  13   0 498.007 158.344   1
   2 -13  -1 14031.5 233.840  -2
  -2  13  -1 14031.5 233.840   1
  -2  13   2 4609.30 195.731  -2
   2 -13   2 4609.30 195.731   1
   2 -13   3 43231.1 1167.65   1
  -2 -13   3 54796.0 334.550  -2
   2  13   3 54796.0 334.550   1
  -2 -13   4 609.011 157.410  -2
   2  13   4 609.011 157.410   1
   2  13   5 7400.83 278.281   1
  -2 -13   5 13458.6 241.266  -2
   2  13   5 13458.6 241.266   1
   2 -13   6 5238.76 150.017   1
  -2  13   6 6297.25 323.824  -2
   2 -13   6 6297.25 323.824   1
   2  13   7 7236.69 154.835   1
  -2 -13   7 8501.41 396.934  -2
   2  13   7 8501.41 396.934   1
   2  13   8 1314.13 117.321   1
  -2 -13   8 2678.97 456.004  -2
   2  13   8 2678.97 456.004   1
  -3  13   8 3339.21 433.437  -2
   2 -13   8 3339.21 433.437   1
   2  13   9 2499.34 130.324   1
  -3  13   9 2710.32 261.999  -2
   2 -13   9 2710.32 261.999   1
   2 -13  10 2219.24 136.398   1
  -3  13  10 2630.04 340.593  -2
   2 -13  10 2630.04 340.593   1
   2 -13  11 2702.53 100.486   1
  -3  13  11 4323.57 303.121  -2
   2 -13  11 4323.57 303.121   1
  -2  14  10 918.485 120.420   1
   1  14  10 3218.30 270.511  -2
  -2 -14  10 3218.30 270.511   1
  -2  14   9 1065.84 124.755   1
   1  14   9 1793.03 211.297  -2
  -2 -14   9 1793.03 211.297   1
  -2  14   8 858.751 100.840   1
   1  14   8 1287.91 238.502  -2
  -2 -14   8 1287.91 238.502   1
  -2 -14   7 148.981 97.3172   1
   1  14   7 544.801 393.007  -2
  -2 -14   7 544.801 393.007   1
   2 -14   7 226.259 260.325  -2
  -2  14   7 226.259 260.325   1
  -2 -14   6 34.4203 107.504   1
   2 -14   6 1315.85 199.724  -2
  -2  14   6 1315.85 199.724   1
   2  14  -5 1667.33 146.606   1
   2 -14   5 2241.62 206.708  -2
  -2  14   5 2241.62 206.708   1
   2  14  -4 207.006 191.954   1
   2 -14   4 843.995 177.956  -2
  -2  14   4 843.995 177.956   1
   2  14  -3 3433.94 248.455   1
   2 -14   3 6047.43 212.036  -2
  -2  14   3 6047.43 212.036   1
  -2 -14  -2 5624.32 183.025  -2
   2  14  -2 5624.32 183.025   1
  -2 -14  -1 187.175 149.207  -2
   2  14  -1 187.175 149.207   1
  -2 -14   0 4600.06 191.654  -2
   2  14   0 4600.06 191.654   1
  -2 -14   1 157.898 145.481  -2
   2  14   1 157.898 145.481   1
  -2 -14   2 6113.68 182.285  -2
   2  14   2 6113.68 182.285   1
  -2 -14   3 5732.25 181.882  -2
   2  14   3 5732.25 181.882   1
  -2 -14   4 1099.48 150.891  -2
   2  14   4 1099.48 150.891   1
   2  14   5 364.758 386.389   1
  -2  14   5 2110.57 147.594  -2
   2 -14   5 2110.57 147.594   1
   2 -14   6 1570.57 137.820   1
  -2 -14   6 1972.09 254.547  -2
   2  14   6 1972.09 254.547   1
   2 -14   7 214.157 118.072   1
  -2 -14   7 3167.41 420.979  -2
   2  14   7 3167.41 420.979   1
   2  14   8 18.1067 93.0796   1
  -2 -14   8 1007.87 362.387  -2
   2  14   8 1007.87 362.387   1
   2 -14   9 91.8743 88.4315   1
  -3  14   9 2453.80 299.664  -2
   2 -14   9 2453.80 299.664   1
   2 -14  10 1600.82 134.274   1
  -3  14  10 1684.23 257.353  -2
   2 -14  10 1684.23 257.353   1
   2  15  -9 1960.82 98.0023   1
  -2  15   8 324.341 98.4031   1
   1  15   8 2707.90 297.295  -2
  -2 -15   8 2707.90 297.295   1
  -2 -15   7 10982.0 136.027   1
   1  15   7 10064.5 424.215  -2
  -2 -15   7 10064.5 424.215   1
   2 -15   7 14378.8 297.086  -2
  -2  15   7 14378.8 297.086   1
  -2  15   6 290.258 97.6198   1
   2 -15   6 572.044 180.852  -2
  -2  15   6 572.044 180.852   1
   2  15  -5 9855.87 193.014   1
   2 -15   5 10221.0 201.830  -2
  -2  15   5 10221.0 201.830   1
   2  15  -4 758.655 160.882   1
   2 -15   4 938.900 167.222  -2
  -2  15   4 938.900 167.222   1
   2  15  -3 1127.92 213.424   1
   2 -15   3 2060.87 165.480  -2
  -2  15   3 2060.87 165.480   1
  -2 -15  -2 309.883 127.892  -2
   2  15  -2 309.883 127.892   1
   2 -15   1 811.624 135.074  -2
  -2  15   1 811.624 135.074   1
  -2 -15   0 275.554 123.223  -2
   2  15   0 275.554 123.223   1
  -2  15   1 904.924 136.078  -2
   2 -15   1 904.924 136.078   1
  -2 -15   2 433.534 127.410  -2
   2  15   2 433.534 127.410   1
  -2  15  -3 817.177 372.677   1
  -2 -15   3 1796.18 149.481  -2
   2  15   3 1796.18 149.481   1
  -2  15  -4 119.533 340.040   1
   2 -15  -4 940.754 129.212  -2
  -2  15  -4 940.754 129.212   1
   2  15   5 1412.79 246.084   1
  -2  15   5 10076.0 170.315  -2
   2 -15   5 10076.0 170.315   1
   2  15   6 149.981 111.694   1
  -2 -15   6 573.095 241.896  -2
   2  15   6 573.095 241.896   1
   2 -15   7 3470.75 104.865   1
  -2 -15   7 14268.8 466.429  -2
   2  15   7 14268.8 466.429   1
   2  15   8 412.252 79.8041   1
  -2 -15   8 1610.32 299.585  -2
   2  15   8 1610.32 299.585   1
   2  15   9 967.714 110.787   1
  -3  15   9 1786.00 215.950  -2
   2 -15   9 1786.00 215.950   1
  -2  16   7 131.714 99.7285   1
   1  16   7 460.142 240.450  -2
  -2 -16   7 460.142 240.450   1
  -2  16   6 1161.81 143.450   1
   2 -16   6 1347.99 165.115  -2
  -2  16   6 1347.99 165.115   1
   2  16  -5 937.705 108.484   1
   2 -16   5 1620.21 167.096  -2
  -2  16   5 1620.21 167.096   1
   2  16  -4 358.645 158.209   1
   2 -16   4 3033.50 151.493  -2
  -2  16   4 3033.50 151.493   1
   2  16  -3 371.414 164.684   1
  -2 -16  -3 439.917 131.949  -2
   2  16  -3 439.917 131.949   1
  -2 -16  -2 1902.62 115.919  -2
   2  16  -2 1902.62 115.919   1
  -2  16  -1 249.810 97.8364  -2
   2 -16  -1 249.810 97.8364   1
  -2 -16   0 1126.30 98.8251  -2
   2  16   0 1126.30 98.8251   1
  -2 -16   1 222.021 99.0596  -2
   2  16   1 222.021 99.0596   1
  -2  16  -2 330.099 206.449   1
   2 -16  -2 1764.76 121.276  -2
  -2  16  -2 1764.76 121.276   1
  -2  16  -3 211.613 192.741   1
   2 -16  -3 458.345 117.999  -2
  -2  16  -3 458.345 117.999   1
  -2  16  -4 1739.57 301.945   1
  -2 -16   4 3019.00 123.682  -2
   2  16   4 3019.00 123.682   1
  -2  16  -5 735.592 157.288   1
  -2 -16   5 1630.20 133.204  -2
   2  16   5 1630.20 133.204   1
   2  16   6 346.098 115.990   1
  -2  16   6 1573.70 144.995  -2
   2 -16   6 1573.70 144.995   1
   2  16   7-24.8529 93.8149   1
   2  17  -4 1350.87 144.761   1
   2 -17   4 2226.25 117.053  -2
  -2  17   4 2226.25 117.053   1
   2  17  -3 8886.30 217.074   1
   2 -17   3 17190.1 156.704  -2
  -2  17   3 17190.1 156.704   1
   2  17  -2 271.322 129.347   1
   2  17   2 196.389 99.9373  -2
  -2 -17   2 196.389 99.9373   1
  -2 -17  -1 10202.4 101.856  -2
   2  17  -1 10202.4 101.856   1
  -2 -17   0 257.645 72.4543  -2
   2  17   0 257.645 72.4543   1
  -2  17   1 9466.27 113.669  -2
   2 -17   1 9466.27 113.669   1
  -2  17  -2 167.324 238.826   1
  -2 -17   2 334.630 99.2422  -2
   2  17   2 334.630 99.2422   1
  -2  17  -3 7140.83 288.292   1
   2 -17  -3 16461.8 146.806  -2
  -2  17  -3 16461.8 146.806   1
  -2  17  -4 458.983 196.321   1
  -2 -17   4 2073.22 97.3728  -2
   2  17   4 2073.22 97.3728   1
  -3   0  17 6141.80 185.575   1
  -3   0  15 244.757 135.988   1
  -3   0  13 637.098 190.477   1
  -3   0  11 767.318 562.570   1
  -3   0   9 4035.74 293.422   1
  -3   0   7 6432.96 290.674   1
  -3   0   5 813.152 143.669   1
  -3   0   3 6580.09 353.027   1
   3   0   1 24953.1 734.579  -2
  -3   0   1 24953.1 734.579   1
  -3   0   1 29405.2 884.344  -2
   3   0   1 29405.2 884.344   1
   3   0   3 269.613 224.394   1
  -3   0   3 7164.07 252.659  -2
   3   0   3 7164.07 252.659   1
   3   0   5 32092.0 226.665   1
   3   0   7 102705. 500.366   1
   3   0   9 12299.1 243.167   1
   3   0  11 22365.2 565.256   1
   3   0  13 281.506 199.441   1
   3   0  15 414.000 163.400   1
   3   0  17 772.383 142.133   1
   2   1  17 4587.98 122.145  -2
  -3  -1  17 4587.98 122.145   1
   2   1  16 1882.33 124.458  -2
  -3  -1  16 1882.33 124.458   1
   2  -1  15 5105.16 159.545  -2
  -3   1  15 5105.16 159.545   1
   2   1  14 7471.13 180.308  -2
  -3  -1  14 7471.13 180.308   1
   2  -1  13 3224.06 163.033  -2
  -3   1  13 3224.06 163.033   1
  -3   1  12 327.924 390.689   1
   2  -1  12 652.660 186.584  -2
  -3   1  12 652.660 186.584   1
   3   1 -11 1594.68 457.271   1
   2   1  11 1536.51 406.360  -2
  -3  -1  11 1536.51 406.360   1
  -3  -1  10 1584.73 241.521   1
  -3  -1   9 1387.96 183.384   1
  -3  -1   8 4746.37 182.805   1
  -3  -1   7 11842.0 216.467   1
   3   1  -6 721.777 137.788   1
   3   1  -5 18049.4 238.941   1
  -3   1   4 122.492 111.407   1
  -3   1   3 6909.91 232.493   1
   3   1  -2 30550.3 626.359   1
   3  -1   2 135432. 1453.02  -2
  -3   1   2 135432. 1453.02   1
   3  -1   1 235539. 1029.95  -2
  -3   1   1 235539. 1029.95   1
  -3   1   0 24025.6 616.787  -2
   3  -1   0 24025.6 616.787   1
  -3   1   1 221443. 1428.47  -2
   3  -1   1 221443. 1428.47   1
  -3   1   2 170803. 468.864  -2
   3  -1   2 170803. 468.864   1
  -3   1  -3 9949.90 129.903   1
  -3  -1   3 16020.0 187.402  -2
   3   1   3 16020.0 187.402   1
  -3  -1  -4 20744.9 121.290   1
  -3  -1   4 19867.9 457.222  -2
   3   1   4 19867.9 457.222   1
   3   1   5 10873.1 109.182   1
   3   1   6 15224.1 143.149   1
   3   1   7 18842.5 174.853   1
   3   1   8 2969.98 124.580   1
   3   1   9 44.1958 122.927   1
   3  -1  10 626.805 147.715   1
   3  -1  11 6406.30 377.261   1
  -4  -1  11 15541.9 384.374  -2
   3   1  11 15541.9 384.374   1
   3  -1  12 70.1433 198.691   1
  -4   1  12 121.195 150.596  -2
   3  -1  12 121.195 150.596   1
  -4   1  13 250.415 147.432  -2
   3  -1  13 250.415 147.432   1
  -4   1  14 2638.85 162.302  -2
   3  -1  14 2638.85 162.302   1
  -4  -1  15 1208.91 154.959  -2
   3   1  15 1208.91 154.959   1
  -4   1  16 7848.58 174.791  -2
   3  -1  16 7848.58 174.791   1
  -4   1  17 3161.17 135.363  -2
   3  -1  17 3161.17 135.363   1
   2   2  17 5110.75 109.020  -2
  -3  -2  17 5110.75 109.020   1
   2   2  16 7842.80 148.720  -2
  -3  -2  16 7842.80 148.720   1
   2  -2  15 3290.35 156.254  -2
  -3   2  15 3290.35 156.254   1
   2   2  14 1966.98 156.759  -2
  -3  -2  14 1966.98 156.759   1
   2   2  13 3924.65 180.041  -2
  -3  -2  13 3924.65 180.041   1
  -3   2  12 1315.74 400.161   1
   2  -2  12 7537.14 204.403  -2
  -3   2  12 7537.14 204.403   1
   3   2 -11 25118.9 794.609   1
   2   2  11 23790.9 610.580  -2
  -3  -2  11 23790.9 610.580   1
   3   2 -10 1630.49 246.248   1
  -3   2   9 17382.8 313.244   1
  -3   2   8 2533.30 163.354   1
  -3   2   7 12727.6 223.959   1
  -3   2   6 10389.2 193.166   1
  -3   2   5 2427.57 143.139   1
   3   2  -4 676.769 101.123   1
   3  -2   4 19342.8 500.676  -2
  -3   2   4 19342.8 500.676   1
   3   2  -3 4635.42 158.968   1
   3  -2   3 4887.37 364.307  -2
  -3   2   3 4887.37 364.307   1
   3   2  -2 12537.7 340.937   1
  -3  -2  -2 14606.4 311.513  -2
   3   2  -2 14606.4 311.513   1
  -3  -2  -1 9987.43 381.639  -2
   3   2  -1 9987.43 381.639   1
  -3  -2   0 6089.90 236.801  -2
   3   2   0 6089.90 236.801   1
  -3   2   1 9813.12 171.855  -2
   3  -2   1 9813.12 171.855   1
   3  -2   2 2366.15 241.567   1
   3   2  -2 13973.0 121.875  -2
  -3  -2  -2 13973.0 121.875   1
  -3  -2  -3 681.893 94.1029   1
   3   2  -3 4886.73 144.156  -2
  -3  -2  -3 4886.73 144.156   1
   3   2   4 21916.9 138.799   1
  -3  -2   4 21343.2 503.293  -2
   3   2   4 21343.2 503.293   1
   3   2   5 1259.29 91.6113   1
   3  -2   6 5617.58 125.050   1
   3   2   7 3485.94 130.191   1
   3   2   8 4975.31 156.814   1
   3  -2   9 19421.7 246.472   1
   3   2  10 3145.84 200.357   1
  -4   2  10 36921.9 689.911  -2
   3  -2  10 36921.9 689.911   1
   3   2  11 17204.7 355.957   1
  -4   2  11 25515.4 509.954  -2
   3  -2  11 25515.4 509.954   1
   3  -2  12 5378.72 222.706   1
  -4  -2  12 5185.45 160.590  -2
   3   2  12 5185.45 160.590   1
  -4   2  13 1750.66 151.873  -2
   3  -2  13 1750.66 151.873   1
  -4  -2  14 15433.5 212.610  -2
   3   2  14 15433.5 212.610   1
  -4   2  15 9752.62 203.961  -2
   3  -2  15 9752.62 203.961   1
  -4   2  16 121.321 118.941  -2
   3  -2  16 121.321 118.941   1
  -4  -2  17 5638.41 168.043  -2
   3   2  17 5638.41 168.043   1
   2  -3  17 340.541 115.574  -2
  -3   3  17 340.541 115.574   1
   2   3  16 379.308 109.392  -2
  -3  -3  16 379.308 109.392   1
   2  -3  15 1623.08 128.259  -2
  -3   3  15 1623.08 128.259   1
   2  -3  14 7031.88 170.689  -2
  -3   3  14 7031.88 170.689   1
  -3   3  13 364.425 373.882   1
   2  -3  13 1753.18 164.888  -2
  -3   3  13 1753.18 164.888   1
  -3   3  12 2951.26 230.563   1
   2  -3  12 5148.47 188.435  -2
  -3   3  12 5148.47 188.435   1
  -2  -3 -11 1158.60 330.664  -2
   3   3 -11 1158.60 330.664   1
  -3   3  10 2721.77 321.239   1
   2  -3  10 13628.5 496.837  -2
  -3   3  10 13628.5 496.837   1
   3   3  -9 10329.9 246.371   1
  -3   3   8 1520.86 166.339   1
  -3  -3   7 26180.5 266.090   1
  -3  -3   6 2695.00 143.864   1
  -3   3   5 4382.56 139.281   1
   3  -3   5 5039.01 345.623  -2
  -3   3   5 5039.01 345.623   1
  -3  -3   4 27930.1 262.630   1
   3  -3   4 50294.1 453.328  -2
  -3   3   4 50294.1 453.328   1
   3   3  -3 14816.9 205.171   1
   3  -3   3 25230.8 384.547  -2
  -3   3   3 25230.8 384.547   1
   3   3  -2 95.2083 156.991   1
   3   3   2 15417.5 198.802  -2
  -3  -3   2 15417.5 198.802   1
  -3   3  -1 108577. 509.832  -2
   3  -3  -1 108577. 509.832   1
  -3  -3   0 118562. 454.075  -2
   3   3   0 118562. 454.075   1
  -3  -3   1 134333. 335.517  -2
   3   3   1 134333. 335.517   1
  -3  -3   2 17058.4 106.602  -2
   3   3   2 17058.4 106.602   1
   3  -3   3 13536.8 176.794   1
  -3  -3   3 24600.6 183.211  -2
   3   3   3 24600.6 183.211   1
   3  -3   4 25815.7 152.999   1
  -3  -3   4 42482.8 642.304  -2
   3   3   4 42482.8 642.304   1
   3   3   5 8.16784 89.1064   1
   3  -3   6 138.692 101.877   1
   3  -3   7 14267.2 183.643   1
   3  -3   8 344.174 123.165   1
   3   3   9 12573.2 214.128   1
   3  -3  10 88.9030 143.982   1
   3  -3  11 4169.90 149.768   1
  -4  -3  11 13148.1 197.363  -2
   3   3  11 13148.1 197.363   1
   3  -3  12 570.002 170.204   1
  -4  -3  12 555.792 145.189  -2
   3   3  12 555.792 145.189   1
   3  -3  13 8685.91 510.626   1
  -4   3  13 7431.51 184.420  -2
   3  -3  13 7431.51 184.420   1
  -4   3  14 1376.40 147.348  -2
   3  -3  14 1376.40 147.348   1
  -4   3  15 4938.54 153.529  -2
   3  -3  15 4938.54 153.529   1
  -4  -3  16 1954.65 127.008  -2
   3   3  16 1954.65 127.008   1
  -4  -3  17 1788.42 296.744  -2
   3   3  17 1788.42 296.744   1
   2   4  17 773.701 171.691  -2
  -3  -4  17 773.701 171.691   1
   2   4  16 5639.70 125.219  -2
  -3  -4  16 5639.70 125.219   1
   2  -4  15 4740.10 150.642  -2
  -3   4  15 4740.10 150.642   1
   2  -4  14 2457.23 132.956  -2
  -3   4  14 2457.23 132.956   1
  -3   4  13 967.685 225.263   1
   2   4  13 2951.02 167.350  -2
  -3  -4  13 2951.02 167.350   1
  -3   4  12 476.322 209.561   1
   2   4  12 568.514 146.608  -2
  -3  -4  12 568.514 146.608   1
  -3   4  11 8689.38 246.656   1
   2  -4  11 12160.5 224.360  -2
  -3   4  11 12160.5 224.360   1
  -3   4  10 818.918 287.044   1
   2   4  10 9806.71 471.431  -2
  -3  -4  10 9806.71 471.431   1
  -3   4   9 24841.8 330.571   1
  -3  -4   8 1228.24 162.470   1
   3   4  -7 16247.2 257.681   1
  -3  -4   6 958.073 151.128   1
  -3   4   5 112.184 139.291   1
   3  -4   5 612.080 341.405  -2
  -3   4   5 612.080 341.405   1
  -3   4   4 39453.8 408.358   1
   3  -4   4 57181.5 603.361  -2
  -3   4   4 57181.5 603.361   1
   3   4  -3 92620.5 1015.77   1
  -3  -4  -3 183111. 603.085  -2
   3   4  -3 183111. 603.085   1
   3  -4   2 10489.8 189.046  -2
  -3   4   2 10489.8 189.046   1
   3  -4   1 41162.0 292.328  -2
  -3   4   1 41162.0 292.328   1
  -3  -4   0 1377.62 112.674  -2
   3   4   0 1377.62 112.674   1
  -3  -4   1 42446.3 227.094  -2
   3   4   1 42446.3 227.094   1
   3  -4   2 3143.86 286.529   1
  -3   4   2 10074.4 104.771  -2
   3  -4   2 10074.4 104.771   1
  -3   4  -3 117207. 633.953   1
  -3  -4   3 192186. 355.990  -2
   3   4   3 192186. 355.990   1
   3  -4   4 16812.2 154.807   1
  -3  -4   4 49947.3 465.103  -2
   3   4   4 49947.3 465.103   1
   3   4   5 418.530 97.3279   1
   3  -4   6 186.171 101.367   1
   3  -4   7 5574.05 141.334   1
   3   4   8 6812.35 172.502   1
   3  -4   9 35028.9 317.559   1
   3   4  10 11370.6 240.505   1
  -4   4  10 13521.7 697.078  -2
   3  -4  10 13521.7 697.078   1
   3  -4  11 10193.3 149.181   1
  -4  -4  11 11471.0 227.069  -2
   3   4  11 11471.0 227.069   1
   3   4  12 5735.58 187.431   1
  -4   4  12 6968.90 174.427  -2
   3  -4  12 6968.90 174.427   1
  -4  -4  13 1578.09 149.720  -2
   3   4  13 1578.09 149.720   1
  -4   4  14 868.378 152.257  -2
   3  -4  14 868.378 152.257   1
  -4  -4  15 4555.72 154.907  -2
   3   4  15 4555.72 154.907   1
  -4   4  16 6507.31 137.929  -2
   3  -4  16 6507.31 137.929   1
   2  -5  16 2221.36 114.641  -2
  -3   5  16 2221.36 114.641   1
   2   5  15 5806.89 146.453  -2
  -3  -5  15 5806.89 146.453   1
   2   5  14 3602.12 156.955  -2
  -3  -5  14 3602.12 156.955   1
  -3   5  13 2918.49 283.537   1
   2   5  13 3068.17 158.768  -2
  -3  -5  13 3068.17 158.768   1
  -3   5  12 8702.89 311.311   1
   2  -5  12 8429.19 176.380  -2
  -3   5  12 8429.19 176.380   1
   3   5 -11 117.217 174.060   1
   2   5  11 6540.73 210.597  -2
  -3  -5  11 6540.73 210.597   1
   3   5 -10 7412.16 413.783   1
   2  -5  10 8060.20 425.720  -2
  -3   5  10 8060.20 425.720   1
  -3   5   9 1352.72 174.484   1
  -3   5   8 12504.0 245.973   1
  -3   5   7 180.982 142.370   1
  -3   5   6 4538.29 176.269   1
   3  -5   6 5176.35 409.150  -2
  -3   5   6 5176.35 409.150   1
  -3  -5   5 3959.13 207.467   1
   3  -5   5 4087.80 255.324  -2
  -3   5   5 4087.80 255.324   1
  -3   5   4 26489.5 316.433   1
   3  -5   4 34860.5 447.221  -2
  -3   5   4 34860.5 447.221   1
   3   5  -3 3847.38 292.795   1
   3  -5   3 3583.00 217.579  -2
  -3   5   3 3583.00 217.579   1
   3  -5   2 11801.3 180.647  -2
  -3   5   2 11801.3 180.647   1
   3  -5   1 12384.0 194.914  -2
  -3   5   1 12384.0 194.914   1
  -3  -5   0 3658.56 144.950  -2
   3   5   0 3658.56 144.950   1
  -3  -5   1 10510.8 158.663  -2
   3   5   1 10510.8 158.663   1
   3  -5  -2 10208.9 140.837  -2
  -3   5  -2 10208.9 140.837   1
   3  -5   3 139.500 131.204   1
   3   5  -3 3478.92 151.971  -2
  -3  -5  -3 3478.92 151.971   1
   3   5   4 8983.14 127.388   1
  -3  -5   4 29279.7 647.930  -2
   3   5   4 29279.7 647.930   1
   3  -5   5 90.6689 94.1387   1
  -3  -5   5 3302.09 446.609  -2
   3   5   5 3302.09 446.609   1
   3   5   6 46.4574 101.145   1
   3  -5   7 104.818 106.585   1
   3  -5   8 1089.11 131.549   1
   3   5   9 5981.51 178.605   1
   3  -5  10 688.594 182.986   1
  -4   5  10 5352.44 450.396  -2
   3  -5  10 5352.44 450.396   1
   3  -5  11 1481.52 124.349   1
  -4  -5  11 7205.66 213.239  -2
   3   5  11 7205.66 213.239   1
   3  -5  12 1783.69 182.978   1
  -4  -5  12 4085.37 184.567  -2
   3   5  12 4085.37 184.567   1
   3   5  13 1188.51 357.908   1
  -4   5  13 2826.81 157.433  -2
   3  -5  13 2826.81 157.433   1
  -4   5  14 6298.19 158.360  -2
   3  -5  14 6298.19 158.360   1
  -4   5  15 1629.36 128.350  -2
   3  -5  15 1629.36 128.350   1
  -4  -5  16 14218.7 199.172  -2
   3   5  16 14218.7 199.172   1
   2  -6  16 1808.17 124.212  -2
  -3   6  16 1808.17 124.212   1
   2  -6  15 996.741 125.395  -2
  -3   6  15 996.741 125.395   1
  -3   6  14 4061.54 368.723   1
   2  -6  14 3830.01 175.790  -2
  -3   6  14 3830.01 175.790   1
  -3   6  13 225.215 209.805   1
   2  -6  13 1513.50 176.616  -2
  -3   6  13 1513.50 176.616   1
  -3   6  12 1710.63 185.775   1
   2   6  12 1515.47 215.306  -2
  -3  -6  12 1515.47 215.306   1
  -3   6  11-22.2362 166.299   1
   2  -6  11 545.349 182.502  -2
  -3   6  11 545.349 182.502   1
   3   6 -10 1484.83 149.415   1
   2  -6  10 5747.40 287.487  -2
  -3   6  10 5747.40 287.487   1
  -3   6   9 224.474 315.574   1
  -3   6   8 593.158 227.432   1
  -3   6   7 3551.21 203.730   1
   3   6  -6 8259.23 229.963   1
   3   6  -5 1340.63 233.007   1
   3  -6   5 39478.2 590.679  -2
  -3   6   5 39478.2 590.679   1
   3   6  -4 142.393 223.982   1
   3  -6   4 14415.0 360.447  -2
  -3   6   4 14415.0 360.447   1
   3   6  -3 19940.2 340.515   1
   3  -6   3 69722.5 519.243  -2
  -3   6   3 69722.5 519.243   1
   3  -6   2 10245.0 192.404  -2
  -3   6   2 10245.0 192.404   1
  -3  -6  -1 40778.2 328.907  -2
   3   6  -1 40778.2 328.907   1
  -3  -6   0 8724.85 211.820  -2
   3   6   0 8724.85 211.820   1
  -3  -6   1 37459.5 334.836  -2
   3   6   1 37459.5 334.836   1
  -3  -6   2 9277.94 178.410  -2
   3   6   2 9277.94 178.410   1
  -3   6  -3 62466.7 659.179   1
   3  -6  -3 65066.7 433.530  -2
  -3   6  -3 65066.7 433.530   1
   3   6   4 15229.1 265.621   1
  -3  -6   4 14678.7 405.792  -2
   3   6   4 14678.7 405.792   1
   3   6   5 41697.2 349.324   1
   3  -6   6 276.444 183.322   1
   3   6   7 43915.9 479.719   1
   3  -6   8 138.305 235.568   1
   3  -6   9 11443.6 379.911   1
   3  -6  10 2295.59 105.318   1
  -4  -6  10 3407.19 392.513  -2
   3   6  10 3407.19 392.513   1
   3   6  11 2170.92 133.628   1
  -4  -6  11 8586.25 239.328  -2
   3   6  11 8586.25 239.328   1
   3   6  12 1130.63 163.746   1
  -4   6  12 953.275 237.431  -2
   3  -6  12 953.275 237.431   1
   3   6  13 149.376 322.648   1
  -4  -6  13 763.888 167.742  -2
   3   6  13 763.888 167.742   1
  -4   6  14 283.726 138.289  -2
   3  -6  14 283.726 138.289   1
  -4   6  15 3754.91 145.034  -2
   3  -6  15 3754.91 145.034   1
  -4  -6  16 788.530 117.658  -2
   3   6  16 788.530 117.658   1
   2   7  16 609.930 169.385  -2
  -3  -7  16 609.930 169.385   1
   2   7  15 103.278 103.597  -2
  -3  -7  15 103.278 103.597   1
   2   7  14 259.485 107.487  -2
  -3  -7  14 259.485 107.487   1
  -3   7  13 750.700 201.270   1
   2  -7  13 1682.05 177.839  -2
  -3   7  13 1682.05 177.839   1
  -3   7  12 225.186 150.552   1
   2   7  12 969.102 173.766  -2
  -3  -7  12 969.102 173.766   1
  -3   7  11 939.645 153.029   1
   2   7  11 2311.61 184.508  -2
  -3  -7  11 2311.61 184.508   1
   3   7 -10-12.9961 114.584   1
   2  -7  10 3606.62 259.450  -2
  -3   7  10 3606.62 259.450   1
   3   7  -9 39.9881 242.702   1
   3   7  -8 1764.01 258.858   1
   3   7  -7 353.296 168.199   1
   3  -7   7 183.004 587.667  -2
  -3   7   7 183.004 587.667   1
   3   7  -6 560.182 183.138   1
   3  -7   6 23118.0 538.869  -2
  -3   7   6 23118.0 538.869   1
   3   7  -5 114.507 232.794   1
   3  -7   5 1151.40 357.622  -2
  -3   7   5 1151.40 357.622   1
   3   7  -4 680.483 240.347   1
   3  -7   4 32305.9 577.212  -2
  -3   7   4 32305.9 577.212   1
   3   7  -3 12410.9 331.966   1
  -3  -7  -3 13217.7 429.392  -2
   3   7  -3 13217.7 429.392   1
  -3  -7  -2 12187.1 279.454  -2
   3   7  -2 12187.1 279.454   1
  -3  -7  -1 30469.4 309.277  -2
   3   7  -1 30469.4 309.277   1
  -3  -7   0 40436.7 378.487  -2
   3   7   0 40436.7 378.487   1
  -3  -7   1 28944.5 325.280  -2
   3   7   1 28944.5 325.280   1
   3  -7  -2 12542.0 206.358  -2
  -3   7  -2 12542.0 206.358   1
  -3   7  -3 3036.05 285.814   1
  -3  -7   3 12745.0 273.195  -2
   3   7   3 12745.0 273.195   1
  -3   7  -4 38859.9 497.471   1
  -3  -7   4 35346.1 456.989  -2
   3   7   4 35346.1 456.989   1
   3  -7   5 1486.60 222.470   1
  -3  -7   5 1602.52 519.792  -2
   3   7   5 1602.52 519.792   1
   3  -7   6 22835.7 367.930   1
   3  -7   7 694.227 244.485   1
   3   7   8 7123.86 339.269   1
   3  -7   9 533.878 95.8666   1
   3  -7  10 3405.32 105.168   1
  -4   7  10 4542.51 400.322  -2
   3  -7  10 4542.51 400.322   1
   3   7  11 3362.52 137.889   1
  -4   7  11 3630.00 207.046  -2
   3  -7  11 3630.00 207.046   1
   3  -7  12 2020.49 154.950   1
  -4  -7  12 1816.43 231.847  -2
   3   7  12 1816.43 231.847   1
   3   7  13 834.137 303.044   1
  -4  -7  13 1060.10 148.481  -2
   3   7  13 1060.10 148.481   1
  -4   7  14 377.954 130.301  -2
   3  -7  14 377.954 130.301   1
  -4  -7  15 1683.41 127.066  -2
   3   7  15 1683.41 127.066   1
   2   8  15 1278.08 113.725  -2
  -3  -8  15 1278.08 113.725   1
   2  -8  14 6201.63 129.843  -2
  -3   8  14 6201.63 129.843   1
  -3   8  13 6515.97 313.184   1
   2   8  13 5941.02 155.406  -2
  -3  -8  13 5941.02 155.406   1
   3   8 -12 2150.27 169.717   1
   2   8  12 4919.30 188.147  -2
  -3  -8  12 4919.30 188.147   1
  -3   8  11 18218.3 241.218   1
   2   8  11 20178.1 268.420  -2
  -3  -8  11 20178.1 268.420   1
  -3   8  10 12776.9 191.133   1
   2   8  10 20326.9 259.776  -2
  -3  -8  10 20326.9 259.776   1
  -3   8   9 19666.7 211.770   1
   2   8   9 22945.9 361.454  -2
  -3  -8   9 22945.9 361.454   1
  -3   8   8 268.455 240.963   1
  -3   8   7 14377.7 318.365   1
   3   8  -6 121.056 256.832   1
   3  -8   6 2487.94 388.558  -2
  -3   8   6 2487.94 388.558   1
   3   8  -5 3115.82 282.308   1
   3  -8   5 4100.80 392.362  -2
  -3   8   5 4100.80 392.362   1
   3   8  -4 4091.30 286.360   1
   3  -8   4 19260.9 547.627  -2
  -3   8   4 19260.9 547.627   1
   3   8  -3 463.526 320.176   1
   3  -8   3 1306.93 272.793  -2
  -3   8   3 1306.93 272.793   1
  -3  -8  -2 7083.03 245.836  -2
   3   8  -2 7083.03 245.836   1
  -3  -8  -1 880.095 189.607  -2
   3   8  -1 880.095 189.607   1
  -3  -8   0 617.280 180.041  -2
   3   8   0 617.280 180.041   1
  -3  -8   1 834.141 167.877  -2
   3   8   1 834.141 167.877   1
  -3  -8   2 7974.71 233.596  -2
   3   8   2 7974.71 233.596   1
  -3   8  -3 920.256 277.578   1
  -3  -8   3 1255.79 215.482  -2
   3   8   3 1255.79 215.482   1
  -3   8  -4 18281.3 389.814   1
  -3  -8   4 20304.3 402.970  -2
   3   8   4 20304.3 402.970   1
   3   8   5 1120.10 196.661   1
   3  -8   6 2722.16 227.052   1
   3   8   7 250.604 255.131   1
   3  -8   8 1985.41 169.559   1
   3   8   9 1920.38 98.3802   1
   3  -8  10 2198.91 103.423   1
  -4   8  10 6879.56 398.481  -2
   3  -8  10 6879.56 398.481   1
   3   8  11 1819.72 118.020   1
  -4   8  11 2191.94 209.169  -2
   3  -8  11 2191.94 209.169   1
   3   8  12 605.397 155.539   1
  -4   8  12 7275.68 201.169  -2
   3  -8  12 7275.68 201.169   1
   3   8  13 2947.32 219.609   1
  -4  -8  13 3255.99 154.029  -2
   3   8  13 3255.99 154.029   1
  -4   8  14 3204.42 136.348  -2
   3  -8  14 3204.42 136.348   1
  -4  -8  15 2626.89 131.757  -2
   3   8  15 2626.89 131.757   1
   2  -9  15 4669.62 212.875  -2
  -3   9  15 4669.62 212.875   1
   2  -9  14 3649.27 117.878  -2
  -3   9  14 3649.27 117.878   1
  -3   9  13 430.201 239.451   1
   2   9  13 5970.64 146.376  -2
  -3  -9  13 5970.64 146.376   1
  -3   9  12 11513.9 219.925   1
   2  -9  12 12662.0 199.849  -2
  -3   9  12 12662.0 199.849   1
  -3   9  11 771.354 158.228   1
   2  -9  11 8452.09 209.136  -2
  -3   9  11 8452.09 209.136   1
  -3   9  10 8691.13 200.029   1
   2  -9  10 10394.5 241.486  -2
  -3   9  10 10394.5 241.486   1
  -3  -9   9 13.0447 125.035   1
   2   9   9 442.110 356.176  -2
  -3  -9   9 442.110 356.176   1
  -3   9   8 11280.7 159.419   1
   2   9   8 12365.7 668.222  -2
  -3  -9   8 12365.7 668.222   1
   3  -9   8 11379.7 686.754  -2
  -3   9   8 11379.7 686.754   1
   3   9  -7 3339.18 321.415   1
   3  -9   7 16339.8 547.956  -2
  -3   9   7 16339.8 547.956   1
   3   9  -6 25741.8 541.568   1
   3  -9   6 28249.4 625.176  -2
  -3   9   6 28249.4 625.176   1
   3   9  -5 1316.83 266.695   1
   3  -9   5 2033.70 379.941  -2
  -3   9   5 2033.70 379.941   1
   3   9  -4 5559.54 318.716   1
   3  -9   4 7196.72 452.969  -2
  -3   9   4 7196.72 452.969   1
   3   9  -3 251.865 202.208   1
   3  -9   3 3989.39 410.934  -2
  -3   9   3 3989.39 410.934   1
   3  -9   2 12633.8 293.790  -2
  -3   9   2 12633.8 293.790   1
  -3  -9  -1 14642.1 289.573  -2
   3   9  -1 14642.1 289.573   1
   3  -9   0 9043.57 283.590  -2
  -3   9   0 9043.57 283.590   1
   3  -9  -1 15790.5 366.860  -2
  -3   9  -1 15790.5 366.860   1
  -3  -9   2 13383.8 376.854  -2
   3   9   2 13383.8 376.854   1
   3  -9   3 5476.83 418.598   1
  -3  -9   3 4987.75 255.209  -2
   3   9   3 4987.75 255.209   1
   3  -9   4 2703.07 229.256   1
  -3  -9   4 7698.35 341.335  -2
   3   9   4 7698.35 341.335   1
   3   9   5 482.532 202.138   1
   3  -9   6 1568.71 270.154   1
   3   9   7 14695.2 172.488   1
   3   9   8 1129.85 93.0637   1
   3  -9   9 2783.04 96.7964   1
   3   9  10 784.907 111.397   1
  -4  -9  10 1094.58 235.508  -2
   3   9  10 1094.58 235.508   1
   3   9  11 3180.03 119.499   1
  -4   9  11 13518.1 237.845  -2
   3  -9  11 13518.1 237.845   1
   3   9  12 3973.87 162.994   1
  -4   9  12 4079.84 172.067  -2
   3  -9  12 4079.84 172.067   1
   3   9  13 914.814 340.445   1
  -4   9  13 2843.65 139.759  -2
   3  -9  13 2843.65 139.759   1
  -4  -9  14 8259.08 145.518  -2
   3   9  14 8259.08 145.518   1
   2 -10  14 178.477 134.492  -2
  -3  10  14 178.477 134.492   1
  -3  10  13 408.920 209.913   1
   2  10  13 1671.08 139.825  -2
  -3 -10  13 1671.08 139.825   1
  -3  10  12 1253.66 146.453   1
   2 -10  12 1282.63 166.045  -2
  -3  10  12 1282.63 166.045   1
   3  10 -11 384.071 155.482   1
   2 -10  11 3640.93 198.794  -2
  -3  10  11 3640.93 198.794   1
  -3  10  10 3595.64 176.379   1
   2  10  10 4113.11 288.635  -2
  -3 -10  10 4113.11 288.635   1
  -3  10   9 833.137 152.168   1
   2  10   9 2186.02 344.262  -2
  -3 -10   9 2186.02 344.262   1
   3 -10   9 3804.05 559.810  -2
  -3  10   9 3804.05 559.810   1
  -3  10   8 1640.34 125.386   1
   2  10   8 7760.85 585.694  -2
  -3 -10   8 7760.85 585.694   1
   3 -10   8 3749.49 568.663  -2
  -3  10   8 3749.49 568.663   1
  -3  10   7 2724.12 130.823   1
   3 -10   7 4920.57 462.040  -2
  -3  10   7 4920.57 462.040   1
  -3  10   6 7148.02 166.725   1
   3  10   6 13897.2 320.001  -2
  -3 -10   6 13897.2 320.001   1
   3  10  -5 5560.16 334.343   1
   3 -10   5 7022.18 476.382  -2
  -3  10   5 7022.18 476.382   1
   3  10  -4 10380.6 330.417   1
   3 -10   4 14922.0 571.295  -2
  -3  10   4 14922.0 571.295   1
   3  10  -3 1577.03 232.350   1
   3 -10   3 16685.1 610.137  -2
  -3  10   3 16685.1 610.137   1
  -3 -10  -2 18865.3 326.794  -2
   3  10  -2 18865.3 326.794   1
   3 -10   1 2646.37 322.942  -2
  -3  10   1 2646.37 322.942   1
  -3 -10   0 3190.18 335.179  -2
   3  10   0 3190.18 335.179   1
   3 -10  -1 3061.89 322.935  -2
  -3  10  -1 3061.89 322.935   1
  -3 -10   2 19271.0 440.846  -2
   3  10   2 19271.0 440.846   1
  -3  10  -3 20456.5 482.302   1
  -3 -10   3 18552.6 525.736  -2
   3  10   3 18552.6 525.736   1
   3 -10   4 5927.96 382.409   1
  -3 -10   4 14192.9 799.675  -2
   3  10   4 14192.9 799.675   1
   3 -10   5 1328.95 325.265   1
  -3 -10   5 7122.99 653.968  -2
   3  10   5 7122.99 653.968   1
   3  10   6 8429.42 149.332   1
  -3 -10   6 14012.8 332.141  -2
   3  10   6 14012.8 332.141   1
   3  10   7 2975.41 115.570   1
  -3 -10   7 5885.89 371.618  -2
   3  10   7 5885.89 371.618   1
   3 -10   8 2848.20 104.952   1
  -3 -10   8 5654.58 420.515  -2
   3  10   8 5654.58 420.515   1
   3 -10   9 4764.40 114.119   1
   3 -10  10 13872.6 158.999   1
  -4  10  10 14208.6 348.115  -2
   3 -10  10 14208.6 348.115   1
   3  10  11 1891.80 132.627   1
  -4  10  11 2891.24 221.019  -2
   3 -10  11 2891.24 221.019   1
   3  10  12 6439.66 179.838   1
  -4 -10  12 6413.96 164.723  -2
   3  10  12 6413.96 164.723   1
   3  10  13 475.894 298.918   1
  -4 -10  13 1393.16 118.956  -2
   3  10  13 1393.16 118.956   1
  -4  10  14 1965.06 202.487  -2
   3 -10  14 1965.06 202.487   1
  -3  11  13 6474.44 310.613   1
  -2 -11 -13 6982.13 145.494  -2
   3  11 -13 6982.13 145.494   1
  -3  11  12 664.557 123.153   1
   2  11  12 1480.59 170.040  -2
  -3 -11  12 1480.59 170.040   1
  -3  11  11 597.875 139.253   1
   2 -11  11 999.333 187.507  -2
  -3  11  11 999.333 187.507   1
   3  11 -10 2550.75 168.187   1
   2 -11  10 5189.00 234.550  -2
  -3  11  10 5189.00 234.550   1
  -3 -11   9 663.030 140.825   1
   2  11   9 5025.98 333.618  -2
  -3 -11   9 5025.98 333.618   1
   3 -11   9 3099.74 508.811  -2
  -3  11   9 3099.74 508.811   1
  -3  11   8 3907.23 157.255   1
   3 -11   8 9241.22 570.138  -2
  -3  11   8 9241.22 570.138   1
  -3  11   7 33.9108 111.630   1
   3 -11   7 67.5657 352.456  -2
  -3  11   7 67.5657 352.456   1
  -3 -11   6 4327.57 139.129   1
   3 -11   6 6735.61 277.859  -2
  -3  11   6 6735.61 277.859   1
   3  11  -5 10141.5 186.256   1
   3 -11   5 10503.5 223.392  -2
  -3  11   5 10503.5 223.392   1
   3  11  -4 29448.4 354.836   1
  -3 -11  -4 61536.5 392.960  -2
   3  11  -4 61536.5 392.960   1
   3  11  -3 3552.46 347.787   1
   3 -11   3 5345.01 484.285  -2
  -3  11   3 5345.01 484.285   1
   3  11  -2 23790.5 866.321   1
   3 -11   2 37143.6 755.736  -2
  -3  11   2 37143.6 755.736   1
   3 -11   1 13.0024 306.702  -2
  -3  11   1 13.0024 306.702   1
   3 -11   0 2184.59 419.585  -2
  -3  11   0 2184.59 419.585   1
   3 -11  -1 51.1546 386.719  -2
  -3  11  -1 51.1546 386.719   1
   3 -11  -2 41909.0 797.257  -2
  -3  11  -2 41909.0 797.257   1
  -3  11  -3 2746.94 506.057   1
   3 -11  -3 6159.26 363.038  -2
  -3  11  -3 6159.26 363.038   1
   3 -11   4 35526.4 547.807   1
  -3 -11   4 60422.6 305.866  -2
   3  11   4 60422.6 305.866   1
   3  11   5 830.981 142.132   1
  -3 -11   5 10053.6 255.072  -2
   3  11   5 10053.6 255.072   1
   3 -11   6 2739.72 138.976   1
  -3 -11   6 8253.17 329.405  -2
   3  11   6 8253.17 329.405   1
   3 -11   7 18.1881 114.905   1
  -3 -11   7 340.776 319.356  -2
   3  11   7 340.776 319.356   1
   3  11   8 5608.81 135.228   1
  -3 -11   8 10484.2 435.623  -2
   3  11   8 10484.2 435.623   1
   3 -11   9 2794.21 124.480   1
   3  11  10 4200.24 138.890   1
  -4  11  10 4384.00 303.329  -2
   3 -11  10 4384.00 303.329   1
   3  11  11 3949.04 131.421   1
  -4  11  11 4529.81 226.924  -2
   3 -11  11 4529.81 226.924   1
   3  11  12 951.623 222.916   1
  -4  11  12 979.869 134.036  -2
   3 -11  12 979.869 134.036   1
   3 -11  13 525.089 186.044   1
  -4  11  13 2336.44 211.829  -2
   3 -11  13 2336.44 211.829   1
  -3  12  12 3921.73 167.088   1
  -2 -12 -12 4586.01 189.240  -2
   3  12 -12 4586.01 189.240   1
   3  12 -11 60.0520 119.452   1
   2  12  11 418.770 154.917  -2
  -3 -12  11 418.770 154.917   1
   3  12 -10 41.3378 120.882   1
   2 -12  10 2113.84 214.964  -2
  -3  12  10 2113.84 214.964   1
  -3  12   9 401.328 126.960   1
   2  12   9 380.323 268.771  -2
  -3 -12   9 380.323 268.771   1
   3 -12   9 551.490 412.206  -2
  -3  12   9 551.490 412.206   1
  -3  12   8 388.388 116.147   1
   3 -12   8 741.618 418.475  -2
  -3  12   8 741.618 418.475   1
  -3  12   7 135.462 118.246   1
   3 -12   7 640.073 310.302  -2
  -3  12   7 640.073 310.302   1
  -3  12   6 461.603 137.500   1
   3  12   6 571.321 280.486  -2
  -3 -12   6 571.321 280.486   1
   3  12  -5 20.9885 131.260   1
   3  12   5 3467.00 210.923  -2
  -3 -12   5 3467.00 210.923   1
   3  12  -4 1761.19 177.087   1
   3 -12   4 2734.04 219.920  -2
  -3  12   4 2734.04 219.920   1
   3  12  -3 4569.35 266.205   1
  -3 -12  -3 16104.2 262.510  -2
   3  12  -3 16104.2 262.510   1
   3 -12   2 8925.43 197.915  -2
  -3  12   2 8925.43 197.915   1
  -3 -12  -1 1921.63 160.734  -2
   3  12  -1 1921.63 160.734   1
  -3 -12   0 6206.42 178.773  -2
   3  12   0 6206.42 178.773   1
   3 -12  -1 1928.04 162.565  -2
  -3  12  -1 1928.04 162.565   1
  -3 -12   2 10281.0 198.690  -2
   3  12   2 10281.0 198.690   1
  -3 -12   3 17068.4 211.283  -2
   3  12   3 17068.4 211.283   1
   3 -12   4 1528.96 591.734   1
  -3 -12   4 2339.24 167.081  -2
   3  12   4 2339.24 167.081   1
   3  12   5 3879.41 237.503   1
  -3  12   5 3545.50 202.886  -2
   3 -12   5 3545.50 202.886   1
   3  12   6 197.832 159.449   1
   3 -12  -6 741.839 265.827  -2
  -3  12  -6 741.839 265.827   1
   3 -12   7 236.617 133.749   1
  -3 -12   7 1149.85 371.639  -2
   3  12   7 1149.85 371.639   1
   3 -12   8 904.700 119.567   1
  -3 -12   8 1042.86 488.148  -2
   3  12   8 1042.86 488.148   1
   3  12   9-57.4478 105.493   1
  -4  12   9 62.1043 351.228  -2
   3 -12   9 62.1043 351.228   1
   3  12  10 1440.69 126.961   1
  -4  12  10 1484.52 249.388  -2
   3 -12  10 1484.52 249.388   1
   3 -12  11 340.140 99.2403   1
  -4  12  11 803.446 211.028  -2
   3 -12  11 803.446 211.028   1
  -4  12  12 867.967 163.202  -2
   3 -12  12 867.967 163.202   1
  -3  13  11 91.2877 117.522   1
   2  13  11 2346.08 273.711  -2
  -3 -13  11 2346.08 273.711   1
  -3  13  10 684.101 107.951   1
   2 -13  10 2661.78 186.852  -2
  -3  13  10 2661.78 186.852   1
  -3 -13   9 64.9609 104.712   1
   2  13   9 2079.75 365.637  -2
  -3 -13   9 2079.75 365.637   1
  -3  13   8 2087.35 119.266   1
   2  13   8 3133.38 397.778  -2
  -3 -13   8 3133.38 397.778   1
  -3  13   7 119.141 107.311   1
   3 -13   7 1433.06 293.307  -2
  -3  13   7 1433.06 293.307   1
  -3  13   6 796.575 134.290   1
   3 -13   6 6318.95 250.574  -2
  -3  13   6 6318.95 250.574   1
   3  13  -5 1050.24 148.167   1
   3 -13   5 914.051 301.319  -2
  -3  13   5 914.051 301.319   1
   3  13  -4 16104.9 362.397   1
   3 -13   4 39683.2 329.770  -2
  -3  13   4 39683.2 329.770   1
   3  13  -3 2879.21 276.473   1
   3 -13   3 3292.91 181.987  -2
  -3  13   3 3292.91 181.987   1
   3 -13   2 40239.0 304.121  -2
  -3  13   2 40239.0 304.121   1
   3 -13   1 3748.82 160.093  -2
  -3  13   1 3748.82 160.093   1
  -3 -13   0 22250.8 247.527  -2
   3  13   0 22250.8 247.527   1
   3 -13  -1 3879.93 180.750  -2
  -3  13  -1 3879.93 180.750   1
   3 -13  -2 42102.2 308.450  -2
  -3  13  -2 42102.2 308.450   1
  -3 -13   3 3165.98 167.453  -2
   3  13   3 3165.98 167.453   1
  -3 -13   4 40441.1 267.803  -2
   3  13   4 40441.1 267.803   1
   3 -13   5 205.446 158.733   1
  -3  13   5 1219.84 226.631  -2
   3 -13   5 1219.84 226.631   1
   3  13   6 5764.02 179.953   1
  -3 -13   6 6218.96 313.366  -2
   3  13   6 6218.96 313.366   1
   3 -13   7 1493.32 126.655   1
  -3 -13   7 1396.12 458.654  -2
   3  13   7 1396.12 458.654   1
   3  13   8 8554.71 147.612   1
  -3 -13   8 11244.3 516.123  -2
   3  13   8 11244.3 516.123   1
   3  13   9 867.249 106.514   1
   3  13  10 4351.04 131.590   1
  -4  13  10 4167.63 337.762  -2
   3 -13  10 4167.63 337.762   1
   3  13  11 1137.81 152.917   1
  -4  13  11 1399.71 196.373  -2
   3 -13  11 1399.71 196.373   1
   3  14 -10 89.0179 109.760   1
   2  14  10 1446.60 239.843  -2
  -3 -14  10 1446.60 239.843   1
   3  14  -9 1375.76 103.076   1
   2  14   9 1530.70 291.949  -2
  -3 -14   9 1530.70 291.949   1
  -3 -14   8 283.142 94.2941   1
   2  14   8 368.826 223.833  -2
  -3 -14   8 368.826 223.833   1
  -3 -14   7 1732.98 106.718   1
   3 -14   7 1835.23 219.339  -2
  -3  14   7 1835.23 219.339   1
  -3  14   6 870.192 98.8758   1
   3 -14   6 955.942 236.821  -2
  -3  14   6 955.942 236.821   1
   3  14  -5 131.281 124.627   1
   3 -14   5 2555.48 236.202  -2
  -3  14   5 2555.48 236.202   1
   3  14  -4 584.791 166.192   1
   3 -14   4 849.882 170.069  -2
  -3  14   4 849.882 170.069   1
   3  14  -3 161.643 276.185   1
   3 -14   3 1714.94 160.808  -2
  -3  14   3 1714.94 160.808   1
   3  14  -2 118.991 268.377   1
  -3 -14  -2 238.445 156.871  -2
   3  14  -2 238.445 156.871   1
   3 -14   1 974.236 142.782  -2
  -3  14   1 974.236 142.782   1
   3 -14   0 528.088 132.355  -2
  -3  14   0 528.088 132.355   1
  -3 -14   1 847.486 143.787  -2
   3  14   1 847.486 143.787   1
   3 -14  -2 196.551 134.273  -2
  -3  14  -2 196.551 134.273   1
  -3 -14   3 1980.30 149.270  -2
   3  14   3 1980.30 149.270   1
  -3  14   4 842.900 139.508  -2
   3 -14   4 842.900 139.508   1
   3  14   5 2352.21 206.281   1
  -3 -14   5 2930.33 173.456  -2
   3  14   5 2930.33 173.456   1
   3  14   6 276.379 116.732   1
  -3 -14   6 1410.99 306.217  -2
   3  14   6 1410.99 306.217   1
  -3  14  -7 42.9029 99.1755   1
  -3 -14   7 2029.29 408.271  -2
   3  14   7 2029.29 408.271   1
  -3  14  -8 97.1011 88.0955   1
  -3 -14   8 651.517 352.652  -2
   3  14   8 651.517 352.652   1
   3 -14   9 1031.30 95.2516   1
  -4  14   9 2150.14 294.602  -2
   3 -14   9 2150.14 294.602   1
   3 -14  10 1090.65 142.253   1
  -4  14  10 2184.08 241.057  -2
   3 -14  10 2184.08 241.057   1
  -3  15   9 317.599 134.042   1
   3  15  -8 5462.20 142.051   1
   2  15   8 6245.92 206.037  -2
  -3 -15   8 6245.92 206.037   1
  -3 -15   7 91.0909 91.6285   1
   3 -15   7 1318.50 180.106  -2
  -3  15   7 1318.50 180.106   1
   3  15  -6 8492.04 152.445   1
   3  15   6 9500.08 209.605  -2
  -3 -15   6 9500.08 209.605   1
  -3 -15   5 221.314 108.670   1
   3 -15   5 356.724 187.460  -2
  -3  15   5 356.724 187.460   1
   3  15  -4 4915.56 224.863   1
   3 -15   4 6621.25 191.094  -2
  -3  15   4 6621.25 191.094   1
   3  15  -3 175.032 192.175   1
   3 -15   3 269.335 136.522  -2
  -3  15   3 269.335 136.522   1
   3  15  -2 1703.65 357.777   1
   3 -15   2 2107.62 140.876  -2
  -3  15   2 2107.62 140.876   1
  -3 -15  -1 1839.88 130.198  -2
   3  15  -1 1839.88 130.198   1
  -3 -15   0 1248.13 123.283  -2
   3  15   0 1248.13 123.283   1
  -3 -15   1 1901.25 126.039  -2
   3  15   1 1901.25 126.039   1
  -3  15  -2-134.768 347.487   1
   3 -15  -2 2077.07 129.375  -2
  -3  15  -2 2077.07 129.375   1
  -3  15  -3-165.974 330.368   1
  -3 -15   3 403.729 123.066  -2
   3  15   3 403.729 123.066   1
  -3  15  -4 963.453 341.836   1
  -3  15   4 6496.90 138.710  -2
   3 -15   4 6496.90 138.710   1
  -3  15  -5 166.853 122.305   1
  -3 -15   5 329.286 148.924  -2
   3  15   5 329.286 148.924   1
  -3  15  -6 412.132 87.8549   1
  -3 -15   6 9081.34 475.265  -2
   3  15   6 9081.34 475.265   1
   3 -15   7 840.197 79.1608   1
  -3 -15   7 874.038 337.277  -2
   3  15   7 874.038 337.277   1
  -3  15  -8 893.708 71.3765   1
  -3 -15   8 7592.78 317.347  -2
   3  15   8 7592.78 317.347   1
   3  16  -7 1329.77 138.861   1
  -3  16   6 1040.35 117.575   1
   3  16   6 1301.26 130.108  -2
  -3 -16   6 1301.26 130.108   1
   3  16  -5 530.409 98.8963   1
   3 -16   5 814.207 134.899  -2
  -3  16   5 814.207 134.899   1
   3  16  -4 1572.71 160.346   1
   3 -16   4 1647.30 124.798  -2
  -3  16   4 1647.30 124.798   1
   3  16  -3 792.622 167.628   1
   3 -16   3 2195.89 151.352  -2
  -3  16   3 2195.89 151.352   1
   3  16  -2 552.912 284.942   1
  -3 -16  -2 460.573 110.997  -2
   3  16  -2 460.573 110.997   1
  -3 -16  -1 686.672 98.7200  -2
   3  16  -1 686.672 98.7200   1
   3 -16   0 1085.82 102.270  -2
  -3  16   0 1085.82 102.270   1
  -3 -16   1 620.652 99.4422  -2
   3  16   1 620.652 99.4422   1
  -3  16  -2 227.628 199.387   1
  -3 -16   2 592.129 100.440  -2
   3  16   2 592.129 100.440   1
  -3  16  -3 1729.88 294.758   1
  -3 -16   3 2538.19 116.689  -2
   3  16   3 2538.19 116.689   1
  -3  16  -4 219.039 256.367   1
  -3  16   4 1489.34 105.589  -2
   3 -16   4 1489.34 105.589   1
  -3  16  -5 372.041 113.016   1
  -3 -16   5 722.366 123.690  -2
   3  16   5 722.366 123.690   1
  -3  16  -6 200.504 69.9351   1
  -3 -16   6 1483.38 287.820  -2
   3  16   6 1483.38 287.820   1
   3  17  -4 5647.97 240.578   1
   3  17   4 11268.4 218.966  -2
  -3 -17   4 11268.4 218.966   1
   3  17  -3 1957.20 233.011   1
   3  17   3 2705.00 122.247  -2
  -3 -17   3 2705.00 122.247   1
   3  17  -2 2209.99 170.692   1
   3 -17   2 4814.84 117.425  -2
  -3  17   2 4814.84 117.425   1
   3 -17   1 188.090 89.0917  -2
  -3  17   1 188.090 89.0917   1
  -3 -17   0 2716.31 89.0061  -2
   3  17   0 2716.31 89.0061   1
   3 -17  -1 159.230 77.9347  -2
  -3  17  -1 159.230 77.9347   1
  -3  17  -2 3057.16 243.731   1
  -3 -17   2 4893.37 112.066  -2
   3  17   2 4893.37 112.066   1
  -3 -17   3 2480.37 110.297  -2
   3  17   3 2480.37 110.297   1
  -3  17   4 11158.1 222.745  -2
   3 -17   4 11158.1 222.745   1
  -4   0  16 4008.14 124.951   1
  -4   0  14 4824.61 183.867   1
  -4   0  12 6051.71 306.114   1
  -4   0  10 2658.70 302.338   1
   4   0  -8 1957.42 215.223   1
  -4   0   6 2839.93 198.270   1
  -4   0   4 55191.1 406.783   1
   4   0   2 87863.1 647.685  -2
  -4   0   2 87863.1 647.685   1
  -4   0   0 46419.8 486.890  -2
   4   0   0 46419.8 486.890   1
  -4   0   2 91478.0 318.930  -2
   4   0   2 91478.0 318.930   1
   4   0   4 21176.2 192.735   1
   4   0   6 76402.7 378.513   1
   4   0   8 51660.0 414.888   1
   4   0  10 35250.5 536.567   1
   4   0  12 8780.46 194.035   1
   4   0  14 232.832 181.847   1
   4   0  16 535.963 169.067   1
   3  -1  17 2648.94 124.258  -2
  -4   1  17 2648.94 124.258   1
   3   1  16 8900.65 139.622  -2
  -4  -1  16 8900.65 139.622   1
   3   1  15 864.026 122.116  -2
  -4  -1  15 864.026 122.116   1
   3  -1  14 2402.83 144.472  -2
  -4   1  14 2402.83 144.472   1
   3   1  13 145.943 190.656  -2
  -4  -1  13 145.943 190.656   1
  -4   1  12-132.931 293.370   1
   3   1  12 187.226 193.205  -2
  -4  -1  12 187.226 193.205   1
   3  -1  11 16440.4 567.567  -2
  -4   1  11 16440.4 567.567   1
  -4   1  10 16217.5 642.726   1
   3   1  10 16048.4 548.268  -2
  -4  -1  10 16048.4 548.268   1
   4   1  -9 7380.57 226.444   1
  -4  -1   8 853.624 160.967   1
  -4  -1   7 13554.8 215.186   1
   4   1  -6-2.84654 170.170   1
  -4  -1   5 502.847 130.243   1
  -4  -1   4 371.434 142.419   1
   4   1  -3 48969.8 515.912   1
   4  -1   3 51304.0 1100.90  -2
  -4   1   3 51304.0 1100.90   1
  -4  -1  -2 274325. 628.777  -2
   4   1  -2 274325. 628.777   1
  -4   1  -1 33238.9 277.004  -2
   4  -1  -1 33238.9 277.004   1
  -4  -1   0 54404.1 303.338  -2
   4   1   0 54404.1 303.338   1
  -4  -1   1 36919.3 206.703  -2
   4   1   1 36919.3 206.703   1
   4   1  -2 265607. 368.647  -2
  -4  -1  -2 265607. 368.647   1
   4   1   3 1400.08 104.320   1
  -4  -1   3 45743.5 226.011  -2
   4   1   3 45743.5 226.011   1
   4   1   4 61.0433 81.5438   1
   4   1   5 23416.7 166.032   1
   4  -1   6 920.665 97.2380   1
   4   1   7 716.076 108.650   1
   4   1   8 5606.22 156.813   1
   4   1   9 1066.38 136.708   1
   4   1  10 5884.91 208.436   1
  -5   1  10 8306.65 662.606  -2
   4  -1  10 8306.65 662.606   1
   4   1  11 2437.30 116.337   1
  -5   1  11 18887.6 296.105  -2
   4  -1  11 18887.6 296.105   1
   4   1  12 1604.79 172.340   1
  -5  -1  12 8986.10 178.657  -2
   4   1  12 8986.10 178.657   1
   4   1  13 4744.77 311.277   1
  -5  -1  13 7628.62 170.056  -2
   4   1  13 7628.62 170.056   1
  -5  -1  14 9819.99 182.556  -2
   4   1  14 9819.99 182.556   1
  -5  -1  15 5262.72 161.347  -2
   4   1  15 5262.72 161.347   1
  -5  -1  16 4825.76 150.144  -2
   4   1  16 4825.76 150.144   1
   3  -2  17 4240.16 150.717  -2
  -4   2  17 4240.16 150.717   1
   3  -2  16 297.214 114.562  -2
  -4   2  16 297.214 114.562   1
   3   2  15 8681.82 176.903  -2
  -4  -2  15 8681.82 176.903   1
   3  -2  14 16349.7 223.124  -2
  -4   2  14 16349.7 223.124   1
  -4   2  13 747.214 399.222   1
   3  -2  13 1300.08 193.725  -2
  -4   2  13 1300.08 193.725   1
  -4   2  12 300.691 300.825   1
   3   2  12 4655.82 198.742  -2
  -4  -2  12 4655.82 198.742   1
  -4   2  11 15002.8 444.592   1
   3   2  11 25939.5 648.406  -2
  -4  -2  11 25939.5 648.406   1
   4   2 -10 45342.1 570.962   1
   3   2  10 44256.3 1038.10  -2
  -4  -2  10 44256.3 1038.10   1
  -4  -2   9 1259.27 156.651   1
   4   2  -8 34850.2 324.494   1
  -4   2   7 4427.86 164.932   1
  -4   2   6 65554.3 409.512   1
   4   2  -5 1659.07 175.853   1
   4   2  -4 29560.5 249.308   1
   4  -2   4 53699.5 588.620  -2
  -4   2   4 53699.5 588.620   1
   4   2  -3 16876.9 294.080   1
   4  -2   3 59011.2 1216.75  -2
  -4   2   3 59011.2 1216.75   1
  -4   2  -2 88758.1 456.552  -2
   4  -2  -2 88758.1 456.552   1
  -4   2  -1 57812.1 392.554  -2
   4  -2  -1 57812.1 392.554   1
  -4   2   0 44598.2 284.272  -2
   4  -2   0 44598.2 284.272   1
   4   2  -1 55467.7 207.163  -2
  -4  -2  -1 55467.7 207.163   1
  -4   2   2 82347.6 216.975  -2
   4  -2   2 82347.6 216.975   1
   4  -2   3 46705.8 227.870   1
  -4  -2   3 62566.0 319.948  -2
   4   2   3 62566.0 319.948   1
   4  -2   4 17172.9 158.517   1
  -4  -2   4 41238.7 650.378  -2
   4   2   4 41238.7 650.378   1
   4  -2   5 13627.4 152.637   1
   4   2   6 18618.5 181.366   1
   4   2   7 23.6726 109.831   1
   4  -2   8 22854.8 255.457   1
   4   2   9 4306.22 172.199   1
   4  -2  10 17365.3 286.742   1
  -5   2  10 16688.2 753.609  -2
   4  -2  10 16688.2 753.609   1
   4   2  11 2390.04 112.263   1
  -5   2  11 30385.2 312.872  -2
   4  -2  11 30385.2 312.872   1
   4  -2  12 2586.07 139.060   1
  -5  -2  12 2862.37 174.516  -2
   4   2  12 2862.37 174.516   1
   4   2  13 224.498 259.310   1
  -5   2  13 781.479 146.347  -2
   4  -2  13 781.479 146.347   1
  -5   2  14 7137.01 173.251  -2
   4  -2  14 7137.01 173.251   1
  -5  -2  15 1550.41 149.476  -2
   4   2  15 1550.41 149.476   1
  -5   2  16 5792.04 139.321  -2
   4  -2  16 5792.04 139.321   1
   3   3  17 1594.70 187.800  -2
  -4  -3  17 1594.70 187.800   1
   3   3  16 2029.88 117.369  -2
  -4  -3  16 2029.88 117.369   1
   3   3  15 3735.91 136.438  -2
  -4  -3  15 3735.91 136.438   1
   3  -3  14 1179.34 143.187  -2
  -4   3  14 1179.34 143.187   1
  -4   3  13 712.021 269.098   1
   3  -3  13 5617.88 181.368  -2
  -4   3  13 5617.88 181.368   1
   4   3 -12 95.5049 188.404   1
   3  -3  12 557.065 170.851  -2
  -4   3  12 557.065 170.851   1
  -4   3  11 13468.8 224.597   1
   3  -3  11 15363.4 262.216  -2
  -4   3  11 15363.4 262.216   1
   4   3 -10 2052.17 258.988   1
   3  -3  10 2150.65 399.318  -2
  -4   3  10 2150.65 399.318   1
  -4   3   9 521.940 173.713   1
   4   3  -8 76.7112 139.230   1
  -4   3   7 520.380 136.847   1
  -4   3   6 22646.9 247.996   1
   4   3  -5 3007.78 152.804   1
   4   3  -4 18690.6 266.626   1
   4  -3   4 18099.1 345.484  -2
  -4   3   4 18099.1 345.484   1
   4   3  -3 11934.7 343.411   1
   4  -3   3 43905.5 543.337  -2
  -4   3   3 43905.5 543.337   1
  -4   3  -2 27598.0 271.693  -2
   4  -3  -2 27598.0 271.693   1
  -4  -3  -1 7119.61 157.241  -2
   4   3  -1 7119.61 157.241   1
  -4  -3   0 84592.7 282.341  -2
   4   3   0 84592.7 282.341   1
  -4  -3   1 8032.93 107.727  -2
   4   3   1 8032.93 107.727   1
  -4  -3   2 30091.5 146.131  -2
   4   3   2 30091.5 146.131   1
  -4   3  -3 34687.5 281.580   1
  -4  -3   3 44598.0 242.937  -2
   4   3   3 44598.0 242.937   1
   4  -3   4 90.3405 97.8899   1
  -4  -3   4 13815.2 515.684  -2
   4   3   4 13815.2 515.684   1
   4  -3   5 20.8385 100.069   1
   4  -3   6 1329.05 111.646   1
   4  -3   7 264.633 112.596   1
   4  -3   8 14.0428 127.271   1
   4   3   9 367.269 141.566   1
   4  -3  10 12894.9 282.659   1
  -5  -3  10 18745.5 555.394  -2
   4   3  10 18745.5 555.394   1
   4   3  11 3799.70 117.065   1
  -5   3  11 6421.55 258.776  -2
   4  -3  11 6421.55 258.776   1
   4  -3  12 7874.87 194.199   1
  -5   3  12 8462.29 179.953  -2
   4  -3  12 8462.29 179.953   1
   4   3  13 291.360 252.960   1
  -5   3  13 496.735 146.170  -2
   4  -3  13 496.735 146.170   1
   4  -3  14 14775.4 463.030   1
  -5  -3  14 15248.5 198.072  -2
   4   3  14 15248.5 198.072   1
  -5  -3  15 1410.70 143.083  -2
   4   3  15 1410.70 143.083   1
  -5  -3  16 1419.90 124.972  -2
   4   3  16 1419.90 124.972   1
   3   4  16 7151.54 134.083  -2
  -4  -4  16 7151.54 134.083   1
   3  -4  15 3638.24 143.077  -2
  -4   4  15 3638.24 143.077   1
   3  -4  14 635.345 125.089  -2
  -4   4  14 635.345 125.089   1
  -4   4  13 1587.53 366.194   1
   3  -4  13 1681.01 156.558  -2
  -4   4  13 1681.01 156.558   1
  -4   4  12 1030.59 216.687   1
   3   4  12 5873.56 186.222  -2
  -4  -4  12 5873.56 186.222   1
  -4   4  11 2018.79 204.232   1
   3  -4  11 11076.4 230.424  -2
  -4   4  11 11076.4 230.424   1
  -4  -4  10 3341.04 237.826   1
   3  -4  10 12932.1 732.079  -2
  -4   4  10 12932.1 732.079   1
  -4  -4   9 3423.32 201.721   1
  -4   4   8 29213.6 353.816   1
  -4  -4   7 358.356 159.207   1
  -4  -4   6 4935.41 190.745   1
  -4   4   5 2408.37 253.040   1
   4  -4   5 7509.86 412.445  -2
  -4   4   5 7509.86 412.445   1
   4   4  -4 15791.1 546.953   1
   4  -4   4 55724.8 537.985  -2
  -4   4   4 55724.8 537.985   1
   4   4  -3 21535.0 373.461   1
   4   4   3 25240.1 353.008  -2
  -4  -4   3 25240.1 353.008   1
   4  -4   2 27988.7 246.837  -2
  -4   4   2 27988.7 246.837   1
  -4  -4  -1 4987.18 125.944  -2
   4   4  -1 4987.18 125.944   1
  -4  -4   0 3401.79 110.888  -2
   4   4   0 3401.79 110.888   1
  -4  -4   1 4473.43 113.588  -2
   4   4   1 4473.43 113.588   1
  -4   4   2 30458.8 148.256  -2
   4  -4   2 30458.8 148.256   1
  -4   4  -3 4464.59 134.469   1
  -4  -4   3 23757.0 219.937  -2
   4   4   3 23757.0 219.937   1
   4   4   4 39500.3 245.548   1
  -4  -4   4 50357.3 774.882  -2
   4   4   4 50357.3 774.882   1
   4   4   5 4802.68 127.015   1
   4  -4   6 15.3165 107.092   1
   4  -4   7 6054.97 150.482   1
   4  -4   8 19573.1 230.686   1
   4  -4   9 13614.4 235.867   1
   4  -4  10 15806.5 254.804   1
   4   4  11 2048.33 124.384   1
  -5  -4  11 2871.95 196.451  -2
   4   4  11 2871.95 196.451   1
   4  -4  12 896.961 152.483   1
  -5   4  12 1528.65 170.884  -2
   4  -4  12 1528.65 170.884   1
   4   4  13 1458.72 213.853   1
  -5  -4  13 2100.48 154.680  -2
   4   4  13 2100.48 154.680   1
  -5  -4  14 1459.56 132.066  -2
   4   4  14 1459.56 132.066   1
  -5  -4  15 6208.37 163.842  -2
   4   4  15 6208.37 163.842   1
  -5  -4  16 6514.74 137.693  -2
   4   4  16 6514.74 137.693   1
   3   5  16 14124.8 171.770  -2
  -4  -5  16 14124.8 171.770   1
   3  -5  15 1744.24 131.554  -2
  -4   5  15 1744.24 131.554   1
   3   5  14 6157.85 156.522  -2
  -4  -5  14 6157.85 156.522   1
  -4   5  13 3163.16 272.803   1
   3  -5  13 3015.32 146.855  -2
  -4   5  13 3015.32 146.855   1
   4   5 -12 3449.09 218.669   1
   3  -5  12 4575.31 166.502  -2
  -4   5  12 4575.31 166.502   1
  -4   5  11 6774.60 207.894   1
   3   5  11 7998.29 249.916  -2
  -4  -5  11 7998.29 249.916   1
  -4   5  10 5903.80 225.295   1
   3  -5  10 5883.24 447.212  -2
  -4   5  10 5883.24 447.212   1
  -4   5   9 21971.8 324.277   1
  -4  -5   8 7785.64 229.013   1
   4   5  -7 77.5268 151.454   1
   4   5  -6 467.276 126.549   1
  -4   5   5 7352.39 209.226   1
   4  -5   5 10172.5 489.712  -2
  -4   5   5 10172.5 489.712   1
   4   5  -4 3599.22 261.070   1
   4  -5   4 6767.84 254.246  -2
  -4   5   4 6767.84 254.246   1
   4   5  -3 7777.63 216.268   1
  -4   5  -3 8077.42 252.640  -2
   4  -5  -3 8077.42 252.640   1
   4  -5  -2 5018.22 470.713   1
  -4   5  -2 6362.33 153.454  -2
   4  -5  -2 6362.33 153.454   1
  -4  -5  -1 6463.87 168.330  -2
   4   5  -1 6463.87 168.330   1
  -4  -5   0 10442.6 163.226  -2
   4   5   0 10442.6 163.226   1
  -4   5   1 5683.83 139.130  -2
   4  -5   1 5683.83 139.130   1
  -4  -5   2 6257.82 132.892  -2
   4   5   2 6257.82 132.892   1
   4  -5   3 589.683 186.800   1
  -4  -5   3 7978.50 165.255  -2
   4   5   3 7978.50 165.255   1
   4  -5   4 3425.05 121.917   1
  -4  -5   4 6359.95 489.040  -2
   4   5   4 6359.95 489.040   1
   4  -5   5 3012.11 119.001   1
   4   5   6 803.141 110.024   1
   4   5   7 3340.85 136.218   1
   4  -5   8 2263.81 148.844   1
   4  -5   9 1341.78 157.967   1
   4   5  10 799.369 94.0261   1
  -5   5  10 824.996 412.714  -2
   4  -5  10 824.996 412.714   1
   4   5  11 507.668 115.999   1
  -5  -5  11 13207.0 271.834  -2
   4   5  11 13207.0 271.834   1
   4   5  12 410.268 177.019   1
  -5  -5  12 6486.85 191.401  -2
   4   5  12 6486.85 191.401   1
   4   5  13 884.874 349.295   1
  -5  -5  13 1394.02 140.625  -2
   4   5  13 1394.02 140.625   1
  -5  -5  14 785.482 122.119  -2
   4   5  14 785.482 122.119   1
  -5  -5  15 5154.22 146.383  -2
   4   5  15 5154.22 146.383   1
  -5  -5  16 4552.85 157.687  -2
   4   5  16 4552.85 157.687   1
   3   6  16 541.630 117.001  -2
  -4  -6  16 541.630 117.001   1
   3  -6  15 3752.28 145.132  -2
  -4   6  15 3752.28 145.132   1
   3   6  14 405.094 128.580  -2
  -4  -6  14 405.094 128.580   1
  -4   6  13 762.269 187.738   1
   3  -6  13 738.092 164.730  -2
  -4   6  13 738.092 164.730   1
  -4   6  12-34.4202 183.326   1
   3  -6  12 976.872 194.728  -2
  -4   6  12 976.872 194.728   1
  -4   6  11 8853.22 213.930   1
  -3  -6 -11 10212.9 237.686  -2
   4   6 -11 10212.9 237.686   1
  -4   6  10 2674.59 146.405   1
   3   6  10 5954.86 305.544  -2
  -4  -6  10 5954.86 305.544   1
   4   6  -9 3669.40 293.427   1
  -4   6   8 2231.39 264.399   1
  -4   6   7 233.125 219.605   1
   4   6  -6 5273.07 257.070   1
   4  -6   6 9800.81 502.986  -2
  -4   6   6 9800.81 502.986   1
   4   6  -5 251.000 170.054   1
   4  -6   5 3577.43 360.851  -2
  -4   6   5 3577.43 360.851   1
   4   6  -4 14981.0 286.350   1
   4  -6   4 50628.9 567.070  -2
  -4   6   4 50628.9 567.070   1
   4   6  -3 1952.33 181.643   1
   4  -6   3 11622.2 360.465  -2
  -4   6   3 11622.2 360.465   1
  -4  -6  -2 4557.45 223.829  -2
   4   6  -2 4557.45 223.829   1
   4  -6   1 36214.1 371.918  -2
  -4   6   1 36214.1 371.918   1
  -4  -6   0 72058.3 533.771  -2
   4   6   0 72058.3 533.771   1
  -4  -6   1 34517.2 300.338  -2
   4   6   1 34517.2 300.338   1
  -4  -6   2 5285.27 171.861  -2
   4   6   2 5285.27 171.861   1
   4  -6   3 11240.6 452.639   1
   4  -6  -3 11286.7 263.744  -2
  -4   6  -3 11286.7 263.744   1
   4  -6   4 35513.4 422.200   1
  -4  -6   4 47915.3 609.041  -2
   4   6   4 47915.3 609.041   1
  -4   6  -5 3416.19 173.073   1
   4  -6   6 3065.45 214.593   1
   4   6   7 2444.26 225.134   1
   4   6   8 47339.6 631.892   1
   4  -6   9 347.306 260.925   1
   4   6  10 12849.1 140.792   1
   4   6  11 101.539 110.878   1
  -5  -6  11 652.268 237.005  -2
   4   6  11 652.268 237.005   1
   4   6  12 2089.52 169.479   1
  -5  -6  12 2510.23 208.549  -2
   4   6  12 2510.23 208.549   1
   4   6  13 2422.64 249.966   1
  -5  -6  13 2401.89 161.259  -2
   4   6  13 2401.89 161.259   1
  -5  -6  14 1135.37 131.948  -2
   4   6  14 1135.37 131.948   1
  -5   6  15 1681.28 132.255  -2
   4  -6  15 1681.28 132.255   1
   3  -7  15 1935.23 119.365  -2
  -4   7  15 1935.23 119.365   1
   3   7  14 456.809 120.613  -2
  -4  -7  14 456.809 120.613   1
  -4   7  13 516.409 221.490   1
   3   7  13 971.797 137.451  -2
  -4  -7  13 971.797 137.451   1
  -4   7  12 144.716 156.699   1
   3  -7  12 1744.22 163.655  -2
  -4   7  12 1744.22 163.655   1
   4   7 -11 515.608 157.848   1
  -3  -7 -11 3093.84 191.398  -2
   4   7 -11 3093.84 191.398   1
  -4   7  10 2706.87 136.467   1
   3   7  10 5494.14 231.718  -2
  -4  -7  10 5494.14 231.718   1
  -4   7   9 1542.06 113.141   1
  -3  -7  -9 1610.73 416.715  -2
   4   7  -9 1610.73 416.715   1
  -4   7   8 904.252 204.296   1
  -4   7   7 4717.20 233.215   1
   4   7  -6 4224.78 188.909   1
   4   7  -5 3691.01 225.849   1
   4  -7   5 34742.9 614.917  -2
  -4   7   5 34742.9 614.917   1
   4   7  -4 2006.01 258.050   1
   4  -7   4 3778.95 491.812  -2
  -4   7   4 3778.95 491.812   1
   4   7  -3 11153.4 350.271   1
   4  -7   3 44584.8 980.247  -2
  -4   7   3 44584.8 980.247   1
  -4  -7  -2 32297.1 331.858  -2
   4   7  -2 32297.1 331.858   1
   4  -7   1 70571.0 504.072  -2
  -4   7   1 70571.0 504.072   1
  -4  -7   0 175.233 174.710  -2
   4   7   0 175.233 174.710   1
  -4  -7   1 73579.2 485.051  -2
   4   7   1 73579.2 485.051   1
  -4  -7   2 33013.7 289.975  -2
   4   7   2 33013.7 289.975   1
   4  -7   3 43684.2 788.422   1
   4  -7  -3 48441.4 433.214  -2
  -4   7  -3 48441.4 433.214   1
  -4   7  -4 1836.72 201.317   1
  -4  -7   4 3522.32 346.107  -2
   4   7   4 3522.32 346.107   1
   4  -7   5 34909.4 356.485   1
   4   7   6 8263.37 277.100   1
   4   7   7 18528.4 368.414   1
   4  -7   8 1735.26 275.920   1
   4   7   9 80.1297 95.3835   1
   4  -7  10 4054.95 108.038   1
   4   7  11 7748.54 146.979   1
  -5  -7  11 7734.38 296.856  -2
   4   7  11 7734.38 296.856   1
   4  -7  12 129.565 135.783   1
  -5  -7  12 57.8616 217.352  -2
   4   7  12 57.8616 217.352   1
   4   7  13 3340.68 338.668   1
  -5   7  13 3293.57 155.553  -2
   4  -7  13 3293.57 155.553   1
  -5  -7  14 768.920 125.813  -2
   4   7  14 768.920 125.813   1
  -5   7  15 799.970 119.725  -2
   4  -7  15 799.970 119.725   1
   3   8  15 2043.06 127.751  -2
  -4  -8  15 2043.06 127.751   1
   3   8  14 3570.89 117.821  -2
  -4  -8  14 3570.89 117.821   1
  -4   8  13 1004.60 215.429   1
   3  -8  13 2910.64 127.074  -2
  -4   8  13 2910.64 127.074   1
   4   8 -12 7613.92 198.613   1
   3  -8  12 7814.55 180.027  -2
  -4   8  12 7814.55 180.027   1
   4   8 -11 537.834 153.969   1
   3   8  11 1942.15 188.313  -2
  -4  -8  11 1942.15 188.313   1
   4   8 -10 6111.73 159.569   1
   3   8  10 7545.93 263.797  -2
  -4  -8  10 7545.93 263.797   1
  -4   8   9 2009.69 123.273   1
   3   8   9 3951.23 289.155  -2
  -4  -8   9 3951.23 289.155   1
   4   8  -8 31757.3 208.246   1
  -4   8   7 24607.5 386.759   1
   4   8  -6 12662.8 336.798   1
   4  -8   6 12728.3 798.256  -2
  -4   8   6 12728.3 798.256   1
   4   8  -5 2019.09 273.739   1
   4  -8   5 11315.7 471.223  -2
  -4   8   5 11315.7 471.223   1
   4   8  -4 2308.66 269.173   1
   4  -8   4 8183.27 440.061  -2
  -4   8   4 8183.27 440.061   1
   4   8  -3 238.757 200.173   1
   4  -8   3 4464.81 530.662  -2
  -4   8   3 4464.81 530.662   1
  -4  -8  -2 5249.20 262.693  -2
   4   8  -2 5249.20 262.693   1
  -4  -8  -1 1839.11 234.333  -2
   4   8  -1 1839.11 234.333   1
  -4  -8   0 1200.39 196.724  -2
   4   8   0 1200.39 196.724   1
  -4  -8   1 1856.33 206.506  -2
   4   8   1 1856.33 206.506   1
   4  -8  -2 5491.35 249.666  -2
  -4   8  -2 5491.35 249.666   1
   4  -8   3 6424.19 424.705   1
   4  -8  -3 5431.18 260.912  -2
  -4   8  -3 5431.18 260.912   1
   4  -8   4 6948.99 275.610   1
  -4  -8   4 8608.59 349.487  -2
   4   8   4 8608.59 349.487   1
   4  -8   5 9632.37 323.796   1
  -4  -8   5 12403.4 679.804  -2
   4   8   5 12403.4 679.804   1
   4   8   6 811.466 220.172   1
   4  -8   7 4882.96 326.432   1
   4   8   8 1178.44 98.4990   1
   4   8   9 70.5797 87.6093   1
   4   8  10 120.273 95.1040   1
  -5   8  10 7898.03 539.112  -2
   4  -8  10 7898.03 539.112   1
   4   8  11 246.863 119.598   1
  -5   8  11 7766.47 210.965  -2
   4  -8  11 7766.47 210.965   1
   4   8  12 1760.75 147.607   1
  -5  -8  12 1515.86 176.274  -2
   4   8  12 1515.86 176.274   1
   4   8  13 349.663 277.261   1
  -5   8  13 1234.74 134.107  -2
   4  -8  13 1234.74 134.107   1
  -5  -8  14 4884.72 129.246  -2
   4   8  14 4884.72 129.246   1
  -5   8  15 739.290 252.609  -2
   4  -8  15 739.290 252.609   1
   3   9  14 6452.77 124.643  -2
  -4  -9  14 6452.77 124.643   1
  -4   9  13 2241.95 316.698   1
   3  -9  13 2846.93 120.578  -2
  -4   9  13 2846.93 120.578   1
  -4   9  12 536.972 128.000   1
   3  -9  12 3493.59 151.151  -2
  -4   9  12 3493.59 151.151   1
  -4   9  11 11633.5 211.622   1
   3   9  11 13828.0 242.531  -2
  -4  -9  11 13828.0 242.531   1
  -4   9  10 99.9328 135.931   1
   3   9  10 852.477 234.978  -2
  -4  -9  10 852.477 234.978   1
  -4   9   9 6654.88 157.061   1
   3   9   9 9115.02 412.159  -2
  -4  -9   9 9115.02 412.159   1
   4   9  -8 103.818 114.161   1
   3   9   8 1414.79 392.413  -2
  -4  -9   8 1414.79 392.413   1
  -4  -9   7 5453.88 127.556   1
   4  -9   7 4374.35 635.281  -2
  -4   9   7 4374.35 635.281   1
   4   9  -6 1126.60 285.627   1
   4  -9   6 1846.85 419.562  -2
  -4   9   6 1846.85 419.562   1
   4   9  -5 24217.8 525.177   1
   4  -9   5 26015.5 610.688  -2
  -4   9   5 26015.5 610.688   1
   4   9  -4 1317.77 228.835   1
   4  -9   4 1411.23 388.333  -2
  -4   9   4 1411.23 388.333   1
   4   9  -3 9770.10 309.685   1
   4  -9   3 16110.6 582.477  -2
  -4   9   3 16110.6 582.477   1
   4  -9   2 4376.72 252.413  -2
  -4   9   2 4376.72 252.413   1
  -4  -9  -1 9543.72 294.901  -2
   4   9  -1 9543.72 294.901   1
   4  -9   0 4955.52 290.445  -2
  -4   9   0 4955.52 290.445   1
  -4  -9   1 8879.57 331.538  -2
   4   9   1 8879.57 331.538   1
   4  -9  -2 4465.30 309.691  -2
  -4   9  -2 4465.30 309.691   1
   4  -9  -3 18197.2 338.563  -2
  -4   9  -3 18197.2 338.563   1
   4  -9   4 135.822 221.171   1
  -4  -9   4 1301.92 359.718  -2
   4   9   4 1301.92 359.718   1
   4  -9   5 1707.03 259.066   1
  -4  -9   5 26131.7 854.621  -2
   4   9   5 26131.7 854.621   1
   4   9   6 503.013 221.335   1
   4   9   7 170.138 94.4259   1
  -4  -9   7 5312.23 620.424  -2
   4   9   7 5312.23 620.424   1
   4   9   8 321.574 95.7794   1
   4  -9   9 757.019 92.1921   1
   4   9  10 108.107 94.3319   1
  -5   9  10 5554.86 496.365  -2
   4  -9  10 5554.86 496.365   1
   4  -9  11 2459.81 112.174   1
  -5   9  11 3138.45 185.150  -2
   4  -9  11 3138.45 185.150   1
   4  -9  12 1405.38 135.341   1
  -5   9  12 3010.87 160.877  -2
   4  -9  12 3010.87 160.877   1
   4   9  13 5787.54 315.829   1
  -5  -9  13 6057.09 134.824  -2
   4   9  13 6057.09 134.824   1
  -5   9  14 3542.77 148.935  -2
   4  -9  14 3542.77 148.935   1
   3 -10  14 1887.31 152.119  -2
  -4  10  14 1887.31 152.119   1
   4  10 -13 1176.61 162.626   1
   3 -10  13 1223.26 133.222  -2
  -4  10  13 1223.26 133.222   1
   4  10 -12 228.849 127.942   1
   3  10  12 5124.36 180.387  -2
  -4 -10  12 5124.36 180.387   1
  -4  10  11 1277.48 137.334   1
   3 -10  11 2485.57 213.925  -2
  -4  10  11 2485.57 213.925   1
  -4  10  10 1632.59 134.562   1
   3  10  10 12889.3 410.652  -2
  -4 -10  10 12889.3 410.652   1
  -4  10   9 1096.00 131.355   1
   3  10   9 4872.89 515.624  -2
  -4 -10   9 4872.89 515.624   1
  -4  10   8 5280.87 143.271   1
   3  10   8 8099.32 566.326  -2
  -4 -10   8 8099.32 566.326   1
  -4 -10   7 1003.57 117.566   1
   4 -10   7 879.626 534.790  -2
  -4  10   7 879.626 534.790   1
  -4  10   6 818.990 127.043   1
   4 -10   6 3377.18 243.804  -2
  -4  10   6 3377.18 243.804   1
   4  10  -5 9081.99 228.226   1
   4 -10   5 11624.7 418.651  -2
  -4  10   5 11624.7 418.651   1
   4  10  -4 8721.23 321.389   1
   4 -10   4 35766.4 742.634  -2
  -4  10   4 35766.4 742.634   1
   4  10  -3 10997.0 332.598   1
   4 -10   3 10399.5 535.721  -2
  -4  10   3 10399.5 535.721   1
  -4 -10  -2 5972.80 276.714  -2
   4  10  -2 5972.80 276.714   1
   4 -10   1 9910.35 305.557  -2
  -4  10   1 9910.35 305.557   1
  -4 -10   0 5580.53 310.812  -2
   4  10   0 5580.53 310.812   1
  -4 -10   1 9594.17 514.340  -2
   4  10   1 9594.17 514.340   1
  -4 -10   2 5434.47 452.403  -2
   4  10   2 5434.47 452.403   1
  -4 -10   3 11065.5 490.872  -2
   4  10   3 11065.5 490.872   1
   4 -10   4 34222.7 503.106   1
  -4 -10   4 44558.7 917.784  -2
   4  10   4 44558.7 917.784   1
  -4  10  -5 4280.79 156.561   1
  -4 -10   5 13492.6 279.668  -2
   4  10   5 13492.6 279.668   1
   4  10   6 2626.43 119.421   1
  -4 -10   6 3127.61 303.113  -2
   4  10   6 3127.61 303.113   1
   4 -10   7 653.687 103.133   1
  -4 -10   7 1134.34 401.445  -2
   4  10   7 1134.34 401.445   1
   4 -10   8 2706.14 105.148   1
  -4 -10   8 9048.53 435.274  -2
   4  10   8 9048.53 435.274   1
   4 -10   9 2188.57 95.8116   1
   4  10  10 1835.25 91.2261   1
  -5  10  10 1912.58 431.425  -2
   4 -10  10 1912.58 431.425   1
   4  10  11 1913.97 103.004   1
  -5  10  11 2047.03 198.742  -2
   4 -10  11 2047.03 198.742   1
   4  10  12 245.232 146.223   1
  -5  10  12 371.934 135.723  -2
   4 -10  12 371.934 135.723   1
  -5  10  13 3269.74 153.100  -2
   4 -10  13 3269.74 153.100   1
  -4  11  13 2748.03 233.446   1
   3 -11  13 2600.01 118.814  -2
  -4  11  13 2600.01 118.814   1
  -4  11  12 137.018 113.259   1
   3 -11  12 875.582 154.244  -2
  -4  11  12 875.582 154.244   1
   4  11 -11 323.831 121.555   1
   3 -11  11 3453.23 193.147  -2
  -4  11  11 3453.23 193.147   1
  -4  11  10 304.911 132.079   1
   3 -11  10 3851.90 218.376  -2
  -4  11  10 3851.90 218.376   1
   4  11  -9 3955.61 145.664   1
   3  11   9 7194.10 347.970  -2
  -4 -11   9 7194.10 347.970   1
  -4  11   8 806.348 134.186   1
   4 -11   8 2141.10 493.832  -2
  -4  11   8 2141.10 493.832   1
  -4  11   7 2685.17 133.261   1
   4 -11   7 6051.29 390.936  -2
  -4  11   7 6051.29 390.936   1
   4  11  -6 519.952 115.348   1
   4 -11   6 702.125 278.976  -2
  -4  11   6 702.125 278.976   1
   4  11  -5 72.9727 140.624   1
   4 -11   5 4671.39 226.733  -2
  -4  11   5 4671.39 226.733   1
   4  11  -4 14042.4 275.191   1
   4 -11   4 16016.3 242.462  -2
  -4  11   4 16016.3 242.462   1
   4  11  -3 24676.2 342.272   1
   4 -11   3 41816.0 386.041  -2
  -4  11   3 41816.0 386.041   1
  -4 -11  -2 6524.98 207.516  -2
   4  11  -2 6524.98 207.516   1
   4 -11   1 11455.1 348.076  -2
  -4  11   1 11455.1 348.076   1
   4 -11   0 2520.27 434.022  -2
  -4  11   0 2520.27 434.022   1
   4 -11  -1 13951.7 413.977  -2
  -4  11  -1 13951.7 413.977   1
   4 -11  -2 7118.91 170.351  -2
  -4  11  -2 7118.91 170.351   1
  -4  11   3 40593.1 248.870  -2
   4 -11   3 40593.1 248.870   1
   4 -11   4 1793.33 382.577   1
  -4  11   4 14963.4 211.479  -2
   4 -11   4 14963.4 211.479   1
   4 -11   5 5089.06 190.282   1
  -4 -11   5 4882.57 231.895  -2
   4  11   5 4882.57 231.895   1
   4 -11   6 75.7029 123.534   1
  -4 -11   6 680.600 273.872  -2
   4  11   6 680.600 273.872   1
   4  11   7 3695.93 140.653   1
  -4 -11   7 6392.85 347.484  -2
   4  11   7 6392.85 347.484   1
   4 -11   8 1317.93 121.937   1
  -4 -11   8 2732.16 364.952  -2
   4  11   8 2732.16 364.952   1
   4 -11   9 3347.76 123.408   1
  -4 -11   9 8217.44 545.998  -2
   4  11   9 8217.44 545.998   1
   4  11  10 2417.49 102.020   1
  -5  11  10 3131.45 398.106  -2
   4 -11  10 3131.45 398.106   1
   4  11  11 410.076 105.331   1
  -5  11  11 618.929 241.415  -2
   4 -11  11 618.929 241.415   1
   4 -11  12 3825.57 237.202   1
  -5  11  12 4934.78 157.415  -2
   4 -11  12 4934.78 157.415   1
  -5  11  13 9042.90 362.017  -2
   4 -11  13 9042.90 362.017   1
  -4  12  12 620.394 157.682   1
   3 -12  12 844.293 156.122  -2
  -4  12  12 844.293 156.122   1
  -4  12  11 496.314 104.241   1
   3 -12  11 605.164 150.467  -2
  -4  12  11 605.164 150.467   1
  -4  12  10 513.228 116.972   1
   3  12  10 1534.45 194.326  -2
  -4 -12  10 1534.45 194.326   1
  -4  12   9 30.7503 101.151   1
   3  12   9 22.8734 377.092  -2
  -4 -12   9 22.8734 377.092   1
  -4 -12   8 120.270 108.864   1
   4 -12   8 754.236 405.309  -2
  -4  12   8 754.236 405.309   1
  -4  12   7 642.224 109.398   1
   4 -12   7 657.530 458.742  -2
  -4  12   7 657.530 458.742   1
  -4 -12   6 62.9728 114.875   1
   4 -12   6 182.018 328.017  -2
  -4  12   6 182.018 328.017   1
   4  12  -5 398.144 156.232   1
   4 -12   5 534.232 190.608  -2
  -4  12   5 534.232 190.608   1
   4  12  -4 2759.04 183.371   1
   4 -12   4 3388.96 188.338  -2
  -4  12   4 3388.96 188.338   1
   4  12  -3 286.260 223.615   1
   4 -12   3 3351.74 204.503  -2
  -4  12   3 3351.74 204.503   1
   4  12  -2 6681.60 629.835   1
   4 -12   2 12364.8 188.516  -2
  -4  12   2 12364.8 188.516   1
   4 -12   1 3242.69 163.030  -2
  -4  12   1 3242.69 163.030   1
   4 -12   0 196.679 139.633  -2
  -4  12   0 196.679 139.633   1
  -4 -12   1 3498.87 161.841  -2
   4  12   1 3498.87 161.841   1
   4 -12  -2 13046.3 189.979  -2
  -4  12  -2 13046.3 189.979   1
   4 -12   3 2547.59 638.700   1
  -4 -12   3 3429.27 155.131  -2
   4  12   3 3429.27 155.131   1
   4 -12   4 223.060 571.873   1
  -4 -12   4 2966.95 166.593  -2
   4  12   4 2966.95 166.593   1
   4  12   5 428.976 174.064   1
  -4 -12   5 578.623 220.621  -2
   4  12   5 578.623 220.621   1
   4  12   6 154.796 144.255   1
  -4 -12   6 498.495 262.670  -2
   4  12   6 498.495 262.670   1
   4 -12   7 255.720 128.915   1
  -4 -12   7 1039.20 366.549  -2
   4  12   7 1039.20 366.549   1
   4 -12   8 667.116 112.245   1
  -4 -12   8 1370.10 350.225  -2
   4  12   8 1370.10 350.225   1
   4 -12   9-50.6363 99.4621   1
  -4 -12   9 85.9439 409.993  -2
   4  12   9 85.9439 409.993   1
   4  12  10 2898.06 140.658   1
  -5  12  10 4014.53 207.551  -2
   4 -12  10 4014.53 207.551   1
   4  12  11 176.158 144.818   1
  -5  12  11 155.131 173.842  -2
   4 -12  11 155.131 173.842   1
  -5  12  12 1963.70 303.366  -2
   4 -12  12 1963.70 303.366   1
  -4  13  11 617.479 127.165   1
   3  13  11 1105.04 237.887  -2
  -4 -13  11 1105.04 237.887   1
   4  13 -10 245.520 85.1084   1
   3 -13  10 3952.02 229.522  -2
  -4  13  10 3952.02 229.522   1
   4  13  -9 1011.30 113.143   1
   3  13   9 1633.58 355.205  -2
  -4 -13   9 1633.58 355.205   1
   4  13  -8 29.4709 96.3250   1
   4  13  -7 474.699 110.889   1
   4 -13   7 5173.27 308.825  -2
  -4  13   7 5173.27 308.825   1
   4  13  -6 1911.09 118.800   1
   4 -13   6 3057.25 326.530  -2
  -4  13   6 3057.25 326.530   1
   4  13  -5 2058.83 140.235   1
   4 -13   5 9859.01 260.029  -2
  -4  13   5 9859.01 260.029   1
   4  13  -4 940.059 168.470   1
  -4 -13  -4 1200.62 188.527  -2
   4  13  -4 1200.62 188.527   1
   4  13  -3 10594.4 337.410   1
   4 -13   3 33485.8 302.504  -2
  -4  13   3 33485.8 302.504   1
   4  13  -2 1054.47 421.267   1
   4 -13   2 4728.14 158.577  -2
  -4  13   2 4728.14 158.577   1
   4 -13   1 2559.58 148.329  -2
  -4  13   1 2559.58 148.329   1
  -4 -13   0 1030.36 144.885  -2
   4  13   0 1030.36 144.885   1
  -4 -13   1 2665.85 153.221  -2
   4  13   1 2665.85 153.221   1
  -4  13   2 5236.48 168.372  -2
   4 -13   2 5236.48 168.372   1
  -4 -13   3 36463.3 242.040  -2
   4  13   3 36463.3 242.040   1
  -4 -13   4 1071.69 149.599  -2
   4  13   4 1071.69 149.599   1
   4  13   5 9239.06 195.467   1
  -4 -13   5 11394.4 280.850  -2
   4  13   5 11394.4 280.850   1
   4  13   6 1297.89 126.825   1
  -4 -13   6 3213.78 249.984  -2
   4  13   6 3213.78 249.984   1
   4 -13   7 4260.54 127.339   1
  -4 -13   7 5134.59 506.221  -2
   4  13   7 5134.59 506.221   1
   4 -13   8 272.286 103.266   1
  -4 -13   8 160.866 410.216  -2
   4  13   8 160.866 410.216   1
   4  13   9 4729.27 110.776   1
   4  13  10 290.556 100.669   1
  -5  13  10 1446.56 344.994  -2
   4 -13  10 1446.56 344.994   1
   4 -13  11 1959.47 130.646   1
  -4  14  10 1061.09 118.415   1
  -4 -14   9 769.172 86.3319   1
   3  14   9 1495.84 274.246  -2
  -4 -14   9 1495.84 274.246   1
  -4  14   8 893.965 85.0051   1
   3  14   8 1409.19 320.924  -2
  -4 -14   8 1409.19 320.924   1
  -4  14   7 53.2708 86.4564   1
   4 -14   7 184.405 231.468  -2
  -4  14   7 184.405 231.468   1
   4  14  -6 243.135 119.964   1
   4 -14   6 3028.02 242.716  -2
  -4  14   6 3028.02 242.716   1
   4  14  -5 1428.34 125.444   1
   4 -14   5 1530.80 219.331  -2
  -4  14   5 1530.80 219.331   1
   4  14  -4 1385.81 126.565   1
   4 -14   4 2016.34 183.742  -2
  -4  14   4 2016.34 183.742   1
   4  14  -3 2386.63 199.561   1
   4 -14   3 2378.84 154.951  -2
  -4  14   3 2378.84 154.951   1
   4  14  -2 1546.35 408.302   1
  -4 -14  -2 5609.48 171.347  -2
   4  14  -2 5609.48 171.347   1
  -4 -14  -1 4378.95 142.169  -2
   4  14  -1 4378.95 142.169   1
   4 -14   0 138.077 117.728  -2
  -4  14   0 138.077 117.728   1
  -4  14   1 3938.35 148.567  -2
   4 -14   1 3938.35 148.567   1
  -4  14  -2 3847.17 433.734   1
   4 -14  -2 5868.44 153.531  -2
  -4  14  -2 5868.44 153.531   1
  -4  14  -3 151.368 354.047   1
  -4  14   3 2341.25 132.697  -2
   4 -14   3 2341.25 132.697   1
  -4  14  -4 846.373 329.255   1
  -4 -14   4 2024.66 141.078  -2
   4  14   4 2024.66 141.078   1
   4 -14   5 222.845 123.420   1
  -4  14   5 1616.20 195.553  -2
   4 -14   5 1616.20 195.553   1
   4 -14   6 2970.53 116.887   1
  -4 -14   6 3235.85 247.003  -2
   4  14   6 3235.85 247.003   1
   4 -14   7 50.4156 89.9840   1
  -4 -14   7 258.548 395.340  -2
   4  14   7 258.548 395.340   1
   4 -14   8 469.747 91.8338   1
  -4 -14   8 1627.43 358.143  -2
   4  14   8 1627.43 358.143   1
   4 -14   9 1165.05 93.4837   1
  -4  15   8 286.220 123.320   1
   3  15   8 798.055 224.396  -2
  -4 -15   8 798.055 224.396   1
  -4  15   7 10104.8 99.7688   1
  -4 -15   6 268.092 103.129   1
   4 -15   6 431.566 184.281  -2
  -4  15   6 431.566 184.281   1
  -4  15   5 6682.83 134.276   1
   4 -15   5 7034.34 214.591  -2
  -4  15   5 7034.34 214.591   1
   4  15  -4 2.64244 113.540   1
   4 -15   4 4.29715 169.484  -2
  -4  15   4 4.29715 169.484   1
   4  15  -3 6768.24 238.808   1
   4 -15   3 8159.72 186.255  -2
  -4  15   3 8159.72 186.255   1
   4  15  -2 1408.04 338.359   1
   4 -15   2 1661.07 125.214  -2
  -4  15   2 1661.07 125.214   1
   4 -15   1 1437.55 112.072  -2
  -4  15   1 1437.55 112.072   1
   4 -15   0 417.510 109.982  -2
  -4  15   0 417.510 109.982   1
   4 -15  -1 1352.16 117.072  -2
  -4  15  -1 1352.16 117.072   1
  -4  15  -2 340.292 318.360   1
   4 -15  -2 1688.37 121.785  -2
  -4  15  -2 1688.37 121.785   1
  -4  15  -3 1307.97 335.608   1
  -4  15   3 7873.95 140.118  -2
   4 -15   3 7873.95 140.118   1
   4 -15   4 117.603 140.263   1
  -4  15   4 174.407 134.299  -2
   4 -15   4 174.407 134.299   1
   4  15   5 296.098 97.6621   1
  -4 -15   5 7279.25 189.082  -2
   4  15   5 7279.25 189.082   1
   4 -15   6 70.9306 84.0021   1
  -4 -15   6 395.410 364.330  -2
   4  15   6 395.410 364.330   1
   4  15   7 479.422 70.2765   1
  -4 -15   7 10401.4 398.876  -2
   4  15   7 10401.4 398.876   1
   4  15   8 416.264 101.472   1
  -4  16   6 472.466 119.216   1
   4  16  -5 621.112 109.906   1
   4 -16   5 686.212 125.207  -2
  -4  16   5 686.212 125.207   1
   4  16  -4 991.916 113.131   1
   4 -16   4 1553.13 126.915  -2
  -4  16   4 1553.13 126.915   1
   4  16  -3 2410.72 167.385   1
   4 -16   3 2890.89 140.578  -2
  -4  16   3 2890.89 140.578   1
   4  16  -2 367.530 259.842   1
   4 -16   2 498.587 127.901  -2
  -4  16   2 498.587 127.901   1
  -4  16  -1 5627.47 120.874  -2
   4 -16  -1 5627.47 120.874   1
   4 -16   0 1550.69 97.4460  -2
  -4  16   0 1550.69 97.4460   1
   4 -16  -1 5792.48 104.544  -2
  -4  16  -1 5792.48 104.544   1
  -4  16  -2 14.0226 184.104   1
  -4 -16   2 471.766 93.8885  -2
   4  16   2 471.766 93.8885   1
  -4  16  -3 530.644 247.974   1
   4 -16  -3 2565.32 109.114  -2
  -4  16  -3 2565.32 109.114   1
  -4  16  -4 617.114 112.440   1
  -4 -16   4 1455.41 121.131  -2
   4  16   4 1455.41 121.131   1
   4  16   5 59.8903 82.3301   1
  -4 -16   5 639.161 206.256  -2
   4  16   5 639.161 206.256   1
   4  16   6 52.7515 76.5599   1
  -4 -16   6 645.534 259.476  -2
   4  16   6 645.534 259.476   1
   4  17  -3 1863.23 209.596   1
   4  17  -2 2036.21 154.339   1
   4 -17   2 3052.67 134.891  -2
  -4  17   2 3052.67 134.891   1
   4 -17   1 7255.53 132.954  -2
  -4  17   1 7255.53 132.954   1
   4 -17   0 192.489 110.280  -2
  -4  17   0 192.489 110.280   1
  -4 -17   1 6477.17 164.275  -2
   4  17   1 6477.17 164.275   1
  -4 -17   2 3025.13 136.114  -2
   4  17   2 3025.13 136.114   1
  -5   0  17 3887.79 242.715   1
  -5   0  15 2476.14 147.425   1
  -5   0  13 1068.30 176.158   1
  -5   0  11 772.875 207.752   1
  -5   0   9 3479.64 312.684   1
  -5   0   7 16666.3 417.333   1
   5   0  -5 85094.0 624.623   1
   5   0  -3 5178.37 214.492   1
  -5   0  -1 238129. 917.432  -2
   5   0  -1 238129. 917.432   1
  -5   0   1 237887. 775.659  -2
   5   0   1 237887. 775.659   1
   5   0   3 2804.97 165.174   1
  -5   0   3 7296.08 301.501  -2
   5   0   3 7296.08 301.501   1
   5   0   5 169960. 587.108   1
   5   0   7 59387.8 466.838   1
   5   0   9 32547.1 503.218   1
   5   0  11 1343.24 142.020   1
   5   0  13 18499.6 252.752   1
   5   0  15 125.398 157.903   1
   4  -1  17 3075.57 138.112  -2
  -5   1  17 3075.57 138.112   1
   4   1  16 4811.32 104.213  -2
  -5  -1  16 4811.32 104.213   1
   4  -1  15 5224.56 139.579  -2
  -5   1  15 5224.56 139.579   1
   4  -1  14 10712.6 187.799  -2
  -5   1  14 10712.6 187.799   1
   5   1 -13 4098.82 385.670   1
   4   1  13 6710.44 211.318  -2
  -5  -1  13 6710.44 211.318   1
   5   1 -12 8349.31 227.871   1
   4  -1  12 9844.37 251.064  -2
  -5   1  12 9844.37 251.064   1
  -5   1  11 18829.9 292.070   1
   4  -1  11 18673.5 319.192  -2
  -5   1  11 18673.5 319.192   1
  -5  -1  10 5009.34 249.803   1
  -5   1   9 9865.78 277.971   1
   5   1  -8 3.99420 158.123   1
  -5  -1   7 48.9216 135.885   1
  -5  -1   6 38880.8 413.948   1
   5   1  -5 12278.1 254.316   1
   5   1  -4 23995.9 451.819   1
   5  -1  -3 18057.7 271.395   1
  -5   1  -3 29619.0 440.150  -2
   5  -1  -3 29619.0 440.150   1
  -5  -1  -2 35369.9 248.039  -2
   5   1  -2 35369.9 248.039   1
  -5  -1  -1 106137. 384.671  -2
   5   1  -1 106137. 384.671   1
  -5   1   0 147373. 536.689  -2
   5  -1   0 147373. 536.689   1
  -5   1   1 98892.4 327.135  -2
   5  -1   1 98892.4 327.135   1
  -5   1   2 35948.2 168.149  -2
   5  -1   2 35948.2 168.149   1
   5  -1   3 6983.90 132.014   1
  -5   1   3 22407.1 256.379  -2
   5  -1   3 22407.1 256.379   1
   5  -1   4 28261.7 177.634   1
   5  -1   5 15156.0 151.339   1
   5   1   6 1223.95 101.937   1
   5   1   7 1175.59 115.745   1
   5  -1   8 16204.2 220.529   1
   5  -1   9 1567.49 158.144   1
   5  -1  10 6760.13 254.972   1
   5   1  11 3613.38 133.254   1
  -6  -1  11 7459.71 223.541  -2
   5   1  11 7459.71 223.541   1
   5  -1  12 3710.46 142.586   1
  -6   1  12 4387.58 202.384  -2
   5  -1  12 4387.58 202.384   1
   5   1  13 150.033 373.563   1
  -6   1  13 655.626 148.723  -2
   5  -1  13 655.626 148.723   1
  -6  -1  14 2620.56 135.692  -2
   5   1  14 2620.56 135.692   1
  -6  -1  15 978.693 133.217  -2
   5   1  15 978.693 133.217   1
  -6   1  16 2836.01 168.549  -2
   5  -1  16 2836.01 168.549   1
   4  -2  16 5753.06 128.339  -2
  -5   2  16 5753.06 128.339   1
   4   2  15 1667.67 131.770  -2
  -5  -2  15 1667.67 131.770   1
   4  -2  14 5413.32 144.938  -2
  -5   2  14 5413.32 144.938   1
  -5   2  13 449.375 382.260   1
   4   2  13 847.336 161.188  -2
  -5  -2  13 847.336 161.188   1
   5  -2 -12 132.885 189.630   1
   4  -2  12 2067.43 186.328  -2
  -5   2  12 2067.43 186.328   1
   5   2 -11 34376.1 321.804   1
   4  -2  11 35441.8 345.304  -2
  -5   2  11 35441.8 345.304   1
   5   2 -10 1515.89 190.722   1
  -5   2   9 19937.9 313.460   1
   5   2  -8 67.1938 145.407   1
  -5   2   7 47172.4 362.150   1
   5   2  -6 14295.5 289.166   1
  -5  -2   5 14229.5 275.154   1
   5   2  -4 857.147 142.457   1
   5   2  -3 102800. 652.628   1
  -5   2  -3 133766. 1117.39  -2
   5  -2  -3 133766. 1117.39   1
  -5  -2  -2 2370.64 223.033  -2
   5   2  -2 2370.64 223.033   1
  -5  -2  -1 23805.3 254.855  -2
   5   2  -1 23805.3 254.855   1
  -5  -2   0 9135.34 190.417  -2
   5   2   0 9135.34 190.417   1
  -5   2   1 21991.9 168.605  -2
   5  -2   1 21991.9 168.605   1
  -5  -2   2 2584.28 105.497  -2
   5   2   2 2584.28 105.497   1
   5  -2   3 39813.7 254.916   1
  -5  -2   3 145431. 400.521  -2
   5   2   3 145431. 400.521   1
   5  -2   4 4520.97 115.324   1
   5   2   5 2655.92 113.184   1
   5  -2   6 547.869 105.515   1
   5  -2   7 14723.7 200.262   1
   5   2   8 70.6779 125.767   1
   5  -2   9 971.981 153.314   1
   5  -2  10 7854.46 220.396   1
   5   2  11 23463.3 207.537   1
  -6   2  11 33705.0 302.788  -2
   5  -2  11 33705.0 302.788   1
   5   2  12 410.506 146.070   1
  -6  -2  12 846.478 180.485  -2
   5   2  12 846.478 180.485   1
   5   2  13 2946.34 293.171   1
  -6  -2  13 3979.80 168.129  -2
   5   2  13 3979.80 168.129   1
  -6  -2  14 10413.6 177.623  -2
   5   2  14 10413.6 177.623   1
  -6   2  15 10124.9 172.590  -2
   5  -2  15 10124.9 172.590   1
  -6   2  16 483.444 125.384  -2
   5  -2  16 483.444 125.384   1
   4   3  16 1070.49 108.879  -2
  -5  -3  16 1070.49 108.879   1
   4  -3  15 1301.70 112.719  -2
  -5   3  15 1301.70 112.719   1
   4   3  14 12878.0 192.127  -2
  -5  -3  14 12878.0 192.127   1
  -5   3  13 67.8924 250.579   1
  -4  -3 -13 624.245 165.396  -2
   5   3 -13 624.245 165.396   1
  -5   3  12 426.092 186.537   1
   4   3  12 7508.57 205.141  -2
  -5  -3  12 7508.57 205.141   1
  -5  -3  11 3445.88 175.120   1
   4   3  11 6683.93 248.816  -2
  -5  -3  11 6683.93 248.816   1
  -5   3  10 8189.81 283.123   1
  -5   3   9 18569.4 279.607   1
  -5   3   8 132.297 142.436   1
  -5   3   7 705.668 144.311   1
   5   3  -6 4288.60 211.472   1
   5   3  -5 4780.16 207.211   1
  -5  -3   4 570.134 139.323   1
   5  -3   4 6254.73 406.133  -2
  -5   3   4 6254.73 406.133   1
   5   3  -3 53.0318 193.789   1
  -5   3  -3 17198.1 367.405  -2
   5  -3  -3 17198.1 367.405   1
  -5  -3  -2 309.826 186.281  -2
   5   3  -2 309.826 186.281   1
  -5  -3  -1 45723.2 279.329  -2
   5   3  -1 45723.2 279.329   1
  -5  -3   0 102436. 364.736  -2
   5   3   0 102436. 364.736   1
  -5  -3   1 41675.3 233.831  -2
   5   3   1 41675.3 233.831   1
  -5   3   2 221.472 112.769  -2
   5  -3   2 221.472 112.769   1
   5  -3   3 17445.4 207.910   1
  -5  -3   3 18519.3 317.128  -2
   5   3   3 18519.3 317.128   1
   5   3   4 5479.41 128.995   1
   5   3   5 5300.60 135.949   1
   5   3   6 39.0230 106.372   1
   5   3   7 1865.04 129.241   1
   5  -3   8 813.837 132.658   1
   5   3   9 10991.0 228.011   1
   5   3  10 75.6081 90.9817   1
   5  -3  11 392.527 106.038   1
  -6   3  11 5406.48 263.311  -2
   5  -3  11 5406.48 263.311   1
   5   3  12 1011.59 158.491   1
  -6  -3  12 1122.97 182.332  -2
   5   3  12 1122.97 182.332   1
   5   3  13 3206.64 294.555   1
  -6   3  13 3617.97 155.448  -2
   5  -3  13 3617.97 155.448   1
  -6   3  14 2607.00 131.480  -2
   5  -3  14 2607.00 131.480   1
  -6   3  15 10248.5 182.199  -2
   5  -3  15 10248.5 182.199   1
  -6  -3  16 750.793 125.579  -2
   5   3  16 750.793 125.579   1
   4  -4  16 6133.17 126.903  -2
  -5   4  16 6133.17 126.903   1
   4  -4  15 5237.16 133.562  -2
  -5   4  15 5237.16 133.562   1
   4  -4  14 1142.29 130.127  -2
  -5   4  14 1142.29 130.127   1
  -5   4  13 1045.34 354.307   1
   4  -4  13 1959.15 137.547  -2
  -5   4  13 1959.15 137.547   1
  -5   4  12 684.740 166.573   1
   4  -4  12 1365.98 199.834  -2
  -5   4  12 1365.98 199.834   1
  -5   4  11 953.037 182.430   1
   4   4  11 2783.08 200.443  -2
  -5  -4  11 2783.08 200.443   1
  -5  -4  10 1788.22 133.712   1
   4   4  10 11743.3 714.210  -2
  -5  -4  10 11743.3 714.210   1
  -5   4   9 55545.8 489.796   1
  -5   4   8 5782.22 223.482   1
   5   4  -7 7110.76 223.653   1
  -5   4   6 3644.58 197.786   1
   5   4  -5 22123.2 267.245   1
   5   4  -4 22388.8 294.220   1
   5  -4   4 26767.4 591.339  -2
  -5   4   4 26767.4 591.339   1
   5   4  -3 28201.7 430.929   1
   5  -4   3 47749.2 510.158  -2
  -5   4   3 47749.2 510.158   1
   5  -4  -2 7614.03 445.428   1
  -5  -4  -2 6596.39 185.038  -2
   5   4  -2 6596.39 185.038   1
  -5  -4  -1 94661.3 361.375  -2
   5   4  -1 94661.3 361.375   1
  -5   4   0 56496.6 309.633  -2
   5  -4   0 56496.6 309.633   1
  -5   4   1 91206.0 322.861  -2
   5  -4   1 91206.0 322.861   1
  -5  -4   2 6332.61 130.549  -2
   5   4   2 6332.61 130.549   1
   5  -4   3 19754.6 223.379   1
  -5  -4   3 47393.7 430.276  -2
   5   4   3 47393.7 430.276   1
   5   4   4 3405.42 121.405   1
   5   4   5 18464.3 198.169   1
   5   4   6 753.865 116.873   1
   5  -4   7 1183.43 130.570   1
   5   4   8 9634.01 194.052   1
   5  -4   9 54127.0 407.561   1
   5   4  10 12239.3 130.470   1
   5   4  11 623.487 102.573   1
  -6  -4  11 5696.14 271.881  -2
   5   4  11 5696.14 271.881   1
   5   4  12 1517.31 150.318   1
  -6  -4  12 3966.08 201.250  -2
   5   4  12 3966.08 201.250   1
   5   4  13 4636.26 240.172   1
  -6   4  13 6620.76 168.071  -2
   5  -4  13 6620.76 168.071   1
  -6  -4  14 4251.24 136.483  -2
   5   4  14 4251.24 136.483   1
  -6  -4  15 735.790 117.514  -2
   5   4  15 735.790 117.514   1
  -6  -4  16 3422.70 163.754  -2
   5   4  16 3422.70 163.754   1
   4   5  16 4450.70 130.919  -2
  -5  -5  16 4450.70 130.919   1
   4   5  15 5486.05 132.366  -2
  -5  -5  15 5486.05 132.366   1
   5   5 -14 501.489 262.649   1
   4   5  14 678.772 115.389  -2
  -5  -5  14 678.772 115.389   1
  -5   5  13 979.348 252.777   1
   4  -5  13 1547.04 135.112  -2
  -5   5  13 1547.04 135.112   1
   5  -5 -12 8255.90 234.182   1
   4  -5  12 8017.43 215.120  -2
  -5   5  12 8017.43 215.120   1
   5   5 -11 14270.1 328.697   1
   4  -5  11 16073.1 233.849  -2
  -5   5  11 16073.1 233.849   1
  -5   5  10 318.716 134.961   1
   4  -5  10 1086.29 243.775  -2
  -5   5  10 1086.29 243.775   1
  -5   5   9 6820.20 239.316   1
   5   5  -8 14060.3 283.163   1
  -5   5   7 9291.04 240.078   1
  -5   5   6 4947.20 164.595   1
   5   5  -5 15447.0 234.751   1
   5  -5  -4 36322.4 398.517   1
   5  -5   4 41461.7 520.589  -2
  -5   5   4 41461.7 520.589   1
   5   5  -3 73.5273 141.102   1
   5  -5   3 8122.17 333.519  -2
  -5   5   3 8122.17 333.519   1
  -5  -5  -2 31427.0 210.921  -2
   5   5  -2 31427.0 210.921   1
  -5  -5  -1 104076. 383.330  -2
   5   5  -1 104076. 383.330   1
  -5   5   0 191.395 113.652  -2
   5  -5   0 191.395 113.652   1
  -5   5   1 98822.8 362.538  -2
   5  -5   1 98822.8 362.538   1
  -5  -5   2 29525.8 233.219  -2
   5   5   2 29525.8 233.219   1
   5  -5   3 8803.30 201.485   1
  -5  -5   3 8363.59 205.020  -2
   5   5   3 8363.59 205.020   1
   5  -5   4 7065.34 142.834   1
   5   5   5 1680.58 116.318   1
   5   5   6 4588.12 145.938   1
   5  -5   7 364.381 124.154   1
   5  -5   8 1901.21 149.920   1
   5   5   9 8757.74 212.703   1
   5   5  10 632.103 92.6074   1
   5   5  11 12.6467 112.737   1
  -6  -5  11 771.825 218.044  -2
   5   5  11 771.825 218.044   1
   5   5  12 2334.02 163.022   1
  -6  -5  12 4796.14 187.059  -2
   5   5  12 4796.14 187.059   1
   5   5  13 469.121 233.477   1
  -6  -5  13 1437.86 140.538  -2
   5   5  13 1437.86 140.538   1
  -6  -5  14 3328.25 126.772  -2
   5   5  14 3328.25 126.772   1
  -6   5  15 632.786 127.373  -2
   5  -5  15 632.786 127.373   1
   4   6  15 1744.90 115.760  -2
  -5  -6  15 1744.90 115.760   1
   4   6  14 881.169 141.508  -2
  -5  -6  14 881.169 141.508   1
  -5   6  13 615.469 335.078   1
   4  -6  13 2119.05 156.155  -2
  -5   6  13 2119.05 156.155   1
   5   6 -12 823.529 204.673   1
   4   6  12 2174.32 211.684  -2
  -5  -6  12 2174.32 211.684   1
   5   6 -11 299.574 185.363   1
   4   6  11 587.600 190.628  -2
  -5  -6  11 587.600 190.628   1
  -5   6  10 2344.91 160.674   1
   4  -6  10 14784.2 314.173  -2
  -5   6  10 14784.2 314.173   1
  -5   6   9 138.137 124.722   1
   5   6  -8 502.501 246.442   1
  -5   6   7 9401.97 331.744   1
  -5   6   6 3356.07 173.704   1
   5   6  -5 379.990 153.392   1
   5   6  -4 148.285 174.250   1
   5  -6   4 6341.24 339.037  -2
  -5   6   4 6341.24 339.037   1
   5   6  -3 7950.24 247.426   1
   5  -6   3 20757.6 437.609  -2
  -5   6   3 20757.6 437.609   1
   5  -6   2 5531.57 218.809  -2
  -5   6   2 5531.57 218.809   1
  -5  -6  -1 6411.43 232.661  -2
   5   6  -1 6411.43 232.661   1
  -5  -6   0 21760.8 344.003  -2
   5   6   0 21760.8 344.003   1
  -5  -6   1 7745.03 223.542  -2
   5   6   1 7745.03 223.542   1
  -5  -6   2 6027.52 180.258  -2
   5   6   2 6027.52 180.258   1
  -5   6   3 19562.3 280.242  -2
   5  -6   3 19562.3 280.242   1
   5   6   4 6104.53 195.349   1
   5  -6   5 8300.30 222.784   1
   5  -6   6 4124.40 198.861   1
   5   6   7 47041.0 532.298   1
   5   6   8 1331.57 268.057   1
   5   6   9 5733.47 119.142   1
   5   6  10 360.956 98.1438   1
   5   6  11 5724.97 134.237   1
  -6   6  11 9071.21 422.579  -2
   5  -6  11 9071.21 422.579   1
   5   6  12 1005.29 161.537   1
  -6  -6  12 1328.31 184.897  -2
   5   6  12 1328.31 184.897   1
   5   6  13 2316.03 246.289   1
  -6  -6  13 2655.53 156.137  -2
   5   6  13 2655.53 156.137   1
  -6  -6  14 1720.81 127.872  -2
   5   6  14 1720.81 127.872   1
  -6  -6  15 4580.74 132.326  -2
   5   6  15 4580.74 132.326   1
   4  -7  15 548.259 94.7824  -2
  -5   7  15 548.259 94.7824   1
   5   7 -14 744.632 226.414   1
   4   7  14 701.218 116.398  -2
  -5  -7  14 701.218 116.398   1
  -5   7  13 718.264 217.185   1
   4  -7  13 3140.29 142.566  -2
  -5   7  13 3140.29 142.566   1
  -5   7  12 215.518 150.031   1
   4  -7  12 162.286 188.001  -2
  -5   7  12 162.286 188.001   1
  -5   7  11 105.205 150.119   1
   4  -7  11 6670.73 217.090  -2
  -5   7  11 6670.73 217.090   1
   5   7 -10 1382.68 131.362   1
   4  -7  10 5104.02 298.513  -2
  -5   7  10 5104.02 298.513   1
  -5  -7   9 5238.43 127.633   1
   4   7   9 4619.90 433.845  -2
  -5  -7   9 4619.90 433.845   1
  -5   7   8 7532.43 275.606   1
   5   7  -7 879.603 202.095   1
   5   7  -6 2324.81 176.084   1
  -5   7   5 1971.95 206.158   1
   5  -7   5 2428.85 376.919  -2
  -5   7   5 2428.85 376.919   1
   5   7  -4 955.448 187.790   1
   5  -7   4 28375.0 503.162  -2
  -5   7   4 28375.0 503.162   1
   5   7  -3 241.012 161.074   1
   5  -7   3 3044.87 491.159  -2
  -5   7   3 3044.87 491.159   1
  -5  -7  -2 2684.00 207.321  -2
   5   7  -2 2684.00 207.321   1
  -5  -7  -1 3604.47 219.238  -2
   5   7  -1 3604.47 219.238   1
  -5  -7   0 40436.5 463.716  -2
   5   7   0 40436.5 463.716   1
   5  -7  -1 3582.05 221.970  -2
  -5   7  -1 3582.05 221.970   1
  -5  -7   2 3269.97 206.016  -2
   5   7   2 3269.97 206.016   1
   5  -7   3 2655.66 346.555   1
   5  -7  -3 3203.13 245.810  -2
  -5   7  -3 3203.13 245.810   1
   5  -7   4 27000.7 416.307   1
  -5  -7   4 27439.0 545.966  -2
   5   7   4 27439.0 545.966   1
   5  -7   5 98.9167 166.115   1
   5  -7   6 5214.71 263.500   1
   5  -7   7 88.9985 222.408   1
   5   7   8 4510.63 118.599   1
   5   7   9 474.772 99.0122   1
   5   7  10 10797.3 136.141   1
   5   7  11 424.083 116.597   1
  -6  -7  11 608.646 294.831  -2
   5   7  11 608.646 294.831   1
   5   7  12 3542.70 155.985   1
  -6   7  12 4043.69 196.335  -2
   5  -7  12 4043.69 196.335   1
   5   7  13 553.438 204.796   1
  -6   7  13 1298.62 140.409  -2
   5  -7  13 1298.62 140.409   1
  -6  -7  14 941.879 118.571  -2
   5   7  14 941.879 118.571   1
  -6   7  15 4419.49 181.854  -2
   5  -7  15 4419.49 181.854   1
   4   8  15 463.439 214.312  -2
  -5  -8  15 463.439 214.312   1
   4   8  14 3921.23 114.742  -2
  -5  -8  14 3921.23 114.742   1
  -5   8  13 1040.99 174.336   1
   4  -8  13 1082.15 136.332  -2
  -5   8  13 1082.15 136.332   1
   5   8 -12 69.5545 126.668   1
   4  -8  12 1365.03 150.294  -2
  -5   8  12 1365.03 150.294   1
  -5   8  11 8584.85 197.458   1
   4  -8  11 8120.03 208.238  -2
  -5   8  11 8120.03 208.238   1
  -5   8  10 8758.85 203.564   1
   4  -8  10 8066.22 294.105  -2
  -5   8  10 8066.22 294.105   1
  -5   8   9 16351.5 178.427   1
  -4  -8  -9 15784.7 501.523  -2
   5   8  -9 15784.7 501.523   1
  -5   8   8 1232.27 115.314   1
   5   8  -7 5551.90 308.564   1
   5   8  -6 2156.96 223.775   1
   5   8  -5 22352.4 504.804   1
   5  -8   5 27961.1 607.517  -2
  -5   8   5 27961.1 607.517   1
   5   8  -4 4872.35 268.104   1
   5  -8   4 8916.27 455.741  -2
  -5   8   4 8916.27 455.741   1
   5   8  -3 10447.7 309.095   1
   5  -8   3 10667.8 631.355  -2
  -5   8   3 10667.8 631.355   1
  -5  -8  -2 2087.78 210.250  -2
   5   8  -2 2087.78 210.250   1
  -5  -8  -1 6721.45 253.884  -2
   5   8  -1 6721.45 253.884   1
  -5  -8   0 120.598 198.994  -2
   5   8   0 120.598 198.994   1
   5  -8  -1 6317.54 258.505  -2
  -5   8  -1 6317.54 258.505   1
   5  -8  -2 1826.39 283.937  -2
  -5   8  -2 1826.39 283.937   1
   5  -8   3 1151.92 339.288   1
  -5  -8   3 10201.0 306.389  -2
   5   8   3 10201.0 306.389   1
   5  -8   4 4557.75 262.536   1
  -5  -8   4 9627.63 434.120  -2
   5   8   4 9627.63 434.120   1
   5  -8   5 7962.91 241.333   1
   5  -8   6 9718.73 310.290   1
   5   8   7 161.301 99.7755   1
   5   8   8 11090.5 131.623   1
   5  -8   9 88.3716 90.7399   1
   5   8  10 4181.96 112.579   1
  -6   8  10 4190.91 499.544  -2
   5  -8  10 4190.91 499.544   1
   5   8  11 262.244 105.612   1
  -6   8  11 158.748 226.355  -2
   5  -8  11 158.748 226.355   1
   5   8  12 285.745 126.689   1
  -6  -8  12 1448.53 169.871  -2
   5   8  12 1448.53 169.871   1
   5   8  13 288.763 186.707   1
  -6   8  13 1072.40 126.801  -2
   5  -8  13 1072.40 126.801   1
  -6   8  14 837.041 107.383  -2
   5  -8  14 837.041 107.383   1
   4  -9  14 3863.48 141.715  -2
  -5   9  14 3863.48 141.715   1
  -5   9  13 1236.21 149.246   1
   4  -9  13 5123.59 138.164  -2
  -5   9  13 5123.59 138.164   1
  -5   9  12 2216.31 129.891   1
   4  -9  12 3307.61 168.867  -2
  -5   9  12 3307.61 168.867   1
  -5   9  11 728.956 139.576   1
   4  -9  11 2767.60 182.933  -2
  -5   9  11 2767.60 182.933   1
  -5   9  10 5704.24 182.006   1
   4  -9  10 5247.00 302.672  -2
  -5   9  10 5247.00 302.672   1
  -5   9   9 1272.87 140.812   1
   4   9   9 2122.43 369.216  -2
  -5  -9   9 2122.43 369.216   1
  -5   9   8 3198.27 121.092   1
   5   9  -7 7694.29 150.996   1
  -5   9   6 32445.1 248.134   1
   5  -9   6 40708.1 649.108  -2
  -5   9   6 40708.1 649.108   1
   5   9  -5 383.817 235.061   1
   5  -9   5 403.209 408.491  -2
  -5   9   5 403.209 408.491   1
   5   9  -4 64.2455 223.635   1
   5  -9   4 4513.48 443.401  -2
  -5   9   4 4513.48 443.401   1
   5   9  -3 674.181 221.892   1
   5  -9   3 657.851 385.616  -2
  -5   9   3 657.851 385.616   1
   5   9  -2 28716.1 856.221   1
  -5  -9  -2 40250.5 563.348  -2
   5   9  -2 40250.5 563.348   1
  -5  -9  -1 5381.21 299.465  -2
   5   9  -1 5381.21 299.465   1
   5  -9   0 12542.2 379.967  -2
  -5   9   0 12542.2 379.967   1
   5  -9  -1 5967.03 276.278  -2
  -5   9  -1 5967.03 276.278   1
  -5  -9   2 41553.0 598.789  -2
   5   9   2 41553.0 598.789   1
  -5  -9   3 997.610 306.039  -2
   5   9   3 997.610 306.039   1
   5  -9   4 4776.81 276.101   1
  -5  -9   4 4959.16 423.124  -2
   5   9   4 4959.16 423.124   1
   5  -9   5 29.3659 211.989   1
   5   9   6 9674.90 136.750   1
  -5  -9   6 41500.1 546.207  -2
   5   9   6 41500.1 546.207   1
   5   9   7 1531.66 101.413   1
  -5  -9   7 8619.26 666.115  -2
   5   9   7 8619.26 666.115   1
   5   9   8 1016.98 95.0985   1
   5   9   9 144.032 92.7190   1
   5  -9  10 222.976 87.2569   1
  -6   9  10 812.675 442.432  -2
   5  -9  10 812.675 442.432   1
   5   9  11 208.655 100.624   1
  -6   9  11 3837.30 205.616  -2
   5  -9  11 3837.30 205.616   1
   5  -9  12 2576.84 155.398   1
  -6   9  12 2015.92 146.229  -2
   5  -9  12 2015.92 146.229   1
  -6   9  13 2723.73 138.077  -2
   5  -9  13 2723.73 138.077   1
  -6   9  14 5809.24 232.969  -2
   5  -9  14 5809.24 232.969   1
  -5  10  13 167.472 160.158   1
   4 -10  13 2710.31 129.454  -2
  -5  10  13 2710.31 129.454   1
  -5  10  12 145.028 105.363   1
   4 -10  12 789.811 169.804  -2
  -5  10  12 789.811 169.804   1
  -5  10  11 330.438 123.769   1
   4 -10  11 1525.90 198.977  -2
  -5  10  11 1525.90 198.977   1
  -5  10  10 527.875 135.685   1
   4 -10  10 1395.61 250.722  -2
  -5  10  10 1395.61 250.722   1
  -5  10   9-4.63381 125.638   1
   4  10   9 1556.50 449.646  -2
  -5 -10   9 1556.50 449.646   1
  -5  10   8 188.591 115.457   1
  -5  10   7 3320.35 120.151   1
   5  10  -6 38.4076 112.819   1
   5 -10   6 2342.64 282.877  -2
  -5  10   6 2342.64 282.877   1
  -5  10   5 14796.6 241.691   1
   5 -10   5 16718.3 224.081  -2
  -5  10   5 16718.3 224.081   1
   5  10  -4 14532.4 279.799   1
   5 -10   4 15386.4 294.747  -2
  -5  10   4 15386.4 294.747   1
   5  10  -3 3531.14 259.912   1
   5 -10   3 3595.10 443.209  -2
  -5  10   3 3595.10 443.209   1
  -5 -10  -2 17702.2 357.672  -2
   5  10  -2 17702.2 357.672   1
  -5 -10  -1 2501.98 260.369  -2
   5  10  -1 2501.98 260.369   1
   5 -10   0 5964.77 329.479  -2
  -5  10   0 5964.77 329.479   1
  -5 -10   1 2727.74 436.144  -2
   5  10   1 2727.74 436.144   1
   5 -10  -2 16871.5 575.088  -2
  -5  10  -2 16871.5 575.088   1
   5 -10   3 4.97286 575.957   1
   5 -10  -3 3423.38 336.577  -2
  -5  10  -3 3423.38 336.577   1
  -5  10  -4 227.057 243.252   1
  -5 -10   4 15188.9 205.460  -2
   5  10   4 15188.9 205.460   1
   5 -10   5 1189.00 134.986   1
  -5 -10   5 15707.0 306.531  -2
   5  10   5 15707.0 306.531   1
   5 -10   6 2757.59 123.985   1
  -5 -10   6 3095.73 300.934  -2
   5  10   6 3095.73 300.934   1
   5 -10   7 923.904 106.206   1
  -5 -10   7 3933.45 421.676  -2
   5  10   7 3933.45 421.676   1
   5  10   8 412.204 91.8934   1
   5 -10   9 2402.78 99.3596   1
   5 -10  10 169.483 81.2188   1
   5  10  11 916.319 100.355   1
  -6  10  11 851.689 190.299  -2
   5 -10  11 851.689 190.299   1
   5 -10  12 10497.3 312.622   1
  -6  10  12 10332.0 171.812  -2
   5 -10  12 10332.0 171.812   1
  -6  10  13 2667.10 182.277  -2
   5 -10  13 2667.10 182.277   1
   4  11  13 9696.48 290.994  -2
  -5 -11  13 9696.48 290.994   1
  -5  11  12 1393.99 109.293   1
   4 -11  12 3886.45 161.354  -2
  -5  11  12 3886.45 161.354   1
  -5  11  11 236.873 102.606   1
   4  11  11 487.003 168.132  -2
  -5 -11  11 487.003 168.132   1
  -5  11  10 998.122 118.515   1
   4 -11  10 2924.80 234.034  -2
  -5  11  10 2924.80 234.034   1
  -5  11   9 1048.24 122.643   1
   4  11   9 3385.10 298.811  -2
  -5 -11   9 3385.10 298.811   1
   5  11  -8 2689.40 121.023   1
  -5  11   7-23.3550 108.125   1
  -5  11   6 89.2415 120.952   1
   5 -11   6 583.633 283.628  -2
  -5  11   6 583.633 283.628   1
   5  11  -5 132.631 141.921   1
   5 -11   5 445.442 201.427  -2
  -5  11   5 445.442 201.427   1
   5  11  -4 31640.3 299.321   1
   5 -11   4 63609.1 450.528  -2
  -5  11   4 63609.1 450.528   1
   5  11  -3 6631.95 240.658   1
   5 -11   3 18572.6 255.762  -2
  -5  11   3 18572.6 255.762   1
   5 -11   2 2475.42 161.955  -2
  -5  11   2 2475.42 161.955   1
   5 -11   1 6522.95 167.047  -2
  -5  11   1 6522.95 167.047   1
  -5 -11   0 3654.06 163.318  -2
   5  11   0 3654.06 163.318   1
  -5 -11   1 6996.61 171.741  -2
   5  11   1 6996.61 171.741   1
  -5  11   2 2602.25 152.466  -2
   5 -11   2 2602.25 152.466   1
   5 -11   3 15762.2 877.824   1
  -5 -11   3 19482.1 203.979  -2
   5  11   3 19482.1 203.979   1
  -5  11  -4 44797.0 526.803   1
  -5 -11   4 65643.1 343.980  -2
   5  11   4 65643.1 343.980   1
   5 -11   5 329.024 138.068   1
  -5 -11   5 496.485 248.142  -2
   5  11   5 496.485 248.142   1
   5 -11   6 53.3015 129.858   1
  -5 -11   6 322.496 274.529  -2
   5  11   6 322.496 274.529   1
   5 -11   7 72.9363 117.554   1
  -5 -11   7 332.476 374.154  -2
   5  11   7 332.476 374.154   1
   5 -11   8 6276.45 121.494   1
   5  11   9 951.454 92.8088   1
   5 -11  10 3647.93 112.947   1
  -6  11  10 2906.52 387.444  -2
   5 -11  10 2906.52 387.444   1
   5 -11  11 2617.47 178.538   1
  -6  11  11 3398.09 211.692  -2
   5 -11  11 3398.09 211.692   1
  -6  11  12 1290.58 151.853  -2
   5 -11  12 1290.58 151.853   1
   5  12 -12 1163.87 146.659   1
   4  12  12 1337.11 232.081  -2
  -5 -12  12 1337.11 232.081   1
  -5  12  11 98.7270 101.736   1
   4 -12  11 107.297 136.841  -2
  -5  12  11 107.297 136.841   1
  -5  12  10 720.080 89.2146   1
   4  12  10 3283.44 235.603  -2
  -5 -12  10 3283.44 235.603   1
   5  12  -9-18.1430 90.3194   1
   4  12   9-2.23200 337.926  -2
  -5 -12   9-2.23200 337.926   1
  -5  12   8 208.706 104.216   1
   5  12  -7 1888.96 109.997   1
   5 -12   7 2977.98 450.716  -2
  -5  12   7 2977.98 450.716   1
  -5 -12   6 5.34236 114.891   1
   5 -12   6 81.9756 331.018  -2
  -5  12   6 81.9756 331.018   1
  -5  12   5 29.4546 138.338   1
   5 -12   5 309.159 247.259  -2
  -5  12   5 309.159 247.259   1
   5  12  -4 3709.61 191.701   1
   5 -12   4 3800.99 225.265  -2
  -5  12   4 3800.99 225.265   1
   5  12  -3 29.7237 241.948   1
   5 -12   3 5735.34 191.252  -2
  -5  12   3 5735.34 191.252   1
   5  12  -2 2694.20 574.592   1
   5 -12   2 8041.01 179.665  -2
  -5  12   2 8041.01 179.665   1
   5 -12   1 1217.68 151.126  -2
  -5  12   1 1217.68 151.126   1
   5 -12   0 6052.87 171.092  -2
  -5  12   0 6052.87 171.092   1
  -5 -12   1 1196.47 141.094  -2
   5  12   1 1196.47 141.094   1
   5 -12  -2 8817.29 170.708  -2
  -5  12  -2 8817.29 170.708   1
   5 -12   3 7030.64 717.573   1
   5 -12  -3 6329.97 165.426  -2
  -5  12  -3 6329.97 165.426   1
  -5  12  -4 629.746 263.635   1
  -5 -12   4 3774.75 185.323  -2
   5  12   4 3774.75 185.323   1
   5 -12   5 259.372 142.567   1
  -5 -12   5 600.319 238.910  -2
   5  12   5 600.319 238.910   1
   5 -12   6 5.46750 129.354   1
  -5 -12   6-18.6741 289.050  -2
   5  12   6-18.6741 289.050   1
   5 -12   7 257.019 107.499   1
  -5 -12   7 2389.67 362.363  -2
   5  12   7 2389.67 362.363   1
   5 -12   8 445.561 98.5177   1
   5  12   9 858.013 94.8781   1
   5  12  10 49.8935 92.1035   1
  -6  12  10 227.746 300.123  -2
   5 -12  10 227.746 300.123   1
   5 -12  11 628.959 145.858   1
  -6  12  11 2044.57 162.366  -2
   5 -12  11 2044.57 162.366   1
  -5  13  11 634.913 201.054   1
  -5  13  10 780.703 78.0911   1
   4  13  10 510.410 266.056  -2
  -5 -13  10 510.410 266.056   1
  -5  13   9 71.4011 97.6043   1
   4  13   9 3540.13 338.898  -2
  -5 -13   9 3540.13 338.898   1
  -5 -13   8 262.309 91.8087   1
  -5  13   7 326.546 86.7362   1
  -5 -13   6 583.828 118.200   1
   5 -13   6 13980.2 383.578  -2
  -5  13   6 13980.2 383.578   1
   5  13  -5 275.519 110.019   1
   5 -13   5 806.777 226.980  -2
  -5  13   5 806.777 226.980   1
   5  13  -4 292.455 131.356   1
   5 -13   4 6012.45 197.933  -2
  -5  13   4 6012.45 197.933   1
   5  13  -3 1449.09 244.247   1
   5 -13   3 2997.32 159.261  -2
  -5  13   3 2997.32 159.261   1
  -5 -13  -2 37000.0 237.070  -2
   5  13  -2 37000.0 237.070   1
   5 -13   1 3895.75 155.875  -2
  -5  13   1 3895.75 155.875   1
   5 -13   0 373.836 146.138  -2
  -5  13   0 373.836 146.138   1
  -5 -13   1 3680.95 150.878  -2
   5  13   1 3680.95 150.878   1
  -5  13  -2 21435.4 644.946   1
  -5 -13   2 37621.9 256.283  -2
   5  13   2 37621.9 256.283   1
  -5  13  -3 1966.19 393.712   1
  -5  13   3 3219.10 142.748  -2
   5 -13   3 3219.10 142.748   1
   5 -13   4 6752.97 223.478   1
  -5 -13   4 6753.38 195.672  -2
   5  13   4 6753.38 195.672   1
   5 -13   5 849.345 122.946   1
  -5 -13   5 1014.36 241.820  -2
   5  13   5 1014.36 241.820   1
   5 -13   6 13832.7 166.139   1
  -5 -13   6 15305.4 344.442  -2
   5  13   6 15305.4 344.442   1
   5  13   7 483.208 115.106   1
  -5 -13   7 1384.05 441.306  -2
   5  13   7 1384.05 441.306   1
   5  13   8 5589.65 111.041   1
   5 -13   9 545.016 83.5644   1
   5 -13  10 3612.51 132.193   1
   5  14  -9 188.811 75.2750   1
  -5 -14   8 137.410 75.6325   1
  -5  14   7 1896.64 88.5416   1
   5  14  -6 277.546 93.8100   1
   5 -14   6 364.811 248.238  -2
  -5  14   6 364.811 248.238   1
   5  14  -5 174.776 94.1180   1
   5 -14   5 2076.92 203.460  -2
  -5  14   5 2076.92 203.460   1
   5  14  -4 1428.53 112.630   1
   5 -14   4 1567.51 225.843  -2
  -5  14   4 1567.51 225.843   1
   5  14  -3 2866.18 194.255   1
   5 -14   3 6497.55 164.764  -2
  -5  14   3 6497.55 164.764   1
   5  14  -2 394.201 252.236   1
   5 -14   2 776.725 122.662  -2
  -5  14   2 776.725 122.662   1
   5  14  -1 1259.04 354.178   1
   5 -14   1 1609.63 123.374  -2
  -5  14   1 1609.63 123.374   1
   5 -14   0 2897.74 137.731  -2
  -5  14   0 2897.74 137.731   1
   5 -14  -1 1620.39 131.292  -2
  -5  14  -1 1620.39 131.292   1
  -5  14  -2 569.144 330.129   1
  -5 -14   2 872.671 125.185  -2
   5  14   2 872.671 125.185   1
  -5  14  -3 3326.53 371.787   1
  -5  14   3 7046.36 134.821  -2
   5 -14   3 7046.36 134.821   1
   5 -14   4 238.726 155.614   1
  -5 -14   4 1480.81 147.273  -2
   5  14   4 1480.81 147.273   1
   5  14   5 1500.83 118.171   1
  -5 -14   5 1891.13 213.988  -2
   5  14   5 1891.13 213.988   1
   5 -14   6 308.531 92.6944   1
  -5 -14   6 649.705 271.670  -2
   5  14   6 649.705 271.670   1
   5 -14   7 360.086 95.3583   1
  -5 -14   7 2756.25 383.456  -2
   5  14   7 2756.25 383.456   1
   5 -14   8 93.5782 79.1376   1
   5 -14   9 470.221 117.027   1
   5  15  -8 8178.85 151.348   1
  -5 -15   7 94.2180 85.8532   1
  -5  15   6 4460.48 102.952   1
  -5 -15   5 24.3996 135.933   1
   5 -15   5 92.1890 170.132  -2
  -5  15   5 92.1890 170.132   1
   5  15  -4 10220.9 160.792   1
   5 -15   4 12258.4 247.660  -2
  -5  15   4 12258.4 247.660   1
   5  15  -3 135.972 176.421   1
  -5 -15  -3 320.948 165.162  -2
   5  15  -3 320.948 165.162   1
   5 -15   2 704.717 121.064  -2
  -5  15   2 704.717 121.064   1
   5 -15   1 5041.45 124.805  -2
  -5  15   1 5041.45 124.805   1
  -5 -15   0 15086.6 162.653  -2
   5  15   0 15086.6 162.653   1
  -5  15   1 5087.15 132.076  -2
   5 -15   1 5087.15 132.076   1
  -5  15  -2-84.0462 275.237   1
   5 -15  -2 669.221 115.479  -2
  -5  15  -2 669.221 115.479   1
  -5  15  -3 56.9752 272.861   1
  -5 -15   3 287.170 125.150  -2
   5  15   3 287.170 125.150   1
  -5  15  -4 3132.60 209.685   1
  -5 -15   4 12281.7 168.409  -2
   5  15   4 12281.7 168.409   1
   5 -15   5 30.9438 95.2678   1
  -5 -15   5 409.001 169.763  -2
   5  15   5 409.001 169.763   1
   5 -15   6 77.1899 84.4428   1
  -5 -15   6 4581.99 236.026  -2
   5  15   6 4581.99 236.026   1
   5 -15   7 189.764 74.3058   1
   5  16  -5 704.913 127.161   1
   5  16   5 733.644 246.660  -2
  -5 -16   5 733.644 246.660   1
   5  16  -4 1486.50 120.013   1
   5 -16   4 1552.62 142.806  -2
  -5  16   4 1552.62 142.806   1
   5  16  -3 1176.86 132.249   1
   5 -16   3 1337.16 153.199  -2
  -5  16   3 1337.16 153.199   1
   5  16  -2 2657.37 299.701   1
   5 -16   2 3094.17 126.031  -2
  -5  16   2 3094.17 126.031   1
   5 -16   1 258.829 118.195  -2
  -5  16   1 258.829 118.195   1
   5 -16   0 289.418 87.9163  -2
  -5  16   0 289.418 87.9163   1
   5 -16  -1 236.203 90.0155  -2
  -5  16  -1 236.203 90.0155   1
  -5  16  -2 329.720 256.973   1
   5 -16  -2 2796.33 111.545  -2
  -5  16  -2 2796.33 111.545   1
   5 -16   3 48.7645 172.243   1
  -5  16   3 1131.80 100.902  -2
   5 -16   3 1131.80 100.902   1
   5 -16   4 244.868 91.6705   1
  -5 -16   4 1508.58 120.141  -2
   5  16   4 1508.58 120.141   1
   5 -16   5 70.3292 103.700   1
  -5 -16   5 622.684 181.665  -2
   5  16   5 622.684 181.665   1
  -6   0  16 5182.63 102.615   1
  -6   0  14 2336.64 165.895   1
  -6   0  12 13149.7 302.612   1
  -6   0  10 1055.10 304.753   1
  -6   0   8 3078.30 301.680   1
  -6   0   6 5594.24 399.972   1
   6   0  -4 18085.5 347.879   1
  -6   0  -2 69548.8 566.175  -2
   6   0  -2 69548.8 566.175   1
  -6   0   0 13846.5 318.706  -2
   6   0   0 13846.5 318.706   1
  -6   0   2 66970.2 410.624  -2
   6   0   2 66970.2 410.624   1
   6   0   4 1286.04 146.795   1
   6   0   6 51749.5 430.279   1
   6   0   8 17958.5 392.830   1
   6   0  10 12234.6 188.349   1
   6   0  12 10459.6 217.784   1
   6   0  14 63.5796 166.996   1
   6   0  16 820.296 180.574   1
   5   1  16 3430.88 92.1139  -2
  -6  -1  16 3430.88 92.1139   1
   5  -1  15 1148.09 110.113  -2
  -6   1  15 1148.09 110.113   1
   5  -1  14 2296.13 146.326  -2
  -6   1  14 2296.13 146.326   1
  -6   1  13 666.551 192.258   1
   5  -1  13 977.116 184.671  -2
  -6   1  13 977.116 184.671   1
  -6   1  12 47.3876 180.133   1
   5   1  12 3344.69 282.694  -2
  -6  -1  12 3344.69 282.694   1
  -6  -1  11 4572.52 191.723   1
   5   1  11 6946.45 246.151  -2
  -6  -1  11 6946.45 246.151   1
  -6  -1  10 17198.8 351.913   1
  -6  -1   9 1227.20 207.523   1
  -6  -1   8 5295.69 233.116   1
   6   1  -7 9045.64 265.432   1
  -6   1   6 231.911 171.505   1
  -6   1   5 138.833 144.079   1
   6  -1  -4 821.557 199.658   1
   6   1  -3 52475.7 442.679   1
   6  -1   2 24582.6 265.630  -2
  -6   1   2 24582.6 265.630   1
  -6  -1  -1 2228.84 183.279  -2
   6   1  -1 2228.84 183.279   1
  -6  -1   0 16778.2 236.057  -2
   6   1   0 16778.2 236.057   1
  -6   1   1 2151.27 171.993  -2
   6  -1   1 2151.27 171.993   1
  -6   1   2 23018.1 185.190  -2
   6  -1   2 23018.1 185.190   1
   6  -1   3 14013.9 188.422   1
  -6   1   3 65860.1 454.781  -2
   6  -1   3 65860.1 454.781   1
   6   1   4 10311.8 138.739   1
   6   1   5 14126.1 163.042   1
   6  -1   6 809.974 114.747   1
   6  -1   7 699.996 133.509   1
   6  -1   8 3828.71 170.255   1
   6   1   9 10081.6 270.795   1
   6   1  10 1104.88 100.093   1
   6   1  11 1613.61 110.654   1
  -7  -1  11 4468.92 442.849  -2
   6   1  11 4468.92 442.849   1
   6  -1  12 3903.14 157.124   1
  -7   1  12 6387.21 229.501  -2
   6  -1  12 6387.21 229.501   1
   6   1  13 17528.2 427.481   1
  -7  -1  13 19819.1 202.996  -2
   6   1  13 19819.1 202.996   1
  -7  -1  14 46.3166 126.572  -2
   6   1  14 46.3166 126.572   1
  -7   1  15 4003.22 136.932  -2
   6  -1  15 4003.22 136.932   1
  -7   1  16 1241.95 155.395  -2
   6  -1  16 1241.95 155.395   1
   5   2  16 571.089 99.4873  -2
  -6  -2  16 571.089 99.4873   1
   5  -2  15 8104.50 152.017  -2
  -6   2  15 8104.50 152.017   1
   6  -2 -14 8421.59 379.701   1
   5   2  14 9821.51 161.158  -2
  -6  -2  14 9821.51 161.158   1
  -6   2  13 1171.08 210.398   1
   5   2  13 3617.12 170.404  -2
  -6  -2  13 3617.12 170.404   1
  -6   2  12 374.713 183.301   1
   5  -2  12 916.167 188.561  -2
  -6   2  12 916.167 188.561   1
  -6   2  11 10132.5 242.134   1
   5  -2  11 30519.8 313.309  -2
  -6   2  11 30519.8 313.309   1
  -6   2  10 27566.1 230.669   1
  -6  -2   9 56.7114 172.472   1
  -6  -2   8 22970.4 292.020   1
   6   2  -7 51.1565 147.843   1
   6   2  -6 81250.7 603.436   1
   6  -2  -5 63.9783 139.276   1
   6   2  -4 15173.8 247.961   1
   6   2  -3 31567.8 443.009   1
  -6   2  -3 56690.0 830.274  -2
   6  -2  -3 56690.0 830.274   1
  -6  -2  -2 84324.1 543.530  -2
   6   2  -2 84324.1 543.530   1
  -6   2  -1 30041.0 298.345  -2
   6  -2  -1 30041.0 298.345   1
  -6  -2   0 130733. 594.811  -2
   6   2   0 130733. 594.811   1
  -6   2   1 29052.2 260.853  -2
   6  -2   1 29052.2 260.853   1
  -6  -2   2 83470.3 279.792  -2
   6   2   2 83470.3 279.792   1
   6  -2   3 26599.3 238.057   1
  -6  -2   3 55171.6 461.438  -2
   6   2   3 55171.6 461.438   1
   6  -2   4 3382.48 130.986   1
   6  -2   5 693.381 111.229   1
   6  -2   6 7041.64 161.651   1
   6  -2   7 567.092 126.295   1
   6   2   8 3581.94 163.775   1
   6  -2   9 4478.77 202.083   1
   6   2  10 161.597 94.1117   1
   6   2  11 2082.61 112.248   1
  -7   2  11 8508.07 344.660  -2
   6  -2  11 8508.07 344.660   1
   6  -2  12 555.962 145.464   1
  -7  -2  12 1034.55 201.374  -2
   6   2  12 1034.55 201.374   1
   6   2  13 39.9249 254.714   1
  -7   2  13 463.897 152.076  -2
   6  -2  13 463.897 152.076   1
  -7   2  14 4480.16 145.325  -2
   6  -2  14 4480.16 145.325   1
  -7  -2  15 852.917 127.410  -2
   6   2  15 852.917 127.410   1
  -7   2  16 1355.91 146.973  -2
   6  -2  16 1355.91 146.973   1
   5   3  16 787.985 99.9103  -2
  -6  -3  16 787.985 99.9103   1
   5  -3  15 7117.29 133.458  -2
  -6   3  15 7117.29 133.458   1
   5   3  14 1940.86 132.782  -2
  -6  -3  14 1940.86 132.782   1
   6  -3 -13 551.190 227.265   1
   5   3  13 3441.09 171.381  -2
  -6  -3  13 3441.09 171.381   1
   6   3 -12 206.258 177.741   1
   5  -3  12 1165.15 197.189  -2
  -6   3  12 1165.15 197.189   1
  -6  -3  11 5012.80 192.143   1
   5  -3  11 5712.31 236.869  -2
  -6   3  11 5712.31 236.869   1
   6   3 -10 1019.61 127.647   1
   5  -3  10 1459.90 425.155  -2
  -6   3  10 1459.90 425.155   1
  -6  -3   9 214.338 162.082   1
  -6   3   8 29.5364 149.023   1
   6   3  -7 1409.99 151.696   1
  -6   3   6 1700.48 166.579   1
   6   3  -5 1085.46 153.448   1
  -6   3   4 1851.24 144.442   1
   6   3  -3 11449.0 325.548   1
  -6   3  -3 17675.6 390.136  -2
   6  -3  -3 17675.6 390.136   1
  -6  -3  -2 2712.10 173.650  -2
   6   3  -2 2712.10 173.650   1
  -6  -3  -1 651.203 146.772  -2
   6   3  -1 651.203 146.772   1
  -6  -3   0 41587.0 365.143  -2
   6   3   0 41587.0 365.143   1
  -6   3   1 907.853 147.038  -2
   6  -3   1 907.853 147.038   1
  -6   3   2 3148.74 135.032  -2
   6  -3   2 3148.74 135.032   1
   6  -3   3 6566.80 160.048   1
  -6  -3   3 17562.5 276.371  -2
   6   3   3 17562.5 276.371   1
   6   3   4 1896.18 117.101   1
   6   3   5 5133.48 142.908   1
   6  -3   6 666.737 121.886   1
   6  -3   7 5042.67 159.767   1
   6  -3   8 334.893 137.419   1
   6  -3   9 942.207 165.106   1
   6  -3  10 3473.09 102.802   1
   6  -3  11 9285.23 132.912   1
  -7   3  11 11916.8 392.930  -2
   6  -3  11 11916.8 392.930   1
   6  -3  12 769.670 143.814   1
  -7  -3  12 1149.61 187.046  -2
   6   3  12 1149.61 187.046   1
   6   3  13 74.1153 200.190   1
  -7   3  13 383.552 145.531  -2
   6  -3  13 383.552 145.531   1
  -7   3  14 9823.18 160.984  -2
   6  -3  14 9823.18 160.984   1
  -7   3  15 1305.08 123.163  -2
   6  -3  15 1305.08 123.163   1
   5   4  16 3592.79 121.525  -2
  -6  -4  16 3592.79 121.525   1
   5  -4  15 470.452 100.020  -2
  -6   4  15 470.452 100.020   1
   5   4  14 3265.78 124.631  -2
  -6  -4  14 3265.78 124.631   1
  -6   4  13 2448.77 244.875   1
   5  -4  13 5933.58 167.042  -2
  -6   4  13 5933.58 167.042   1
   6   4 -12 2699.52 171.561   1
   5  -4  12 4129.75 209.004  -2
  -6   4  12 4129.75 209.004   1
  -6  -4  11 5518.40 166.740   1
   5  -4  11 6453.68 211.323  -2
  -6   4  11 6453.68 211.323   1
  -6   4  10 2199.13 128.130   1
   5   4  10 12446.4 396.795  -2
  -6  -4  10 12446.4 396.795   1
   6   4  -9 3589.35 193.110   1
   6   4  -8 33817.4 342.903   1
   6   4  -7 316.618 149.024   1
  -6   4   6 202.911 183.980   1
   6  -4  -5 881.508 149.188   1
   6   4  -4 14054.9 229.555   1
   6   4  -3 10072.1 260.110   1
  -6   4  -3 23386.1 437.549  -2
   6  -4  -3 23386.1 437.549   1
  -6  -4  -2 6713.97 162.967  -2
   6   4  -2 6713.97 162.967   1
  -6  -4  -1 30222.6 274.778  -2
   6   4  -1 30222.6 274.778   1
  -6  -4   0 5668.03 167.938  -2
   6   4   0 5668.03 167.938   1
  -6  -4   1 29011.4 255.950  -2
   6   4   1 29011.4 255.950   1
  -6  -4   2 6746.40 170.965  -2
   6   4   2 6746.40 170.965   1
   6  -4   3 14159.1 214.381   1
  -6  -4   3 23916.7 371.712  -2
   6   4   3 23916.7 371.712   1
   6  -4   4 803.682 112.844   1
   6  -4   5 15737.9 200.088   1
   6  -4   6 640.479 125.139   1
   6   4   7 1637.32 141.563   1
   6   4   8 8107.22 197.704   1
   6   4   9 3279.50 101.140   1
   6   4  10 2225.31 98.7154   1
   6   4  11 80.4920 104.255   1
  -7  -4  11 1811.55 304.416  -2
   6   4  11 1811.55 304.416   1
   6   4  12 1806.49 148.816   1
  -7  -4  12 2236.74 185.639  -2
   6   4  12 2236.74 185.639   1
   6   4  13 1429.40 259.159   1
  -7  -4  13 2227.45 144.494  -2
   6   4  13 2227.45 144.494   1
  -7   4  14 1059.95 118.875  -2
   6  -4  14 1059.95 118.875   1
  -7   4  15 9472.29 156.878  -2
   6  -4  15 9472.29 156.878   1
   5  -5  15 747.358 106.992  -2
  -6   5  15 747.358 106.992   1
   5  -5  14 3533.58 119.542  -2
  -6   5  14 3533.58 119.542   1
  -6   5  13 987.001 187.076   1
   5  -5  13 1593.41 126.866  -2
  -6   5  13 1593.41 126.866   1
  -6   5  12 2602.92 171.566   1
   5  -5  12 4651.18 205.534  -2
  -6   5  12 4651.18 205.534   1
  -6  -5  11 624.022 159.191   1
   5  -5  11 727.922 220.324  -2
  -6   5  11 727.922 220.324   1
  -6  -5  10 7544.58 149.933   1
   5   5  10 8584.14 453.686  -2
  -6  -5  10 8584.14 453.686   1
  -6  -5   9 7737.49 141.401   1
   6   5  -8 13931.5 247.950   1
  -6   5   7 297.482 149.298   1
   6   5  -6 62.0324 144.995   1
   6   5  -5 7931.18 198.153   1
   6   5  -4 3424.37 165.156   1
   6  -5   4 9796.30 544.133  -2
  -6   5   4 9796.30 544.133   1
   6   5  -3 6677.41 163.246   1
  -6   5  -3 7270.86 265.692  -2
   6  -5  -3 7270.86 265.692   1
  -6  -5  -2 13197.0 174.915  -2
   6   5  -2 13197.0 174.915   1
  -6   5  -1 22954.0 222.349  -2
   6  -5  -1 22954.0 222.349   1
  -6  -5   0 38580.2 307.780  -2
   6   5   0 38580.2 307.780   1
  -6   5   1 20383.1 252.186  -2
   6  -5   1 20383.1 252.186   1
  -6   5   2 14547.8 189.459  -2
   6  -5   2 14547.8 189.459   1
   6  -5   3 185.057 172.299   1
  -6  -5   3 6752.97 276.513  -2
   6   5   3 6752.97 276.513   1
   6   5   4 6251.17 146.731   1
   6   5   5 656.312 119.395   1
   6  -5   6 16.7351 123.398   1
   6   5   7 517.811 138.724   1
   6  -5   8 19290.8 256.495   1
   6  -5   9 703.143 94.8419   1
   6  -5  10 3574.70 110.725   1
   6   5  11 286.573 109.811   1
  -7   5  11 2636.52 312.365  -2
   6  -5  11 2636.52 312.365   1
   6   5  12 108.642 125.873   1
  -7  -5  12 749.088 171.387  -2
   6   5  12 749.088 171.387   1
   6   5  13 1621.86 234.118   1
  -7  -5  13 5338.48 152.942  -2
   6   5  13 5338.48 152.942   1
  -7  -5  14 484.583 108.467  -2
   6   5  14 484.583 108.467   1
  -7  -5  15 961.512 148.678  -2
   6   5  15 961.512 148.678   1
   5  -6  15 4018.53 113.262  -2
  -6   6  15 4018.53 113.262   1
   5   6  14 1361.57 123.954  -2
  -6  -6  14 1361.57 123.954   1
   6  -6 -13 499.259 180.630   1
   5  -6  13 2154.35 154.589  -2
  -6   6  13 2154.35 154.589   1
   6   6 -12 454.995 150.793   1
   5  -6  12 1243.04 199.394  -2
  -6   6  12 1243.04 199.394   1
  -6  -6  11 3175.00 203.968   1
   5  -6  11 8384.29 280.348  -2
  -6   6  11 8384.29 280.348   1
  -6   6  10 3386.78 144.230   1
   5  -6  10 4252.35 347.124  -2
  -6   6  10 4252.35 347.124   1
  -6  -6   9 212.040 118.307   1
   6   6  -8 712.326 254.652   1
   6   6  -7 9276.57 278.620   1
   6   6  -6 128.614 182.591   1
   6   6  -5 3292.80 169.790   1
   6   6  -4 7297.63 199.160   1
   6  -6   4 16956.0 636.079  -2
  -6   6   4 16956.0 636.079   1
   6   6  -3 2371.71 179.775   1
   6  -6   3 6978.63 359.444  -2
  -6   6   3 6978.63 359.444   1
  -6  -6  -2 746.143 195.513  -2
   6   6  -2 746.143 195.513   1
  -6  -6  -1 6554.01 239.460  -2
   6   6  -1 6554.01 239.460   1
   6  -6   0 37293.3 443.390  -2
  -6   6   0 37293.3 443.390   1
  -6  -6   1 6026.63 241.642  -2
   6   6   1 6026.63 241.642   1
   6  -6  -2 887.323 191.124  -2
  -6   6  -2 887.323 191.124   1
   6  -6   3 4683.14 306.276   1
  -6  -6   3 7474.52 393.366  -2
   6   6   3 7474.52 393.366   1
   6  -6   4 10435.5 275.520   1
   6  -6   5 2000.20 177.422   1
   6  -6   6 3413.36 205.798   1
   6   6   7 1198.32 237.306   1
   6   6   8 34608.5 193.891   1
   6   6   9 47.6555 98.4364   1
   6   6  10 9007.82 129.361   1
   6  -6  11 30.8977 113.983   1
  -7   6  11 668.087 376.033  -2
   6  -6  11 668.087 376.033   1
   6   6  12 4598.96 151.575   1
  -7  -6  12 4857.82 219.814  -2
   6   6  12 4857.82 219.814   1
   6   6  13 81.8564 213.319   1
  -7   6  13 1768.62 152.478  -2
   6  -6  13 1768.62 152.478   1
  -7   6  14 4034.95 124.992  -2
   6  -6  14 4034.95 124.992   1
  -7  -6  15 1791.19 169.200  -2
   6   6  15 1791.19 169.200   1
   5   7  15 4131.07 141.193  -2
  -6  -7  15 4131.07 141.193   1
   5   7  14 695.373 104.723  -2
  -6  -7  14 695.373 104.723   1
  -6   7  13 1288.61 172.446   1
   5  -7  13 1311.85 133.985  -2
  -6   7  13 1311.85 133.985   1
  -6   7  12 138.133 141.703   1
   5  -7  12 3011.99 195.211  -2
  -6   7  12 3011.99 195.211   1
  -6  -7  11 279.022 174.779   1
   5  -7  11 1064.58 200.052  -2
  -6   7  11 1064.58 200.052   1
  -6   7  10 1318.10 121.318   1
   5   7  10 10625.3 347.201  -2
  -6  -7  10 10625.3 347.201   1
  -6  -7   9 5159.86 124.912   1
  -6  -7   8 124.389 112.621   1
   6   7  -7 5821.06 258.912   1
   6   7  -6 5501.30 213.246   1
   6   7  -5 809.320 143.645   1
   6   7  -4 173.571 146.784   1
   6  -7   4 1170.16 471.793  -2
  -6   7   4 1170.16 471.793   1
   6   7  -3 5486.95 215.438   1
   6  -7   3 14598.1 432.814  -2
  -6   7   3 14598.1 432.814   1
   6   7  -2 5273.42 475.692   1
   6  -7   2 4488.08 256.322  -2
  -6   7   2 4488.08 256.322   1
   6  -7   1 20725.5 339.780  -2
  -6   7   1 20725.5 339.780   1
   6  -7   0 110.687 196.327  -2
  -6   7   0 110.687 196.327   1
  -6  -7   1 21918.4 374.932  -2
   6   7   1 21918.4 374.932   1
  -6  -7   2 4509.38 266.687  -2
   6   7   2 4509.38 266.687   1
   6  -7   3 9381.67 381.769   1
   6  -7  -3 13975.1 367.818  -2
  -6   7  -3 13975.1 367.818   1
  -6   7  -4 1460.17 191.739   1
  -6  -7   4 1530.40 528.392  -2
   6   7   4 1530.40 528.392   1
   6  -7   5 21203.2 324.703   1
   6  -7   6 12414.1 337.627   1
   6   7   7 42617.8 219.400   1
   6   7   8 4114.46 114.556   1
   6  -7   9 825.506 99.1023   1
   6   7  10 3704.63 112.009   1
   6   7  11 13836.3 153.903   1
  -7   7  11 13092.5 591.150  -2
   6  -7  11 13092.5 591.150   1
   6   7  12 691.718 124.906   1
  -7  -7  12 1808.68 190.770  -2
   6   7  12 1808.68 190.770   1
   6   7  13 6309.67 255.261   1
  -7  -7  13 5712.08 155.029  -2
   6   7  13 5712.08 155.029   1
  -7  -7  14 3784.58 121.544  -2
   6   7  14 3784.58 121.544   1
   5  -8  14 830.426 81.5317  -2
  -6   8  14 830.426 81.5317   1
  -6   8  13 686.179 198.497   1
  -5  -8 -13 1094.28 118.468  -2
   6   8 -13 1094.28 118.468   1
  -6   8  12 1254.17 140.169   1
   5  -8  12 1825.87 142.919  -2
  -6   8  12 1825.87 142.919   1
  -6   8  11 68.7820 143.020   1
   5  -8  11 391.702 164.666  -2
  -6   8  11 391.702 164.666   1
  -6   8  10 588.101 111.541   1
   5   8  10 4068.64 352.730  -2
  -6  -8  10 4068.64 352.730   1
  -6  -8   9 6283.74 153.037   1
   5   8   9 5913.18 573.697  -2
  -6  -8   9 5913.18 573.697   1
  -6  -8   8 10723.8 159.531   1
  -6  -8   7 11216.9 174.289   1
   6   8  -6 22809.5 344.046   1
   6   8  -5 9184.80 251.444   1
   6   8  -4 7782.38 302.862   1
   6  -8   4 13409.8 669.991  -2
  -6   8   4 13409.8 669.991   1
   6   8  -3 5336.55 219.555   1
   6  -8   3 5252.18 563.141  -2
  -6   8   3 5252.18 563.141   1
   6   8  -2 29289.6 840.020   1
  -6  -8  -2 31271.4 413.310  -2
   6   8  -2 31271.4 413.310   1
   6  -8   1 6528.42 266.142  -2
  -6   8   1 6528.42 266.142   1
   6  -8   0 17033.1 364.155  -2
  -6   8   0 17033.1 364.155   1
  -6  -8   1 5792.11 270.347  -2
   6   8   1 5792.11 270.347   1
   6  -8  -2 29150.5 514.177  -2
  -6   8  -2 29150.5 514.177   1
   6  -8   3 531.130 512.138   1
   6  -8  -3 5179.24 396.926  -2
  -6   8  -3 5179.24 396.926   1
   6  -8   4 7009.61 254.262   1
  -6  -8   4 16457.2 736.944  -2
   6   8   4 16457.2 736.944   1
   6   8   5 434.444 180.415   1
   6   8   6 2931.32 108.954   1
   6   8   7 7896.58 112.930   1
   6   8   8 641.719 96.1288   1
   6   8   9 248.970 99.1019   1
   6   8  10 1848.47 97.4889   1
   6   8  11 60.0214 97.1881   1
  -7   8  11 510.635 325.740  -2
   6  -8  11 510.635 325.740   1
   6   8  12 374.438 112.455   1
  -7  -8  12 1160.93 170.769  -2
   6   8  12 1160.93 170.769   1
   6   8  13 412.492 182.195   1
  -7   8  13 363.018 133.325  -2
   6  -8  13 363.018 133.325   1
  -7   8  14 1538.08 142.469  -2
   6  -8  14 1538.08 142.469   1
   5  -9  14 5093.54 199.422  -2
  -6   9  14 5093.54 199.422   1
  -6   9  13 2482.63 191.324   1
   5  -9  13 2940.39 123.204  -2
  -6   9  13 2940.39 123.204   1
  -6   9  12 45.8691 101.788   1
   5  -9  12 1785.23 148.864  -2
  -6   9  12 1785.23 148.864   1
  -6   9  11 4294.29 163.082   1
   5  -9  11 3929.89 221.448  -2
  -6   9  11 3929.89 221.448   1
  -6   9  10 554.867 140.963   1
   5   9  10 820.989 302.934  -2
  -6  -9  10 820.989 302.934   1
  -6   9   9 4403.95 142.755   1
  -5  -9  -9 4799.14 554.252  -2
   6   9  -9 4799.14 554.252   1
  -6   9   8 102.928 113.282   1
  -6   9   7 340.543 114.076   1
  -6   9   6 1882.10 115.033   1
  -6  -9   5 38331.6 252.949   1
   6  -9   5 38239.6 532.005  -2
  -6   9   5 38239.6 532.005   1
   6   9  -4 785.757 229.867   1
   6  -9   4 1077.81 420.771  -2
  -6   9   4 1077.81 420.771   1
   6   9  -3 6167.07 286.931   1
   6  -9   3 10441.1 684.667  -2
  -6   9   3 10441.1 684.667   1
   6   9  -2 1912.32 486.687   1
   6  -9   2 3246.66 323.797  -2
  -6   9   2 3246.66 323.797   1
   6  -9   1 17595.0 400.532  -2
  -6   9   1 17595.0 400.532   1
  -6  -9   0 868.302 228.906  -2
   6   9   0 868.302 228.906   1
  -6  -9   1 17788.9 501.321  -2
   6   9   1 17788.9 501.321   1
   6  -9  -2 3199.26 337.004  -2
  -6   9  -2 3199.26 337.004   1
   6  -9   3 6277.18 656.344   1
  -6  -9   3 11114.7 463.166  -2
   6   9   3 11114.7 463.166   1
  -6   9  -4 126.938 148.698   1
  -6  -9   4 703.404 558.593  -2
   6   9   4 703.404 558.593   1
  -6   9  -5 318.801 104.450   1
  -6  -9   5 35867.8 451.713  -2
   6   9   5 35867.8 451.713   1
   6  -9   6 626.747 101.812   1
  -6  -9   6 2039.15 427.165  -2
   6   9   6 2039.15 427.165   1
   6  -9   7 105.656 91.4819   1
   6   9   8 117.420 95.4119   1
   6  -9   9 595.135 95.9471   1
   6   9  10 145.092 86.7979   1
   6   9  11 828.888 105.552   1
  -7   9  11 2338.56 226.653  -2
   6  -9  11 2338.56 226.653   1
   6   9  12 2255.54 149.533   1
  -7   9  12 3184.62 177.681  -2
   6  -9  12 3184.62 177.681   1
  -7   9  13 2376.01 144.984  -2
   6  -9  13 2376.01 144.984   1
   5 -10  13 2621.21 114.030  -2
  -6  10  13 2621.21 114.030   1
  -6  10  12 353.851 86.9004   1
   5 -10  12 7684.27 192.899  -2
  -6  10  12 7684.27 192.899   1
   6  10 -11 75.7396 113.629   1
   5 -10  11 573.310 180.306  -2
  -6  10  11 573.310 180.306   1
  -6  10  10 328.995 119.054   1
   5  10  10 571.959 271.590  -2
  -6 -10  10 571.959 271.590   1
  -6  10   9 85.2942 119.993   1
   5  10   9 2714.19 452.031  -2
  -6 -10   9 2714.19 452.031   1
  -6  10   8 77.8498 105.919   1
  -6  10   7 11.2271 111.257   1
  -6  10   6 948.211 98.2858   1
   6  10  -5 180.245 127.046   1
   6 -10   5 3431.88 268.168  -2
  -6  10   5 3431.88 268.168   1
   6  10  -4 6238.95 191.735   1
   6 -10   4 19668.6 287.647  -2
  -6  10   4 19668.6 287.647   1
   6  10  -3 8110.98 273.779   1
  -6 -10  -3 9931.96 212.738  -2
   6  10  -3 9931.96 212.738   1
   6  10  -2 726.334 488.562   1
   6 -10   2 1215.15 166.366  -2
  -6  10   2 1215.15 166.366   1
  -6 -10  -1 9271.48 207.401  -2
   6  10  -1 9271.48 207.401   1
   6 -10   0 14654.0 248.334  -2
  -6  10   0 14654.0 248.334   1
  -6  10   1 9670.57 188.851  -2
   6 -10   1 9670.57 188.851   1
   6 -10  -2 1180.27 140.849  -2
  -6  10  -2 1180.27 140.849   1
   6 -10   3 1625.34 356.009   1
  -6 -10   3 9927.14 166.638  -2
   6  10   3 9927.14 166.638   1
   6 -10   4 16636.9 234.694   1
  -6 -10   4 21236.5 241.046  -2
   6  10   4 21236.5 241.046   1
   6 -10   5 3761.49 155.874   1
  -6 -10   5 4089.83 283.424  -2
   6  10   5 4089.83 283.424   1
   6 -10   6 1199.54 112.873   1
  -6 -10   6 1993.00 429.740  -2
   6  10   6 1993.00 429.740   1
   6 -10   7 287.191 98.5795   1
   6  10   8 4165.98 113.396   1
   6  10   9 450.855 91.3123   1
   6  10  10 7297.25 119.269   1
   6 -10  11 1511.30 124.077   1
  -7  10  11 1463.38 242.052  -2
   6 -10  11 1463.38 242.052   1
  -7  10  12 870.862 166.892  -2
   6 -10  12 870.862 166.892   1
  -6  11  12 375.157 119.641   1
   5 -11  12 1074.20 128.769  -2
  -6  11  12 1074.20 128.769   1
  -6  11  11 598.558 94.0155   1
   5 -11  11 3196.32 196.024  -2
  -6  11  11 3196.32 196.024   1
  -6  11  10 215.002 98.2602   1
   5  11  10 3274.59 261.467  -2
  -6 -11  10 3274.59 261.467   1
  -6 -11   9 2450.04 110.707   1
  -6  11   8 416.244 104.009   1
  -6  11   7 5212.56 134.414   1
  -6  11   6 1967.98 120.535   1
  -6  11   5 291.449 126.439   1
   6 -11   5 7263.88 330.679  -2
  -6  11   5 7263.88 330.679   1
   6  11  -4 5633.35 170.669   1
   6 -11   4 6084.75 269.059  -2
  -6  11   4 6084.75 269.059   1
   6  11  -3 11414.1 275.225   1
   6 -11   3 12040.7 218.648  -2
  -6  11   3 12040.7 218.648   1
   6  11  -2 38.3989 533.457   1
   6 -11   2 17673.8 199.345  -2
  -6  11   2 17673.8 199.345   1
   6 -11   1 7534.97 167.944  -2
  -6  11   1 7534.97 167.944   1
   6 -11   0 7435.12 175.323  -2
  -6  11   0 7435.12 175.323   1
  -6  11   1 7772.85 168.310  -2
   6 -11   1 7772.85 168.310   1
   6 -11  -2 18515.0 199.213  -2
  -6  11  -2 18515.0 199.213   1
   6 -11   3 1455.17 631.620   1
   6 -11  -3 11644.8 171.738  -2
  -6  11  -3 11644.8 171.738   1
   6  11   4 317.695 162.474   1
  -6 -11   4 5527.18 205.746  -2
   6  11   4 5527.18 205.746   1
  -6  11  -5 8115.35 169.559   1
  -6 -11   5 8116.90 315.250  -2
   6  11   5 8116.90 315.250   1
   6  11   6 297.293 120.300   1
  -6 -11   6 2080.76 399.994  -2
   6  11   6 2080.76 399.994   1
   6  11   7 5016.70 115.048   1
   6  11   8 127.041 94.2012   1
   6  11   9 5412.93 111.780   1
   6  11  10 742.461 95.4933   1
   6 -11  11 486.921 136.352   1
  -7  11  11 24.2775 322.065  -2
   6 -11  11 24.2775 322.065   1
   6 -11  12 2500.03 213.148   1
  -7  11  12 4596.19 285.334  -2
   6 -11  12 4596.19 285.334   1
  -6  12  11 1539.55 82.3338   1
   5  12  11 2307.12 255.508  -2
  -6 -12  11 2307.12 255.508   1
  -6  12  10 4.05555 79.5904   1
   5  12  10 472.222 290.432  -2
  -6 -12  10 472.222 290.432   1
   6  12  -9 1169.97 95.4120   1
  -6  12   8 481.661 99.5208   1
  -6  12   7 1742.47 99.7687   1
  -6  12   6 86.2100 97.1567   1
  -6  12   5 63.8864 144.815   1
   6 -12   5-51.5071 276.781  -2
  -6  12   5-51.5071 276.781   1
   6  12  -4 3841.40 153.371   1
   6 -12   4 6148.21 257.646  -2
  -6  12   4 6148.21 257.646   1
   6  12  -3 1332.19 252.551   1
   6 -12   3 3058.56 187.635  -2
  -6  12   3 3058.56 187.635   1
   6  12  -2 4428.57 478.774   1
   6 -12   2 4943.47 183.996  -2
  -6  12   2 4943.47 183.996   1
   6 -12   1 1638.78 147.406  -2
  -6  12   1 1638.78 147.406   1
   6 -12   0 377.681 134.800  -2
  -6  12   0 377.681 134.800   1
   6 -12  -1 1777.72 148.663  -2
  -6  12  -1 1777.72 148.663   1
  -6 -12   2 4926.94 153.684  -2
   6  12   2 4926.94 153.684   1
  -6  12  -3 2249.07 269.105   1
  -6  12   3 3303.45 155.347  -2
   6 -12   3 3303.45 155.347   1
   6  12   4 2818.66 190.969   1
  -6 -12   4 6568.11 197.978  -2
   6  12   4 6568.11 197.978   1
   6 -12   5-31.2363 125.256   1
  -6 -12   5 218.521 254.499  -2
   6  12   5 218.521 254.499   1
   6 -12   6 1001.24 112.398   1
  -6 -12   6 1364.28 366.632  -2
   6  12   6 1364.28 366.632   1
   6 -12   7 1161.04 95.2540   1
   6 -12   8 652.331 89.5420   1
   6 -12   9 87.0547 85.1392   1
   6 -12  10 3380.90 99.3625   1
   6 -12  11 105.675 119.642   1
  -6 -13  10 2043.55 70.7210   1
  -6 -13   9 799.002 77.4571   1
  -6 -13   8 80.1012 84.9842   1
   6  13  -7 56.3370 82.3437   1
  -6  13   6 197.433 93.4252   1
  -6  13   5 1676.36 120.359   1
   6 -13   5 8295.93 297.423  -2
  -6  13   5 8295.93 297.423   1
   6  13  -4 367.255 112.068   1
   6 -13   4 1035.19 207.161  -2
  -6  13   4 1035.19 207.161   1
   6  13  -3 1383.51 191.183   1
   6 -13   3 11373.3 204.523  -2
  -6  13   3 11373.3 204.523   1
   6  13  -2 560.969 387.250   1
   6 -13   2 1800.78 149.725  -2
  -6  13   2 1800.78 149.725   1
   6 -13   1 461.358 141.390  -2
  -6  13   1 461.358 141.390   1
  -6  13   0 1428.60 152.846  -2
   6 -13   0 1428.60 152.846   1
   6 -13  -1 408.308 132.304  -2
  -6  13  -1 408.308 132.304   1
   6 -13  -2 2010.16 141.702  -2
  -6  13  -2 2010.16 141.702   1
  -6  13  -3 11837.2 481.077   1
  -6  13   3 13069.4 171.916  -2
   6 -13   3 13069.4 171.916   1
   6 -13   4 856.040 156.077   1
  -6 -13   4 1025.27 181.665  -2
   6  13   4 1025.27 181.665   1
   6  13   5 7844.36 157.127   1
  -6 -13   5 9772.35 275.616  -2
   6  13   5 9772.35 275.616   1
   6 -13   6 85.6390 91.6298   1
  -6 -13   6 785.089 321.036  -2
   6  13   6 785.089 321.036   1
   6 -13   7 5320.50 107.161   1
   6 -13   8 308.682 86.7085   1
   6  13   9 3595.62 120.302   1
   6 -13  10 346.140 159.861   1
  -6  14   9 123.270 119.356   1
  -6  14   8 54.1654 78.3333   1
  -6  14   7 47.0821 84.4254   1
  -6  14   6 468.418 80.0906   1
   6  14  -5 32.3833 113.289   1
   6 -14   5 168.764 180.653  -2
  -6  14   5 168.764 180.653   1
   6  14  -4 3334.37 132.435   1
   6 -14   4 3786.01 191.616  -2
  -6  14   4 3786.01 191.616   1
   6  14  -3 1113.08 124.074   1
   6 -14   3 1171.92 185.271  -2
  -6  14   3 1171.92 185.271   1
   6  14  -2 655.318 363.114   1
  -6 -14  -2 3425.52 140.730  -2
   6  14  -2 3425.52 140.730   1
   6 -14   1 5028.58 149.651  -2
  -6  14   1 5028.58 149.651   1
   6 -14   0 2263.20 131.943  -2
  -6  14   0 2263.20 131.943   1
  -6  14   1 5082.29 153.241  -2
   6 -14   1 5082.29 153.241   1
  -6  14   2 3575.52 133.243  -2
   6 -14   2 3575.52 133.243   1
  -6  14  -3 17.2627 272.470   1
  -6  14   3 1162.83 143.512  -2
   6 -14   3 1162.83 143.512   1
  -6  14  -4 130.267 134.601   1
  -6 -14   4 3474.12 200.026  -2
   6  14   4 3474.12 200.026   1
   6 -14   5 27.2164 98.7210   1
  -6 -14   5 110.927 217.932  -2
   6  14   5 110.927 217.932   1
   6 -14   6 2203.75 93.2289   1
  -6 -14   6 2371.41 404.895  -2
   6  14   6 2371.41 404.895   1
   6  14   7 61.3927 83.8512   1
   6 -14   8 99.3514 87.3095   1
   6  15  -7 5362.44 142.578   1
  -6  15   6 167.873 95.8297   1
   6  15  -5 5663.20 132.581   1
   6 -15   5 7526.66 251.580  -2
  -6  15   5 7526.66 251.580   1
   6  15  -4 291.886 101.826   1
   6 -15   4 250.304 163.404  -2
  -6  15   4 250.304 163.404   1
   6  15  -3 6997.01 169.862   1
   6 -15   3 8727.92 186.607  -2
  -6  15   3 8727.92 186.607   1
   6  15  -2 1894.79 323.635   1
  -6 -15  -2 2296.66 132.847  -2
   6  15  -2 2296.66 132.847   1
   6  15  -1 3855.44 254.850   1
  -6 -15  -1 6874.05 142.446  -2
   6  15  -1 6874.05 142.446   1
   6 -15   0 4301.47 119.798  -2
  -6  15   0 4301.47 119.798   1
  -6 -15   1 7144.14 136.461  -2
   6  15   1 7144.14 136.461   1
   6 -15  -2 2369.11 128.262  -2
  -6  15  -2 2369.11 128.262   1
   6 -15   3 2383.37 146.609   1
  -6 -15   3 8505.56 168.735  -2
   6  15   3 8505.56 168.735   1
   6  15   4 10.7720 94.9154   1
  -6 -15   4 237.859 148.645  -2
   6  15   4 237.859 148.645   1
   6  15   5 1775.25 100.321   1
  -6 -15   5 7560.29 203.774  -2
   6  15   5 7560.29 203.774   1
   6 -15   6 469.198 75.0392   1
   6  16  -4 1280.82 148.479   1
   6 -16   4 1352.69 174.563  -2
  -6  16   4 1352.69 174.563   1
  -6  16   3 1477.50 126.504   1
   6 -16   3 1751.50 295.657  -2
  -6  16   3 1751.50 295.657   1
   6  16  -2 31.4181 163.231   1
  -6 -16  -2 275.940 129.984  -2
   6  16  -2 275.940 129.984   1
  -6 -16  -1 2633.65 139.888  -2
   6  16  -1 2633.65 139.888   1
   6  16   0 4966.59 203.030   1
   6 -16   0 6679.87 135.048  -2
  -6  16   0 6679.87 135.048   1
  -6 -16   1 2722.83 111.956  -2
   6  16   1 2722.83 111.956   1
  -6  16  -2 71.0436 224.582   1
  -6 -16   2 127.785 94.5975  -2
   6  16   2 127.785 94.5975   1
  -6  16  -3 138.563 132.437   1
  -6 -16   3 1419.99 102.157  -2
   6  16   3 1419.99 102.157   1
   6 -16   4 219.348 162.712   1
  -6 -16   4 1434.40 252.651  -2
   6  16   4 1434.40 252.651   1
  -7   0  15 6987.78 117.656   1
  -7   0  13 1339.83 183.308   1
  -7   0  11 2719.45 163.097   1
  -7   0   9 957.308 261.886   1
  -7   0   7 1149.72 282.468   1
   7   0  -5 1941.69 273.971   1
   7   0  -3 37963.2 457.631   1
  -7   0  -1 35739.7 595.044  -2
   7   0  -1 35739.7 595.044   1
  -7   0   1 39935.1 506.901  -2
   7   0   1 39935.1 506.901   1
   7   0   3 1341.68 157.694   1
   7   0   5 29679.2 339.846   1
   7   0   7 23942.4 424.772   1
   7   0   9 1975.76 144.041   1
   7   0  11 3942.08 167.205   1
   7   0  13 17396.9 253.932   1
   7   0  15 2027.42 163.166   1
   6   1  16 1354.37 98.2684  -2
  -7  -1  16 1354.37 98.2684   1
   6   1  15 3927.43 109.831  -2
  -7  -1  15 3927.43 109.831   1
  -6   1 -14 102.150 112.770  -2
   7  -1 -14 102.150 112.770   1
   7   1 -13 2390.44 238.922   1
   6  -1  13 16405.6 223.736  -2
  -7   1  13 16405.6 223.736   1
  -7   1  12 2277.37 195.971   1
   6   1  12 5857.27 253.887  -2
  -7  -1  12 5857.27 253.887   1
   7   1 -11 2671.23 138.880   1
   6  -1  11 4537.96 248.887  -2
  -7   1  11 4537.96 248.887   1
  -7  -1  10 243.074 93.5830   1
  -7   1   9 4854.30 221.654   1
  -7  -1   8 2567.30 187.162   1
  -7  -1   7 2834.48 218.976   1
   7   1  -6 3773.01 180.855   1
   7  -1  -5 4871.47 180.714   1
   7   1  -4 1628.81 201.338   1
   7   1  -3 119.551 177.681   1
  -7  -1  -2 3627.55 199.575  -2
   7   1  -2 3627.55 199.575   1
  -7   1  -1 2466.12 185.423  -2
   7  -1  -1 2466.12 185.423   1
  -7  -1   0 1257.57 178.021  -2
   7   1   0 1257.57 178.021   1
  -7   1   1 2500.91 183.512  -2
   7  -1   1 2500.91 183.512   1
  -7   1   2 3757.58 181.581  -2
   7  -1   2 3757.58 181.581   1
   7  -1   3 28.8930 116.967   1
  -7  -1   3 180.024 295.196  -2
   7   1   3 180.024 295.196   1
   7   1   4 936.615 118.011   1
   7   1   5 13432.1 213.347   1
   7  -1   6 1049.93 130.875   1
   7   1   7 4115.35 167.762   1
   7  -1   8 8172.94 224.860   1
   7  -1   9 1253.35 96.0614   1
   7   1  10 6880.75 115.939   1
   7   1  11 101.228 99.9361   1
   7  -1  12 4156.67 167.034   1
  -8   1  12 4663.85 248.181  -2
   7  -1  12 4663.85 248.181   1
   7   1  13 110.665 239.562   1
  -8   1  13 629.763 169.247  -2
   7  -1  13 629.763 169.247   1
  -8  -1  14 1474.41 139.019  -2
   7   1  14 1474.41 139.019   1
  -8  -1  15 806.738 109.821  -2
   7   1  15 806.738 109.821   1
   6  -2  16 1478.81 102.500  -2
  -7   2  16 1478.81 102.500   1
  -6  -2 -15 644.870 97.2887  -2
   7   2 -15 644.870 97.2887   1
   6  -2  14 3210.97 131.224  -2
  -7   2  14 3210.97 131.224   1
   7   2 -13 371.774 213.550   1
   6   2  13 509.776 143.966  -2
  -7  -2  13 509.776 143.966   1
   7  -2 -12 277.504 158.953   1
   6  -2  12 973.005 202.841  -2
  -7   2  12 973.005 202.841   1
   7   2 -11 7312.69 189.067   1
   6   2  11 9497.46 251.186  -2
  -7  -2  11 9497.46 251.186   1
  -7   2  10 6033.28 126.308   1
  -7  -2   9 5992.79 228.346   1
   7  -2  -8 3182.36 193.573   1
   7   2  -7 12026.3 255.957   1
   7   2  -6 441.791 153.614   1
   7   2  -5 12006.1 234.860   1
   7   2  -4 603.847 152.846   1
   7   2  -3 6526.15 239.629   1
  -7  -2  -2 5070.38 212.450  -2
   7   2  -2 5070.38 212.450   1
  -7  -2  -1 35798.8 342.243  -2
   7   2  -1 35798.8 342.243   1
  -7  -2   0 10111.1 221.478  -2
   7   2   0 10111.1 221.478   1
  -7  -2   1 38337.5 350.140  -2
   7   2   1 38337.5 350.140   1
  -7   2   2 5250.74 211.265  -2
   7  -2   2 5250.74 211.265   1
   7  -2   3 164.927 111.714   1
  -7  -2   3 6843.91 510.682  -2
   7   2   3 6843.91 510.682   1
   7   2   4 25.3486 123.534   1
   7  -2   5 184.315 129.853   1
   7  -2   6 469.141 142.699   1
   7  -2   7 727.997 156.614   1
   7  -2   8 58.2852 163.498   1
   7   2   9 823.817 90.5451   1
   7  -2  10 838.063 100.074   1
   7   2  11 2999.84 124.415   1
  -8   2  11 4370.07 579.326  -2
   7  -2  11 4370.07 579.326   1
   7   2  12 84.3384 137.886   1
  -8  -2  12 2679.66 221.235  -2
   7   2  12 2679.66 221.235   1
   7   2  13 600.551 196.761   1
  -8   2  13 2627.59 166.497  -2
   7  -2  13 2627.59 166.497   1
  -8  -2  14 1688.67 137.299  -2
   7   2  14 1688.67 137.299   1
  -8  -2  15 2749.85 119.463  -2
   7   2  15 2749.85 119.463   1
  -7  -3  16 139.049 114.320   1
   6  -3  16 473.662 235.807  -2
  -7   3  16 473.662 235.807   1
   6  -3  15 841.999 101.912  -2
  -7   3  15 841.999 101.912   1
   6  -3  14 7543.06 138.241  -2
  -7   3  14 7543.06 138.241   1
   7  -3 -13 319.424 180.064   1
   6   3  13 341.633 166.914  -2
  -7  -3  13 341.633 166.914   1
   7   3 -12 79.5815 169.392   1
   6  -3  12 803.572 188.496  -2
  -7   3  12 803.572 188.496   1
  -7  -3  11 2964.98 174.376   1
   6  -3  11 11504.2 268.478  -2
  -7   3  11 11504.2 268.478   1
  -7  -3  10 2119.20 116.350   1
  -7  -3   9 215.983 109.772   1
   7   3  -8 618.000 147.029   1
   7   3  -7 2506.92 161.874   1
   7   3  -6 5863.25 202.104   1
   7   3  -5 3060.80 173.101   1
   7   3  -4 7122.63 185.557   1
   7   3  -3 1378.41 149.290   1
  -7  -3  -2 8026.79 209.028  -2
   7   3  -2 8026.79 209.028   1
  -7  -3  -1 13914.5 254.223  -2
   7   3  -1 13914.5 254.223   1
  -7  -3   0 42374.5 403.653  -2
   7   3   0 42374.5 403.653   1
  -7   3   1 12512.4 274.115  -2
   7  -3   1 12512.4 274.115   1
  -7  -3   2 9705.70 208.573  -2
   7   3   2 9705.70 208.573   1
   7  -3   3 165.229 109.335   1
  -7  -3   3 1495.03 322.580  -2
   7   3   3 1495.03 322.580   1
   7  -3   4 254.946 117.802   1
   7  -3   5 9775.32 190.279   1
   7  -3   6 24.4695 132.394   1
   7   3   7 1745.86 152.753   1
   7  -3   8 314.033 154.240   1
   7   3   9 547.332 90.8015   1
   7  -3  10 119.945 89.8748   1
   7   3  11 1474.92 107.384   1
   7  -3  12 178.642 126.913   1
  -8   3  12 128.818 183.648  -2
   7  -3  12 128.818 183.648   1
   7   3  13 267.444 188.001   1
  -8   3  13 604.469 154.129  -2
   7  -3  13 604.469 154.129   1
  -8  -3  14 1537.33 131.784  -2
   7   3  14 1537.33 131.784   1
  -8  -3  15 5424.74 122.110  -2
   7   3  15 5424.74 122.110   1
   6   4  15 7218.99 107.547  -2
  -7  -4  15 7218.99 107.547   1
   6  -4  14 961.648 105.393  -2
  -7   4  14 961.648 105.393   1
  -7   4  13 1120.73 183.515   1
   6  -4  13 2081.22 156.699  -2
  -7   4  13 2081.22 156.699   1
   7   4 -12 261.147 167.156   1
   6   4  12 2016.15 176.338  -2
  -7  -4  12 2016.15 176.338   1
  -7  -4  11 1635.66 172.588   1
   6  -4  11 2574.73 222.587  -2
  -7   4  11 2574.73 222.587   1
  -7  -4  10 3699.19 114.431   1
  -7   4   9 20124.9 176.037   1
   7  -4  -8 1541.71 173.409   1
   7   4  -7 3517.56 181.592   1
   7  -4  -6 541.818 189.641   1
   7   4  -5 10847.6 265.819   1
   7   4  -4 1602.33 155.310   1
   7   4  -3 3417.78 164.343   1
   7  -4   3 5420.17 334.204  -2
  -7   4   3 5420.17 334.204   1
  -7   4  -2 9459.17 193.348  -2
   7  -4  -2 9459.17 193.348   1
  -7  -4  -1 50269.7 396.833  -2
   7   4  -1 50269.7 396.833   1
  -7   4   0 10315.0 244.517  -2
   7  -4   0 10315.0 244.517   1
  -7   4   1 48771.0 394.425  -2
   7  -4   1 48771.0 394.425   1
  -7   4   2 9136.71 190.665  -2
   7  -4   2 9136.71 190.665   1
   7  -4   3 1939.44 167.222   1
  -7  -4   3 5143.78 536.157  -2
   7   4   3 5143.78 536.157   1
   7  -4   4 5422.18 157.702   1
   7   4   5 3355.38 152.853   1
   7  -4   6 4802.47 172.519   1
   7   4   7 207.875 149.908   1
   7  -4   8 5155.14 120.435   1
   7   4   9 11078.2 130.267   1
   7   4  10 1228.10 95.9855   1
   7   4  11 317.394 100.489   1
   7   4  12 1809.04 134.772   1
  -8  -4  12 2472.41 188.160  -2
   7   4  12 2472.41 188.160   1
   7   4  13 2700.11 201.744   1
  -8   4  13 2843.91 141.108  -2
   7  -4  13 2843.91 141.108   1
  -8  -4  14 4382.37 142.348  -2
   7   4  14 4382.37 142.348   1
  -8  -4  15 509.419 151.068  -2
   7   4  15 509.419 151.068   1
   6   5  15 1004.20 121.083  -2
  -7  -5  15 1004.20 121.083   1
   6  -5  14 544.676 93.0181  -2
  -7   5  14 544.676 93.0181   1
   7  -5 -13 4049.66 201.983   1
   6  -5  13 5360.22 139.580  -2
  -7   5  13 5360.22 139.580   1
  -7   5  12 436.439 148.533   1
   6  -5  12 485.369 161.337  -2
  -7   5  12 485.369 161.337   1
  -7  -5  11 2605.55 178.771   1
   6  -5  11 3016.27 208.157  -2
  -7   5  11 3016.27 208.157   1
  -7   5  10 126.435 105.678   1
  -7  -5   9 1273.14 117.719   1
   7   5  -8 2554.81 139.003   1
   7  -5  -7 9815.59 223.779   1
   7   5  -6 10242.1 224.579   1
  -7   5   5 18.0445 134.966   1
   7   5  -4 13968.3 175.034   1
   7   5  -3 1506.37 130.818   1
  -7   5  -3 11103.6 388.965  -2
   7  -5  -3 11103.6 388.965   1
  -7   5  -2 10840.9 189.797  -2
   7  -5  -2 10840.9 189.797   1
  -7  -5  -1 7141.37 199.241  -2
   7   5  -1 7141.37 199.241   1
  -7  -5   0 1128.24 175.332  -2
   7   5   0 1128.24 175.332   1
  -7  -5   1 6957.91 217.579  -2
   7   5   1 6957.91 217.579   1
  -7   5   2 10426.2 197.490  -2
   7  -5   2 10426.2 197.490   1
   7  -5   3 10388.5 281.624   1
  -7  -5   3 11959.9 398.941  -2
   7   5   3 11959.9 398.941   1
   7  -5   4 2995.61 176.912   1
   7  -5   5 777.336 129.332   1
   7  -5   6 10276.3 198.031   1
   7  -5   7 2682.59 164.020   1
   7   5   8 1523.02 96.3545   1
   7   5   9 468.598 100.188   1
   7   5  10 818.084 99.2888   1
   7   5  11 234.411 97.8882   1
  -8   5  11 835.122 446.755  -2
   7  -5  11 835.122 446.755   1
   7   5  12 1076.16 123.613   1
  -8  -5  12 3266.81 182.201  -2
   7   5  12 3266.81 182.201   1
   7   5  13 254.394 173.968   1
  -8  -5  13 468.134 136.469  -2
   7   5  13 468.134 136.469   1
  -8   5  14 2419.13 135.637  -2
   7  -5  14 2419.13 135.637   1
   6   6  15 1833.12 116.653  -2
  -7  -6  15 1833.12 116.653   1
   6  -6  14 3373.73 121.496  -2
  -7   6  14 3373.73 121.496   1
  -7   6  13 2169.19 164.647   1
   6  -6  13 2093.86 146.723  -2
  -7   6  13 2093.86 146.723   1
  -7   6  12 758.894 144.323   1
   6  -6  12 4414.13 205.455  -2
  -7   6  12 4414.13 205.455   1
  -7   6  11 1026.05 162.448   1
   6  -6  11 934.320 233.802  -2
  -7   6  11 934.320 233.802   1
  -7  -6  10 6411.70 158.341   1
  -6  -6 -10 14412.4 657.733  -2
   7   6 -10 14412.4 657.733   1
  -7   6   9 296.763 123.454   1
  -7  -6   8 4014.80 150.220   1
   7   6  -7 5791.32 229.123   1
  -7   6   6 4289.91 221.087   1
  -7   6   5 484.163 153.488   1
  -7   6   4 356.543 148.927   1
   7   6  -3 851.133 191.994   1
   7  -6   3 2944.83 506.119  -2
  -7   6   3 2944.83 506.119   1
   7  -6   2 11593.7 301.469  -2
  -7   6   2 11593.7 301.469   1
   7  -6   1 10498.9 378.012  -2
  -7   6   1 10498.9 378.012   1
  -7  -6   0 20.7822 265.723  -2
   7   6   0 20.7822 265.723   1
  -7  -6   1 12916.1 355.196  -2
   7   6   1 12916.1 355.196   1
  -7  -6   2 11745.6 363.768  -2
   7   6   2 11745.6 363.768   1
   7  -6   3 2302.99 279.748   1
  -7  -6   3 3565.04 563.161  -2
   7   6   3 3565.04 563.161   1
   7  -6   4 143.583 195.115   1
   7  -6   5 2825.69 242.751   1
   7  -6   6 53.5952 180.544   1
   7   6   7 24304.1 155.601   1
   7   6   8 1284.51 100.638   1
   7   6   9 1001.31 105.128   1
   7   6  10 1406.99 115.148   1
   7   6  11 5163.30 127.805   1
   7   6  12 135.494 120.644   1
  -8  -6  12 2664.92 213.601  -2
   7   6  12 2664.92 213.601   1
   7   6  13 5499.36 167.464   1
  -8   6  13 6138.88 190.114  -2
   7  -6  13 6138.88 190.114   1
   7   6  14 172.953 143.428   1
  -8   6  14 630.906 132.810  -2
   7  -6  14 630.906 132.810   1
   6  -7  14 3007.99 96.9366  -2
  -7   7  14 3007.99 96.9366   1
  -7   7  13 394.706 142.810   1
   6  -7  13 4480.15 135.157  -2
  -7   7  13 4480.15 135.157   1
   7  -7 -12 1280.58 141.683   1
   6  -7  12 1787.20 175.664  -2
  -7   7  12 1787.20 175.664   1
  -7  -7  11 254.587 127.518   1
   6  -7  11 11739.2 304.531  -2
  -7   7  11 11739.2 304.531   1
  -7   7  10 1382.17 113.118   1
   6   7  10 4772.87 568.841  -2
  -7  -7  10 4772.87 568.841   1
  -7   7   9 933.115 117.711   1
  -7  -7   8 6011.36 146.240   1
  -7  -7   7 389.436 119.199   1
   7   7  -6 187.146 199.897   1
   7   7  -5 945.674 162.230   1
   7   7  -4 160.205 150.909   1
   7   7  -3 719.571 201.370   1
   7  -7   3 1588.69 341.795  -2
  -7   7   3 1588.69 341.795   1
  -7  -7  -2 1130.82 242.073  -2
   7   7  -2 1130.82 242.073   1
   7  -7   1 312.925 233.734  -2
  -7   7   1 312.925 233.734   1
  -7  -7   0 7554.76 329.473  -2
   7   7   0 7554.76 329.473   1
  -7  -7   1 370.473 288.683  -2
   7   7   1 370.473 288.683   1
  -7   7   2 833.623 288.165  -2
   7  -7   2 833.623 288.165   1
  -7   7  -3 524.946 278.643   1
  -7  -7   3 2267.32 559.179  -2
   7   7   3 2267.32 559.179   1
   7   7   4 3935.75 206.783   1
   7   7   5 778.645 189.003   1
   7   7   6 13654.8 126.900   1
   7  -7   7 1106.84 97.5646   1
   7   7   8 5448.84 107.088   1
   7  -7   9 455.122 101.482   1
   7   7  10 15019.3 155.736   1
   7   7  11 133.518 96.9736   1
   7   7  12 6104.61 157.221   1
  -8   7  12 6137.95 273.358  -2
   7  -7  12 6137.95 273.358   1
   7   7  13 1264.35 153.202   1
  -8   7  13 3681.17 164.981  -2
   7  -7  13 3681.17 164.981   1
  -8  -7  14 1478.28 168.195  -2
   7   7  14 1478.28 168.195   1
   6  -8  14 1374.05 113.544  -2
  -7   8  14 1374.05 113.544   1
  -7   8  13 21.4814 137.112   1
   6  -8  13 173.422 110.229  -2
  -7   8  13 173.422 110.229   1
  -7   8  12 830.684 128.075   1
   6  -8  12 1104.22 142.795  -2
  -7   8  12 1104.22 142.795   1
  -7   8  11 749.498 118.460   1
   6  -8  11 794.843 226.145  -2
  -7   8  11 794.843 226.145   1
  -7   8  10 2445.84 116.890   1
   6   8  10 4299.14 366.363  -2
  -7  -8  10 4299.14 366.363   1
  -7   8   9 1275.47 118.978   1
  -7  -8   8 2194.34 125.679   1
  -7  -8   7 4506.32 150.378   1
  -7   8   6 2456.62 135.825   1
  -7  -8   5 18724.3 205.866   1
   7   8  -4 1877.21 279.855   1
   7  -8   4 3453.27 578.666  -2
  -7   8   4 3453.27 578.666   1
   7   8  -3 16180.6 350.221   1
   7  -8   3 19817.0 781.989  -2
  -7   8   3 19817.0 781.989   1
   7  -8   2 459.536 249.912  -2
  -7   8   2 459.536 249.912   1
   7  -8   1 28500.0 462.545  -2
  -7   8   1 28500.0 462.545   1
   7  -8   0 242.877 250.159  -2
  -7   8   0 242.877 250.159   1
   7  -8  -1 27910.5 580.725  -2
  -7   8  -1 27910.5 580.725   1
  -7   8   2 357.890 312.148  -2
   7  -8   2 357.890 312.148   1
   7  -8   3 6790.57 379.441   1
  -7  -8   3 22673.3 824.080  -2
   7   8   3 22673.3 824.080   1
  -7   8  -4 1053.26 246.528   1
  -7   8  -5 228.424 105.313   1
  -7  -8   5 16482.4 523.173  -2
   7   8   5 16482.4 523.173   1
   7  -8   6 1181.73 95.6873   1
   7  -8   7 1041.49 91.4227   1
   7   8   8 189.560 96.8725   1
   7   8   9 90.4222 98.4280   1
   7   8  10 2745.06 100.725   1
   7  -8  11 39.5113 98.6811   1
  -8   8  11 1005.26 396.354  -2
   7  -8  11 1005.26 396.354   1
   7   8  12 1731.32 135.203   1
  -8   8  12 1564.72 194.609  -2
   7  -8  12 1564.72 194.609   1
   7   8  13 330.421 161.885   1
  -8   8  13 969.567 144.356  -2
   7  -8  13 969.567 144.356   1
  -7   9  13 306.984 155.223   1
   6  -9  13 2077.06 143.982  -2
  -7   9  13 2077.06 143.982   1
  -7   9  12 1815.26 110.127   1
   6  -9  12 3068.37 216.785  -2
  -7   9  12 3068.37 216.785   1
  -7   9  11 1184.05 108.111   1
   6   9  11 1661.89 256.020  -2
  -7  -9  11 1661.89 256.020   1
  -7   9  10 1640.44 110.779   1
   7   9  -9-21.1091 101.407   1
  -7  -9   8 3242.32 125.023   1
  -7  -9   7 2678.71 126.912   1
  -7  -9   6 17045.7 174.481   1
  -7   9   5 978.155 112.464   1
   7  -9   5 1691.94 603.031  -2
  -7   9   5 1691.94 603.031   1
   7   9  -4 7373.68 254.937   1
   7  -9   4 8037.39 270.536  -2
  -7   9   4 8037.39 270.536   1
   7   9  -3 170.412 263.385   1
   7  -9   3 291.906 209.181  -2
  -7   9   3 291.906 209.181   1
   7  -9   2 10936.1 316.861  -2
  -7   9   2 10936.1 316.861   1
  -7  -9  -1 4609.42 275.583  -2
   7   9  -1 4609.42 275.583   1
   7  -9   0 34384.6 577.497  -2
  -7   9   0 34384.6 577.497   1
   7  -9  -1 4118.45 375.496  -2
  -7   9  -1 4118.45 375.496   1
  -7   9   2 11649.1 239.396  -2
   7  -9   2 11649.1 239.396   1
  -7   9  -3 227.620 207.529   1
   7  -9  -3 284.848 156.321  -2
  -7   9  -3 284.848 156.321   1
   7  -9   4 401.025 149.496   1
  -7  -9   4 7754.74 255.827  -2
   7   9   4 7754.74 255.827   1
   7  -9   5 778.375 124.423   1
  -7  -9   5 1124.97 290.745  -2
   7   9   5 1124.97 290.745   1
   7   9   6 9213.14 132.981   1
   7  -9   7 58.3468 94.8955   1
   7   9   8 1515.92 100.834   1
   7   9   9 137.635 93.8804   1
   7  -9  10 150.731 88.3077   1
   7   9  11 240.716 94.5537   1
  -8   9  11 2229.43 344.568  -2
   7  -9  11 2229.43 344.568   1
   7  -9  12 1867.49 270.861   1
  -8   9  12 1574.02 168.591  -2
   7  -9  12 1574.02 168.591   1
   7 -10 -12 284.308 86.7650   1
   6 -10  12 698.020 134.692  -2
  -7  10  12 698.020 134.692   1
  -7 -10  11 126.429 91.3709   1
   6  10  11 960.845 225.365  -2
  -7 -10  11 960.845 225.365   1
  -7 -10  10 636.661 90.9863   1
  -7  10   9-36.2305 95.8139   1
  -7  10   8 27.1447 100.363   1
  -7  10   7 595.419 104.093   1
  -7  10   6 338.285 98.1699   1
  -7  10   5 5022.02 137.326   1
   7 -10   5 5050.21 558.506  -2
  -7  10   5 5050.21 558.506   1
   7  10  -4 3398.90 180.824   1
   7 -10   4 6327.83 255.584  -2
  -7  10   4 6327.83 255.584   1
   7  10  -3 3522.91 226.101   1
   7 -10   3 3627.45 198.513  -2
  -7  10   3 3627.45 198.513   1
   7  10  -2 3292.30 367.173   1
   7 -10   2 3459.51 166.755  -2
  -7  10   2 3459.51 166.755   1
   7 -10   1 5228.85 156.729  -2
  -7  10   1 5228.85 156.729   1
   7 -10   0 7066.84 168.272  -2
  -7  10   0 7066.84 168.272   1
   7 -10  -1 5006.94 154.028  -2
  -7  10  -1 5006.94 154.028   1
   7 -10  -2 3203.71 144.034  -2
  -7  10  -2 3203.71 144.034   1
   7 -10   3 804.905 256.040   1
   7 -10  -3 4518.82 149.593  -2
  -7  10  -3 4518.82 149.593   1
   7 -10   4 4073.13 144.489   1
  -7 -10   4 6377.50 266.123  -2
   7  10   4 6377.50 266.123   1
   7  10   5 157.811 126.820   1
  -7 -10   5 5108.83 307.076  -2
   7  10   5 5108.83 307.076   1
   7  10   6 4250.93 119.565   1
   7 -10   7 3587.43 116.006   1
   7 -10   8 168.790 93.7787   1
   7 -10   9 2747.80 103.905   1
   7  10  10 169.402 87.2186   1
   7 -10  11 1590.62 134.717   1
  -8  10  11 2349.04 310.329  -2
   7 -10  11 2349.04 310.329   1
   7 -10  12 5819.77 262.526   1
  -8  10  12 5762.19 184.150  -2
   7 -10  12 5762.19 184.150   1
   6  11  12 4381.10 238.865  -2
  -7 -11  12 4381.10 238.865   1
  -7  11  11 151.971 68.9232   1
   6  11  11 454.036 183.273  -2
  -7 -11  11 454.036 183.273   1
  -7  11  10 1506.54 84.2323   1
  -7  11   9 909.244 101.508   1
  -7  11   8 2938.56 108.961   1
  -7  11   7 1853.50 118.452   1
  -7  11   6 5765.38 120.903   1
  -7  11   5 1084.80 125.527   1
   7 -11   5 1216.33 349.581  -2
  -7  11   5 1216.33 349.581   1
   7  11  -4 13143.2 250.752   1
   7 -11   4 25446.8 381.462  -2
  -7  11   4 25446.8 381.462   1
   7  11  -3 725.346 178.587   1
   7 -11   3 9497.84 250.487  -2
  -7  11   3 9497.84 250.487   1
   7  11  -2 2186.15 453.260   1
   7 -11   2 4706.47 173.220  -2
  -7  11   2 4706.47 173.220   1
   7 -11   1 5448.55 165.751  -2
  -7  11   1 5448.55 165.751   1
   7 -11   0 3691.69 158.671  -2
  -7  11   0 3691.69 158.671   1
   7 -11  -1 6052.35 164.905  -2
  -7  11  -1 6052.35 164.905   1
   7 -11   2 3623.11 649.491   1
   7 -11  -2 4824.23 150.908  -2
  -7  11  -2 4824.23 150.908   1
  -7  11  -3 11423.1 512.947   1
  -7  11   3 11374.3 178.570  -2
   7 -11   3 11374.3 178.570   1
   7  11   4 15437.0 205.246   1
  -7 -11   4 27586.8 364.916  -2
   7  11   4 27586.8 364.916   1
   7  11   5 166.960 124.876   1
  -7 -11   5 842.224 326.560  -2
   7  11   5 842.224 326.560   1
   7  11   6 2288.68 108.318   1
   7 -11   7 488.629 96.3556   1
   7  11   8 4069.92 102.985   1
   7  11   9 422.628 87.4866   1
   7 -11  10 1447.09 99.7649   1
   7 -11  11 214.181 99.5868   1
   7  12 -11 745.466 187.161   1
  -7  12  10 1614.04 68.3437   1
  -7  12   9 52.9243 80.8602   1
  -7  12   8 2231.66 102.879   1
  -7  12   7 627.362 94.9762   1
  -7  12   6 674.726 95.2631   1
  -7  12   5 237.783 118.890   1
   7 -12   5 196.967 316.121  -2
  -7  12   5 196.967 316.121   1
   7  12  -4 2714.75 146.105   1
   7 -12   4 2597.95 223.063  -2
  -7  12   4 2597.95 223.063   1
   7  12  -3 228.577 154.929   1
   7 -12   3 1169.86 214.795  -2
  -7  12   3 1169.86 214.795   1
   7  12  -2 2216.70 433.636   1
   7 -12   2 6058.06 178.935  -2
  -7  12   2 6058.06 178.935   1
   7 -12   1 155.659 138.307  -2
  -7  12   1 155.659 138.307   1
   7 -12   0 2608.52 151.359  -2
  -7  12   0 2608.52 151.359   1
   7 -12  -1 174.470 133.248  -2
  -7  12  -1 174.470 133.248   1
  -7  12   2 6595.28 158.863  -2
   7 -12   2 6595.28 158.863   1
  -7  12  -3 972.276 246.577   1
  -7  12   3 855.923 145.666  -2
   7 -12   3 855.923 145.666   1
   7 -12   4 604.549 135.492   1
  -7 -12   4 3027.10 200.851  -2
   7  12   4 3027.10 200.851   1
   7 -12   5 122.866 97.4227   1
  -7 -12   5 148.068 275.552  -2
   7  12   5 148.068 275.552   1
   7  12   6 94.0436 87.2513   1
   7 -12   7 245.541 87.9631   1
   7 -12   8 3133.06 93.8524   1
   7 -12   9 2423.21 94.3592   1
   7 -12  10 113.528 108.222   1
  -7  13   9 108.025 67.6287   1
   7  13  -8 1851.40 83.9558   1
  -7 -13   7 202.814 94.5876   1
   7  13  -6 574.854 95.6129   1
  -7  13   5 188.466 89.1985   1
   7 -13   5 2156.51 408.827  -2
  -7  13   5 2156.51 408.827   1
   7  13  -4 707.881 106.254   1
   7 -13   4 4793.61 211.160  -2
  -7  13   4 4793.61 211.160   1
  -7 -13   3 659.148 126.381   1
   7 -13   3 1141.34 164.526  -2
  -7  13   3 1141.34 164.526   1
   7  13  -2 5031.60 317.178   1
   7 -13   2 12940.9 203.127  -2
  -7  13   2 12940.9 203.127   1
   7 -13   1 237.163 133.827  -2
  -7  13   1 237.163 133.827   1
   7 -13   0 183.683 123.246  -2
  -7  13   0 183.683 123.246   1
  -7 -13   1 159.181 118.709  -2
   7  13   1 159.181 118.709   1
  -7 -13   2 13264.5 170.448  -2
   7  13   2 13264.5 170.448   1
   7 -13   3 641.516 178.897   1
  -7 -13   3 1192.31 154.185  -2
   7  13   3 1192.31 154.185   1
   7 -13   4 4857.88 132.105   1
  -7 -13   4 5090.59 220.329  -2
   7  13   4 5090.59 220.329   1
   7 -13   5 1819.61 102.822   1
  -7 -13   5 2362.22 258.114  -2
   7  13   5 2362.22 258.114   1
   7 -13   6 9998.82 119.358   1
   7  13   7 569.772 82.6119   1
   7 -13   8 3950.45 99.7934   1
   7  13   9 228.291 102.181   1
  -7 -14   8 171.997 104.776   1
  -7  14   7 1303.09 80.5327   1
  -7 -14   6 105.077 84.4804   1
  -7  14   5 1293.89 89.3123   1
   7  14  -4 92.4685 95.5589   1
   7 -14   4 36.2398 179.423  -2
  -7  14   4 36.2398 179.423   1
  -7 -14   3 4261.75 146.455   1
   7 -14   3 4503.38 171.114  -2
  -7  14   3 4503.38 171.114   1
   7  14  -2 42.3738 227.727   1
  -7 -14  -2 250.873 123.368  -2
   7  14  -2 250.873 123.368   1
  -7 -14  -1 873.740 115.731  -2
   7  14  -1 873.740 115.731   1
  -7 -14   0 2890.63 146.469  -2
   7  14   0 2890.63 146.469   1
  -7 -14   1 822.006 128.614  -2
   7  14   1 822.006 128.614   1
  -7  14   2 298.849 122.289  -2
   7 -14   2 298.849 122.289   1
  -7  14  -3 266.610 179.448   1
  -7 -14   3 4305.00 152.328  -2
   7  14   3 4305.00 152.328   1
   7 -14   4 163.720 103.849   1
  -7 -14   4 266.848 167.408  -2
   7  14   4 266.848 167.408   1
   7 -14   5 805.905 92.1287   1
  -7 -14   5 2159.25 385.955  -2
   7  14   5 2159.25 385.955   1
   7 -14   6 46.0165 74.2783   1
   7  14   7 141.435 74.2056   1
   7  15  -6 5609.16 172.870   1
   7  15  -5 220.244 82.8306   1
   7  15  -4 4578.98 120.386   1
   7 -15   4 6116.70 352.584  -2
  -7  15   4 6116.70 352.584   1
   7  15  -3 227.972 95.1865   1
   7 -15   3 139.017 227.852  -2
  -7  15   3 139.017 227.852   1
   7  15  -2 2938.70 158.640   1
  -7 -15  -2 5414.95 186.627  -2
   7  15  -2 5414.95 186.627   1
   7 -15   1 556.311 114.606  -2
  -7  15   1 556.311 114.606   1
  -7 -15   0 15585.2 167.337  -2
   7  15   0 15585.2 167.337   1
  -7 -15   1 507.567 106.319  -2
   7  15   1 507.567 106.319   1
  -7 -15   2 5541.66 133.494  -2
   7  15   2 5541.66 133.494   1
   7 -15   3 231.075 210.301   1
  -7  15   3 339.277 109.148  -2
   7 -15   3 339.277 109.148   1
   7 -15   4 1747.25 131.347   1
  -7 -15   4 6663.27 151.443  -2
   7  15   4 6663.27 151.443   1
   7 -15   5 96.7671 85.9070   1
   7  16  -2 1467.29 210.338   1
  -7 -16  -1 333.117 173.167  -2
   7  16  -1 333.117 173.167   1
   7 -16   0 234.407 138.890  -2
  -7  16   0 234.407 138.890   1
  -7 -16   1 142.322 136.682  -2
   7  16   1 142.322 136.682   1
   8   0 -14 414.807 129.157   1
  -8   0  12 14016.9 276.770   1
  -8   0  10 2401.92 138.960   1
   8   0  -8 775.126 248.213   1
   8   0  -6 1447.79 284.875   1
   8   0  -4 11053.2 569.719   1
  -8   0  -2 16514.0 454.307  -2
   8   0  -2 16514.0 454.307   1
  -8   0   0 2515.67 281.850  -2
   8   0   0 2515.67 281.850   1
  -8   0   2 19352.7 368.014  -2
   8   0   2 19352.7 368.014   1
   8   0   4 511.559 183.141   1
   8   0   6 21972.6 515.162   1
   8   0   8 12707.5 191.805   1
   8   0  10 5794.74 175.585   1
   8   0  12 21186.9 293.115   1
   8   0  14 1268.79 191.228   1
   7  -1  15 816.328 81.6748  -2
  -8   1  15 816.328 81.6748   1
   7   1  14 1550.33 117.504  -2
  -8  -1  14 1550.33 117.504   1
   8   1 -13 453.568 205.324   1
   7  -1  13 482.355 165.254  -2
  -8   1  13 482.355 165.254   1
  -8   1  12 168.540 152.129   1
   7  -1  12 2971.12 258.635  -2
  -8   1  12 2971.12 258.635   1
  -8  -1  11 707.425 105.980   1
   7   1  11 227.407 513.994  -2
  -8  -1  11 227.407 513.994   1
   8   1 -10 789.729 91.1096   1
   8   1  -9 495.305 90.8918   1
   8   1  -8 3567.01 203.488   1
   8  -1  -7 381.636 195.831   1
  -8   1   6 478.105 185.563   1
   8   1  -5 30.5044 171.301   1
   8  -1  -4 3518.25 225.004   1
   8   1  -3 8438.23 207.842   1
  -8  -1  -2 2860.91 193.923  -2
   8   1  -2 2860.91 193.923   1
  -8   1  -1 10757.6 257.516  -2
   8  -1  -1 10757.6 257.516   1
  -8  -1   0 1420.37 192.362  -2
   8   1   0 1420.37 192.362   1
  -8  -1   1 10783.1 252.810  -2
   8   1   1 10783.1 252.810   1
  -8  -1   2 2744.15 190.895  -2
   8   1   2 2744.15 190.895   1
   8   1   3 984.541 140.414   1
   8   1   4 4699.79 191.350   1
   8  -1   5 21.8815 155.786   1
   8  -1   6 5414.75 211.500   1
   8  -1   7 6465.80 209.461   1
   8  -1   8 2732.52 100.812   1
   8   1   9 1632.44 88.6842   1
   8   1  10 111.351 96.0208   1
   8   1  11 1134.81 114.116   1
   8   1  12 1032.91 138.496   1
  -9   1  12 2012.73 279.902  -2
   8  -1  12 2012.73 279.902   1
   8   1  13 3145.76 145.701   1
  -9  -1  13 3329.44 231.412  -2
   8   1  13 3329.44 231.412   1
  -9  -1  14 1151.01 129.840  -2
   8   1  14 1151.01 129.840   1
  -9  -1  15 3325.16 157.994  -2
   8   1  15 3325.16 157.994   1
   7  -2  15 2243.13 92.9095  -2
  -8   2  15 2243.13 92.9095   1
   7  -2  14 1256.95 119.267  -2
  -8   2  14 1256.95 119.267   1
   8   2 -13 2028.01 188.631   1
   7   2  13 2888.68 157.787  -2
  -8  -2  13 2888.68 157.787   1
  -8  -2  12 2608.89 167.111   1
   7   2  12 2854.91 222.174  -2
  -8  -2  12 2854.91 222.174   1
  -8   2  11 2050.43 131.326   1
   7   2  11 4768.26 393.121  -2
  -8  -2  11 4768.26 393.121   1
  -8  -2  10 661.953 91.6964   1
  -8  -2   9 8467.72 124.563   1
   8   2  -8 3950.30 205.184   1
   8   2  -7 24.1277 194.488   1
   8   2  -6 5010.33 201.516   1
   8   2  -5 1750.95 164.035   1
   8  -2  -4 3639.58 234.713   1
   8  -2  -3 1310.29 157.654   1
  -8  -2  -2 22020.9 281.166  -2
   8   2  -2 22020.9 281.166   1
  -8  -2  -1 21754.1 287.597  -2
   8   2  -1 21754.1 287.597   1
  -8   2   0 84575.2 577.517  -2
   8  -2   0 84575.2 577.517   1
  -8   2   1 21845.8 311.806  -2
   8  -2   1 21845.8 311.806   1
  -8  -2   2 22764.1 313.312  -2
   8   2   2 22764.1 313.312   1
   8  -2   3 11530.4 262.992   1
  -8  -2   3 13854.2 618.480  -2
   8   2   3 13854.2 618.480   1
   8  -2   4 3482.25 180.321   1
   8   2   5 4502.31 199.929   1
   8  -2   6 3688.35 185.535   1
   8  -2   7 550.718 163.852   1
   8   2   8 483.691 86.0466   1
   8   2   9 507.993 90.8231   1
   8   2  10 14.3704 95.5191   1
   8  -2  11 2116.67 111.374   1
   8   2  12 1115.23 126.171   1
  -9  -2  12 1860.94 272.330  -2
   8   2  12 1860.94 272.330   1
   8   2  13 64.4189 138.744   1
  -9  -2  13 387.668 192.317  -2
   8   2  13 387.668 192.317   1
  -9   2  14 859.313 119.126  -2
   8  -2  14 859.313 119.126   1
  -9  -2  15 741.124 296.566  -2
   8   2  15 741.124 296.566   1
   7  -3  15 3460.59 100.075  -2
  -8   3  15 3460.59 100.075   1
   7  -3  14 1241.95 101.910  -2
  -8   3  14 1241.95 101.910   1
   8   3 -13 390.863 158.873   1
   7   3  13 687.623 156.232  -2
  -8  -3  13 687.623 156.232   1
   8  -3 -12 135.534 164.488   1
   7  -3  12 385.965 177.996  -2
  -8   3  12 385.965 177.996   1
  -8  -3  11 221.307 134.827   1
   7   3  11 1260.18 256.193  -2
  -8  -3  11 1260.18 256.193   1
   8  -3 -10 7913.64 130.580   1
  -8  -3   9 15.9721 101.876   1
  -8   3   8 286.192 110.709   1
   8   3  -7 1241.90 183.615   1
   8   3  -6 290.922 158.873   1
   8   3  -5 8036.56 216.520   1
  -8  -3   4 141.875 118.225   1
   8   3  -3 1840.63 145.991   1
  -8  -3  -2 4967.79 206.150  -2
   8   3  -2 4967.79 206.150   1
  -8  -3  -1 2692.86 182.455  -2
   8   3  -1 2692.86 182.455   1
  -8   3   0 11264.2 295.117  -2
   8  -3   0 11264.2 295.117   1
  -8   3   1 2479.97 219.074  -2
   8  -3   1 2479.97 219.074   1
  -8   3   2 5090.84 225.555  -2
   8  -3   2 5090.84 225.555   1
   8   3   3 381.367 197.515   1
  -8  -3   3 1597.70 487.890  -2
   8   3   3 1597.70 487.890   1
   8  -3   4 816.238 159.216   1
   8  -3   5 104.953 146.019   1
   8  -3   6 7441.55 213.488   1
   8  -3   7 543.177 171.543   1
   8   3   8 517.706 87.8224   1
   8  -3   9 108.141 90.1286   1
   8   3  10 845.244 99.2009   1
   8   3  11 63.9972 97.2726   1
   8   3  12 341.984 119.406   1
  -9  -3  12 225.165 247.200  -2
   8   3  12 225.165 247.200   1
   8   3  13 180.345 123.992   1
  -9  -3  13 606.483 206.000  -2
   8   3  13 606.483 206.000   1
  -9  -3  14 2442.04 124.312  -2
   8   3  14 2442.04 124.312   1
   7   4  15 184.190 114.360  -2
  -8  -4  15 184.190 114.360   1
   7   4  14 3646.46 104.692  -2
  -8  -4  14 3646.46 104.692   1
  -8   4  13 205.187 139.087   1
   7  -4  13 2102.05 145.270  -2
  -8   4  13 2102.05 145.270   1
   8   4 -12 627.315 145.437   1
   7  -4  12 2305.52 179.746  -2
  -8   4  12 2305.52 179.746   1
  -8   4  11 1397.72 124.769   1
   7   4  11 1896.98 343.971  -2
  -8  -4  11 1896.98 343.971   1
   8   4 -10 1094.18 112.713   1
  -8  -4   9 52.8848 103.237   1
  -8   4   8 4175.22 122.720   1
   8   4  -7 146.943 171.983   1
   8   4  -6 3725.88 228.842   1
   8   4  -5 2916.13 158.669   1
  -8   4   4 839.896 130.902   1
   8   4  -3 269.474 135.640   1
   8  -4   3 4263.92 502.274  -2
  -8   4   3 4263.92 502.274   1
  -8  -4  -2 15512.8 254.713  -2
   8   4  -2 15512.8 254.713   1
  -8  -4  -1 2900.86 200.268  -2
   8   4  -1 2900.86 200.268   1
  -8   4   0 28140.9 369.091  -2
   8  -4   0 28140.9 369.091   1
  -8   4   1 2889.73 227.332  -2
   8  -4   1 2889.73 227.332   1
  -8  -4   2 15068.9 280.596  -2
   8   4   2 15068.9 280.596   1
   8  -4   3 4660.99 294.573   1
  -8  -4   3 4613.49 367.065  -2
   8   4   3 4613.49 367.065   1
   8  -4   4 3064.69 211.239   1
   8   4   5 5408.58 193.615   1
   8  -4   6 1341.55 170.330   1
   8  -4   7 2837.79 97.1621   1
   8  -4   8 3148.24 100.975   1
   8   4   9 1551.66 94.2955   1
   8   4  10 884.734 106.259   1
   8  -4  11 32.8778 91.5504   1
   8   4  12 1701.99 115.037   1
  -9   4  12 1572.73 221.519  -2
   8  -4  12 1572.73 221.519   1
   8   4  13 1592.83 152.140   1
  -9  -4  13 2474.00 182.694  -2
   8   4  13 2474.00 182.694   1
  -9  -4  14 182.154 107.782  -2
   8   4  14 182.154 107.782   1
   7   5  15 32.7053 239.027  -2
  -8  -5  15 32.7053 239.027   1
   7  -5  14 2395.22 98.1628  -2
  -8   5  14 2395.22 98.1628   1
   8  -5 -13 154.843 153.902   1
   7  -5  13 443.405 108.790  -2
  -8   5  13 443.405 108.790   1
   8  -5 -12 2347.60 170.820   1
   7  -5  12 3647.64 163.395  -2
  -8   5  12 3647.64 163.395   1
  -8   5  11 929.810 105.181   1
   7   5  11 1235.45 328.141  -2
  -8  -5  11 1235.45 328.141   1
  -8   5  10 2227.11 110.032   1
  -8   5   9 317.774 103.523   1
  -8  -5   8 12059.2 174.346   1
   8   5  -7 9232.41 144.999   1
   8   5  -6 8106.86 197.094   1
   8   5  -5 2856.85 143.734   1
   8  -5  -4 1139.98 118.132   1
   8   5  -3 12288.7 233.723   1
   8  -5   3 16540.0 454.448  -2
  -8   5   3 16540.0 454.448   1
  -8   5  -2 11216.0 223.221  -2
   8  -5  -2 11216.0 223.221   1
  -8  -5  -1 12001.7 243.018  -2
   8   5  -1 12001.7 243.018   1
  -8  -5   0 261.407 182.525  -2
   8   5   0 261.407 182.525   1
  -8  -5   1 11005.0 279.686  -2
   8   5   1 11005.0 279.686   1
  -8   5   2 13937.8 277.820  -2
   8  -5   2 13937.8 277.820   1
   8  -5   3 3517.20 308.277   1
  -8  -5   3 15643.8 460.609  -2
   8   5   3 15643.8 460.609   1
   8  -5   4 4186.06 200.511   1
   8  -5   5 1597.05 191.086   1
   8  -5   6 9661.72 265.208   1
   8  -5   7 883.262 91.5762   1
   8   5   8 6263.07 118.537   1
   8   5   9 12.7614 96.8686   1
   8   5  10 24.0661 99.2256   1
   8   5  11 1004.24 94.9242   1
   8   5  12 209.500 110.306   1
  -9   5  12 379.325 191.690  -2
   8  -5  12 379.325 191.690   1
   8   5  13 54.9737 118.940   1
  -9  -5  13 1043.67 145.743  -2
   8   5  13 1043.67 145.743   1
  -9  -5  14 216.081 138.454  -2
   8   5  14 216.081 138.454   1
   7  -6  14 516.722 89.3176  -2
  -8   6  14 516.722 89.3176   1
  -8   6  13 1735.79 160.509   1
   7  -6  13 5357.26 152.749  -2
  -8   6  13 5357.26 152.749   1
  -8   6  12 2458.80 145.593   1
   7  -6  12 2927.94 178.955  -2
  -8   6  12 2927.94 178.955   1
  -8  -6  11 215.759 111.110   1
   7   6  11 4416.08 504.317  -2
  -8  -6  11 4416.08 504.317   1
  -8   6  10 1202.40 114.370   1
  -8   6   9 3410.19 139.442   1
  -8  -6   8 201.509 121.391   1
   8   6  -7 2804.07 131.147   1
  -8  -6   6 632.323 128.993   1
   8   6  -5 892.940 191.390   1
  -8   6   4 171.329 156.695   1
   8   6  -3 551.912 258.135   1
   8  -6   3 3061.86 366.686  -2
  -8   6   3 3061.86 366.686   1
   8  -6   2 3781.42 324.163  -2
  -8   6   2 3781.42 324.163   1
  -8  -6  -1 1379.05 307.461  -2
   8   6  -1 1379.05 307.461   1
  -8  -6   0 5995.71 379.902  -2
   8   6   0 5995.71 379.902   1
  -8   6   1 1601.75 301.187  -2
   8  -6   1 1601.75 301.187   1
   8  -6   2 4939.59 563.120   1
   8  -6  -2 3998.23 405.436  -2
  -8   6  -2 3998.23 405.436   1
   8  -6   3 2817.30 509.427   1
  -8  -6   3 2734.75 587.881  -2
   8   6   3 2734.75 587.881   1
   8  -6   4 795.058 240.282   1
  -8   6  -5 2922.70 227.627   1
   8  -6   6 10638.6 120.119   1
   8  -6   7 104.905 94.1092   1
   8   6   8 7579.50 125.224   1
   8  -6   9 2847.53 117.250   1
   8   6  10 6144.55 134.848   1
   8   6  11 140.730 105.286   1
   8   6  12 4081.69 144.629   1
  -9   6  12 5924.89 270.547  -2
   8  -6  12 5924.89 270.547   1
   8   6  13 451.924 125.667   1
  -9   6  13 2970.16 187.567  -2
   8  -6  13 2970.16 187.567   1
   8   6  14 2413.04 207.836   1
   7   7  14 699.176 144.217  -2
  -8  -7  14 699.176 144.217   1
   8  -7 -13 2984.05 157.889   1
   7   7  13 4196.06 124.641  -2
  -8  -7  13 4196.06 124.641   1
  -8   7  12 268.650 123.926   1
   7  -7  12 4726.14 174.601  -2
  -8   7  12 4726.14 174.601   1
  -8   7  11 1552.42 104.498   1
   7   7  11 1696.69 431.396  -2
  -8  -7  11 1696.69 431.396   1
  -8  -7  10 425.267 98.8420   1
  -8   7   9-27.8084 105.948   1
  -8  -7   8 1842.20 141.508   1
  -8   7   7 1872.20 126.081   1
  -8  -7   6 2413.78 131.697   1
  -8  -7   5 1224.07 121.855   1
  -8   7   4 30.5607 160.425   1
   8   7  -3 248.387 256.434   1
   8  -7   3 1578.14 355.655  -2
  -8   7   3 1578.14 355.655   1
   8  -7   2 6125.69 352.730  -2
  -8   7   2 6125.69 352.730   1
   8  -7   1 558.988 306.130  -2
  -8   7   1 558.988 306.130   1
   8  -7   0 683.469 312.522  -2
  -8   7   0 683.469 312.522   1
  -8  -7   1 612.333 300.148  -2
   8   7   1 612.333 300.148   1
   8  -7  -2 6518.51 361.251  -2
  -8   7  -2 6518.51 361.251   1
   8  -7   3 1291.39 298.425   1
  -8  -7   3 2573.82 616.120  -2
   8   7   3 2573.82 616.120   1
   8  -7   4 598.368 121.952   1
   8  -7   5 9421.45 123.040   1
   8  -7   6 1076.60 98.4604   1
   8   7   7 22100.5 167.165   1
   8   7   8 29.6124 103.142   1
   8   7   9 5158.17 138.883   1
   8   7  10 348.828 101.551   1
   8   7  11 8190.91 134.555   1
   8   7  12 316.966 113.483   1
  -9   7  12 4760.94 242.995  -2
   8  -7  12 4760.94 242.995   1
   8   7  13 5442.72 197.327   1
  -9   7  13 5683.49 173.772  -2
   8  -7  13 5683.49 173.772   1
  -8   8  13 774.541 123.992   1
   7  -8  13 913.886 140.215  -2
  -8   8  13 913.886 140.215   1
  -8   8  12 193.443 92.1270   1
   7   8  12 1257.07 175.568  -2
  -8  -8  12 1257.07 175.568   1
  -8   8  11 1083.74 107.221   1
   7   8  11 1185.40 384.347  -2
  -8  -8  11 1185.40 384.347   1
  -8   8  10 495.601 89.8278   1
  -8   8   9 1448.86 113.053   1
  -8   8   8 626.146 116.060   1
   8   8  -7 94.5893 134.934   1
  -8  -8   6 11036.3 180.788   1
  -8   8   5 186.494 111.845   1
  -8   8   4 9425.09 187.791   1
   8  -8   4 9330.49 459.056  -2
  -8   8   4 9330.49 459.056   1
   8   8  -3 2855.98 253.115   1
   8  -8   3 4400.08 310.682  -2
  -8   8   3 4400.08 310.682   1
   8  -8   2 28176.8 457.922  -2
  -8   8   2 28176.8 457.922   1
  -8  -8  -1 1872.52 330.914  -2
   8   8  -1 1872.52 330.914   1
   8  -8   0 34197.4 843.062  -2
  -8   8   0 34197.4 843.062   1
   8  -8  -1 2394.38 348.377  -2
  -8   8  -1 2394.38 348.377   1
  -8   8  -2 21826.9 524.968   1
   8  -8  -2 30402.3 305.811  -2
  -8   8  -2 30402.3 305.811   1
  -8   8  -3 1030.62 220.838   1
  -8  -8   3 4340.31 173.883  -2
   8   8   3 4340.31 173.883   1
   8  -8   4 603.303 134.623   1
  -8  -8   4 9716.39 281.922  -2
   8   8   4 9716.39 281.922   1
  -8   8  -5 148.656 97.6693   1
   8   8   6 3079.99 111.152   1
   8  -8   7 993.278 102.500   1
   8   8   8 306.035 98.5451   1
   8  -8   9 382.823 98.6115   1
   8   8  10 77.7950 92.9611   1
   8   8  11 1541.98 101.608   1
   8   8  12 59.1460 107.937   1
  -9   8  12 1188.70 224.416  -2
   8  -8  12 1188.70 224.416   1
   8  -8  13 629.427 188.949   1
  -8   9  12 80.4982 89.7485   1
   7   9  12 1264.15 210.195  -2
  -8  -9  12 1264.15 210.195   1
  -8   9  11 1643.46 103.779   1
   7   9  11 1901.92 368.217  -2
  -8  -9  11 1901.92 368.217   1
  -8   9  10 1118.47 107.108   1
  -8   9   9 1514.61 105.821   1
  -8   9   8 668.737 114.393   1
  -8  -9   7 4497.07 151.496   1
  -8  -9   6 977.057 142.820   1
  -8   9   5 26311.0 204.160   1
  -8   9   4 132.768 147.559   1
   8  -9   4 7103.98 289.055  -2
  -8   9   4 7103.98 289.055   1
   8   9  -3 9502.54 394.837   1
   8  -9   3 11781.3 281.123  -2
  -8   9   3 11781.3 281.123   1
   8  -9   2 2123.16 178.645  -2
  -8   9   2 2123.16 178.645   1
   8  -9   1 21129.1 221.740  -2
  -8   9   1 21129.1 221.740   1
   8  -9   0 5954.00 169.052  -2
  -8   9   0 5954.00 169.052   1
   8  -9  -1 21280.0 212.454  -2
  -8   9  -1 21280.0 212.454   1
   8  -9  -2 2225.79 150.376  -2
  -8   9  -2 2225.79 150.376   1
   8  -9   3 2039.52 200.976   1
  -8  -9   3 11253.2 210.286  -2
   8   9   3 11253.2 210.286   1
   8  -9   4 7525.63 176.402   1
  -8  -9   4 7831.02 293.348  -2
   8   9   4 7831.02 293.348   1
   8   9   5 3615.18 123.954   1
   8   9   6 612.212 104.369   1
   8   9   7 1554.80 99.3857   1
   8  -9   8 482.046 95.0314   1
   8   9   9 525.407 96.2712   1
   8   9  10 44.4568 89.2125   1
   8   9  11 47.6382 88.3539   1
   8  -9  12 608.109 142.937   1
  -9   9  12 680.545 263.276  -2
   8  -9  12 680.545 263.276   1
  -8 -10  12 239.948 74.2833   1
   7  10  12 4536.86 253.499  -2
  -8 -10  12 4536.86 253.499   1
  -8  10  11 6.04323 72.0210   1
  -8  10  10 354.665 86.9512   1
  -8  10   9 33.2583 98.5224   1
  -8 -10   8 267.643 94.8902   1
  -8  10   7 24.9786 97.8537   1
  -8  10   6 291.188 103.563   1
  -8  10   5 1560.49 133.219   1
   8  10  -4 146.635 190.317   1
   8 -10   4 2314.33 264.725  -2
  -8  10   4 2314.33 264.725   1
   8  10  -3 138.748 212.958   1
   8 -10   3 967.304 223.371  -2
  -8  10   3 967.304 223.371   1
  -8 -10  -2 1430.44 167.770  -2
   8  10  -2 1430.44 167.770   1
   8 -10   1 715.997 150.056  -2
  -8  10   1 715.997 150.056   1
   8 -10   0 1932.08 155.695  -2
  -8  10   0 1932.08 155.695   1
   8 -10  -1 740.111 131.809  -2
  -8  10  -1 740.111 131.809   1
   8 -10   2 238.962 580.589   1
   8 -10  -2 1484.96 151.049  -2
  -8  10  -2 1484.96 151.049   1
  -8  10  -3 1107.69 216.222   1
  -8  10   3 800.705 179.172  -2
   8 -10   3 800.705 179.172   1
   8 -10   4 2556.21 159.332   1
  -8 -10   4 2586.65 266.025  -2
   8  10   4 2586.65 266.025   1
   8  10   5 5222.29 134.887   1
  -8 -10   5 7553.71 625.439  -2
   8  10   5 7553.71 625.439   1
   8 -10   6 1221.43 106.555   1
   8 -10   7 132.983 92.4947   1
   8 -10   8 2291.84 98.6505   1
   8  10   9 19.0760 93.7853   1
   8 -10  10 4286.22 103.432   1
   8 -10  11 1038.17 112.060   1
  -8  11  11 995.304 72.2654   1
  -8  11  10 78.8073 67.8564   1
  -8 -11   9 2062.92 92.7217   1
  -8 -11   8 4326.77 104.190   1
  -8  11   7 2590.52 105.645   1
  -8  11   6 2071.56 108.645   1
   8  11  -5 3482.87 115.954   1
   8  11  -4 58.0292 147.072   1
   8 -11   4 588.463 276.289  -2
  -8  11   4 588.463 276.289   1
   8  11  -3 3397.43 190.511   1
   8 -11   3 6501.90 287.891  -2
  -8  11   3 6501.90 287.891   1
   8  11  -2 176.587 391.365   1
   8 -11   2 5199.88 188.275  -2
  -8  11   2 5199.88 188.275   1
  -8 -11  -1 5110.78 168.971  -2
   8  11  -1 5110.78 168.971   1
   8 -11   0 435.178 148.880  -2
  -8  11   0 435.178 148.880   1
  -8  11   1 5176.07 173.438  -2
   8 -11   1 5176.07 173.438   1
  -8  11   2 5974.18 169.573  -2
   8 -11   2 5974.18 169.573   1
   8 -11   3 4090.65 244.327   1
  -8 -11   3 7345.94 189.633  -2
   8  11   3 7345.94 189.633   1
   8 -11   4 483.411 131.611   1
  -8 -11   4 522.031 231.276  -2
   8  11   4 522.031 231.276   1
   8  11   5 2839.85 126.405   1
  -8 -11   5 6449.16 418.858  -2
   8  11   5 6449.16 418.858   1
   8  11   6 199.665 99.6031   1
   8  11   7 2926.23 107.405   1
   8 -11   8 1895.05 88.3860   1
   8  11   9 2461.69 93.7696   1
   8 -11  10 213.171 93.0797   1
  -8  12  10 292.627 90.3680   1
  -8  12   9 1031.05 71.6354   1
  -8 -12   8 171.992 81.3816   1
   8  12  -7 6547.69 119.954   1
  -8  12   6 8.55334 91.7096   1
   8  12  -5 336.685 96.0907   1
  -8 -12   4 341.285 115.447   1
   8 -12   4 415.146 253.476  -2
  -8  12   4 415.146 253.476   1
   8  12  -3 120.744 146.472   1
   8 -12   3 2350.79 237.131  -2
  -8  12   3 2350.79 237.131   1
   8  12  -2 223.301 260.882   1
  -8 -12  -2 664.581 162.020  -2
   8  12  -2 664.581 162.020   1
   8 -12   1 2405.03 142.211  -2
  -8  12   1 2405.03 142.211   1
  -8 -12   0 1770.52 150.465  -2
   8  12   0 1770.52 150.465   1
  -8  12   1 2547.51 141.032  -2
   8 -12   1 2547.51 141.032   1
  -8  12   2 731.031 135.810  -2
   8 -12   2 731.031 135.810   1
  -8  12  -3 2615.00 237.902   1
  -8  12   3 2828.87 157.750  -2
   8 -12   3 2828.87 157.750   1
   8 -12   4 110.437 110.743   1
  -8 -12   4 433.534 233.336  -2
   8  12   4 433.534 233.336   1
   8  12   5 961.923 97.4752   1
  -8 -12   5 1152.72 328.467  -2
   8  12   5 1152.72 328.467   1
   8 -12   6 83.2370 87.3929   1
   8 -12   7 2442.61 90.6287   1
   8 -12   8 715.016 78.2221   1
   8 -12   9 251.430 81.9465   1
  -8  13   8 68.1276 77.3160   1
   8  13  -7 1871.46 84.8734   1
  -8  13   6 86.9182 90.3540   1
  -8  13   5 1003.38 89.8615   1
   8  13  -4 462.940 100.114   1
   8 -13   4 1210.95 280.136  -2
  -8  13   4 1210.95 280.136   1
   8  13  -3 596.258 118.472   1
   8 -13   3 2232.33 187.519  -2
  -8  13   3 2232.33 187.519   1
   8  13  -2 234.363 174.931   1
  -8 -13  -2 688.044 131.884  -2
   8  13  -2 688.044 131.884   1
  -8 -13  -1 1070.48 138.507  -2
   8  13  -1 1070.48 138.507   1
  -8 -13   0 121.742 133.390  -2
   8  13   0 121.742 133.390   1
  -8 -13   1 1225.70 128.290  -2
   8  13   1 1225.70 128.290   1
  -8  13   2 680.053 123.160  -2
   8 -13   2 680.053 123.160   1
   8 -13   3 1948.77 204.007   1
  -8 -13   3 2639.33 145.508  -2
   8  13   3 2639.33 145.508   1
   8 -13   4 1241.40 115.994   1
  -8 -13   4 1450.39 207.572  -2
   8  13   4 1450.39 207.572   1
   8 -13   5 6406.75 102.755   1
   8 -13   6 50.6475 75.6943   1
   8 -13   7 1826.59 81.7117   1
   8 -13   8 165.771 132.382   1
   8  14  -7 146.995 99.5125   1
  -8  14   6 1605.29 91.4372   1
  -8  14   5 66.7805 86.7430   1
   8  14  -4 1761.99 107.185   1
   8 -14   4 1998.86 234.378  -2
  -8  14   4 1998.86 234.378   1
   8  14  -3 222.478 98.7799   1
   8 -14   3 750.745 194.389  -2
  -8  14   3 750.745 194.389   1
   8  14  -2 712.025 152.475   1
  -8 -14  -2 858.378 136.762  -2
   8  14  -2 858.378 136.762   1
  -8 -14  -1 2350.82 121.573  -2
   8  14  -1 2350.82 121.573   1
  -8 -14   0 3031.07 141.414  -2
   8  14   0 3031.07 141.414   1
  -8  14   1 2162.73 126.978  -2
   8 -14   1 2162.73 126.978   1
  -8 -14   2 716.398 117.487  -2
   8  14   2 716.398 117.487   1
   8 -14   3 251.100 225.655   1
  -8 -14   3 434.968 120.738  -2
   8  14   3 434.968 120.738   1
   8 -14   4 243.877 98.2570   1
  -8 -14   4 1673.49 239.359  -2
   8  14   4 1673.49 239.359   1
   8  14   5 241.064 83.1510   1
   8  14   6 220.412 78.2082   1
  -8  15   4 101.549 139.955   1
   8  15  -3 3859.38 183.750   1
   8 -15   3 6347.38 221.989  -2
  -8  15   3 6347.38 221.989   1
   8  15  -2 189.788 117.400   1
   8 -15   2 94.9945 195.975  -2
  -8  15   2 94.9945 195.975   1
   8  15  -1 3718.62 253.039   1
   8 -15   1 8047.16 143.587  -2
  -8  15   1 8047.16 143.587   1
   8 -15   0 940.696 108.725  -2
  -8  15   0 940.696 108.725   1
  -8 -15   1 7975.32 125.592  -2
   8  15   1 7975.32 125.592   1
  -8  15  -2-42.9567 224.931   1
  -8 -15   2 386.485 109.620  -2
   8  15   2 386.485 109.620   1
   8 -15   3 2165.85 198.584   1
  -8 -15   3 5535.47 154.024  -2
   8  15   3 5535.47 154.024   1
  -9   0  15 1735.63 131.397   1
  -9   0  13 3384.03 168.485   1
  -9   0  11 12816.5 232.977   1
  -9   0   9 79.4909 119.315   1
   9   0  -7 4.90712 276.465   1
   9   0  -5 162.850 219.752   1
   9   0  -3 4949.08 331.087   1
  -9   0  -1 21611.6 476.305  -2
   9   0  -1 21611.6 476.305   1
  -9   0   1 24822.8 495.637  -2
   9   0   1 24822.8 495.637   1
   9   0   3 1284.97 217.927   1
   9   0   5 8725.26 392.244   1
   9   0   7 8991.58 169.731   1
   9   0   9 6109.07 163.242   1
   9   0  11 16050.6 232.986   1
   9   0  13 9387.91 208.875   1
   8  -1  15 3531.98 119.975  -2
  -9   1  15 3531.98 119.975   1
   8   1  14 1237.98 104.566  -2
  -9  -1  14 1237.98 104.566   1
   9  -1 -13 572.335 273.055   1
   8   1  13 2685.92 136.715  -2
  -9  -1  13 2685.92 136.715   1
   9   1 -12 1270.01 154.585   1
   8   1  12 2092.00 228.447  -2
  -9  -1  12 2092.00 228.447   1
  -9   1  11 2111.65 103.372   1
  -9  -1  10 974.168 104.379   1
  -9   1   9 213.747 91.7755   1
  -9   1   8 275.878 92.4171   1
   9   1  -7 4042.82 241.622   1
   9   1  -6 267.846 192.971   1
   9  -1  -5 748.061 161.779   1
   9   1  -4 958.281 205.920   1
   9   1  -3 3434.30 169.445   1
  -9  -1  -2 10521.4 259.646  -2
   9   1  -2 10521.4 259.646   1
  -9   1  -1 3323.58 227.211  -2
   9  -1  -1 3323.58 227.211   1
  -9   1   0 1660.05 215.918  -2
   9  -1   0 1660.05 215.918   1
  -9   1   1 2420.78 214.925  -2
   9  -1   1 2420.78 214.925   1
  -9   1   2 11094.1 247.825  -2
   9  -1   2 11094.1 247.825   1
   9  -1   3-56.8310 165.890   1
   9  -1   4 772.454 216.273   1
   9  -1   5 4017.71 207.772   1
   9   1   6 315.915 184.995   1
   9  -1   7 6370.40 112.812   1
   9   1   8 3894.78 104.791   1
   9   1   9 129.814 94.9733   1
   9   1  10 1000.35 100.662   1
   9   1  11 713.947 105.447   1
   9   1  12 1852.21 122.638   1
 -10   1  12 2361.01 311.149  -2
   9  -1  12 2361.01 311.149   1
   9   1  13 277.984 116.443   1
 -10  -1  13 1172.82 220.284  -2
   9   1  13 1172.82 220.284   1
   9  -1  14 1008.05 221.704   1
 -10  -1  14 1676.39 128.830  -2
   9   1  14 1676.39 128.830   1
   8   2  15 741.719 138.742  -2
  -9  -2  15 741.719 138.742   1
  -8   2 -14 550.416 90.7749  -2
   9  -2 -14 550.416 90.7749   1
   9  -2 -13 341.707 183.343   1
   8   2  13 328.898 142.322  -2
  -9  -2  13 328.898 142.322   1
  -9  -2  12 544.155 139.495   1
   8   2  12 1266.60 196.103  -2
  -9  -2  12 1266.60 196.103   1
  -9  -2  11 803.211 100.743   1
  -9  -2  10 3596.51 112.459   1
  -9  -2   9 4375.48 110.802   1
  -9  -2   8 3860.89 108.937   1
  -9   2   7 1235.42 108.589   1
   9   2  -6 1807.26 212.207   1
   9  -2  -5 16873.9 243.037   1
   9   2  -4 619.257 156.052   1
   9   2  -3 1822.14 160.459   1
  -9   2  -2 2857.77 218.126  -2
   9  -2  -2 2857.77 218.126   1
  -9  -2  -1 83110.9 570.217  -2
   9   2  -1 83110.9 570.217   1
  -9   2   0 9666.80 283.476  -2
   9  -2   0 9666.80 283.476   1
  -9   2   1 79445.0 628.991  -2
   9  -2   1 79445.0 628.991   1
  -9  -2   2 2049.19 235.540  -2
   9   2   2 2049.19 235.540   1
   9   2   3 10172.8 247.211   1
   9   2   4 2880.32 249.593   1
   9  -2   5 15556.2 375.062   1
   9   2   6 3746.73 219.352   1
   9   2   7 4068.35 103.891   1
   9   2   8 1651.04 98.1043   1
   9   2   9 1745.82 96.6625   1
   9   2  10 1304.08 105.260   1
   9   2  11 1547.05 103.550   1
   9   2  12 677.395 103.316   1
 -10   2  12 1968.37 435.639  -2
   9  -2  12 1968.37 435.639   1
   9   2  13 262.485 112.149   1
 -10  -2  13 263.188 184.043  -2
   9   2  13 263.188 184.043   1
 -10  -2  14 608.158 127.231  -2
   9   2  14 608.158 127.231   1
   8  -3  14 1575.18 89.9500  -2
  -9   3  14 1575.18 89.9500   1
   9  -3 -13 561.322 246.400   1
   8   3  13 739.171 136.778  -2
  -9  -3  13 739.171 136.778   1
   9   3 -12-74.9204 135.223   1
   8  -3  12 376.587 189.990  -2
  -9   3  12 376.587 189.990   1
  -9  -3  11 2307.13 107.137   1
  -9   3  10 1972.98 107.611   1
  -9  -3   9 3447.53 111.424   1
  -9   3   8 75.1275 102.294   1
  -9   3   7 80.5441 106.050   1
   9   3  -6 10950.8 243.481   1
   9   3  -5 34.5583 129.442   1
   9   3  -4 6789.20 180.842   1
  -9   3   3 880.612 137.102   1
  -9  -3  -2 9727.38 249.035  -2
   9   3  -2 9727.38 249.035   1
  -9  -3  -1 11039.6 307.268  -2
   9   3  -1 11039.6 307.268   1
  -9  -3   0 8379.07 306.099  -2
   9   3   0 8379.07 306.099   1
  -9   3   1 10209.1 307.102  -2
   9  -3   1 10209.1 307.102   1
  -9   3   2 9911.17 278.441  -2
   9  -3   2 9911.17 278.441   1
   9  -3   3 2098.96 241.519   1
   9   3   4 182.934 226.634   1
   9  -3   5 3187.37 270.784   1
   9   3   6 7183.83 119.452   1
   9  -3   7 391.743 89.1832   1
   9   3   8-44.1967 87.5693   1
   9   3   9 402.301 97.2909   1
   9   3  10 432.480 97.2789   1
   9   3  11 291.732 98.5910   1
   9   3  12 336.806 104.738   1
 -10   3  12 628.000 287.284  -2
   9  -3  12 628.000 287.284   1
   9   3  13 161.918 115.580   1
 -10  -3  13 220.409 174.081  -2
   9   3  13 220.409 174.081   1
 -10  -3  14 490.136 153.980  -2
   9   3  14 490.136 153.980   1
  -8   4 -14 169.564 74.3663  -2
   9  -4 -14 169.564 74.3663   1
  -9   4  13 651.146 188.346   1
   8  -4  13 2281.17 120.702  -2
  -9   4  13 2281.17 120.702   1
  -9  -4  12 305.581 131.233   1
   8  -4  12 1686.40 159.360  -2
  -9   4  12 1686.40 159.360   1
  -9   4  11 1797.93 101.836   1
  -9   4  10 1263.29 109.152   1
  -9  -4   9 2238.77 120.306   1
  -9  -4   8 3225.47 109.536   1
  -9  -4   7 1500.29 94.5050   1
  -9  -4   6 3684.76 135.816   1
   9   4  -5 1624.88 157.576   1
   9  -4  -4 3438.91 166.372   1
   9   4  -3 8743.39 191.383   1
   9   4  -2-36.0377 347.648   1
  -9   4  -2 152.552 203.575  -2
   9  -4  -2 152.552 203.575   1
  -9  -4  -1 33614.8 428.551  -2
   9   4  -1 33614.8 428.551   1
  -9   4   0-5.64494 226.035  -2
   9  -4   0-5.64494 226.035   1
  -9  -4   1 34076.3 446.336  -2
   9   4   1 34076.3 446.336   1
  -9  -4   2 59.1898 224.520  -2
   9   4   2 59.1898 224.520   1
   9  -4   3 6595.45 284.149   1
   9  -4   4 4298.66 279.416   1
   9  -4   5 12626.3 362.489   1
   9   4   6 3662.19 107.757   1
   9  -4   7 3071.75 104.309   1
   9   4   8 1492.33 95.7594   1
   9  -4   9 3905.09 110.924   1
   9   4  10 88.4362 98.3197   1
   9   4  11 3432.39 111.280   1
   9  -4  12 124.667 100.982   1
 -10   4  12 662.252 359.266  -2
   9  -4  12 662.252 359.266   1
   9   4  13 99.7367 124.542   1
 -10  -4  13 1270.29 167.066  -2
   9   4  13 1270.29 167.066   1
   8   5  14 341.204 84.3700  -2
  -9  -5  14 341.204 84.3700   1
   9  -5 -13 596.757 176.227   1
   8  -5  13 1089.02 102.324  -2
  -9   5  13 1089.02 102.324   1
  -9   5  12 84.1660 125.157   1
   8  -5  12 435.260 145.119  -2
  -9   5  12 435.260 145.119   1
  -9   5  11 1271.03 95.5394   1
  -9   5  10 841.299 107.075   1
  -9  -5   9 3248.73 118.662   1
  -9  -5   8 656.199 103.755   1
  -9  -5   7 9672.60 132.456   1
  -9  -5   6 11986.9 144.987   1
   9   5  -5 4414.46 178.275   1
   9  -5  -4 6058.29 169.229   1
   9  -5  -3 2967.07 165.895   1
   9  -5   3 3736.23 551.166  -2
  -9   5   3 3736.23 551.166   1
   9  -5   2 5362.20 215.832  -2
  -9   5   2 5362.20 215.832   1
  -9  -5  -1 2710.71 207.684  -2
   9   5  -1 2710.71 207.684   1
  -9  -5   0 3505.27 256.015  -2
   9   5   0 3505.27 256.015   1
  -9  -5   1 2916.94 246.650  -2
   9   5   1 2916.94 246.650   1
  -9  -5   2 4727.07 322.218  -2
   9   5   2 4727.07 322.218   1
   9  -5   3 811.526 299.752   1
  -9  -5   3 4455.71 516.065  -2
   9   5   3 4455.71 516.065   1
   9  -5   4 8053.63 315.274   1
   9   5   5 2114.29 105.532   1
   9   5   6 5234.91 113.115   1
   9   5   7 6504.08 120.083   1
   9  -5   8 242.340 94.8775   1
   9   5   9 1772.77 96.5648   1
   9   5  10 734.323 92.6111   1
   9   5  11 0.58270 92.0295   1
   9   5  12 75.8608 99.9820   1
 -10   5  12 2029.81 256.262  -2
   9  -5  12 2029.81 256.262   1
   9   5  13 151.700 136.450   1
 -10   5  13 404.130 225.405  -2
   9  -5  13 404.130 225.405   1
   9  -6 -13 2315.39 144.166   1
  -8  -6 -13 3115.84 114.791  -2
   9   6 -13 3115.84 114.791   1
  -9  -6  12 1994.67 103.298   1
   8  -6  12 5334.49 293.333  -2
  -9   6  12 5334.49 293.333   1
  -9   6  11 2484.88 96.6254   1
  -9  -6  10 1988.22 104.513   1
  -9   6   9 767.509 115.751   1
  -9  -6   8 615.063 128.895   1
  -9  -6   7 224.260 108.338   1
  -9   6   6 4731.56 141.891   1
  -9  -6   5 1350.03 125.402   1
  -9   6   4 3105.77 143.811   1
   9   6  -3 527.587 279.149   1
   9  -6   3 3727.44 404.332  -2
  -9   6   3 3727.44 404.332   1
   9  -6   2 1794.37 326.715  -2
  -9   6   2 1794.37 326.715   1
  -9  -6  -1 4982.83 370.841  -2
   9   6  -1 4982.83 370.841   1
   9  -6   0 903.773 397.443  -2
  -9   6   0 903.773 397.443   1
   9  -6  -1 5280.99 474.217  -2
  -9   6  -1 5280.99 474.217   1
   9  -6  -2 2185.18 413.498  -2
  -9   6  -2 2185.18 413.498   1
   9  -6   3 2989.77 217.163   1
  -9  -6   3 4706.37 657.858  -2
   9   6   3 4706.37 657.858   1
  -9   6  -4 1871.05 131.339   1
  -9  -6   4 4975.96 369.297  -2
   9   6   4 4975.96 369.297   1
   9   6   5 4219.09 120.067   1
   9   6   6 553.465 97.4829   1
   9   6   7 3999.99 117.420   1
   9  -6   8 621.430 104.443   1
   9  -6   9 3693.50 115.749   1
   9   6  10 1354.67 108.641   1
   9   6  11 2558.81 109.119   1
   9   6  12 531.663 110.170   1
 -10   6  12 4233.70 385.300  -2
   9  -6  12 4233.70 385.300   1
   9   6  13 4821.67 180.539   1
 -10   6  13 4318.21 182.377  -2
   9  -6  13 4318.21 182.377   1
   9  -7 -13 496.501 142.917   1
   8  -7  13 4463.54 122.310  -2
  -9   7  13 4463.54 122.310   1
  -9  -7  12 5574.27 95.0469   1
   8  -7  12 5283.16 268.809  -2
  -9   7  12 5283.16 268.809   1
  -9  -7  11 414.319 82.1468   1
  -9   7  10 1775.20 97.1593   1
  -9  -7   9 199.146 96.7964   1
  -9  -7   8 1097.77 117.871   1
  -9   7   7 690.552 138.526   1
  -9  -7   6 453.227 115.417   1
  -9   7   5 2428.59 130.423   1
  -9   7   4 303.379 124.951   1
   9   7  -3-14.6815 194.206   1
   9  -7   3 5303.99 301.451  -2
  -9   7   3 5303.99 301.451   1
   9   7   2 2387.85 185.193  -2
  -9  -7   2 2387.85 185.193   1
   9  -7   1 3341.42 219.826  -2
  -9   7   1 3341.42 219.826   1
   9  -7   0 188.312 179.494  -2
  -9   7   0 188.312 179.494   1
   9  -7  -1 2997.13 187.637  -2
  -9   7  -1 2997.13 187.637   1
  -9  -7   2 2188.09 173.122  -2
   9   7   2 2188.09 173.122   1
   9  -7   3 5713.88 252.304   1
  -9  -7   3 5687.19 200.165  -2
   9   7   3 5687.19 200.165   1
   9   7   4 82.0130 126.761   1
  -9  -7   4 503.047 256.711  -2
   9   7   4 503.047 256.711   1
   9   7   5 2452.49 111.357   1
   9   7   6 6443.80 121.413   1
   9   7   7 149.923 106.489   1
   9   7   8 2739.40 120.063   1
   9   7   9 65.5355 90.1147   1
   9   7  10 6568.53 129.451   1
   9   7  11 112.964 93.7799   1
   9  -7  12 5140.74 120.177   1
 -10   7  12 5420.42 345.130  -2
   9  -7  12 5420.42 345.130   1
  -9   8  12 989.051 77.8872   1
   8   8  12 884.058 295.530  -2
  -9  -8  12 884.058 295.530   1
  -9   8  11 151.314 84.5353   1
  -9   8  10 808.486 89.5953   1
  -9   8   9 26.2364 93.0310   1
  -9  -8   8 2660.34 119.418   1
  -9  -8   7 4032.78 157.275   1
  -9  -8   6 565.458 139.977   1
  -9  -8   5 1142.83 129.437   1
  -9   8   4 102.709 148.331   1
   9  -8   4 757.431 567.260  -2
  -9   8   4 757.431 567.260   1
   9   8  -3 7828.21 262.968   1
   9  -8   3 10586.5 290.729  -2
  -9   8   3 10586.5 290.729   1
   9  -8   2 2465.14 189.087  -2
  -9   8   2 2465.14 189.087   1
   9  -8   1 14630.4 214.647  -2
  -9   8   1 14630.4 214.647   1
   9  -8   0 1091.52 161.219  -2
  -9   8   0 1091.52 161.219   1
   9  -8  -1 15018.6 223.121  -2
  -9   8  -1 15018.6 223.121   1
   9  -8  -2 2480.89 165.883  -2
  -9   8  -2 2480.89 165.883   1
  -9   8  -3 3229.88 239.400   1
  -9   8   3 10445.6 206.074  -2
   9  -8   3 10445.6 206.074   1
  -9   8  -4 154.665 117.766   1
  -9  -8   4 536.314 287.045  -2
   9   8   4 536.314 287.045   1
   9   8   5 824.823 107.436   1
   9   8   6 284.879 108.761   1
   9   8   7 1922.97 111.260   1
   9   8   8 628.324 102.287   1
   9   8   9-36.5302 88.4351   1
   9  -8  10 536.015 89.9780   1
   9   8  11 17.5729 93.7842   1
   9  -8  12 1574.98 106.345   1
  -9   9  12 92.3491 79.4629   1
   8   9  12 204.944 230.921  -2
  -9  -9  12 204.944 230.921   1
  -9   9  11 556.604 81.8108   1
  -9   9  10 1887.35 100.825   1
  -9   9   9 51.1917 89.4497   1
  -9   9   8 150.285 94.3179   1
  -9   9   7 20.1975 116.437   1
  -9  -9   6 8980.84 180.743   1
  -9   9   5 545.518 136.193   1
  -9   9   4 15865.2 251.199   1
   9  -9   4 16479.8 476.787  -2
  -9   9   4 16479.8 476.787   1
   9   9  -3 120.135 287.134   1
  -9   9  -3 1933.63 220.939  -2
   9  -9  -3 1933.63 220.939   1
  -9  -9  -2 4518.44 174.077  -2
   9   9  -2 4518.44 174.077   1
   9  -9   1 2006.05 165.460  -2
  -9   9   1 2006.05 165.460   1
   9  -9   0 17492.9 243.120  -2
  -9   9   0 17492.9 243.120   1
   9  -9  -1 2150.17 157.031  -2
  -9   9  -1 2150.17 157.031   1
  -9  -9   2 4742.73 176.725  -2
   9   9   2 4742.73 176.725   1
  -9   9  -3 1911.33 219.943   1
  -9  -9   3 2220.13 183.199  -2
   9   9   3 2220.13 183.199   1
   9   9   4 2908.01 162.210   1
  -9  -9   4 16549.8 418.563  -2
   9   9   4 16549.8 418.563   1
   9   9   5 1581.71 126.068   1
   9   9   6 2396.68 107.389   1
   9   9   7 218.670 96.0776   1
   9  -9   8 2448.60 106.473   1
   9   9   9 145.286 83.6159   1
   9   9  10 95.7476 80.7892   1
   9   9  11 375.514 109.002   1
  -9  10  11 200.592 60.9407   1
  -9  10  10 116.955 77.4182   1
  -9 -10   9 2350.72 86.5421   1
  -9 -10   8 290.721 82.6299   1
  -9  10   7 53.7736 89.2992   1
  -9  10   6 301.020 104.714   1
  -9  10   5 147.263 139.099   1
   9  10  -4 142.418 128.945   1
   9 -10   4 1719.31 508.029  -2
  -9  10   4 1719.31 508.029   1
   9  10  -3 191.640 191.467   1
   9 -10   3-40.9790 325.894  -2
  -9  10   3-40.9790 325.894   1
   9  10  -2 45.1561 253.969   1
  -9 -10  -2 214.330 188.678  -2
   9  10  -2 214.330 188.678   1
  -9  10  -1 1044.11 156.620  -2
   9 -10  -1 1044.11 156.620   1
  -9 -10   0 35.6817 169.627  -2
   9  10   0 35.6817 169.627   1
  -9  10   1 1216.57 161.886  -2
   9 -10   1 1216.57 161.886   1
  -9  10   2 521.712 155.872  -2
   9 -10   2 521.712 155.872   1
   9 -10   3-59.7967 274.410   1
  -9 -10   3 133.509 185.080  -2
   9  10   3 133.509 185.080   1
   9 -10   4 1395.22 167.286   1
  -9 -10   4 1393.88 270.144  -2
   9  10   4 1393.88 270.144   1
   9  10   5 515.825 116.266   1
   9  10   6 1447.93 103.113   1
   9  10   7 97.6566 87.4871   1
   9  10   8 811.969 86.6490   1
   9  10   9 3875.44 105.308   1
   9 -10  10 187.933 80.9123   1
  -9  11  10 61.5724 75.4728   1
  -9 -11   9 961.194 71.4563   1
  -9 -11   8 5377.47 89.7448   1
  -9 -11   7 3155.00 105.741   1
  -9  11   6 1920.63 116.285   1
  -9  11   5 368.054 104.363   1
   9  11  -4 4701.53 154.599   1
   9 -11   4 9443.31 371.250  -2
  -9  11   4 9443.31 371.250   1
   9  11  -3 143.511 140.224   1
   9 -11   3 1622.29 256.410  -2
  -9  11   3 1622.29 256.410   1
   9  11  -2 1718.37 252.786   1
  -9 -11  -2 3344.67 203.333  -2
   9  11  -2 3344.67 203.333   1
  -9 -11  -1 533.840 157.846  -2
   9  11  -1 533.840 157.846   1
  -9 -11   0 3756.32 179.436  -2
   9  11   0 3756.32 179.436   1
  -9  11   1 638.456 146.341  -2
   9 -11   1 638.456 146.341   1
  -9 -11   2 3288.00 164.098  -2
   9  11   2 3288.00 164.098   1
   9 -11   3 1624.53 213.744   1
  -9  11   3 1559.71 187.081  -2
   9 -11   3 1559.71 187.081   1
   9 -11   4 5046.59 161.335   1
  -9 -11   4 10505.9 285.125  -2
   9  11   4 10505.9 285.125   1
   9  11   5 19.3417 97.8951   1
   9  11   6 3008.61 103.708   1
   9  11   7 2299.78 92.0690   1
   9 -11   8 909.107 80.1968   1
   9 -11   9 2143.14 86.1128   1
  -9  12   9 289.179 71.3316   1
  -9  12   8 2922.72 87.3271   1
  -9  12   7 272.122 77.1231   1
  -9  12   6 1597.20 94.6420   1
   9  12  -5 106.444 94.1626   1
   9  12  -4 314.278 116.396   1
   9 -12   4 1817.43 404.234  -2
  -9  12   4 1817.43 404.234   1
   9  12  -3 32.2263 132.819   1
   9 -12   3 363.064 238.342  -2
  -9  12   3 363.064 238.342   1
   9  12  -2 298.851 188.727   1
  -9 -12  -2 2594.63 157.599  -2
   9  12  -2 2594.63 157.599   1
  -9 -12  -1 824.229 139.359  -2
   9  12  -1 824.229 139.359   1
  -9  12   0 590.543 143.462  -2
   9 -12   0 590.543 143.462   1
  -9  12   1 738.225 133.931  -2
   9 -12   1 738.225 133.931   1
  -9  12   2 2527.84 152.893  -2
   9 -12   2 2527.84 152.893   1
   9 -12   3 174.044 168.888   1
  -9 -12   3 186.897 158.825  -2
   9  12   3 186.897 158.825   1
   9 -12   4 1453.56 112.309   1
  -9 -12   4 1745.31 309.244  -2
   9  12   4 1745.31 309.244   1
   9  12   5 88.3970 87.7520   1
   9 -12   6 347.245 83.3501   1
   9  12   7 204.291 65.3890   1
   9 -12   8 1540.85 82.6252   1
  -9  13   7 555.030 81.5931   1
  -9  13   6 773.825 93.7950   1
  -9  13   5 68.5984 76.7757   1
  -9  13   4 183.452 90.2292   1
   9  13  -3 41.5913 116.262   1
   9 -13   3 424.873 203.445  -2
  -9  13   3 424.873 203.445   1
   9  13  -2 1619.55 170.594   1
  -9  13  -2 3034.33 141.121  -2
   9 -13  -2 3034.33 141.121   1
   9 -13   1 713.535 111.807  -2
  -9  13   1 713.535 111.807   1
  -9 -13   0 48.9544 123.148  -2
   9  13   0 48.9544 123.148   1
   9  13   1 1131.94 259.126   1
  -9  13   1 914.663 124.540  -2
   9 -13   1 914.663 124.540   1
  -9 -13   2 3506.83 125.374  -2
   9  13   2 3506.83 125.374   1
   9 -13   3 436.493 146.629   1
  -9 -13   3 515.707 152.150  -2
   9  13   3 515.707 152.150   1
   9 -13   4 1331.42 107.273   1
  -9 -13   4 1529.78 213.119  -2
   9  13   4 1529.78 213.119   1
  -9  13  -5 208.520 78.1855   1
   9 -13   6 1026.96 76.5735   1
   9  13   7 188.132 188.796   1
   9  14  -5 1049.20 98.9568   1
   9  14  -4 112.785 89.1610   1
   9  14  -3 880.013 113.408   1
   9 -14   3 1180.40 162.014  -2
  -9  14   3 1180.40 162.014   1
   9  14  -2 859.742 134.576   1
   9 -14   2 863.632 126.037  -2
  -9  14   2 863.632 126.037   1
   9 -14   1 1818.45 100.508  -2
  -9  14   1 1818.45 100.508   1
   9 -14   0 90.4213 92.4820  -2
  -9  14   0 90.4213 92.4820   1
  -9  14  -1 885.766 247.481   1
  -9 -14   1 1862.65 98.0812  -2
   9  14   1 1862.65 98.0812   1
   9 -14   2 140.241 142.535   1
  -9 -14   2 831.980 125.647  -2
   9  14   2 831.980 125.647   1
   9 -14   3 446.813 113.791   1
  -9 -14   3 1502.21 134.644  -2
   9  14   3 1502.21 134.644   1
   9  14   4 294.019 72.3296   1
 -10   0  14 475.730 97.6917   1
 -10   0  12 13723.5 238.587   1
 -10   0  10 5381.67 191.339   1
 -10   0   8 13357.6 190.827   1
 -10   0   6 744.957 128.862   1
  10   0  -4 6955.72 324.948   1
 -10   0  -2 1399.65 332.845  -2
  10   0  -2 1399.65 332.845   1
 -10   0   0 36574.9 670.441  -2
  10   0   0 36574.9 670.441   1
 -10   0   2 1661.44 311.978  -2
  10   0   2 1661.44 311.978   1
  10   0   4 6679.16 526.011   1
  10   0   6 3780.85 144.015   1
  10   0   8 14180.6 197.459   1
  10   0  10 6061.75 166.370   1
  10   0  12 10911.1 168.027   1
   9  -1  14 1398.15 83.3776  -2
 -10   1  14 1398.15 83.3776   1
  10   1 -13 708.205 170.838   1
   9   1  13 937.447 120.575  -2
 -10  -1  13 937.447 120.575   1
  10  -1 -12 716.692 110.504   1
   9   1  12 2077.48 290.861  -2
 -10  -1  12 2077.48 290.861   1
 -10   1  11 2963.94 109.898   1
 -10   1  10 449.417 98.2099   1
 -10   1   9 265.654 99.6920   1
 -10  -1   8 2205.91 98.3164   1
 -10   1   7 469.226 91.5802   1
 -10   1   6 660.162 87.6161   1
  10  -1  -5 187.891 152.930   1
  10   1  -4 4026.79 225.187   1
  10  -1  -3 597.115 172.015   1
 -10   1  -2 2854.91 238.946  -2
  10  -1  -2 2854.91 238.946   1
 -10   1  -1 19749.0 355.279  -2
  10  -1  -1 19749.0 355.279   1
 -10   1   0 1157.94 233.184  -2
  10  -1   0 1157.94 233.184   1
 -10  -1   1 17630.1 335.687  -2
  10   1   1 17630.1 335.687   1
 -10   1   2 2513.71 262.392  -2
  10  -1   2 2513.71 262.392   1
  10   1   3 3360.66 269.598   1
  10  -1   4 2994.62 273.394   1
  10   1   5 1400.93 123.669   1
  10   1   6 2292.79 108.001   1
  10  -1   7 407.381 88.9606   1
  10  -1   8 239.941 95.3930   1
  10   1   9 2134.84 100.344   1
  10   1  10 19.1223 92.6422   1
  10   1  11 550.182 100.365   1
  10   1  12 1087.46 94.7911   1
  10   1  13 789.308 111.401   1
 -11  -1  13 903.296 179.362  -2
  10   1  13 903.296 179.362   1
   9  -2  14 479.253 80.1859  -2
 -10   2  14 479.253 80.1859   1
  10   2 -13-39.7658 162.090   1
   9   2  13 284.219 123.273  -2
 -10  -2  13 284.219 123.273   1
 -10  -2  12 990.710 144.005   1
   9   2  12 1934.95 228.016  -2
 -10  -2  12 1934.95 228.016   1
 -10  -2  11 1098.62 89.8895   1
  10  -2 -10 2014.24 101.490   1
 -10  -2   9 3529.31 116.728   1
 -10   2   8 1129.82 92.5276   1
  10  -2  -7 934.776 94.5776   1
 -10  -2   6 6783.59 112.707   1
 -10  -2   5 3170.69 112.805   1
  10   2  -4 6528.92 214.295   1
  10   2  -3 7816.42 226.513   1
  10   2  -2 31352.7 834.564   1
 -10  -2  -2 70861.3 535.011  -2
  10   2  -2 70861.3 535.011   1
 -10  -2  -1 1603.22 263.043  -2
  10   2  -1 1603.22 263.043   1
 -10  -2   0 18595.0 417.721  -2
  10   2   0 18595.0 417.721   1
 -10  -2   1 1348.74 259.647  -2
  10   2   1 1348.74 259.647   1
 -10   2   2 70433.0 540.585  -2
  10  -2   2 70433.0 540.585   1
  10  -2   3 603.527 248.092   1
  10  -2   4 8036.71 327.933   1
  10   2   5 2605.81 120.897   1
  10  -2   6 6830.36 125.092   1
  10  -2   7 1198.71 101.361   1
  10   2   8 1220.52 99.5440   1
  10  -2   9 2619.13 105.404   1
  10   2  10 3019.18 107.435   1
  10   2  11 897.089 100.818   1
  10   2  12 567.952 91.2504   1
  10   2  13 137.149 115.740   1
 -11   2  13 377.140 171.339  -2
  10  -2  13 377.140 171.339   1
   9  -3  14 561.447 109.066  -2
 -10   3  14 561.447 109.066   1
  10  -3 -13-4.49157 215.380   1
   9   3  13 139.274 110.022  -2
 -10  -3  13 139.274 110.022   1
  10  -3 -12 347.078 111.635   1
   9   3  12 661.622 213.114  -2
 -10  -3  12 661.622 213.114   1
 -10   3  11 11.2734 85.6756   1
 -10   3  10 2700.85 104.558   1
 -10   3   9 62.2603 105.241   1
 -10   3   8 105.413 94.9627   1
 -10  -3   7 1.41756 90.9962   1
 -10   3   6 2714.84 101.307   1
 -10  -3   5 4716.12 109.283   1
  10   3  -4 518.592 141.173   1
  10   3  -3 234.493 157.973   1
  10   3  -2 1100.42 392.263   1
 -10   3  -2 1724.42 284.533  -2
  10  -3  -2 1724.42 284.533   1
 -10   3  -1 6789.82 300.655  -2
  10  -3  -1 6789.82 300.655   1
 -10   3   0 7282.85 320.165  -2
  10  -3   0 7282.85 320.165   1
 -10  -3   1 6227.39 295.159  -2
  10   3   1 6227.39 295.159   1
 -10  -3   2 1028.44 252.781  -2
  10   3   2 1028.44 252.781   1
  10   3   3 2545.96 268.781   1
  10   3   4 7690.40 141.104   1
  10   3   5 980.976 111.149   1
  10  -3   6 1655.40 99.6946   1
  10   3   7 2322.56 99.3910   1
  10  -3   8 520.897 93.9548   1
  10   3   9 92.6709 90.6341   1
  10   3  10 5.84757 89.1100   1
  10   3  11 8.89267 89.5005   1
  10   3  12 67.9134 96.2738   1
  10   3  13 57.7202 109.455   1
 -11   3  13 1072.44 160.969  -2
  10  -3  13 1072.44 160.969   1
  10  -4 -13 644.791 214.071   1
   9  -4  13 1308.45 94.0552  -2
 -10   4  13 1308.45 94.0552   1
 -10   4  12 495.831 85.5203   1
   9   4  12 769.901 229.140  -2
 -10  -4  12 769.901 229.140   1
 -10   4  11 1811.27 92.4035   1
 -10   4  10 1439.56 96.3163   1
 -10  -4   9 45.9925 98.2883   1
 -10   4   8 2612.14 130.193   1
 -10  -4   7 5577.57 108.073   1
 -10  -4   6 2346.83 97.9152   1
 -10  -4   5 250.025 90.5621   1
 -10  -4   4 2914.19 106.007   1
  10   4  -3 12302.5 224.741   1
 -10  -4  -2 17093.1 307.604  -2
  10   4  -2 17093.1 307.604   1
 -10   4  -1 1966.80 264.665  -2
  10  -4  -1 1966.80 264.665   1
 -10  -4   0 29076.9 473.767  -2
  10   4   0 29076.9 473.767   1
 -10   4   1 1688.26 267.143  -2
  10  -4   1 1688.26 267.143   1
 -10  -4   2 16976.1 433.443  -2
  10   4   2 16976.1 433.443   1
  10   4   3 8622.32 185.007   1
  10   4   4 15607.4 152.344   1
  10   4   5 320.139 96.6184   1
  10   4   6 6226.38 113.435   1
  10   4   7 6083.03 121.589   1
  10   4   8 3848.98 109.613   1
  10   4   9 153.909 88.1278   1
  10  -4  10 3311.60 92.5618   1
  10   4  11 56.4404 84.3199   1
  10   4  12 677.693 95.0836   1
  10  -4  13 122.438 115.591   1
  10  -5 -13 134.892 190.599   1
   9   5  13 216.576 110.951  -2
 -10  -5  13 216.576 110.951   1
 -10  -5  12 2125.35 79.8315   1
   9   5  12 2085.43 333.541  -2
 -10  -5  12 2085.43 333.541   1
 -10   5  11 295.353 78.3156   1
 -10   5  10 563.429 91.7952   1
 -10  -5   9 204.560 96.1849   1
 -10   5   8 1400.02 107.613   1
 -10  -5   7 7762.30 149.019   1
 -10  -5   6 12015.0 142.997   1
 -10  -5   5 271.460 102.556   1
 -10  -5   4 1515.10 112.271   1
 -10   5   3 15079.5 187.310   1
 -10   5  -3 22876.8 430.413  -2
  10  -5  -3 22876.8 430.413   1
  10  -5   2 4993.17 169.742  -2
 -10   5   2 4993.17 169.742   1
 -10  -5  -1 9998.54 252.350  -2
  10   5  -1 9998.54 252.350   1
 -10  -5   0 172.290 204.872  -2
  10   5   0 172.290 204.872   1
 -10  -5   1 10652.7 274.285  -2
  10   5   1 10652.7 274.285   1
 -10  -5   2 5223.13 172.716  -2
  10   5   2 5223.13 172.716   1
  10  -5   3 5856.84 200.517   1
 -10  -5   3 18767.1 281.283  -2
  10   5   3 18767.1 281.283   1
  10   5   4 11081.4 148.800   1
  10   5   5 4359.98 116.795   1
  10   5   6 2511.45 101.172   1
  10   5   7 541.555 95.0901   1
  10   5   8 4431.37 105.018   1
  10   5   9 463.239 91.3544   1
  10   5  10 402.622 83.2952   1
  10   5  11 746.904 92.5291   1
  10   5  12 2279.89 110.107   1
  10  -6 -13 390.331 163.408   1
   9   6  13 3192.80 129.989  -2
 -10  -6  13 3192.80 129.989   1
 -10  -6  12 3971.75 90.9710   1
   9   6  12 4036.60 348.844  -2
 -10  -6  12 4036.60 348.844   1
 -10   6  11 1815.62 83.9312   1
 -10  -6  10 2696.81 93.4747   1
 -10  -6   9 689.083 101.166   1
 -10   6   8 871.858 114.348   1
 -10   6   7 2412.90 143.810   1
 -10  -6   6 487.150 123.294   1
  10   6  -5 924.998 122.036   1
 -10  -6   4 2096.13 134.766   1
  10   6  -3 1799.63 179.631   1
  10  -6   3 2371.15 229.567  -2
 -10   6   3 2371.15 229.567   1
  10  -6   2 2219.09 196.495  -2
 -10   6   2 2219.09 196.495   1
  10  -6   1 521.258 183.876  -2
 -10   6   1 521.258 183.876   1
 -10   6   0 1932.84 172.062  -2
  10  -6   0 1932.84 172.062   1
 -10  -6   1 401.676 156.549  -2
  10   6   1 401.676 156.549   1
 -10   6   2 2550.00 165.117  -2
  10  -6   2 2550.00 165.117   1
  10  -6   3 957.267 180.976   1
 -10  -6   3 2541.52 222.511  -2
  10   6   3 2541.52 222.511   1
  10   6   4 516.360 111.349   1
  10   6   5 193.268 102.146   1
  10   6   6 6087.21 124.538   1
  10   6   7 327.782 95.1133   1
  10   6   8 1085.67 98.5556   1
  10   6   9 697.567 96.7362   1
  10   6  10 5159.97 108.838   1
  10   6  11 102.335 95.2340   1
  10   6  12 1706.13 104.303   1
 -10  -7  12 173.764 70.6830   1
 -10  -7  11 2487.72 81.9447   1
 -10  -7  10 170.133 81.4126   1
 -10  -7   9 2983.18 100.981   1
 -10   7   8 243.095 103.031   1
 -10  -7   7 916.468 125.819   1
 -10  -7   6 1849.65 138.533   1
  10  -7  -5 4137.62 146.167   1
  10   7  -4 300.251 129.335   1
 -10   7   3 96.8143 150.007   1
  10  -7   3 129.178 234.555  -2
 -10   7   3 129.178 234.555   1
 -10  -7  -2 331.500 164.836  -2
  10   7  -2 331.500 164.836   1
  10  -7   1 3987.32 178.731  -2
 -10   7   1 3987.32 178.731   1
  10  -7   0 954.890 159.740  -2
 -10   7   0 954.890 159.740   1
 -10  -7   1 4148.56 167.806  -2
  10   7   1 4148.56 167.806   1
  10  -7  -2 60.8059 153.675  -2
 -10   7  -2 60.8059 153.675   1
  10  -7   3 122.459 172.072   1
 -10  -7   3 43.2168 200.257  -2
  10   7   3 43.2168 200.257   1
 -10   7  -4 1983.71 121.759   1
 -10  -7   4 2681.95 630.379  -2
  10   7   4 2681.95 630.379   1
  10  -7   5 1948.14 112.313   1
  10   7   6 2219.76 112.166   1
  10   7   7 710.668 93.9124   1
  10  -7   8 141.401 88.5579   1
  10  -7   9 4808.99 106.943   1
  10   7  10 85.8151 86.5129   1
  10   7  11 784.196 92.0352   1
 -10  -8  12 213.694 78.7584   1
 -10   8  11 335.256 71.3556   1
 -10  -8  10 2958.64 88.7730   1
 -10   8   9 1024.20 84.3316   1
 -10   8   8 164.348 90.7689   1
 -10  -8   7 16.6432 113.832   1
 -10  -8   6 5070.71 126.537   1
 -10  -8   5 517.483 112.395   1
 -10   8   4 1995.24 152.811   1
 -10  -8   3 41.3457 160.664   1
  10  -8   3 545.843 290.239  -2
 -10   8   3 545.843 290.239   1
  10  -8   2 15281.5 233.866  -2
 -10   8   2 15281.5 233.866   1
  10  -8   1 738.168 160.105  -2
 -10   8   1 738.168 160.105   1
  10  -8   0 6937.12 186.521  -2
 -10   8   0 6937.12 186.521   1
  10  -8  -1 551.319 148.163  -2
 -10   8  -1 551.319 148.163   1
  10  -8  -2 15485.7 203.099  -2
 -10   8  -2 15485.7 203.099   1
  10  -8   3 264.837 181.230   1
 -10  -8   3 276.118 203.449  -2
  10   8   3 276.118 203.449   1
  10   8   4 3573.32 131.515   1
 -10  -8   4 5171.49 433.061  -2
  10   8   4 5171.49 433.061   1
  10   8   5 183.929 113.705   1
  10   8   6 451.209 104.738   1
  10   8   7 161.193 91.7992   1
  10  -8   8 246.642 90.2008   1
  10   8   9 18.0494 79.8110   1
  10  -8  10 155.015 80.0196   1
  10   8  11 1510.60 95.7226   1
 -10   9  11 72.2615 70.6729   1
 -10   9  10 592.482 76.7118   1
 -10   9   9 587.120 74.9548   1
 -10   9   8 1115.12 90.4054   1
 -10  -9   7 2002.99 108.165   1
 -10  -9   6 137.165 110.116   1
 -10   9   5 8067.96 149.719   1
 -10   9   4 4362.25 140.583   1
  10   9  -3 5572.52 208.475   1
  10  -9   3 11043.1 291.531  -2
 -10   9   3 11043.1 291.531   1
  10   9  -2 81.5727 370.378   1
 -10   9  -2 2344.77 199.267  -2
  10  -9  -2 2344.77 199.267   1
 -10  -9  -1 13979.8 230.954  -2
  10   9  -1 13979.8 230.954   1
 -10  -9   0 1351.31 178.631  -2
  10   9   0 1351.31 178.631   1
 -10   9   1 13530.4 212.562  -2
  10  -9   1 13530.4 212.562   1
 -10   9   2 2679.76 163.348  -2
  10  -9   2 2679.76 163.348   1
  10  -9   3 5633.19 216.776   1
 -10  -9   3 11463.4 284.490  -2
  10   9   3 11463.4 284.490   1
  10   9   4 720.728 113.502   1
 -10  -9   4 5302.82 582.762  -2
  10   9   4 5302.82 582.762   1
  10   9   5 2606.59 115.086   1
  10   9   6 1812.37 113.265   1
  10   9   7 5099.34 107.544   1
  10   9   8 36.5794 79.4333   1
  10   9   9 161.654 74.2860   1
  10   9  10 480.967 92.9437   1
 -10  10  10 64.2708 67.8429   1
 -10  10   9 357.427 66.7081   1
 -10 -10   8 4526.94 85.1623   1
 -10  10   7 7.69484 77.3692   1
 -10  10   6 163.258 97.6935   1
 -10  10   5 1692.47 110.227   1
 -10  10   4 73.2139 113.758   1
  10  10  -3 25.2607 142.503   1
 -10  10  -3 876.369 250.410  -2
  10 -10  -3 876.369 250.410   1
  10  10  -2 276.389 252.424   1
  10 -10   2 1241.35 175.155  -2
 -10  10   2 1241.35 175.155   1
 -10 -10  -1 2589.02 170.222  -2
  10  10  -1 2589.02 170.222   1
 -10 -10   0 485.118 160.771  -2
  10  10   0 485.118 160.771   1
 -10  10   1 2689.54 156.465  -2
  10 -10   1 2689.54 156.465   1
 -10 -10   2 1191.13 148.190  -2
  10  10   2 1191.13 148.190   1
  10 -10   3 526.174 147.683   1
 -10 -10   3 654.559 215.608  -2
  10  10   3 654.559 215.608   1
  10  10   4 183.919 111.751   1
 -10 -10   4 400.875 350.833  -2
  10  10   4 400.875 350.833   1
  10  10   5 2023.92 106.624   1
  10  10   6 1550.49 103.828   1
  10  10   7 152.711 91.0614   1
  10  10   8 520.740 76.0471   1
  10  10   9 707.644 82.4693   1
 -10  11   9 740.476 74.9160   1
 -10  11   8 2554.20 76.5886   1
 -10  11   7 267.454 77.2923   1
 -10  11   6 838.558 91.7933   1
  10  11  -5 1394.34 118.099   1
  10  11  -4 791.176 118.023   1
  10 -11   4 1637.30 286.622  -2
 -10  11   4 1637.30 286.622   1
  10  11  -3 1707.65 153.717   1
  10 -11   3 3755.31 292.839  -2
 -10  11   3 3755.31 292.839   1
  10  11  -2 221.204 182.948   1
  10 -11   2 867.489 167.388  -2
 -10  11   2 867.489 167.388   1
 -10 -11  -1 2098.64 158.843  -2
  10  11  -1 2098.64 158.843   1
 -10 -11   0 1770.23 153.226  -2
  10  11   0 1770.23 153.226   1
 -10  11   1 2115.22 136.615  -2
  10 -11   1 2115.22 136.615   1
 -10  11   2 1037.37 130.584  -2
  10 -11   2 1037.37 130.584   1
  10 -11   3 2047.92 142.395   1
 -10 -11   3 4156.60 236.349  -2
  10  11   3 4156.60 236.349   1
  10  11   4 306.791 91.6581   1
  10  11   5 2872.23 97.6170   1
  10  11   6 1286.72 79.4291   1
  10  11   7 43.7386 67.5605   1
  10 -11   8 2804.77 93.4560   1
  10  12  -7 2462.32 85.8225   1
 -10  12   6 213.807 75.9439   1
 -10  12   5 1170.34 101.580   1
  10  12  -4 207.794 111.813   1
  10  12  -3 446.855 126.222   1
  10 -12   3 1118.31 199.516  -2
 -10  12   3 1118.31 199.516   1
  10  12  -2 108.159 162.709   1
  10 -12   2 236.930 130.839  -2
 -10  12   2 236.930 130.839   1
  10 -12   1 2465.03 130.335  -2
 -10  12   1 2465.03 130.335   1
 -10 -12   0 607.712 134.663  -2
  10  12   0 607.712 134.663   1
 -10 -12   1 2263.61 156.436  -2
  10  12   1 2263.61 156.436   1
 -10  12   2 256.798 118.576  -2
  10 -12   2 256.798 118.576   1
  10 -12   3 861.058 124.018   1
 -10 -12   3 1258.22 170.998  -2
  10  12   3 1258.22 170.998   1
  10 -12   4 648.689 84.0466   1
  10 -12   5 1898.17 82.7700   1
  10 -12   6 20.0829 66.3133   1
  10 -12   7 732.130 110.092   1
  10  13  -6 858.964 126.476   1
 -10  13   5 169.923 81.4936   1
 -10  13   4 429.010 83.6025   1
  10  13  -3 101.090 101.421   1
  10 -13   3 1514.46 220.616  -2
 -10  13   3 1514.46 220.616   1
  10  13  -2 52.9756 113.656   1
 -10 -13  -2 382.132 133.836  -2
  10  13  -2 382.132 133.836   1
  10  13  -1 244.250 211.477   1
 -10 -13  -1 502.311 99.1708  -2
  10  13  -1 502.311 99.1708   1
  10  13   0 290.169 95.6267  -2
 -10 -13   0 290.169 95.6267   1
 -10  13  -1 87.1994 237.194   1
  10 -13  -1 520.447 101.057  -2
 -10  13  -1 520.447 101.057   1
  10 -13   2 462.795 194.831   1
 -10 -13   2 504.949 118.981  -2
  10  13   2 504.949 118.981   1
  10 -13   3 1396.71 104.140   1
 -10 -13   3 1847.33 159.464  -2
  10  13   3 1847.33 159.464   1
  10 -13   4 1111.10 71.0695   1
  10  13   5 342.708 90.7200   1
  10  14  -2 244.361 204.072   1
  10 -14   2 604.559 234.587  -2
 -10  14   2 604.559 234.587   1
 -10 -14  -1 185.050 139.030  -2
  10  14  -1 185.050 139.030   1
  10 -14   0 851.902 145.740  -2
 -10  14   0 851.902 145.740   1
 -10 -14   1 299.921 119.131  -2
  10  14   1 299.921 119.131   1
 -10 -14   2 863.964 237.874  -2
  10  14   2 863.964 237.874   1
 -11   0  13 2537.34 117.987   1
 -11   0  11 9555.39 198.738   1
 -11   0   9 5738.07 172.640   1
 -11   0   7 2537.57 139.105   1
  11   0  -5 2783.14 126.858   1
 -11   0   3 5846.26 177.747   1
 -11   0  -1 9504.62 445.261  -2
  11   0  -1 9504.62 445.261   1
 -11   0   1 10327.4 450.351  -2
  11   0   1 10327.4 450.351   1
  11   0   3 509.873 174.846   1
 -11   0   3 4970.70 592.739  -2
  11   0   3 4970.70 592.739   1
  11   0   5 178.271 131.771   1
  11   0   7 23.8521 124.197   1
  11   0   9 8776.89 165.840   1
  11   0  11 2961.59 150.780   1
  11   1 -13 38.4280 137.907   1
  10   1  13 773.822 113.918  -2
 -11  -1  13 773.822 113.918   1
 -11  -1  12 727.922 82.7376   1
 -11   1  11 2983.32 98.2951   1
 -11  -1  10 1271.37 92.9320   1
 -11   1   9 952.870 106.204   1
 -11  -1   8 234.014 105.624   1
 -11   1   7 1183.40 96.5523   1
  11  -1  -6 44.6368 84.9078   1
 -11   1   5 1369.00 86.3418   1
 -11  -1   4 673.973 92.5267   1
  11  -1  -3 3413.59 116.311   1
 -11   1  -2 13639.6 180.100  -2
  11  -1  -2 13639.6 180.100   1
 -11   1  -1 436.468 173.863  -2
  11  -1  -1 436.468 173.863   1
 -11   1   0 271.290 205.124  -2
  11  -1   0 271.290 205.124   1
 -11   1   1 679.710 208.301  -2
  11  -1   1 679.710 208.301   1
 -11   1   2 14329.1 181.910  -2
  11  -1   2 14329.1 181.910   1
  11   1   3 450.663 117.745   1
 -11  -1   3 3237.11 576.600  -2
  11   1   3 3237.11 576.600   1
  11   1   4 602.496 107.143   1
  11   1   5 1117.31 108.255   1
  11   1   6 88.9819 90.6090   1
  11   1   7 692.889 90.4235   1
  11   1   8 520.215 88.8918   1
  11  -1   9 25.0598 89.3222   1
  11   1  10 130.211 89.1250   1
  11   1  11 1409.59 104.099   1
  11   1  12 728.796 82.9904   1
  11   2 -13 203.143 133.502   1
  10  -2  13 338.500 118.606  -2
 -11   2  13 338.500 118.606   1
 -11  -2  12 19.1948 75.3462   1
 -11   2  11 84.6674 83.0693   1
 -11   2  10 1459.79 90.3735   1
 -11  -2   9 7536.08 132.812   1
 -11   2   8 745.424 105.355   1
 -11  -2   7 131.522 98.8134   1
 -11  -2   6 4858.43 104.470   1
 -11  -2   5 12717.2 125.433   1
 -11  -2   4 2717.37 105.584   1
 -11  -2   3 3393.11 115.581   1
 -11  -2  -2 7712.39 165.057  -2
  11   2  -2 7712.39 165.057   1
 -11  -2  -1 43806.4 273.609  -2
  11   2  -1 43806.4 273.609   1
 -11  -2   0 3016.21 155.111  -2
  11   2   0 3016.21 155.111   1
 -11  -2   1 39003.8 238.498  -2
  11   2   1 39003.8 238.498   1
 -11   2   2 8044.83 152.813  -2
  11  -2   2 8044.83 152.813   1
  11  -2   3 13383.7 178.725   1
 -11  -2   3 15501.2 312.677  -2
  11   2   3 15501.2 312.677   1
  11   2   4 1234.96 108.017   1
  11   2   5 4369.84 123.915   1
  11   2   6 598.294 104.213   1
  11   2   7 4868.17 109.096   1
  11  -2   8 1276.10 93.9838   1
  11  -2   9 2316.34 102.519   1
  11   2  10 729.616 93.0477   1
  11   2  11 927.521 84.9363   1
  11   2  12 650.222 84.5455   1
  11   3 -13 761.132 129.447   1
  10   3  13 887.274 93.9670  -2
 -11  -3  13 887.274 93.9670   1
 -11  -3  12 3.18955 70.7605   1
 -11   3  11 2.37650 75.4678   1
 -11   3  10 284.733 83.4689   1
 -11  -3   9 1377.24 103.781   1
 -11  -3   8 422.683 105.868   1
 -11  -3   7 990.249 111.218   1
 -11  -3   6 2134.80 100.604   1
 -11  -3   5 195.007 96.0002   1
 -11   3   4 262.043 95.0198   1
 -11  -3   3 9472.94 141.992   1
  11   3  -2 3994.13 482.824   1
 -11   3  -2 13039.8 196.084  -2
  11  -3  -2 13039.8 196.084   1
 -11   3  -1 1099.65 151.346  -2
  11  -3  -1 1099.65 151.346   1
 -11  -3   0 187.192 136.357  -2
  11   3   0 187.192 136.357   1
 -11  -3   1 1088.10 147.132  -2
  11   3   1 1088.10 147.132   1
 -11  -3   2 14108.9 179.240  -2
  11   3   2 14108.9 179.240   1
  11  -3   3 3553.66 155.147   1
 -11  -3   3 10561.5 270.634  -2
  11   3   3 10561.5 270.634   1
  11   3   4 248.616 106.350   1
  11   3   5 123.111 102.935   1
  11   3   6 5638.22 118.633   1
  11  -3   7 3438.35 110.207   1
  11  -3   8-16.7053 86.9828   1
  11   3   9 625.677 86.2022   1
  11   3  10 431.053 78.4044   1
  11   3  11 75.7312 79.2800   1
  11   3  12-3.62705 84.2687   1
 -11   4  13 1159.76 85.2543   1
 -11  -4  12 19.7489 67.5252   1
 -11   4  11 685.131 74.4285   1
 -11  -4  10 127.340 78.9428   1
 -11  -4   9 2888.72 103.428   1
 -11  -4   8 1273.12 105.027   1
 -11  -4   7 2928.19 119.406   1
 -11  -4   6 3995.99 120.281   1
 -11  -4   5 236.606 93.0908   1
 -11  -4   4 103.229 88.4598   1
 -11  -4   3 9044.95 142.378   1
  11  -4   3 11738.7 637.723  -2
 -11   4   3 11738.7 637.723   1
  11   4  -2 96.2937 429.956   1
 -11   4  -2 576.757 150.881  -2
  11  -4  -2 576.757 150.881   1
 -11   4  -1 5692.98 168.575  -2
  11  -4  -1 5692.98 168.575   1
 -11   4   0 4835.21 162.710  -2
  11  -4   0 4835.21 162.710   1
 -11  -4   1 5812.65 164.322  -2
  11   4   1 5812.65 164.322   1
 -11  -4   2 719.519 151.337  -2
  11   4   2 719.519 151.337   1
  11   4   3 1547.80 144.984   1
 -11  -4   3 8858.51 285.426  -2
  11   4   3 8858.51 285.426   1
  11   4   4 6277.18 128.815   1
  11   4   5 7664.13 138.624   1
  11   4   6 1677.89 105.148   1
  11   4   7 1017.08 95.5390   1
  11   4   8 2869.55 93.5226   1
  11   4   9 3922.01 96.0496   1
  11   4  10 271.895 73.9452   1
  11  -4  11 2033.97 82.1571   1
  11  -4  12 990.508 108.673   1
 -11  -5  12 967.325 77.0598   1
 -11   5  11 1685.54 69.9904   1
 -11   5  10 335.044 80.4202   1
  11  -5  -9 1163.65 87.8629   1
 -11   5   8 240.577 89.2862   1
 -11  -5   7 854.998 105.215   1
 -11  -5   6 1091.74 108.225   1
 -11  -5   5 2928.49 124.798   1
 -11  -5   4 1494.11 109.931   1
 -11   5   3 2093.72 122.905   1
  11  -5   3 2449.19 393.910  -2
 -11   5   3 2449.19 393.910   1
  11  -5  -2 1606.90 451.848   1
 -11  -5  -2 2761.11 174.877  -2
  11   5  -2 2761.11 174.877   1
  11  -5   1 243.099 155.009  -2
 -11   5   1 243.099 155.009   1
  11  -5   0 3822.26 162.232  -2
 -11   5   0 3822.26 162.232   1
 -11  -5   1 404.179 148.954  -2
  11   5   1 404.179 148.954   1
  11  -5   2 1036.91 430.853   1
 -11  -5   2 2250.97 168.179  -2
  11   5   2 2250.97 168.179   1
  11  -5   3 128.806 152.590   1
 -11  -5   3 2070.41 237.001  -2
  11   5   3 2070.41 237.001   1
  11   5   4 8892.15 143.123   1
  11   5   5 1126.43 113.112   1
  11   5   6 273.990 96.4487   1
  11   5   7 1440.96 93.8031   1
  11   5   8 246.504 85.6958   1
  11   5   9 2922.99 84.2922   1
  11  -5  10 103.883 68.9666   1
  11   5  11 556.356 100.989   1
 -11  -6  12 909.212 79.2266   1
 -11  -6  11 3629.20 82.5235   1
 -11  -6  10 1373.52 84.7881   1
 -11  -6   9 4916.98 103.899   1
 -11   6   8 522.802 94.5815   1
 -11  -6   7 890.604 115.648   1
 -11  -6   6 6390.68 150.700   1
 -11  -6   5 2841.03 154.900   1
  11  -6  -4 118.271 143.530   1
 -11   6   3 81.4019 142.476   1
  11  -6   3 1048.32 362.758  -2
 -11   6   3 1048.32 362.758   1
  11  -6   2 3941.42 177.149  -2
 -11   6   2 3941.42 177.149   1
  11  -6   1 180.493 150.570  -2
 -11   6   1 180.493 150.570   1
  11  -6   0 821.328 156.631  -2
 -11   6   0 821.328 156.631   1
  11  -6  -1 175.969 151.733  -2
 -11   6  -1 175.969 151.733   1
 -11   6   2 4122.95 174.417  -2
  11  -6   2 4122.95 174.417   1
 -11   6  -3 670.434 161.022   1
 -11  -6   3 911.968 228.328  -2
  11   6   3 911.968 228.328   1
  11   6   4 3747.63 136.350   1
  11   6   5 602.809 111.755   1
  11   6   6 209.994 100.165   1
  11   6   7 291.211 97.1229   1
  11   6   8 1600.13 93.4853   1
  11   6   9 5003.43 91.6243   1
  11  -6  10 169.180 79.2205   1
  11   6  11 1244.76 100.042   1
 -11   7  11 67.8180 68.0836   1
 -11   7  10 1156.74 80.4939   1
 -11  -7   9 340.568 74.8466   1
 -11  -7   8 4340.35 102.287   1
 -11  -7   7 2508.86 123.235   1
 -11  -7   6 166.179 104.400   1
  11   7  -5 396.014 132.246   1
 -11   7   4 664.981 149.741   1
  11   7  -3 2069.57 148.407   1
  11  -7   3 4461.82 368.897  -2
 -11   7   3 4461.82 368.897   1
  11   7  -2 22.7343 414.748   1
  11  -7   2 58.4956 168.724  -2
 -11   7   2 58.4956 168.724   1
 -11   7  -1 695.177 157.733  -2
  11  -7  -1 695.177 157.733   1
  11   7   0 490.848 150.232  -2
 -11  -7   0 490.848 150.232   1
 -11  -7   1 554.218 159.644  -2
  11   7   1 554.218 159.644   1
 -11   7   2 320.119 151.956  -2
  11  -7   2 320.119 151.956   1
  11  -7   3 2226.44 196.660   1
 -11  -7   3 4867.88 239.613  -2
  11   7   3 4867.88 239.613   1
  11   7   4 160.815 114.647   1
  11   7   5 1761.86 113.162   1
  11   7   6 1483.95 103.105   1
  11   7   7 414.784 93.7236   1
  11  -7   8 391.889 89.5784   1
  11   7   9 202.990 75.1714   1
  11   7  10 1112.25 78.0056   1
  11  -8 -11 138.916 105.386   1
 -11   8  10 1277.84 67.9756   1
 -11   8   9 677.968 70.7185   1
 -11  -8   8 2364.37 82.6420   1
 -11   8   7 882.042 89.4487   1
 -11  -8   6 105.274 101.943   1
 -11   8   5 550.410 111.701   1
 -11   8   4 3769.84 134.867   1
 -11   8   3 3458.98 149.178   1
  11  -8   3 5967.97 372.799  -2
 -11   8   3 5967.97 372.799   1
  11   8  -2 181.099 401.729   1
  11   8   2 275.472 162.426  -2
 -11  -8   2 275.472 162.426   1
 -11  -8  -1 6963.85 188.923  -2
  11   8  -1 6963.85 188.923   1
 -11  -8   0 2012.83 171.609  -2
  11   8   0 2012.83 171.609   1
 -11   8   1 6666.73 194.450  -2
  11  -8   1 6666.73 194.450   1
 -11   8   2 334.260 143.700  -2
  11  -8   2 334.260 143.700   1
  11   8   3 2600.46 155.019   1
 -11  -8   3 5884.46 258.456  -2
  11   8   3 5884.46 258.456   1
  11   8   4 1142.35 117.504   1
  11   8   5 1529.08 107.599   1
  11   8   6 1577.26 102.946   1
  11   8   7 2286.19 98.7554   1
  11   8   8 139.492 81.6885   1
  11   8   9 249.230 65.4016   1
  11   8  10 633.358 114.940   1
 -11  -9  10 440.152 77.9365   1
 -11   9   9 124.989 67.1331   1
 -11   9   8 134.247 68.4435   1
 -11   9   7 179.836 78.2591   1
 -11   9   6 1437.16 96.9992   1
 -11   9   5 2076.76 107.231   1
 -11   9   4 6380.30 138.373   1
  11  -9  -3 785.302 145.240   1
  11  -9   3 1040.44 243.906  -2
 -11   9   3 1040.44 243.906   1
  11   9  -2 2395.99 428.325   1
  11  -9   2 6251.27 196.941  -2
 -11   9   2 6251.27 196.941   1
  11  -9   1 1325.96 152.011  -2
 -11   9   1 1325.96 152.011   1
 -11  -9   0 7527.00 196.760  -2
  11   9   0 7527.00 196.760   1
 -11  -9   1 1336.57 153.850  -2
  11   9   1 1336.57 153.850   1
 -11   9   2 7194.90 165.683  -2
  11  -9   2 7194.90 165.683   1
  11  -9   3 167.470 152.280   1
 -11  -9   3 1075.18 213.029  -2
  11   9   3 1075.18 213.029   1
 -11   9  -4 7181.55 127.753   1
  11   9   5 316.647 94.3085   1
  11   9   6 865.339 96.5403   1
  11   9   7 58.2199 78.8789   1
  11  -9   8 2123.87 76.6066   1
  11   9   9 127.750 89.8710   1
 -11  10   9 1528.33 94.6626   1
 -11  10   8 307.930 61.4679   1
 -11  10   7 34.9988 66.8289   1
 -11  10   6 223.463 81.8887   1
 -11  10   5 120.723 98.6481   1
  11  10  -4 120.625 102.623   1
 -11  10   3 167.809 115.212   1
  11 -10   3 449.309 399.795  -2
 -11  10   3 449.309 399.795   1
  11  10  -2 53.5435 239.960   1
  11 -10   2 772.751 165.254  -2
 -11  10   2 772.751 165.254   1
  11 -10   1 634.990 133.888  -2
 -11  10   1 634.990 133.888   1
 -11 -10   0 2.14635 141.090  -2
  11  10   0 2.14635 141.090   1
 -11 -10   1 623.047 137.021  -2
  11  10   1 623.047 137.021   1
  11 -10   2 578.625 348.251   1
 -11  10   2 772.422 137.058  -2
  11 -10   2 772.422 137.058   1
  11 -10   3 70.0890 126.058   1
 -11 -10   3 115.848 188.763  -2
  11  10   3 115.848 188.763   1
  11 -10   4 87.3047 92.0297   1
  11 -10   5 2071.00 96.9668   1
  11  10   6 661.303 89.3112   1
  11 -10   7 225.728 71.2208   1
  11  10   8 364.874 87.9081   1
 -11  11   7 1228.78 73.9015   1
 -11  11   6 228.418 80.2857   1
 -11  11   5 540.075 95.6878   1
 -11  11   4 1150.63 95.7354   1
 -11  11   3 176.297 111.166   1
  11 -11   3 291.656 358.307  -2
 -11  11   3 291.656 358.307   1
  11  11  -2 2070.71 189.673   1
  11 -11   2 4365.87 194.654  -2
 -11  11   2 4365.87 194.654   1
  11  11  -1 901.682 271.362   1
  11 -11   1 918.604 132.499  -2
 -11  11   1 918.604 132.499   1
  11 -11   0 1990.92 125.557  -2
 -11  11   0 1990.92 125.557   1
 -11 -11   1 775.704 129.648  -2
  11  11   1 775.704 129.648   1
  11 -11   2 2142.03 207.092   1
 -11 -11   2 4361.03 140.791  -2
  11  11   2 4361.03 140.791   1
  11 -11   3 73.4640 110.663   1
 -11 -11   3 138.247 188.797  -2
  11  11   3 138.247 188.797   1
  11  11   4 2589.18 92.2387   1
  11 -11   5 617.145 82.0882   1
  11 -11   6 3326.68 81.0551   1
  11 -11   7 868.215 129.858   1
 -11  12   6 1529.50 107.389   1
 -11  12   5 85.5423 75.0723   1
 -11  12   4 1819.61 98.6003   1
 -11  12   3 589.139 86.6014   1
  11  12  -2 98.7543 105.401   1
  11 -12   2 579.079 174.969  -2
 -11  12   2 579.079 174.969   1
  11  12  -1 64.7403 221.784   1
  11 -12   1 1061.92 119.825  -2
 -11  12   1 1061.92 119.825   1
  11 -12   0 2941.35 116.043  -2
 -11  12   0 2941.35 116.043   1
  11 -12  -1 920.978 115.520  -2
 -11  12  -1 920.978 115.520   1
 -11  12  -2 377.608 115.683   1
 -11 -12   2 569.614 130.276  -2
  11  12   2 569.614 130.276   1
  11 -12   3 259.570 84.6818   1
 -11 -12   3 1123.37 161.217  -2
  11  12   3 1123.37 161.217   1
  11 -12   4 698.912 70.5686   1
 -11  12  -5 92.0380 67.7669   1
  11  13  -3 364.510 184.278   1
  11  13  -2 1585.18 116.980   1
  11 -13   2 2364.73 178.115  -2
 -11  13   2 2364.73 178.115   1
 -11 -13  -1 946.571 149.060  -2
  11  13  -1 946.571 149.060   1
 -11 -13   0 74.2532 125.903  -2
  11  13   0 74.2532 125.903   1
  11 -13  -1 1091.85 101.857  -2
 -11  13  -1 1091.85 101.857   1
 -11  13  -2 575.802 121.996   1
 -11 -13   2 2506.63 183.916  -2
  11  13   2 2506.63 183.916   1
 -12   0  12 1791.56 92.2990   1
 -12   0  10 8177.93 171.116   1
 -12   0   8 5082.17 161.315   1
 -12   0   6 2435.00 149.892   1
 -12   0   4 1817.46 133.731   1
 -12   0  -2 1781.00 191.414  -2
  12   0  -2 1781.00 191.414   1
 -12   0   0 394.910 210.375  -2
  12   0   0 394.910 210.375   1
 -12   0   2 2010.67 200.955  -2
  12   0   2 2010.67 200.955   1
  12   0   4 339.061 131.550   1
  12   0   6 192.537 138.783   1
  12   0   8 5728.53 137.180   1
  12   0  10 1777.47 121.253   1
 -12  -1  12 187.302 66.6158   1
 -12   1  11 1529.44 86.3031   1
 -12   1  10 830.764 82.8020   1
 -12  -1   9 153.626 87.6575   1
 -12  -1   8 1797.30 103.550   1
 -12   1   7 747.701 97.8871   1
 -12  -1   6 149.218 92.9982   1
 -12  -1   5 54.0581 98.0023   1
 -12   1   4 3240.94 108.553   1
  12  -1  -3 84.6532 100.880   1
  12   1  -2 209.414 441.862   1
 -12   1  -2 520.840 138.869  -2
  12  -1  -2 520.840 138.869   1
 -12   1  -1 7655.27 160.207  -2
  12  -1  -1 7655.27 160.207   1
 -12  -1   0 1507.53 145.601  -2
  12   1   0 1507.53 145.601   1
 -12  -1   1 6443.16 146.512  -2
  12   1   1 6443.16 146.512   1
  12   1   2 411.624 424.111   1
 -12  -1   2 581.809 130.154  -2
  12   1   2 581.809 130.154   1
  12   1   3 1226.53 103.705   1
 -12  -1   3 1862.81 551.310  -2
  12   1   3 1862.81 551.310   1
  12   1   4 182.002 96.0997   1
  12  -1   5 42.6958 93.6455   1
  12   1   6 132.180 94.2793   1
  12   1   7 102.821 85.7097   1
  12   1   8 61.2906 75.9968   1
  12   1   9 76.0660 79.6646   1
  12   1  10 146.061 78.8306   1
  12   1  11 243.573 73.9413   1
 -12  -2  12 310.996 64.5472   1
 -12   2  11 205.103 73.7207   1
 -12  -2  10 42.9722 80.5383   1
 -12   2   9 1078.73 91.0411   1
  12  -2  -8 1711.62 102.079   1
 -12  -2   7 163.626 100.118   1
 -12  -2   6 470.987 100.674   1
 -12  -2   5 2893.47 114.862   1
 -12   2   4 3654.66 102.741   1
  12  -2  -3 3167.04 110.567   1
  12   2  -2 6833.08 576.031   1
 -12   2  -2 12846.9 170.937  -2
  12  -2  -2 12846.9 170.937   1
 -12  -2  -1 1622.91 146.071  -2
  12   2  -1 1622.91 146.071   1
 -12  -2   0 488.954 134.295  -2
  12   2   0 488.954 134.295   1
 -12  -2   1 1692.94 126.067  -2
  12   2   1 1692.94 126.067   1
  12   2   2 6074.43 522.090   1
 -12  -2   2 12366.0 164.872  -2
  12   2   2 12366.0 164.872   1
  12   2   3 738.684 103.427   1
  12   2   4 1092.89 99.3771   1
  12   2   5 744.863 98.3579   1
  12   2   6 2096.18 99.3225   1
  12   2   7 754.318 89.7596   1
  12   2   8 956.055 83.7750   1
  12   2   9 824.715 82.9893   1
  12   2  10 3435.90 89.0803   1
  12   2  11 609.501 76.6209   1
 -12  -3  12 845.385 68.0944   1
 -12  -3  11 84.2624 63.9876   1
  12  -3 -10 86.0966 75.2095   1
 -12   3   9 30.4767 83.6400   1
 -12  -3   8 185.018 100.624   1
  12  -3  -7 172.392 107.590   1
 -12  -3   6 1634.82 119.227   1
 -12  -3   5 68.8294 111.809   1
 -12  -3   4 471.264 98.7442   1
 -12  -3   3 278.523 100.734   1
  12   3  -2 5043.83 543.222   1
 -12   3  -2 4560.05 161.430  -2
  12  -3  -2 4560.05 161.430   1
  12   3  -1 1281.71 401.448   1
 -12   3  -1 990.457 143.158  -2
  12  -3  -1 990.457 143.158   1
 -12  -3   0 1245.15 144.210  -2
  12   3   0 1245.15 144.210   1
 -12  -3   1 681.400 139.505  -2
  12   3   1 681.400 139.505   1
 -12   3  -2 73.6141 232.822   1
 -12  -3   2 3772.28 171.161  -2
  12   3   2 3772.28 171.161   1
  12   3   3 594.019 134.074   1
 -12  -3   3 1589.81 370.753  -2
  12   3   3 1589.81 370.753   1
  12   3   4 905.877 113.789   1
  12   3   5 825.710 107.579   1
  12   3   6 2114.81 100.439   1
  12   3   7 273.302 84.5198   1
  12   3   8 702.337 86.3975   1
  12   3   9 13.7535 80.1477   1
  12   3  10 27.8453 69.1402   1
  12  -3  11 62.9205 86.9815   1
 -12   4  12 31.2069 109.847   1
 -12  -4  11 194.307 63.4705   1
 -12   4  10 861.496 71.6280   1
 -12  -4   9 377.075 80.1180   1
 -12  -4   8 1868.38 107.465   1
 -12  -4   7 486.689 107.042   1
 -12  -4   6 1885.79 112.158   1
 -12  -4   5 507.950 101.261   1
 -12  -4   4 285.186 101.619   1
 -12  -4   3 2186.42 116.945   1
  12  -4   3 2017.89 526.181  -2
 -12   4   3 2017.89 526.181   1
  12   4  -2 5837.04 244.573   1
 -12  -4  -2 5029.94 190.031  -2
  12   4  -2 5029.94 190.031   1
 -12   4  -1 835.678 142.541  -2
  12  -4  -1 835.678 142.541   1
 -12  -4   0 342.243 127.654  -2
  12   4   0 342.243 127.654   1
 -12   4   1 842.659 139.399  -2
  12  -4   1 842.659 139.399   1
 -12   4  -2 150.927 381.656   1
 -12  -4   2 4120.88 158.017  -2
  12   4   2 4120.88 158.017   1
  12   4   3 348.887 116.130   1
 -12  -4   3 2025.23 274.332  -2
  12   4   3 2025.23 274.332   1
  12   4   4 3201.41 125.039   1
  12   4   5 101.638 106.920   1
  12  -4   6 1684.75 104.840   1
  12   4   7 1219.18 82.4087   1
  12   4   8 1665.99 83.6748   1
  12   4   9 432.749 77.7573   1
  12   4  10 2333.79 71.6163   1
  12   4  11-11.8786 142.722   1
 -12  -5  11 144.596 65.1899   1
 -12  -5  10 612.641 65.7148   1
 -12   5   9 198.425 73.3609   1
 -12  -5   8 940.993 87.8197   1
 -12  -5   7 418.553 95.9393   1
 -12   5   6 2364.85 109.699   1
 -12  -5   5 252.508 100.301   1
 -12  -5   4 1485.48 108.053   1
 -12   5   3 2994.81 110.651   1
  12   5  -2 219.490 401.215   1
 -12  -5  -2 1485.98 162.878  -2
  12   5  -2 1485.98 162.878   1
 -12   5  -1 5910.47 181.164  -2
  12  -5  -1 5910.47 181.164   1
 -12   5   0 931.757 140.512  -2
  12  -5   0 931.757 140.512   1
 -12   5   1 5702.03 166.829  -2
  12  -5   1 5702.03 166.829   1
 -12   5  -2 1327.15 299.192   1
 -12  -5   2 1829.70 153.615  -2
  12   5   2 1829.70 153.615   1
 -12   5  -3 3140.94 141.782   1
 -12  -5   3 5408.68 236.234  -2
  12   5   3 5408.68 236.234   1
  12   5   4 1353.09 104.007   1
  12   5   5 3269.38 113.525   1
  12   5   6 117.097 93.5473   1
  12   5   7 190.618 79.7611   1
  12   5   8 476.849 77.5767   1
  12  -5   9 711.499 72.5199   1
  12   5  10 751.429 83.9847   1
 -12  -6  11 769.126 96.4319   1
 -12  -6  10 2412.33 70.5018   1
 -12  -6   9 1496.53 75.4758   1
 -12  -6   8 3635.91 100.068   1
 -12   6   7 677.120 88.3592   1
 -12   6   6 1678.41 117.003   1
 -12  -6   5 1653.78 120.336   1
 -12   6   4 40.5361 116.386   1
 -12   6   3 3413.69 138.284   1
  12  -6   3 4018.56 495.710  -2
 -12   6   3 4018.56 495.710   1
  12   6  -2 966.884 293.623   1
  12  -6   2 1344.47 174.720  -2
 -12   6   2 1344.47 174.720   1
  12   6  -1 1809.68 373.693   1
  12  -6   1 1943.02 157.961  -2
 -12   6   1 1943.02 157.961   1
  12  -6   0 1958.15 147.652  -2
 -12   6   0 1958.15 147.652   1
  12  -6  -1 2020.19 153.938  -2
 -12   6  -1 2020.19 153.938   1
  12  -6   2-67.6281 416.812   1
 -12   6   2 1366.22 165.262  -2
  12  -6   2 1366.22 165.262   1
  12  -6   3 409.018 155.786   1
 -12  -6   3 3800.22 248.957  -2
  12   6   3 3800.22 248.957   1
  12   6   4 1692.59 111.803   1
  12  -6   5 79.0448 98.4543   1
  12   6   6 817.658 96.3609   1
  12   6   7 1803.74 92.4377   1
  12   6   8 756.003 80.8149   1
  12   6   9 583.891 76.8307   1
  12   6  10 1732.41 125.616   1
 -12   7  10 489.935 61.4873   1
 -12  -7   9 2431.72 78.6301   1
 -12   7   8 360.012 68.6539   1
 -12   7   7 357.698 74.0842   1
 -12  -7   6 940.855 109.453   1
 -12   7   5 1896.21 110.608   1
 -12   7   4 293.807 117.552   1
 -12   7   3 236.529 134.551   1
  12  -7   3 1076.08 316.800  -2
 -12   7   3 1076.08 316.800   1
  12   7  -2 483.443 268.106   1
  12   7   2 280.984 159.103  -2
 -12  -7   2 280.984 159.103   1
  12  -7   1 46.5945 128.956  -2
 -12   7   1 46.5945 128.956   1
  12   7   0 287.584 136.549  -2
 -12  -7   0 287.584 136.549   1
  12  -7  -1 87.0037 138.444  -2
 -12   7  -1 87.0037 138.444   1
  12  -7   2 78.8583 271.679   1
 -12   7   2 363.258 152.421  -2
  12  -7   2 363.258 152.421   1
 -12   7  -3 673.665 149.349   1
 -12  -7   3 1076.59 222.728  -2
  12   7   3 1076.59 222.728   1
  12   7   4 222.042 98.1675   1
  12   7   5 351.194 99.1830   1
  12   7   6 79.2442 86.3552   1
  12   7   7 27.5470 77.8556   1
  12   7   8 94.3122 73.9355   1
  12   7   9 1053.66 83.1459   1
 -12   8   9 507.337 62.2364   1
 -12   8   8 135.380 60.7287   1
 -12   8   7 693.191 65.6733   1
 -12   8   6 793.867 95.7875   1
 -12   8   5 954.145 94.2920   1
 -12   8   4 2495.35 109.704   1
 -12   8   3 3088.67 132.664   1
  12  -8   3 3451.69 249.391  -2
 -12   8   3 3451.69 249.391   1
  12   8  -2 2903.10 232.076   1
  12  -8   2 8316.00 192.796  -2
 -12   8   2 8316.00 192.796   1
  12   8  -1 540.750 313.980   1
  12  -8   1 885.368 150.649  -2
 -12   8   1 885.368 150.649   1
  12  -8   0 6481.04 174.803  -2
 -12   8   0 6481.04 174.803   1
  12  -8  -1 727.418 138.241  -2
 -12   8  -1 727.418 138.241   1
 -12   8  -2 5969.41 246.060   1
 -12   8   2 9195.92 171.474  -2
  12  -8   2 9195.92 171.474   1
  12   8   3 480.886 135.664   1
 -12  -8   3 3710.63 243.902  -2
  12   8   3 3710.63 243.902   1
  12   8   4 5018.01 114.835   1
  12   8   5 1134.77 94.9578   1
  12   8   6 480.253 77.3885   1
  12   8   7 240.375 75.5680   1
  12   8   8 2906.14 76.2232   1
 -12   9   8 183.040 74.0512   1
 -12   9   7 259.264 64.3163   1
 -12   9   6 640.659 69.6144   1
 -12   9   5 610.332 97.7011   1
 -12   9   4 663.847 88.5138   1
 -12   9   3 2835.67 130.196   1
  12  -9   3 7910.53 468.946  -2
 -12   9   3 7910.53 468.946   1
  12   9  -2 575.944 196.061   1
  12  -9   2 929.424 178.568  -2
 -12   9   2 929.424 178.568   1
  12   9  -1 4312.56 326.084   1
  12  -9   1 9158.24 172.125  -2
 -12   9   1 9158.24 172.125   1
  12  -9   0 723.457 140.084  -2
 -12   9   0 723.457 140.084   1
  12  -9  -1 9022.88 165.502  -2
 -12   9  -1 9022.88 165.502   1
 -12   9  -2 339.930 156.541   1
 -12   9   2 1071.22 159.330  -2
  12  -9   2 1071.22 159.330   1
 -12   9  -3 5107.43 139.592   1
 -12  -9   3 8612.43 245.226  -2
  12   9   3 8612.43 245.226   1
  12  -9   4 93.5099 95.5523   1
 -12   9  -5 4183.15 94.0325   1
  12   9   6 841.573 67.6138   1
  12   9   7 3213.27 86.4819   1
 -12  10   7 121.186 77.2392   1
 -12  10   6 83.1048 70.9736   1
 -12  10   5 46.0839 68.8559   1
 -12  10   4 111.345 90.4954   1
 -12  10   3 39.5697 101.609   1
  12 -10   3 329.195 344.380  -2
 -12  10   3 329.195 344.380   1
  12  10  -2 623.075 149.781   1
  12 -10   2 1013.43 172.104  -2
 -12  10   2 1013.43 172.104   1
  12  10  -1 47.2679 233.359   1
  12 -10   1 413.893 127.554  -2
 -12  10   1 413.893 127.554   1
  12 -10   0 427.749 114.458  -2
 -12  10   0 427.749 114.458   1
  12 -10  -1 354.284 121.117  -2
 -12  10  -1 354.284 121.117   1
 -12  10  -2 208.588 134.327   1
 -12 -10   2 737.397 153.025  -2
  12  10   2 737.397 153.025   1
  12 -10   3 241.066 91.3548   1
 -12 -10   3 216.368 215.175  -2
  12  10   3 216.368 215.175   1
  12 -10   4 145.325 77.1461   1
  12 -10   5 7.41747 74.6920   1
  12 -10   6 1013.82 73.8905   1
 -12  11   5 582.848 81.9931   1
 -12  11   4 623.631 77.4495   1
 -12  11   3 802.875 89.5061   1
  12  11  -2 106.832 104.547   1
  12 -11   2 415.186 167.490  -2
 -12  11   2 415.186 167.490   1
  12  11  -1 2672.72 225.198   1
  12 -11   1 3042.94 117.808  -2
 -12  11   1 3042.94 117.808   1
  12 -11   0 3086.34 108.122  -2
 -12  11   0 3086.34 108.122   1
  12 -11  -1 2891.04 106.574  -2
 -12  11  -1 2891.04 106.574   1
 -12  11  -2 107.022 112.823   1
 -12 -11   2 490.237 124.310  -2
  12  11   2 490.237 124.310   1
 -12  11  -3 2058.34 79.7097   1
 -12  11  -4 300.974 71.2707   1
  12  11   5 1221.59 123.859   1
  12  12  -3 681.480 118.934   1
  12  12  -2 21.9746 104.653   1
  12  12   1 1062.12 122.323  -2
 -12 -12   1 1062.12 122.323   1
  12 -12   0 230.028 95.4665  -2
 -12  12   0 230.028 95.4665   1
  12 -12  -1 1316.97 112.115  -2
 -12  12  -1 1316.97 112.115   1
 -12  12  -2 158.325 165.608   1
 -12 -12   2 195.261 235.280  -2
  12  12   2 195.261 235.280   1
 -13   0  11 1177.01 110.116   1
 -13   0   9 3646.19 136.269   1
 -13   0   7 796.363 123.253   1
 -13   0   5 4322.25 168.902   1
 -13   0   3 917.764 147.606   1
 -13   0  -1 260.372 186.414  -2
  13   0  -1 260.372 186.414   1
 -13   0   1 410.660 178.130  -2
  13   0   1 410.660 178.130   1
  13   0   3 114.524 121.488   1
  13   0   5 1218.50 122.738   1
  13   0   7 546.651 113.504   1
  13   0   9 3015.09 109.980   1
 -13  -1  11 301.009 62.7405   1
 -13  -1  10 1478.36 75.6428   1
 -13  -1   9 2050.87 83.0934   1
 -13  -1   8 318.923 83.3910   1
 -13  -1   7 275.964 83.8989   1
 -13  -1   6 728.020 99.2335   1
 -13  -1   5 870.658 99.9817   1
 -13  -1   4 49.5739 88.3600   1
 -13  -1   3 608.821 110.155   1
 -13   1  -2 1145.84 151.924  -2
  13  -1  -2 1145.84 151.924   1
 -13   1  -1 485.408 142.273  -2
  13  -1  -1 485.408 142.273   1
 -13   1   0 1086.86 155.371  -2
  13  -1   0 1086.86 155.371   1
 -13  -1   1 410.182 136.631  -2
  13   1   1 410.182 136.631   1
  13  -1   2 1040.07 228.089   1
 -13   1   2 1332.56 135.443  -2
  13  -1   2 1332.56 135.443   1
  13   1   3 240.200 88.5632   1
  13  -1   4 1000.30 87.2248   1
  13   1   5 89.9870 84.0666   1
  13   1   6 554.959 81.2059   1
  13   1   7 53.8905 80.4134   1
  13   1   8 208.521 76.2682   1
  13   1   9 598.734 75.4485   1
  13   1  10 383.557 92.2981   1
 -13   2  11 259.103 63.9230   1
 -13   2  10 412.243 67.6256   1
 -13  -2   9 580.952 79.2755   1
 -13  -2   8 412.477 90.3834   1
 -13   2   7 394.184 90.4374   1
 -13  -2   6 268.379 100.245   1
 -13   2   5 685.417 96.7714   1
 -13   2   4 786.109 91.7842   1
 -13  -2   3 2485.92 107.061   1
  13   2  -2 287.541 388.708   1
 -13   2  -2 872.545 148.105  -2
  13  -2  -2 872.545 148.105   1
 -13  -2  -1 4284.98 174.416  -2
  13   2  -1 4284.98 174.416   1
 -13   2   0 993.444 147.379  -2
  13  -2   0 993.444 147.379   1
 -13  -2   1 4100.31 146.018  -2
  13   2   1 4100.31 146.018   1
  13  -2   2 433.537 263.638   1
 -13  -2   2 839.452 151.327  -2
  13   2   2 839.452 151.327   1
  13   2   3 1746.28 98.4116   1
  13   2   4 368.236 87.2833   1
  13   2   5 3007.90 94.2183   1
  13   2   6 995.367 88.3489   1
  13   2   7 2727.58 96.3740   1
  13   2   8 315.380 82.9623   1
  13   2   9 4608.54 84.0533   1
  13   2  10 455.362 86.2963   1
 -13  -3  11 571.576 113.867   1
 -13  -3  10 52.3491 62.1336   1
 -13   3   9 39.6800 69.4549   1
 -13   3   8 364.433 88.4642   1
 -13  -3   7 14.2590 99.1412   1
 -13  -3   6 67.8193 107.970   1
 -13  -3   5 345.615 106.903   1
 -13  -3   4 185.382 94.3495   1
 -13  -3   3 4453.77 109.235   1
  13   3  -2 313.545 253.079   1
 -13  -3  -2 1840.69 177.644  -2
  13   3  -2 1840.69 177.644   1
 -13   3  -1 1376.13 168.254  -2
  13  -3  -1 1376.13 168.254   1
 -13   3   0 982.326 145.451  -2
  13  -3   0 982.326 145.451   1
 -13   3   1 1434.89 139.311  -2
  13  -3   1 1434.89 139.311   1
 -13   3  -2 1878.90 201.492   1
 -13  -3   2 2350.70 153.530  -2
  13   3   2 2350.70 153.530   1
  13   3   3 243.163 95.5728   1
  13   3   4 440.071 90.4556   1
  13   3   5 37.2162 80.1926   1
  13   3   6 790.216 82.0613   1
  13   3   7 2336.09 91.8536   1
  13   3   8 86.0496 78.5912   1
  13  -3   9-13.1015 71.3556   1
  13   3  10-30.0996 197.736   1
 -13   4  10 93.1475 61.9713   1
 -13   4   9 1174.44 71.8494   1
 -13  -4   8 531.188 80.8576   1
 -13  -4   7 1969.54 106.617   1
 -13  -4   6 806.586 106.274   1
 -13  -4   5 536.835 101.919   1
 -13   4   4 723.324 100.548   1
  13  -4  -3 1395.42 97.8516   1
  13   4  -2 591.211 186.386   1
  13  -4   2 1162.28 161.890  -2
 -13   4   2 1162.28 161.890   1
 -13   4  -1 2640.61 154.619  -2
  13  -4  -1 2640.61 154.619   1
 -13   4   0 1976.83 147.877  -2
  13  -4   0 1976.83 147.877   1
 -13   4   1 2014.30 141.233  -2
  13  -4   1 2014.30 141.233   1
 -13   4  -2 415.431 210.557   1
 -13   4   2 1151.92 146.016  -2
  13  -4   2 1151.92 146.016   1
  13   4   3 589.524 87.6278   1
  13   4   4 595.602 93.1453   1
  13   4   5 1222.88 89.5573   1
  13  -4   6 513.945 78.9054   1
  13   4   7 1106.72 80.4213   1
  13   4   8 116.016 70.7325   1
  13  -4   9 1128.66 73.3815   1
 -13  -5  10 114.715 69.2543   1
 -13   5   9 903.250 66.5353   1
 -13   5   8 184.788 70.4954   1
  13  -5  -7 312.745 86.6525   1
 -13  -5   6 10.5377 91.3581   1
 -13  -5   5 3127.30 108.569   1
 -13   5   4 146.919 92.9868   1
 -13   5   3 245.920 89.7936   1
  13   5  -2 2071.21 225.739   1
  13  -5   2 3267.52 143.102  -2
 -13   5   2 3267.52 143.102   1
 -13  -5  -1 1058.22 121.505  -2
  13   5  -1 1058.22 121.505   1
 -13   5   0 3853.83 145.303  -2
  13  -5   0 3853.83 145.303   1
 -13   5   1 1044.82 130.882  -2
  13  -5   1 1044.82 130.882   1
 -13   5  -2 1633.07 167.417   1
 -13   5   2 3352.71 164.472  -2
  13  -5   2 3352.71 164.472   1
  13  -5   3 210.048 89.4229   1
 -13   5  -4 4395.10 96.3576   1
 -13   5  -5 59.4067 80.5880   1
  13  -5   6 163.590 68.3833   1
  13  -5   7 65.1919 65.1158   1
  13  -5   8 921.888 74.7392   1
  13   5   9 758.504 92.1614   1
 -13  -6   9 2676.26 77.6479   1
 -13   6   8 740.095 77.6279   1
 -13  -6   7 1088.24 87.8841   1
 -13  -6   6 277.486 90.7348   1
  13  -6  -5 3655.19 134.337   1
 -13   6   4 1527.79 104.102   1
 -13   6   3 494.989 93.2235   1
  13   6  -2 509.451 205.961   1
  13  -6   2 764.122 145.246  -2
 -13   6   2 764.122 145.246   1
  13   6   1 480.255 123.563  -2
 -13  -6   1 480.255 123.563   1
  13  -6   0 1594.59 128.928  -2
 -13   6   0 1594.59 128.928   1
  13  -6  -1 424.877 129.448  -2
 -13   6  -1 424.877 129.448   1
 -13   6  -2 169.805 130.526   1
 -13   6   2 697.608 172.394  -2
  13  -6   2 697.608 172.394   1
  13  -6   3 145.993 97.1754   1
 -13  -6   3 1154.29 492.300  -2
  13   6   3 1154.29 492.300   1
  13   6   4 1203.31 90.7414   1
  13   6   5 24.7989 82.1587   1
  13   6   6 510.863 73.7171   1
  13   6   7 94.5145 70.1064   1
  13   6   8 1317.45 72.3548   1
 -13  -7   9 475.061 106.093   1
 -13  -7   8 1686.26 73.4182   1
 -13   7   7 38.1975 68.2243   1
 -13   7   6 255.101 74.9101   1
 -13   7   5 20.3805 96.4636   1
 -13   7   4 415.124 92.2073   1
 -13   7   3 424.315 91.1183   1
  13   7  -2 666.136 159.386   1
  13  -7   2 1293.74 145.472  -2
 -13   7   2 1293.74 145.472   1
  13  -7   1 85.4793 113.033  -2
 -13   7   1 85.4793 113.033   1
  13  -7   0 363.172 114.717  -2
 -13   7   0 363.172 114.717   1
 -13  -7   1 196.086 116.417  -2
  13   7   1 196.086 116.417   1
  13  -7   2 443.195 128.271   1
 -13  -7   2 1330.79 180.224  -2
  13   7   2 1330.79 180.224   1
  13  -7   3 156.683 90.5422   1
 -13  -7   3 479.234 464.883  -2
  13   7   3 479.234 464.883   1
  13  -7   4 43.7456 86.6847   1
  13   7   5 82.2230 74.6725   1
  13   7   6 33.9371 64.8457   1
  13   7   7 239.776 65.9239   1
  13  -7   8 350.065 189.499   1
 -13   8   8 304.721 123.041   1
 -13   8   7 226.589 76.1478   1
 -13   8   6 98.4869 66.0910   1
 -13   8   5 698.972 89.8792   1
 -13   8   4 641.735 89.8488   1
 -13   8   3 1318.82 86.3824   1
  13   8  -2 1264.69 152.326   1
  13  -8   2 1716.61 157.960  -2
 -13   8   2 1716.61 157.960   1
  13  -8   1 5700.69 151.879  -2
 -13   8   1 5700.69 151.879   1
  13  -8   0 291.654 123.105  -2
 -13   8   0 291.654 123.105   1
  13  -8  -1 6132.47 136.604  -2
 -13   8  -1 6132.47 136.604   1
 -13   8  -2 369.596 129.100   1
 -13  -8   2 1799.06 183.306  -2
  13   8   2 1799.06 183.306   1
 -13   8  -3 1792.55 90.5083   1
  13  -8   4 203.764 78.9761   1
 -13   8  -5 1799.47 72.2336   1
  13  -8   6 515.970 65.3318   1
  13   8   7 1247.78 132.596   1
 -13   9   6 89.2649 101.184   1
 -13   9   5 173.574 65.2112   1
 -13   9   4 872.584 99.5681   1
 -13   9   3 522.620 98.9539   1
  13  -9  -2 1397.63 142.305   1
  13  -9   2 6417.29 198.661  -2
 -13   9   2 6417.29 198.661   1
  13  -9   1 125.332 122.723  -2
 -13   9   1 125.332 122.723   1
  13  -9   0 2761.24 118.619  -2
 -13   9   0 2761.24 118.619   1
  13  -9  -1 142.842 116.150  -2
 -13   9  -1 142.842 116.150   1
 -13   9  -2 5500.80 162.478   1
 -13  -9   2 7325.00 185.720  -2
  13   9   2 7325.00 185.720   1
  13  -9   3 105.143 75.7329   1
 -13   9  -4 2451.06 72.0329   1
  13  -9   5 18.5693 63.6296   1
  13  10  -5 337.935 104.244   1
 -13  10   4 84.4236 79.2402   1
 -13  10   3 12.1038 96.0021   1
  13 -10  -2 165.746 111.084   1
  13 -10   2 845.168 139.693  -2
 -13  10   2 845.168 139.693   1
  13 -10   1 364.836 103.922  -2
 -13  10   1 364.836 103.922   1
  13 -10   0 246.729 110.826  -2
 -13  10   0 246.729 110.826   1
  13 -10  -1 453.747 97.8391  -2
 -13  10  -1 453.747 97.8391   1
 -13  10  -2 315.755 107.933   1
 -13 -10   2 246.794 144.724  -2
  13  10   2 246.794 144.724   1
 -13  10  -3 167.713 75.3889   1
  13 -10   4 88.1245 77.3222   1
  13  11   0 539.451 194.168   1
  13 -11   0 491.228 233.347  -2
 -13  11   0 491.228 233.347   1
 -14   0  10 2110.35 173.313   1
 -14   0   8 1940.71 120.914   1
 -14   0   6 3364.49 142.854   1
 -14   0   4 3525.88 147.412   1
  14   0  -2 2046.88 205.928   1
  14   0   2 4022.18 316.045  -2
 -14   0   2 4022.18 316.045   1
 -14   0   0 930.909 205.848  -2
  14   0   0 930.909 205.848   1
  14   0   2 1442.19 273.822   1
 -14   0   2 3519.07 193.546  -2
  14   0   2 3519.07 193.546   1
  14   0   4 247.307 116.863   1
  14   0   6 925.872 105.602   1
  14   0   8 2440.26 117.269   1
 -14  -1   9 586.862 74.6825   1
 -14   1   8 1563.97 87.0453   1
 -14  -1   7 865.291 91.5170   1
 -14  -1   6 302.169 89.7243   1
 -14   1   5 606.545 88.5933   1
 -14  -1   4 625.854 87.6488   1
 -14   1   3-22.3318 83.1696   1
  14  -1  -2 533.552 127.719   1
  14   1   2 717.769 171.937  -2
 -14  -1   2 717.769 171.937   1
 -14   1  -1 215.695 120.394  -2
  14  -1  -1 215.695 120.394   1
 -14   1   0 235.669 128.034  -2
  14  -1   0 235.669 128.034   1
 -14   1   1 182.113 122.909  -2
  14  -1   1 182.113 122.909   1
  14  -1   2 34.8347 201.044   1
 -14  -1   2 487.713 127.899  -2
  14   1   2 487.713 127.899   1
  14   1   3 356.838 79.4074   1
  14   1   4 415.932 77.0859   1
  14   1   5 430.904 77.4132   1
  14   1   6 43.8785 70.1274   1
  14   1   7 355.142 74.2027   1
  14   1   8 455.594 75.4338   1
 -14  -2   9 178.283 69.8607   1
 -14  -2   8 67.1420 78.8728   1
 -14  -2   7 397.093 96.3565   1
 -14  -2   6 1518.72 100.845   1
 -14  -2   5 337.662 89.3708   1
 -14   2   4 585.286 86.7325   1
 -14  -2   3 622.426 76.9980   1
  14   2  -2 3352.28 168.819   1
  14  -2   2 7283.77 163.499  -2
 -14   2   2 7283.77 163.499   1
 -14   2  -1 590.419 125.294  -2
  14  -2  -1 590.419 125.294   1
 -14   2   0 4376.43 152.539  -2
  14  -2   0 4376.43 152.539   1
 -14   2   1 595.170 125.864  -2
  14  -2   1 595.170 125.864   1
  14  -2   2 4100.77 202.339   1
 -14   2   2 7154.31 159.772  -2
  14  -2   2 7154.31 159.772   1
  14   2   3 49.8650 74.5096   1
  14   2   4 2507.63 84.1180   1
  14   2   5 377.477 75.9434   1
  14   2   6 5010.38 89.9380   1
  14   2   7 292.333 69.4329   1
  14   2   8 2009.35 78.5529   1
 -14  -3   9 72.5108 60.9812   1
 -14   3   8 158.825 70.0216   1
 -14  -3   7 117.672 89.6584   1
 -14  -3   6 59.3961 96.5726   1
 -14  -3   5 143.508 98.0985   1
 -14  -3   4 541.005 94.3522   1
 -14   3   3 213.258 84.1559   1
  14   3  -2 1125.76 130.657   1
  14  -3   2 1908.73 142.816  -2
 -14   3   2 1908.73 142.816   1
  14  -3   1 1885.60 132.013  -2
 -14   3   1 1885.60 132.013   1
 -14   3   0 531.859 121.894  -2
  14  -3   0 531.859 121.894   1
 -14   3   1 2238.49 117.007  -2
  14  -3   1 2238.49 117.007   1
  14  -3   2 505.613 177.092   1
 -14  -3   2 1782.18 149.626  -2
  14   3   2 1782.18 149.626   1
  14  -3   3 245.968 81.4787   1
  14   3   4 115.467 76.3763   1
  14   3   5 627.584 75.7991   1
  14   3   6 435.641 69.0337   1
  14   3   7 85.1724 64.7934   1
  14   3   8 48.2853 74.0256   1
 -14  -4   9 67.4151 84.0379   1
 -14   4   8 1041.36 66.0149   1
 -14  -4   7 246.596 79.5248   1
 -14   4   6 1489.19 99.7749   1
 -14  -4   5 545.718 96.0986   1
 -14  -4   4 670.347 83.8306   1
 -14   4   3 1334.26 91.7800   1
  14   4  -2 2608.33 173.982   1
  14  -4   2 4435.39 150.259  -2
 -14   4   2 4435.39 150.259   1
  14  -4   1 1710.66 126.681  -2
 -14   4   1 1710.66 126.681   1
  14   4   0 823.096 281.451   1
 -14  -4   0 1570.45 134.394  -2
  14   4   0 1570.45 134.394   1
 -14   4   1 1731.24 116.827  -2
  14  -4   1 1731.24 116.827   1
 -14   4  -2 1670.85 141.457   1
 -14  -4   2 4265.24 152.674  -2
  14   4   2 4265.24 152.674   1
  14  -4   3 1246.64 89.4469   1
  14  -4   4 877.314 76.0121   1
  14  -4   5 83.6053 69.9369   1
  14   4   6 2604.16 68.9144   1
  14  -4   7 104.830 65.6831   1
  14  -4   8 176.077 108.158   1
 -14   5   8 990.770 68.5552   1
 -14  -5   7 24.1133 81.3220   1
 -14  -5   6 917.116 80.3403   1
 -14   5   5 98.1192 88.8672   1
 -14   5   4 1219.14 82.1983   1
 -14   5   3 133.176 78.6112   1
  14   5  -2 451.015 142.587   1
  14  -5   2 478.031 133.788  -2
 -14   5   2 478.031 133.788   1
  14  -5   1 3955.12 126.617  -2
 -14   5   1 3955.12 126.617   1
 -14   5   0 1977.51 111.744  -2
  14  -5   0 1977.51 111.744   1
 -14   5   1 3719.41 112.884  -2
  14  -5   1 3719.41 112.884   1
  14  -5   2 82.8552 113.161   1
 -14  -5   2 470.559 141.244  -2
  14   5   2 470.559 141.244   1
  14  -5   3 1489.20 76.3719   1
  14  -5   4 38.5625 70.7730   1
  14   5   5 1361.93 72.5921   1
  14   5   6 47.8736 65.4592   1
  14   5   7 579.958 71.3556   1
 -14   6   7 249.763 70.3729   1
 -14   6   6 1593.16 84.8559   1
 -14   6   5 169.378 86.2344   1
 -14   6   4 1366.86 98.2349   1
 -14   6   3 392.825 84.6017   1
  14   6  -2 824.515 123.523   1
  14  -6   2 1245.42 152.990  -2
 -14   6   2 1245.42 152.990   1
  14  -6   1 963.068 110.394  -2
 -14   6   1 963.068 110.394   1
 -14   6   0 1700.82 116.115  -2
  14  -6   0 1700.82 116.115   1
 -14   6   1 909.313 102.564  -2
  14  -6   1 909.313 102.564   1
  14  -6   2 51.2640 91.5817   1
 -14  -6   2 903.854 158.637  -2
  14   6   2 903.854 158.637   1
  14  -6   3 293.069 72.7099   1
  14  -6   4 170.121 74.9940   1
  14  -6   5 129.694 68.5372   1
  14  -6   6 35.7345 67.1205   1
  14   7  -7 886.087 186.229   1
 -14   7   6 103.623 66.9409   1
 -14   7   5 843.127 79.2847   1
 -14   7   4 663.119 84.4989   1
 -14   7   3 610.650 79.8503   1
 -14  -7   2 22.4147 105.648   1
  14  -7   2 135.183 148.778  -2
 -14   7   2 135.183 148.778   1
  14  -7   1 777.183 108.679  -2
 -14   7   1 777.183 108.679   1
  14   7   0-9.08883 222.878   1
 -14   7   0 90.7069 101.490  -2
  14  -7   0 90.7069 101.490   1
 -14   7  -1 546.347 221.335   1
 -14   7   1 796.385 106.361  -2
  14  -7   1 796.385 106.361   1
  14  -7   2 113.806 94.1521   1
 -14  -7   2 66.4542 141.060  -2
  14   7   2 66.4542 141.060   1
  14  -7   3 117.285 62.8951   1
  14  -7   4 118.751 57.6921   1
  14  -7   5 64.5139 59.1293   1
 -14   8   5 35.9825 76.2669   1
 -14   8   4 218.503 83.2094   1
  14   8  -3 469.474 91.8293   1
  14  -8  -2 624.116 112.119   1
  14  -8   2 3078.23 231.581  -2
 -14   8   2 3078.23 231.581   1
  14  -8   1 686.325 118.334  -2
 -14   8   1 686.325 118.334   1
 -14   8   0 1955.20 116.988  -2
  14  -8   0 1955.20 116.988   1
 -14   8   1 490.231 104.572  -2
  14  -8   1 490.231 104.572   1
 -14   8  -2 2806.44 115.041   1
 -14  -8   2 3497.86 149.744  -2
  14   8   2 3497.86 149.744   1
  14  -8   3 118.409 62.6182   1
  14   8   4 721.697 66.0308   1
 -14   9   3 305.175 103.730   1
 -14   9   2 130.863 99.5897   1
  14  -9  -1 1364.17 212.748   1
  14  -9   1 2902.31 126.899  -2
 -14   9   1 2902.31 126.899   1
  14  -9   0 165.562 107.977  -2
 -14   9   0 165.562 107.977   1
 -14   9  -1 2478.40 217.964   1
 -14   9   1 2841.81 129.276  -2
  14  -9   1 2841.81 129.276   1
 -14   9  -2 218.508 109.020   1
 -14  -9   2 765.493 182.405  -2
  14   9   2 765.493 182.405   1
 -15   0   7 2613.15 127.402   1
 -15   0   5 4179.18 141.838   1
 -15   0   3 4014.32 132.298   1
  15   0   1 3301.45 184.958  -2
 -15   0   1 3301.45 184.958   1
 -15   0   1 3286.70 214.757  -2
  15   0   1 3286.70 214.757   1
  15   0   3 809.046 103.111   1
  15   0   5 571.262 89.8644   1
  15   0   7 358.910 183.476   1
 -15  -1   8 1340.65 99.0401   1
 -15  -1   7 468.723 78.6330   1
 -15  -1   6 34.0249 79.7400   1
 -15  -1   5 315.231 77.1334   1
 -15  -1   4 1339.28 78.0372   1
 -15  -1   3 449.525 78.4601   1
 -15   1   2 119.017 91.0393   1
  15   1   2 335.802 180.805  -2
 -15  -1   2 335.802 180.805   1
  15   1   1 1182.79 106.888  -2
 -15  -1   1 1182.79 106.888   1
  15   1   0 89.8455 112.039  -2
 -15  -1   0 89.8455 112.039   1
 -15   1   1 800.517 125.231  -2
  15  -1   1 800.517 125.231   1
  15  -1   2 13.3228 109.329   1
 -15  -1   2 150.661 169.233  -2
  15   1   2 150.661 169.233   1
  15  -1   3 532.524 75.0544   1
  15  -1   4 672.907 68.8202   1
  15  -1   5 54.9371 62.3558   1
  15  -1   6 231.734 62.0711   1
 -15  -2   7 196.538 67.1389   1
 -15  -2   6 243.923 76.2100   1
 -15  -2   5 1111.62 88.0692   1
 -15  -2   4 241.744 79.3854   1
 -15   2   3 897.879 86.0228   1
 -15   2   2 930.294 101.783   1
  15   2   2 1441.83 182.829  -2
 -15  -2   2 1441.83 182.829   1
  15  -2   1 4570.60 99.5250  -2
 -15   2   1 4570.60 99.5250   1
  15  -2   0 656.564 97.3607  -2
 -15   2   0 656.564 97.3607   1
 -15   2   1 4488.94 113.618  -2
  15  -2   1 4488.94 113.618   1
  15  -2   2 500.918 106.180   1
 -15   2   2 1813.62 155.678  -2
  15  -2   2 1813.62 155.678   1
  15  -2   3 4096.47 87.4945   1
  15  -2   4 46.6524 71.4345   1
  15   2   5 2474.49 69.4091   1
  15  -2   6 79.1541 61.7891   1
 -15   3   7 214.019 75.5233   1
 -15  -3   6 218.103 68.6359   1
 -15  -3   5 217.642 75.4193   1
 -15   3   4 68.3856 87.0471   1
 -15   3   3 695.120 89.6473   1
 -15  -3   2 377.624 78.3617   1
  15  -3   2 723.241 251.079  -2
 -15   3   2 723.241 251.079   1
  15  -3   1 586.978 94.0625  -2
 -15   3   1 586.978 94.0625   1
  15  -3   0 1485.53 95.7218  -2
 -15   3   0 1485.53 95.7218   1
 -15   3  -1 580.086 250.848   1
 -15   3   1 684.575 108.697  -2
  15  -3   1 684.575 108.697   1
  15  -3   2 153.903 92.4991   1
 -15  -3   2 898.906 167.854  -2
  15   3   2 898.906 167.854   1
  15  -3   3 415.993 72.1048   1
  15  -3   4 790.905 75.0825   1
  15  -3   5 385.962 68.4523   1
  15  -3   6 58.3197 71.1183   1
 -15   4   7 1212.57 128.346   1
 -15   4   6 121.303 75.5290   1
 -15   4   5 810.932 76.8148   1
 -15   4   4 31.1100 80.3019   1
 -15   4   3 932.787 79.9179   1
 -15   4   2 1222.88 81.8577   1
  15  -4   2 2510.62 244.253  -2
 -15   4   2 2510.62 244.253   1
  15  -4   1 5087.60 105.876  -2
 -15   4   1 5087.60 105.876   1
[truncated: 140,712 more chars]
