# Supplementary material for: Reversible Dissociation of a Dialumene
Source: Angew Chem Int Ed Engl. 2021 Oct 7;60(46):24702–8. doi: 10.1002/anie.202111385 (PMC8596890; doi:10.1002/anie.202111385)
Supplement: Supplementary file 1 — Supporting Information [file ANIE-60-24702-s002.zip › 4.cif]

data_mo_mc21031_0m
_audit_creation_date               2021-07-30
_audit_creation_method
;
Olex2 1.2
(compiled 2018.05.29 svn.r3508 for OlexSys, GUI svn.r5506)
;
_shelx_SHELXL_version_number       '2018/3'
_audit_contact_author_address      ?
_audit_contact_author_email        ?
_audit_contact_author_name         ''
_audit_contact_author_phone        ?
_publ_contact_author_id_orcid      ?
_publ_section_references
;
Dolomanov, O.V., Bourhis, L.J., Gildea, R.J, Howard, J.A.K. & Puschmann, H.
 (2009), J. Appl. Cryst. 42, 339-341.

Sheldrick, G.M. (2015). Acta Cryst. C71, 3-8.
;
_chemical_name_common              ?
_chemical_name_systematic          ?
_chemical_formula_moiety           'C50 H78 Al2 N2 P2'
_chemical_formula_sum              'C50 H78 Al2 N2 P2'
_chemical_formula_weight           823.04
_chemical_melting_point            ?
loop_
  _atom_type_symbol
  _atom_type_description
  _atom_type_scat_dispersion_real
  _atom_type_scat_dispersion_imag
  _atom_type_scat_source
 'C' 'C' 0.0033 0.0016 'International Tables Vol C Tables 4.2.6.8 and 6.1.1.4'
 'H' 'H' 0.0000 0.0000 'International Tables Vol C Tables 4.2.6.8 and 6.1.1.4'
 'Al' 'Al' 0.0645 0.0514 'International Tables Vol C Tables 4.2.6.8 and 6.1.1.4'
 'N' 'N' 0.0061 0.0033 'International Tables Vol C Tables 4.2.6.8 and 6.1.1.4'
 'P' 'P' 0.1023 0.0942 'International Tables Vol C Tables 4.2.6.8 and 6.1.1.4'

_shelx_space_group_comment
;
The symmetry employed for this shelxl refinement is uniquely defined
by the following loop, which should always be used as a source of
symmetry information in preference to the above space-group names.
They are only intended as comments.
;
_space_group_crystal_system        'monoclinic'
_space_group_IT_number             14
_space_group_name_H-M_alt          'P 1 21/c 1'
_space_group_name_Hall             '-P 2ybc'
loop_
  _space_group_symop_operation_xyz
 'x, y, z'
 '-x, y+1/2, -z+1/2'
 '-x, -y, -z'
 'x, -y-1/2, z-1/2'

_cell_length_a                     8.5372(9)
_cell_length_b                     18.1329(18)
_cell_length_c                     31.742(3)
_cell_angle_alpha                  90
_cell_angle_beta                   94.142(3)
_cell_angle_gamma                  90
_cell_volume                       4900.9(9)
_cell_formula_units_Z              4
_cell_measurement_reflns_used      9905
_cell_measurement_temperature      100(2)
_cell_measurement_theta_max        30.54
_cell_measurement_theta_min        2.68
_shelx_estimated_absorpt_T_max     0.969
_shelx_estimated_absorpt_T_min     0.911
_exptl_absorpt_coefficient_mu      0.158
_exptl_absorpt_correction_T_max    0.7461
_exptl_absorpt_correction_T_min    0.7216
_exptl_absorpt_correction_type     multi-scan
_exptl_absorpt_process_details    
 'SADABS-2016/2 (Bruker,2016/2) was used for absorption correction. wR2(int) was 0.1442 before and 0.0576 after correction. The Ratio of minimum to maximum transmission is 0.9672. The \l/2 correction factor is Not present.'
_exptl_absorpt_special_details     ?
_exptl_crystal_colour              colourless
_exptl_crystal_colour_primary      colourless
_exptl_crystal_density_diffrn      1.115
_exptl_crystal_density_meas        ?
_exptl_crystal_density_method      ?
_exptl_crystal_description         slab
_exptl_crystal_F_000               1792
_exptl_crystal_recrystallization_method 
 'Crystallised from a concentrated pentane solution at room temperature'
_exptl_crystal_size_max            0.602
_exptl_crystal_size_mid            0.304
_exptl_crystal_size_min            0.201
_exptl_transmission_factor_max     ?
_exptl_transmission_factor_min     ?
_diffrn_reflns_av_R_equivalents    0.0374
_diffrn_reflns_av_unetI/netI       0.0198
_diffrn_reflns_Laue_measured_fraction_full  0.999
_diffrn_reflns_Laue_measured_fraction_max  0.997
_diffrn_reflns_limit_h_max         12
_diffrn_reflns_limit_h_min         -12
_diffrn_reflns_limit_k_max         25
_diffrn_reflns_limit_k_min         -25
_diffrn_reflns_limit_l_max         44
_diffrn_reflns_limit_l_min         -45
_diffrn_reflns_number              165160
_diffrn_reflns_point_group_measured_fraction_full  0.999
_diffrn_reflns_point_group_measured_fraction_max  0.997
_diffrn_reflns_theta_full          25.242
_diffrn_reflns_theta_max           30.552
_diffrn_reflns_theta_min           2.233
_diffrn_ambient_temperature        100.0
_diffrn_detector_area_resol_mean   ?
_diffrn_measured_fraction_theta_full  0.999
_diffrn_measured_fraction_theta_max  0.997
_diffrn_measurement_device_type    'Bruker APEX-II CCD'
_diffrn_measurement_method         '\f and \w scans'
_diffrn_radiation_type             MoK\a
_diffrn_radiation_wavelength       0.71073
_diffrn_source                     ?
_diffrn_standards_number           0
_reflns_Friedel_coverage           0.000
_reflns_Friedel_fraction_full      .
_reflns_Friedel_fraction_max       .
_reflns_number_gt                  13644
_reflns_number_total               14968
_reflns_special_details
;
 Reflections were merged by SHELXL according to the crystal
 class for the calculation of statistics and refinement.
 
 _reflns_Friedel_fraction is defined as the number of unique
 Friedel pairs measured divided by the number that would be
 possible theoretically, ignoring centric projections and
 systematic absences.
;
_reflns_threshold_expression       'I > 2\s(I)'
_computing_cell_refinement         'SAINT V8.40A (?, 2016)'
_computing_data_collection         ?
_computing_data_reduction          'SAINT V8.40A (?, 2016)'
_computing_molecular_graphics      'Olex2 (Dolomanov et al., 2009)'
_computing_publication_material    'Olex2 (Dolomanov et al., 2009)'
_computing_structure_refinement    'ShelXL (Sheldrick, 2015)'
_computing_structure_solution      'SHELXT 2018/2 (Sheldrick, 2018)'
_refine_diff_density_max           0.823
_refine_diff_density_min           -0.758
_refine_diff_density_rms           0.050
_refine_ls_extinction_coef         .
_refine_ls_extinction_method       none
_refine_ls_goodness_of_fit_ref     1.096
_refine_ls_hydrogen_treatment      constr
_refine_ls_matrix_type             full
_refine_ls_number_parameters       682
_refine_ls_number_reflns           14968
_refine_ls_number_restraints       251
_refine_ls_R_factor_all            0.0489
_refine_ls_R_factor_gt             0.0448
_refine_ls_restrained_S_all        1.090
_refine_ls_shift/su_max            0.001
_refine_ls_shift/su_mean           0.000
_refine_ls_structure_factor_coef   Fsqd
_refine_ls_weighting_details      
 'w=1/[\s^2^(Fo^2^)+(0.0426P)^2^+2.7868P] where P=(Fo^2^+2Fc^2^)/3'
_refine_ls_weighting_scheme        calc
_refine_ls_wR_factor_gt            0.1138
_refine_ls_wR_factor_ref           0.1163
_refine_special_details           
 'Some poorly fitting reflections were omitted during refinement, as listed in the embedded res file. Disordered components were controlled with SADI, RIGU, DELU and SIMU restraints.'
_olex2_refinement_description
;
1. Restrained distances
 C33A-C32A \\sim C33A-C29A
 with sigma of 0.02
 C31A-C30A \\sim C31-C30
 with sigma of 0.02
 C30A-C29A \\sim C32A-C31A
 with sigma of 0.02
2. Rigid bond restraints
 C27, C31, C33, C28, C32, C29, C30
 with sigma for 1-2 distances of 0.01 and sigma for 1-3 distances of 0.01
 C27A, C31A, C33A, C28A, C32A, C29A, C30A
 with sigma for 1-2 distances of 0.01 and sigma for 1-3 distances of 0.01
3. Uiso/Uaniso restraints and constraints
C27A \\sim C31A \\sim C33A \\sim C28A \\sim C32A \\sim C29A \\sim C30A: within
2A with sigma of 0.04 and sigma for terminal atoms of 0.08 within 2A
C27 \\sim C31 \\sim C33 \\sim C28 \\sim C32 \\sim C29 \\sim C30: within 2A with
sigma of 0.04 and sigma for terminal atoms of 0.08 within 2A
4. Rigid body (RIGU) restrains
 C27, C31, C33, C28, C32, C29, C30
 with sigma for 1-2 distances of 0.004 and sigma for 1-3 distances of 0.004
 C27A, C31A, C33A, C28A, C32A, C29A, C30A
 with sigma for 1-2 distances of 0.004 and sigma for 1-3 distances of 0.004
5. Others
 Sof(C4A)=Sof(C5A)=Sof(H5A)=Sof(C6A)=Sof(H6AA)=Sof(H6AB)=Sof(C7A)=Sof(H7AA)=
 Sof(H7AB)=Sof(C8A)=Sof(H8A)=Sof(C9A)=Sof(H9AA)=Sof(H9AB)=1-FVAR(1)
 Sof(C4)=Sof(C5)=Sof(H5)=Sof(C6)=Sof(H6A)=Sof(H6B)=Sof(C7)=Sof(H7A)=Sof(H7B)=
 Sof(C8)=Sof(H8)=Sof(C9)=Sof(H9A)=Sof(H9B)=FVAR(1)
 Sof(C19A)=Sof(C20A)=Sof(H20D)=Sof(H20E)=Sof(H20F)=Sof(C21A)=Sof(H21D)=
 Sof(H21E)=Sof(H21F)=Sof(C22A)=Sof(H22D)=Sof(H22E)=Sof(H22F)=1-FVAR(2)
 Sof(C19)=Sof(C20)=Sof(H20A)=Sof(H20B)=Sof(H20C)=Sof(C21)=Sof(H21A)=Sof(H21B)=
 Sof(H21C)=Sof(C22)=Sof(H22A)=Sof(H22B)=Sof(H22C)=FVAR(2)
 Sof(C27A)=Sof(C28A)=Sof(C29A)=Sof(H29A)=Sof(C30A)=Sof(H30C)=Sof(H30D)=
 Sof(C31A)=Sof(H31C)=Sof(H31D)=Sof(C32A)=Sof(H32A)=Sof(C33A)=Sof(H33C)=
 Sof(H33D)=1-FVAR(3)
 Sof(C27)=Sof(C28)=Sof(C29)=Sof(H29)=Sof(C30)=Sof(H30A)=Sof(H30B)=Sof(C31)=
 Sof(H31A)=Sof(H31B)=Sof(C32)=Sof(H32)=Sof(C33)=Sof(H33A)=Sof(H33B)=FVAR(3)
6.a Ternary CH refined with riding coordinates:
 C5(H5), C5A(H5A), C8(H8), C8A(H8A), C29(H29), C29A(H29A), C32(H32), C32A(H32A)
6.b Secondary CH2 refined with riding coordinates:
 C1(H1A,H1B), C2(H2A,H2B), C6(H6A,H6B), C6A(H6AA,H6AB), C7(H7A,H7B), C7A(H7AA,
 H7AB), C9(H9A,H9B), C9A(H9AA,H9AB), C30(H30A,H30B), C30A(H30C,H30D), C31(H31A,
 H31B), C31A(H31C,H31D), C33(H33A,H33B), C33A(H33C,H33D)
6.c Aromatic/amide H refined with riding coordinates:
 C12(H12), C14(H14), C36(H36), C38(H38)
6.d Idealised Me refined as rotating group:
 C16(H16A,H16B,H16C), C17(H17A,H17B,H17C), C18(H18A,H18B,H18C), C20(H20A,H20B,
 H20C), C20A(H20D,H20E,H20F), C21(H21A,H21B,H21C), C21A(H21D,H21E,H21F),
 C22(H22A,H22B,H22C), C22A(H22D,H22E,H22F), C24(H24A,H24B,H24C), C25(H25A,H25B,
 H25C), C26(H26A,H26B,H26C), C40(H40A,H40B,H40C), C41(H41A,H41B,H41C), C42(H42A,
 H42B,H42C), C44(H44A,H44B,H44C), C45(H45A,H45B,H45C), C46(H46A,H46B,H46C),
 C48(H48A,H48B,H48C), C49(H49A,H49B,H49C), C50(H50A,H50B,H50C)
;
_atom_sites_solution_hydrogens     geom
_atom_sites_solution_primary       ?
_atom_sites_solution_secondary     ?
loop_
  _atom_site_label
  _atom_site_type_symbol
  _atom_site_fract_x
  _atom_site_fract_y
  _atom_site_fract_z
  _atom_site_U_iso_or_equiv
  _atom_site_adp_type
  _atom_site_occupancy
  _atom_site_site_symmetry_order
  _atom_site_calc_flag
  _atom_site_refinement_flags_posn
  _atom_site_refinement_flags_adp
  _atom_site_refinement_flags_occupancy
  _atom_site_disorder_assembly
  _atom_site_disorder_group
 P1 P 0.24835(4) 0.30012(2) 0.48369(2) 0.02157(7) Uani 1 1 d . . . . .
 P2 P 0.39671(4) 0.23168(2) 0.28256(2) 0.02271(7) Uani 1 1 d . . . . .
 Al1 Al 0.33416(4) 0.23432(2) 0.42133(2) 0.01694(7) Uani 1 1 d . . . . .
 Al2 Al 0.36577(4) 0.29700(2) 0.35025(2) 0.01830(7) Uani 1 1 d . . . . .
 N1 N 0.24183(11) 0.14977(5) 0.44485(3) 0.01819(17) Uani 1 1 d . . . . .
 N2 N 0.28527(13) 0.37666(6) 0.31586(3) 0.02226(19) Uani 1 1 d . . . . .
 C1 C 0.56626(14) 0.24220(7) 0.41551(4) 0.0238(2) Uani 1 1 d . . . . .
 H1A H 0.624742 0.252112 0.443006 0.029 Uiso 1 1 calc R . . . .
 H1B H 0.608536 0.197194 0.402806 0.029 Uiso 1 1 calc R . . . .
 C2 C 0.57037(14) 0.30965(7) 0.38517(4) 0.0258(2) Uani 1 1 d . . . . .
 H2A H 0.661208 0.307142 0.367515 0.031 Uiso 1 1 calc R . . . .
 H2B H 0.573531 0.356829 0.400904 0.031 Uiso 1 1 calc R . . . .
 C3 C 0.17086(18) 0.15796(7) 0.48103(5) 0.0308(3) Uani 1 1 d . . . . .
 C4 C 0.1788(4) 0.22346(19) 0.50624(11) 0.0188(5) Uani 0.600(4) 1 d . . P A 1
 C4A C 0.1276(6) 0.2201(3) 0.49910(16) 0.0183(8) Uani 0.400(4) 1 d . . P A 2
 C5 C 0.1016(3) 0.20426(12) 0.54673(8) 0.0258(5) Uani 0.600(4) 1 d . . P A 1
 H5 H 0.123557 0.239212 0.570797 0.031 Uiso 0.600(4) 1 calc R . P A 1
 C5A C 0.0185(5) 0.20149(17) 0.53408(10) 0.0220(7) Uani 0.400(4) 1 d . . P A 2
 H5A H -0.037326 0.244337 0.545988 0.026 Uiso 0.400(4) 1 calc R . P A 2
 C6 C -0.0748(3) 0.18741(13) 0.53519(8) 0.0321(6) Uani 0.600(4) 1 d . . P A 1
 H6A H -0.131871 0.178846 0.560806 0.039 Uiso 0.600(4) 1 calc R . P A 1
 H6B H -0.126131 0.228063 0.518581 0.039 Uiso 0.600(4) 1 calc R . P A 1
 C6A C 0.1089(5) 0.1513(2) 0.56676(11) 0.0291(8) Uani 0.400(4) 1 d . . P A 2
 H6AA H 0.044578 0.139881 0.590664 0.035 Uiso 0.400(4) 1 calc R . P A 2
 H6AB H 0.208381 0.174640 0.577809 0.035 Uiso 0.400(4) 1 calc R . P A 2
 C7 C -0.0669(4) 0.1163(2) 0.50844(13) 0.0315(7) Uani 0.600(4) 1 d . . P A 1
 H7A H -0.111756 0.124618 0.479188 0.038 Uiso 0.600(4) 1 calc R . P A 1
 H7B H -0.124437 0.075438 0.521100 0.038 Uiso 0.600(4) 1 calc R . P A 1
 C7A C 0.1403(4) 0.0812(2) 0.54088(11) 0.0281(8) Uani 0.400(4) 1 d . . P A 2
 H7AA H 0.097994 0.036709 0.554126 0.034 Uiso 0.400(4) 1 calc R . P A 2
 H7AB H 0.254089 0.074333 0.537987 0.034 Uiso 0.400(4) 1 calc R . P A 2
 C8 C 0.1115(4) 0.09905(13) 0.50920(10) 0.0236(5) Uani 0.600(4) 1 d . . P A 1
 H8 H 0.139669 0.047194 0.502145 0.028 Uiso 0.600(4) 1 calc R . P A 1
 C8A C 0.0514(5) 0.0975(2) 0.49745(13) 0.0205(7) Uani 0.400(4) 1 d . . P A 2
 H8A H 0.025817 0.054328 0.478568 0.025 Uiso 0.400(4) 1 calc R . P A 2
 C9 C 0.1642(3) 0.12513(14) 0.55407(8) 0.0286(6) Uani 0.600(4) 1 d . . P A 1
 H9A H 0.279579 0.123309 0.560083 0.034 Uiso 0.600(4) 1 calc R . P A 1
 H9B H 0.111063 0.098483 0.576225 0.034 Uiso 0.600(4) 1 calc R . P A 1
 C9A C -0.0871(6) 0.1436(3) 0.51091(15) 0.0239(9) Uani 0.400(4) 1 d . . P A 2
 H9AA H -0.153893 0.116617 0.529946 0.029 Uiso 0.400(4) 1 calc R . P A 2
 H9AB H -0.152009 0.164336 0.486637 0.029 Uiso 0.400(4) 1 calc R . P A 2
 C10 C 0.25152(13) 0.07866(6) 0.42591(3) 0.01764(19) Uani 1 1 d . . . . .
 C11 C 0.12629(15) 0.05116(7) 0.39948(4) 0.0230(2) Uani 1 1 d . . . . .
 C12 C 0.14328(17) -0.01750(7) 0.38054(4) 0.0278(3) Uani 1 1 d . . . . .
 H12 H 0.058243 -0.036777 0.362944 0.033 Uiso 1 1 calc R . . . .
 C13 C 0.28010(19) -0.05859(7) 0.38652(4) 0.0298(3) Uani 1 1 d . . . . .
 C14 C 0.40193(17) -0.03018(7) 0.41268(5) 0.0299(3) Uani 1 1 d . . . . .
 H14 H 0.496235 -0.057806 0.417111 0.036 Uiso 1 1 calc R . . . .
 C15 C 0.39048(14) 0.03775(6) 0.43274(4) 0.0226(2) Uani 1 1 d . . . . .
 C16 C -0.02398(17) 0.09435(9) 0.39146(5) 0.0359(3) Uani 1 1 d . . . . .
 H16A H -0.091740 0.085943 0.414635 0.054 Uiso 1 1 calc GR . . . .
 H16B H -0.078270 0.078146 0.364806 0.054 Uiso 1 1 calc GR . . . .
 H16C H 0.000469 0.147026 0.389734 0.054 Uiso 1 1 calc GR . . . .
 C17 C 0.2954(3) -0.13225(9) 0.36468(6) 0.0499(5) Uani 1 1 d . . . . .
 H17A H 0.204045 -0.162994 0.369568 0.075 Uiso 1 1 calc GR . . . .
 H17B H 0.391262 -0.157063 0.376065 0.075 Uiso 1 1 calc GR . . . .
 H17C H 0.300721 -0.124340 0.334274 0.075 Uiso 1 1 calc GR . . . .
 C18 C 0.52480(16) 0.06621(8) 0.46150(5) 0.0334(3) Uani 1 1 d . . . . .
 H18A H 0.568551 0.110498 0.449104 0.050 Uiso 1 1 calc GR . . . .
 H18B H 0.606401 0.028255 0.465054 0.050 Uiso 1 1 calc GR . . . .
 H18C H 0.486937 0.078417 0.489073 0.050 Uiso 1 1 calc GR . . . .
 C19 C 0.4138(4) 0.3427(2) 0.51958(10) 0.0285(6) Uani 0.607(5) 1 d . . P A 1
 C19A C 0.3958(6) 0.3160(3) 0.52870(16) 0.0307(10) Uani 0.393(5) 1 d . . P A
 2
 C20 C 0.5061(4) 0.2766(2) 0.53873(11) 0.0377(7) Uani 0.607(5) 1 d . . P A 1
 H20A H 0.439155 0.248385 0.556696 0.057 Uiso 0.607(5) 1 calc GR . P A 1
 H20B H 0.598934 0.294306 0.555724 0.057 Uiso 0.607(5) 1 calc GR . P A 1
 H20C H 0.539164 0.244867 0.515999 0.057 Uiso 0.607(5) 1 calc GR . P A 1
 C20A C 0.4889(6) 0.2440(3) 0.53405(15) 0.0339(10) Uani 0.393(5) 1 d . . P A
 2
 H20D H 0.417910 0.203912 0.540763 0.051 Uiso 0.393(5) 1 calc GR . P A 2
 H20E H 0.570925 0.249539 0.557064 0.051 Uiso 0.393(5) 1 calc GR . P A 2
 H20F H 0.537290 0.232604 0.507760 0.051 Uiso 0.393(5) 1 calc GR . P A 2
 C21 C 0.5256(3) 0.38858(17) 0.49432(12) 0.0372(7) Uani 0.607(5) 1 d . . P A 1
 H21A H 0.569889 0.357332 0.472964 0.056 Uiso 0.607(5) 1 calc GR . P A 1
 H21B H 0.610734 0.408157 0.513492 0.056 Uiso 0.607(5) 1 calc GR . P A 1
 H21C H 0.467639 0.429527 0.480391 0.056 Uiso 0.607(5) 1 calc GR . P A 1
 C21A C 0.5058(6) 0.3765(3) 0.5160(2) 0.0448(12) Uani 0.393(5) 1 d . . P A 2
 H21D H 0.538977 0.366283 0.487648 0.067 Uiso 0.393(5) 1 calc GR . P A 2
 H21E H 0.598148 0.378205 0.536164 0.067 Uiso 0.393(5) 1 calc GR . P A 2
 H21F H 0.451217 0.424052 0.515920 0.067 Uiso 0.393(5) 1 calc GR . P A 2
 C22 C 0.3547(4) 0.38993(19) 0.55541(9) 0.0448(9) Uani 0.607(5) 1 d . . P A 1
 H22A H 0.306434 0.435117 0.543565 0.067 Uiso 0.607(5) 1 calc GR . P A 1
 H22B H 0.443286 0.402784 0.575430 0.067 Uiso 0.607(5) 1 calc GR . P A 1
 H22C H 0.276819 0.361983 0.570070 0.067 Uiso 0.607(5) 1 calc GR . P A 1
 C22A C 0.3253(6) 0.3356(3) 0.57091(14) 0.0478(14) Uani 0.393(5) 1 d . . P A
 2
 H22D H 0.280520 0.385381 0.569053 0.072 Uiso 0.393(5) 1 calc GR . P A 2
 H22E H 0.408097 0.333797 0.593943 0.072 Uiso 0.393(5) 1 calc GR . P A 2
 H22F H 0.242767 0.300100 0.576436 0.072 Uiso 0.393(5) 1 calc GR . P A 2
 C23 C 0.09597(17) 0.37144(7) 0.47041(4) 0.0286(3) Uani 1 1 d . . . . .
 C24 C 0.1700(3) 0.43802(8) 0.44999(5) 0.0434(4) Uani 1 1 d . . . . .
 H24A H 0.236270 0.464784 0.471360 0.065 Uiso 1 1 calc GR . . . .
 H24B H 0.086981 0.470765 0.438023 0.065 Uiso 1 1 calc GR . . . .
 H24C H 0.234226 0.421183 0.427489 0.065 Uiso 1 1 calc GR . . . .
 C25 C 0.0041(2) 0.39462(10) 0.50787(6) 0.0474(4) Uani 1 1 d . . . . .
 H25A H -0.033560 0.350589 0.521910 0.071 Uiso 1 1 calc GR . . . .
 H25B H -0.085668 0.425087 0.497761 0.071 Uiso 1 1 calc GR . . . .
 H25C H 0.072792 0.423026 0.527925 0.071 Uiso 1 1 calc GR . . . .
 C26 C -0.01989(18) 0.33442(11) 0.43789(6) 0.0446(4) Uani 1 1 d . . . . .
 H26A H 0.034808 0.320749 0.412936 0.067 Uiso 1 1 calc GR . . . .
 H26B H -0.105280 0.368768 0.429637 0.067 Uiso 1 1 calc GR . . . .
 H26C H -0.063303 0.290070 0.450300 0.067 Uiso 1 1 calc GR . . . .
 C27 C 0.2922(4) 0.37191(16) 0.27459(10) 0.0295(6) Uani 0.800(4) 1 d . U P B 1
 C27A C 0.2573(13) 0.3542(6) 0.2699(3) 0.0198(17) Uani 0.200(4) 1 d . U P B 2
 C28 C 0.3360(4) 0.31060(14) 0.25242(8) 0.0295(5) Uani 0.800(4) 1 d . U P B 1
 C28A C 0.2904(11) 0.2907(5) 0.2508(3) 0.0218(16) Uani 0.200(4) 1 d . U P B 2
 C29 C 0.3142(4) 0.33073(15) 0.20577(7) 0.0505(8) Uani 0.800(4) 1 d . U P B 1
 H29 H 0.375209 0.299778 0.186664 0.061 Uiso 0.800(4) 1 calc R . P B 1
 C29A C 0.2415(12) 0.3007(5) 0.2032(3) 0.0379(19) Uani 0.200(4) 1 d D U P B 2
 H29A H 0.226406 0.254389 0.186230 0.046 Uiso 0.200(4) 1 calc R . P B 2
 C30 C 0.1365(5) 0.3373(2) 0.19260(9) 0.0750(12) Uani 0.800(4) 1 d D U P B 1
 H30A H 0.079470 0.292000 0.199792 0.090 Uiso 0.800(4) 1 calc R . P B 1
 H30B H 0.118044 0.347032 0.161953 0.090 Uiso 0.800(4) 1 calc R . P B 1
 C30A C 0.3477(12) 0.3578(5) 0.1860(3) 0.047(2) Uani 0.200(4) 1 d D U P B 2
 H30C H 0.322412 0.365351 0.155386 0.056 Uiso 0.200(4) 1 calc R . P B 2
 H30D H 0.459172 0.342833 0.190659 0.056 Uiso 0.200(4) 1 calc R . P B 2
 C31 C 0.0858(4) 0.40494(17) 0.21945(7) 0.0744(11) Uani 0.800(4) 1 d D U P B 1
 H31A H 0.037554 0.444211 0.201142 0.089 Uiso 0.800(4) 1 calc R . P B 1
 H31B H 0.010906 0.389864 0.240233 0.089 Uiso 0.800(4) 1 calc R . P B 1
 C31A C 0.3162(11) 0.4275(6) 0.2106(4) 0.035(2) Uani 0.200(4) 1 d D U P B 2
 H31C H 0.409750 0.441941 0.228992 0.042 Uiso 0.200(4) 1 calc R . P B 2
 H31D H 0.286278 0.468769 0.191287 0.042 Uiso 0.200(4) 1 calc R . P B 2
 C32 C 0.2450(5) 0.43099(16) 0.24192(8) 0.0556(9) Uani 0.800(4) 1 d . U P B 1
 H32 H 0.247503 0.482944 0.252514 0.067 Uiso 0.800(4) 1 calc R . P B 1
 C32A C 0.1843(11) 0.4067(5) 0.2361(3) 0.0324(18) Uani 0.200(4) 1 d D U P B 2
 H32A H 0.120085 0.448223 0.246391 0.039 Uiso 0.200(4) 1 calc R . P B 2
 C33 C 0.3622(6) 0.41263(18) 0.20817(11) 0.0678(12) Uani 0.800(4) 1 d . U P B
 1
 H33A H 0.338776 0.439276 0.181227 0.081 Uiso 0.800(4) 1 calc R . P B 1
 H33B H 0.473252 0.419997 0.218511 0.081 Uiso 0.800(4) 1 calc R . P B 1
 C33A C 0.0951(10) 0.3493(5) 0.2062(3) 0.037(2) Uani 0.200(4) 1 d D U P B 2
 H33C H 0.008941 0.323866 0.219583 0.045 Uiso 0.200(4) 1 calc R . P B 2
 H33D H 0.056161 0.370657 0.178664 0.045 Uiso 0.200(4) 1 calc R . P B 2
 C34 C 0.23871(14) 0.44635(6) 0.33195(4) 0.0206(2) Uani 1 1 d . . . . .
 C35 C 0.08074(15) 0.46045(7) 0.33810(4) 0.0255(2) Uani 1 1 d . . . . .
 C36 C 0.03859(16) 0.52959(8) 0.35290(4) 0.0292(3) Uani 1 1 d . . . . .
 H36 H -0.068672 0.539134 0.356992 0.035 Uiso 1 1 calc R . . . .
 C37 C 0.14780(18) 0.58453(7) 0.36177(4) 0.0283(3) Uani 1 1 d . . . . .
 C38 C 0.30416(17) 0.56917(7) 0.35630(4) 0.0274(3) Uani 1 1 d . . . . .
 H38 H 0.380898 0.606139 0.362887 0.033 Uiso 1 1 calc R . . . .
 C39 C 0.35197(15) 0.50109(7) 0.34142(4) 0.0229(2) Uani 1 1 d . . . . .
 C40 C -0.04445(17) 0.40323(9) 0.32854(6) 0.0387(3) Uani 1 1 d . . . . .
 H40A H -0.089520 0.409616 0.299487 0.058 Uiso 1 1 calc GR . . . .
 H40B H -0.127173 0.408911 0.348149 0.058 Uiso 1 1 calc GR . . . .
 H40C H 0.001798 0.353909 0.331742 0.058 Uiso 1 1 calc GR . . . .
 C41 C 0.0987(2) 0.65993(9) 0.37632(5) 0.0428(4) Uani 1 1 d . . . . .
 H41A H 0.122758 0.696891 0.355204 0.064 Uiso 1 1 calc GR . . . .
 H41B H 0.155976 0.671742 0.403348 0.064 Uiso 1 1 calc GR . . . .
 H41C H -0.014389 0.660018 0.379828 0.064 Uiso 1 1 calc GR . . . .
 C42 C 0.52160(16) 0.48762(8) 0.33397(5) 0.0324(3) Uani 1 1 d . . . . .
 H42A H 0.558752 0.443565 0.349540 0.049 Uiso 1 1 calc GR . . . .
 H42B H 0.584490 0.530304 0.343797 0.049 Uiso 1 1 calc GR . . . .
 H42C H 0.532075 0.480220 0.303720 0.049 Uiso 1 1 calc GR . . . .
 C43 C 0.60503(15) 0.21176(8) 0.27129(4) 0.0287(3) Uani 1 1 d . . . . .
 C44 C 0.68536(19) 0.28740(10) 0.26955(5) 0.0398(3) Uani 1 1 d . . . . .
 H44A H 0.641323 0.314691 0.244803 0.060 Uiso 1 1 calc GR . . . .
 H44B H 0.798410 0.280537 0.267489 0.060 Uiso 1 1 calc GR . . . .
 H44C H 0.667574 0.315225 0.295236 0.060 Uiso 1 1 calc GR . . . .
 C45 C 0.68364(17) 0.16774(10) 0.30833(5) 0.0399(4) Uani 1 1 d . . . . .
 H45A H 0.677289 0.195753 0.334560 0.060 Uiso 1 1 calc GR . . . .
 H45B H 0.794081 0.159007 0.303367 0.060 Uiso 1 1 calc GR . . . .
 H45C H 0.629740 0.120373 0.310726 0.060 Uiso 1 1 calc GR . . . .
 C46 C 0.62513(18) 0.17109(10) 0.22995(5) 0.0402(4) Uani 1 1 d . . . . .
 H46A H 0.582694 0.121062 0.231712 0.060 Uiso 1 1 calc GR . . . .
 H46B H 0.736960 0.168505 0.224970 0.060 Uiso 1 1 calc GR . . . .
 H46C H 0.568664 0.197596 0.206616 0.060 Uiso 1 1 calc GR . . . .
 C47 C 0.26738(16) 0.15047(10) 0.27108(6) 0.0402(4) Uani 1 1 d . . . . .
 C48 C 0.3297(2) 0.08194(10) 0.29467(7) 0.0547(5) Uani 1 1 d . . . . .
 H48A H 0.426735 0.065557 0.282850 0.082 Uiso 1 1 calc GR . . . .
 H48B H 0.251078 0.042547 0.291635 0.082 Uiso 1 1 calc GR . . . .
 H48C H 0.351218 0.093714 0.324659 0.082 Uiso 1 1 calc GR . . . .
 C49 C 0.2394(2) 0.13522(13) 0.22351(7) 0.0596(6) Uani 1 1 d . . . . .
 H49A H 0.201162 0.180188 0.209052 0.089 Uiso 1 1 calc GR . . . .
 H49B H 0.161046 0.095997 0.218900 0.089 Uiso 1 1 calc GR . . . .
 H49C H 0.338101 0.119747 0.212242 0.089 Uiso 1 1 calc GR . . . .
 C50 C 0.10955(19) 0.17189(14) 0.28778(8) 0.0690(8) Uani 1 1 d . . . . .
 H50A H 0.123757 0.180608 0.318288 0.104 Uiso 1 1 calc GR . . . .
 H50B H 0.033851 0.131850 0.282126 0.104 Uiso 1 1 calc GR . . . .
 H50C H 0.070165 0.216922 0.273602 0.104 Uiso 1 1 calc GR . . . .

loop_
  _atom_site_aniso_label
  _atom_site_aniso_U_11
  _atom_site_aniso_U_22
  _atom_site_aniso_U_33
  _atom_site_aniso_U_23
  _atom_site_aniso_U_13
  _atom_site_aniso_U_12
 P1 0.02444(14) 0.01749(13) 0.02238(14) -0.00483(10) -0.00115(11) 0.00159(11)
 P2 0.01816(13) 0.02579(15) 0.02411(14) -0.00358(11) 0.00100(11) 0.00605(11)
 Al1 0.01513(14) 0.01461(15) 0.02099(16) -0.00055(12) 0.00061(12) -0.00109(11)
 Al2 0.01669(15) 0.01620(15) 0.02152(16) 0.00176(12) -0.00196(12) -0.00056(12)
 N1 0.0192(4) 0.0148(4) 0.0207(4) -0.0018(3) 0.0023(3) -0.0020(3)
 N2 0.0265(5) 0.0179(4) 0.0218(5) 0.0021(4) -0.0020(4) 0.0033(4)
 C1 0.0192(5) 0.0256(6) 0.0264(6) 0.0086(5) 0.0003(4) 0.0004(4)
 C2 0.0206(5) 0.0280(6) 0.0280(6) 0.0088(5) -0.0039(4) -0.0084(4)
 C3 0.0449(8) 0.0159(5) 0.0342(7) 0.0039(5) 0.0203(6) 0.0043(5)
 C4 0.0183(14) 0.0168(10) 0.0215(13) -0.0024(9) 0.0018(11) 0.0003(12)
 C4A 0.017(2) 0.0176(15) 0.0201(19) -0.0009(13) 0.0014(16) -0.0036(17)
 C5 0.0280(13) 0.0233(10) 0.0272(11) -0.0016(8) 0.0092(10) 0.0028(8)
 C5A 0.023(2) 0.0213(14) 0.0222(14) -0.0040(11) 0.0063(13) -0.0014(13)
 C6 0.0274(14) 0.0264(11) 0.0443(14) -0.0004(10) 0.0148(10) 0.0020(9)
 C6A 0.0352(19) 0.0314(18) 0.0209(15) 0.0022(13) 0.0025(13) -0.0019(15)
 C7 0.0252(14) 0.0261(16) 0.0441(15) -0.0024(15) 0.0098(11) -0.0052(13)
 C7A 0.0323(17) 0.0283(19) 0.0238(16) 0.0052(14) 0.0035(12) 0.0031(13)
 C8 0.0228(13) 0.0170(9) 0.0319(15) 0.0018(9) 0.0083(10) 0.0015(9)
 C8A 0.0219(18) 0.0165(14) 0.0236(17) 0.0030(12) 0.0041(14) -0.0029(13)
 C9 0.0351(12) 0.0258(13) 0.0260(11) 0.0051(10) 0.0095(9) 0.0051(10)
 C9A 0.0195(16) 0.026(2) 0.0273(17) 0.0005(19) 0.0086(12) -0.0013(17)
 C10 0.0196(5) 0.0140(4) 0.0194(5) 0.0007(4) 0.0021(4) -0.0007(4)
 C11 0.0249(5) 0.0203(5) 0.0233(5) -0.0014(4) -0.0017(4) -0.0022(4)
 C12 0.0381(7) 0.0223(6) 0.0225(5) -0.0037(4) -0.0005(5) -0.0066(5)
 C13 0.0466(8) 0.0171(5) 0.0271(6) -0.0018(4) 0.0111(5) 0.0003(5)
 C14 0.0324(6) 0.0184(5) 0.0398(7) 0.0030(5) 0.0081(5) 0.0067(5)
 C15 0.0219(5) 0.0167(5) 0.0291(6) 0.0044(4) 0.0014(4) 0.0010(4)
 C16 0.0260(6) 0.0341(7) 0.0453(8) -0.0055(6) -0.0129(6) 0.0009(5)
 C17 0.0768(13) 0.0249(7) 0.0495(10) -0.0137(7) 0.0144(9) 0.0025(8)
 C18 0.0247(6) 0.0226(6) 0.0510(9) 0.0113(6) -0.0111(6) -0.0007(5)
 C19 0.0323(14) 0.0267(14) 0.0255(13) -0.0062(10) -0.0042(10) -0.0072(12)
 C19A 0.034(2) 0.031(2) 0.027(2) -0.0064(17) -0.0015(16) -0.012(2)
 C20 0.0312(13) 0.047(2) 0.0333(14) -0.0005(14) -0.0100(10) -0.0036(14)
 C20A 0.031(2) 0.044(3) 0.0248(18) 0.002(2) -0.0096(14) -0.004(2)
 C21 0.0364(13) 0.0325(13) 0.0423(17) -0.0083(12) -0.0010(12) -0.0187(11)
 C21A 0.043(2) 0.039(2) 0.051(3) -0.001(2) -0.004(2) -0.021(2)
 C22 0.0477(16) 0.0532(19) 0.0325(13) -0.0209(12) -0.0040(11) -0.0056(13)
 C22A 0.049(2) 0.062(3) 0.033(2) -0.022(2) 0.0016(17) -0.014(2)
 C23 0.0349(7) 0.0206(5) 0.0309(6) -0.0009(5) 0.0067(5) 0.0089(5)
 C24 0.0780(12) 0.0211(6) 0.0323(7) 0.0022(5) 0.0130(8) 0.0043(7)
 C25 0.0593(11) 0.0443(9) 0.0408(9) 0.0044(7) 0.0191(8) 0.0269(8)
 C26 0.0256(7) 0.0588(11) 0.0480(9) -0.0015(8) -0.0065(6) 0.0114(7)
 C27 0.0482(18) 0.0197(12) 0.0192(9) -0.0026(8) -0.0067(10) 0.0087(10)
 C27A 0.025(4) 0.023(4) 0.011(3) 0.000(3) 0.000(2) -0.001(3)
 C28 0.0426(15) 0.0251(12) 0.0196(8) -0.0037(8) -0.0056(9) 0.0088(9)
 C28A 0.025(4) 0.023(4) 0.017(3) -0.002(3) 0.002(3) 0.003(3)
 C29 0.089(2) 0.0430(13) 0.0178(9) -0.0054(9) -0.0037(11) 0.0290(14)
 C29A 0.056(5) 0.037(4) 0.020(3) -0.003(3) -0.003(3) -0.001(3)
 C30 0.107(3) 0.081(2) 0.0318(14) -0.0221(14) -0.0319(15) 0.0576(19)
 C30A 0.059(5) 0.052(5) 0.031(4) 0.003(3) 0.014(3) -0.009(4)
 C31 0.112(2) 0.0752(19) 0.0303(11) -0.0172(11) -0.0332(13) 0.0656(17)
 C31A 0.034(4) 0.040(5) 0.030(4) 0.009(3) -0.002(3) -0.018(4)
 C32 0.114(3) 0.0336(13) 0.0181(9) 0.0014(9) -0.0025(13) 0.0332(14)
 C32A 0.047(5) 0.027(4) 0.024(4) 0.006(3) 0.008(3) 0.014(3)
 C33 0.143(3) 0.0402(13) 0.0230(11) 0.0090(9) 0.0231(17) 0.0311(17)
 C33A 0.029(3) 0.049(5) 0.031(4) 0.024(4) -0.016(3) -0.009(3)
 C34 0.0235(5) 0.0173(5) 0.0207(5) 0.0042(4) -0.0012(4) 0.0014(4)
 C35 0.0227(5) 0.0230(5) 0.0301(6) 0.0066(5) -0.0022(4) 0.0017(4)
 C36 0.0289(6) 0.0286(6) 0.0301(6) 0.0073(5) 0.0027(5) 0.0096(5)
 C37 0.0431(7) 0.0216(5) 0.0201(5) 0.0030(4) 0.0009(5) 0.0073(5)
 C38 0.0377(7) 0.0206(5) 0.0233(6) 0.0024(4) -0.0024(5) -0.0031(5)
 C39 0.0246(5) 0.0212(5) 0.0226(5) 0.0057(4) 0.0004(4) -0.0013(4)
 C40 0.0244(6) 0.0332(7) 0.0572(10) 0.0093(7) -0.0064(6) -0.0040(5)
 C41 0.0661(11) 0.0285(7) 0.0341(7) -0.0046(6) 0.0051(7) 0.0134(7)
 C42 0.0256(6) 0.0277(6) 0.0442(8) 0.0102(6) 0.0049(5) -0.0034(5)
 C43 0.0198(5) 0.0363(7) 0.0310(6) -0.0020(5) 0.0077(5) 0.0012(5)
 C44 0.0359(8) 0.0490(9) 0.0357(7) -0.0035(7) 0.0105(6) -0.0153(7)
 C45 0.0203(6) 0.0541(10) 0.0456(8) 0.0060(7) 0.0049(6) 0.0132(6)
 C46 0.0308(7) 0.0508(9) 0.0407(8) -0.0120(7) 0.0137(6) 0.0018(6)
 C47 0.0198(6) 0.0490(9) 0.0525(9) -0.0300(8) 0.0073(6) -0.0040(6)
 C48 0.0565(11) 0.0349(8) 0.0761(14) -0.0140(9) 0.0274(10) -0.0179(8)
 C49 0.0360(8) 0.0763(14) 0.0653(12) -0.0480(11) -0.0048(8) 0.0057(9)
 C50 0.0191(7) 0.0958(17) 0.0939(16) -0.0650(14) 0.0156(8) -0.0154(8)

_geom_special_details
;
 All esds (except the esd in the dihedral angle between two l.s. planes)
 are estimated using the full covariance matrix.  The cell esds are taken
 into account individually in the estimation of esds in distances, angles
 and torsion angles; correlations between esds in cell parameters are only
 used when they are defined by crystal symmetry.  An approximate (isotropic)
 treatment of cell esds is used for estimating esds involving l.s. planes.
;
loop_
  _geom_bond_atom_site_label_1
  _geom_bond_atom_site_label_2
  _geom_bond_distance
  _geom_bond_site_symmetry_2
  _geom_bond_publ_flag
 P1 Al1 2.4672(5) . ?
 P1 C4 1.691(4) . ?
 P1 C4A 1.865(5) . ?
 P1 C19 1.912(3) . ?
 P1 C19A 1.857(5) . ?
 P1 C23 1.8610(13) . ?
 P2 Al2 2.4842(5) . ?
 P2 C28 1.778(3) . ?
 P2 C28A 1.689(10) . ?
 P2 C43 1.8745(13) . ?
 P2 C47 1.8606(16) . ?
 Al1 Al2 2.5579(5) . ?
 Al1 N1 1.9011(10) . ?
 Al1 C1 2.0084(13) . ?
 Al2 N2 1.9084(11) . ?
 Al2 C2 2.0130(12) . ?
 N1 C3 1.3448(16) . ?
 N1 C10 1.4276(14) . ?
 N2 C27 1.318(3) . ?
 N2 C27A 1.517(11) . ?
 N2 C34 1.4302(15) . ?
 C1 H1A 0.9900 . ?
 C1 H1B 0.9900 . ?
 C1 C2 1.5588(17) . ?
 C2 H2A 0.9900 . ?
 C2 H2B 0.9900 . ?
 C3 C4 1.431(4) . ?
 C3 C4A 1.329(5) . ?
 C3 C8 1.504(3) . ?
 C3 C8A 1.610(4) . ?
 C4 C5 1.526(4) . ?
 C4A C5A 1.538(6) . ?
 C5 H5 1.0000 . ?
 C5 C6 1.554(4) . ?
 C5 C9 1.543(3) . ?
 C5A H5A 1.0000 . ?
 C5A C6A 1.543(5) . ?
 C5A C9A 1.536(6) . ?
 C6 H6A 0.9900 . ?
 C6 H6B 0.9900 . ?
 C6 C7 1.548(4) . ?
 C6A H6AA 0.9900 . ?
 C6A H6AB 0.9900 . ?
 C6A C7A 1.548(6) . ?
 C7 H7A 0.9900 . ?
 C7 H7B 0.9900 . ?
 C7 C8 1.553(4) . ?
 C7A H7AA 0.9900 . ?
 C7A H7AB 0.9900 . ?
 C7A C8A 1.554(5) . ?
 C8 H8 1.0000 . ?
 C8 C9 1.537(4) . ?
 C8A H8A 1.0000 . ?
 C8A C9A 1.534(6) . ?
 C9 H9A 0.9900 . ?
 C9 H9B 0.9900 . ?
 C9A H9AA 0.9900 . ?
 C9A H9AB 0.9900 . ?
 C10 C11 1.4020(16) . ?
 C10 C15 1.4026(16) . ?
 C11 C12 1.3948(17) . ?
 C11 C16 1.5089(19) . ?
 C12 H12 0.9500 . ?
 C12 C13 1.387(2) . ?
 C13 C14 1.383(2) . ?
 C13 C17 1.5147(19) . ?
 C14 H14 0.9500 . ?
 C14 C15 1.3934(18) . ?
 C15 C18 1.5045(18) . ?
 C16 H16A 0.9800 . ?
 C16 H16B 0.9800 . ?
 C16 H16C 0.9800 . ?
 C17 H17A 0.9800 . ?
 C17 H17B 0.9800 . ?
 C17 H17C 0.9800 . ?
 C18 H18A 0.9800 . ?
 C18 H18B 0.9800 . ?
 C18 H18C 0.9800 . ?
 C19 C20 1.536(5) . ?
 C19 C21 1.535(4) . ?
 C19 C22 1.538(4) . ?
 C19A C20A 1.531(7) . ?
 C19A C21A 1.517(7) . ?
 C19A C22A 1.549(6) . ?
 C20 H20A 0.9800 . ?
 C20 H20B 0.9800 . ?
 C20 H20C 0.9800 . ?
 C20A H20D 0.9800 . ?
 C20A H20E 0.9800 . ?
 C20A H20F 0.9800 . ?
 C21 H21A 0.9800 . ?
 C21 H21B 0.9800 . ?
 C21 H21C 0.9800 . ?
 C21A H21D 0.9800 . ?
 C21A H21E 0.9800 . ?
 C21A H21F 0.9800 . ?
 C22 H22A 0.9800 . ?
 C22 H22B 0.9800 . ?
 C22 H22C 0.9800 . ?
 C22A H22D 0.9800 . ?
 C22A H22E 0.9800 . ?
 C22A H22F 0.9800 . ?
 C23 C24 1.528(2) . ?
 C23 C25 1.530(2) . ?
 C23 C26 1.532(2) . ?
 C24 H24A 0.9800 . ?
 C24 H24B 0.9800 . ?
 C24 H24C 0.9800 . ?
 C25 H25A 0.9800 . ?
 C25 H25B 0.9800 . ?
 C25 H25C 0.9800 . ?
 C26 H26A 0.9800 . ?
 C26 H26B 0.9800 . ?
 C26 H26C 0.9800 . ?
 C27 C28 1.382(3) . ?
 C27 C32 1.525(4) . ?
 C27A C28A 1.340(13) . ?
 C27A C32A 1.533(15) . ?
 C28 C29 1.523(3) . ?
 C28A C29A 1.551(12) . ?
 C29 H29 1.0000 . ?
 C29 C30 1.548(5) . ?
 C29 C33 1.541(5) . ?
 C29A H29A 1.0000 . ?
 C29A C30A 1.504(12) . ?
 C29A C33A 1.538(12) . ?
 C30 H30A 0.9900 . ?
 C30 H30B 0.9900 . ?
 C30 C31 1.572(3) . ?
 C30A H30C 0.9900 . ?
 C30A H30D 0.9900 . ?
 C30A C31A 1.519(12) . ?
 C31 H31A 0.9900 . ?
 C31 H31B 0.9900 . ?
 C31 C32 1.562(5) . ?
 C31A H31C 0.9900 . ?
 C31A H31D 0.9900 . ?
 C31A C32A 1.482(12) . ?
 C32 H32 1.0000 . ?
 C32 C33 1.553(5) . ?
 C32A H32A 1.0000 . ?
 C32A C33A 1.569(12) . ?
 C33 H33A 0.9900 . ?
 C33 H33B 0.9900 . ?
 C33A H33C 0.9900 . ?
 C33A H33D 0.9900 . ?
 C34 C35 1.4000(17) . ?
 C34 C39 1.4031(17) . ?
 C35 C36 1.3951(19) . ?
 C35 C40 1.5047(19) . ?
 C36 H36 0.9500 . ?
 C36 C37 1.380(2) . ?
 C37 C38 1.387(2) . ?
 C37 C41 1.5119(19) . ?
 C38 H38 0.9500 . ?
 C38 C39 1.3934(18) . ?
 C39 C42 1.5040(18) . ?
 C40 H40A 0.9800 . ?
 C40 H40B 0.9800 . ?
 C40 H40C 0.9800 . ?
 C41 H41A 0.9800 . ?
 C41 H41B 0.9800 . ?
 C41 H41C 0.9800 . ?
 C42 H42A 0.9800 . ?
 C42 H42B 0.9800 . ?
 C42 H42C 0.9800 . ?
 C43 C44 1.536(2) . ?
 C43 C45 1.535(2) . ?
 C43 C46 1.526(2) . ?
 C44 H44A 0.9800 . ?
 C44 H44B 0.9800 . ?
 C44 H44C 0.9800 . ?
 C45 H45A 0.9800 . ?
 C45 H45B 0.9800 . ?
 C45 H45C 0.9800 . ?
 C46 H46A 0.9800 . ?
 C46 H46B 0.9800 . ?
 C46 H46C 0.9800 . ?
 C47 C48 1.526(3) . ?
 C47 C49 1.537(3) . ?
 C47 C50 1.533(2) . ?
 C48 H48A 0.9800 . ?
 C48 H48B 0.9800 . ?
 C48 H48C 0.9800 . ?
 C49 H49A 0.9800 . ?
 C49 H49B 0.9800 . ?
 C49 H49C 0.9800 . ?
 C50 H50A 0.9800 . ?
 C50 H50B 0.9800 . ?
 C50 H50C 0.9800 . ?

loop_
  _geom_angle_atom_site_label_1
  _geom_angle_atom_site_label_2
  _geom_angle_atom_site_label_3
  _geom_angle
  _geom_angle_site_symmetry_1
  _geom_angle_site_symmetry_3
  _geom_angle_publ_flag
 C4 P1 Al1 94.35(12) . . ?
 C4 P1 C19 110.28(16) . . ?
 C4 P1 C23 113.96(12) . . ?
 C4A P1 Al1 92.07(16) . . ?
 C19 P1 Al1 115.07(10) . . ?
 C19A P1 Al1 117.92(16) . . ?
 C19A P1 C4A 106.0(2) . . ?
 C19A P1 C23 119.35(18) . . ?
 C23 P1 Al1 113.43(5) . . ?
 C23 P1 C4A 102.08(17) . . ?
 C23 P1 C19 109.18(11) . . ?
 C28 P2 Al2 92.09(9) . . ?
 C28 P2 C43 107.23(11) . . ?
 C28 P2 C47 112.70(11) . . ?
 C28A P2 Al2 97.3(3) . . ?
 C28A P2 C43 119.0(3) . . ?
 C28A P2 C47 95.7(3) . . ?
 C43 P2 Al2 114.74(5) . . ?
 C47 P2 Al2 116.62(5) . . ?
 C47 P2 C43 111.59(7) . . ?
 P1 Al1 Al2 123.305(19) . . ?
 N1 Al1 P1 85.38(3) . . ?
 N1 Al1 Al2 141.06(3) . . ?
 N1 Al1 C1 122.23(5) . . ?
 C1 Al1 P1 113.04(4) . . ?
 C1 Al1 Al2 73.72(4) . . ?
 P2 Al2 Al1 125.141(19) . . ?
 N2 Al2 P2 85.55(4) . . ?
 N2 Al2 Al1 141.66(4) . . ?
 N2 Al2 C2 119.41(5) . . ?
 C2 Al2 P2 112.85(5) . . ?
 C2 Al2 Al1 73.00(4) . . ?
 C3 N1 Al1 118.12(8) . . ?
 C3 N1 C10 120.18(10) . . ?
 C10 N1 Al1 121.66(7) . . ?
 C27 N2 Al2 118.61(15) . . ?
 C27 N2 C34 116.50(15) . . ?
 C27A N2 Al2 111.8(5) . . ?
 C34 N2 Al2 124.21(8) . . ?
 C34 N2 C27A 123.5(5) . . ?
 Al1 C1 H1A 111.7 . . ?
 Al1 C1 H1B 111.7 . . ?
 H1A C1 H1B 109.5 . . ?
 C2 C1 Al1 100.31(8) . . ?
 C2 C1 H1A 111.7 . . ?
 C2 C1 H1B 111.7 . . ?
 Al2 C2 H2A 111.5 . . ?
 Al2 C2 H2B 111.5 . . ?
 C1 C2 Al2 101.15(8) . . ?
 C1 C2 H2A 111.5 . . ?
 C1 C2 H2B 111.5 . . ?
 H2A C2 H2B 109.4 . . ?
 N1 C3 C4 124.28(18) . . ?
 N1 C3 C8 128.40(14) . . ?
 N1 C3 C8A 122.44(17) . . ?
 C4 C3 C8 105.1(2) . . ?
 C4A C3 N1 128.2(2) . . ?
 C4A C3 C8A 103.6(3) . . ?
 C3 C4 P1 116.7(2) . . ?
 C3 C4 C5 106.0(2) . . ?
 C5 C4 P1 136.9(2) . . ?
 C3 C4A P1 111.7(3) . . ?
 C3 C4A C5A 109.1(4) . . ?
 C5A C4A P1 137.4(3) . . ?
 C4 C5 H5 115.5 . . ?
 C4 C5 C6 108.4(2) . . ?
 C4 C5 C9 100.0(2) . . ?
 C6 C5 H5 115.5 . . ?
 C9 C5 H5 115.5 . . ?
 C9 C5 C6 99.92(19) . . ?
 C4A C5A H5A 115.6 . . ?
 C4A C5A C6A 108.4(3) . . ?
 C6A C5A H5A 115.6 . . ?
 C9A C5A C4A 99.8(3) . . ?
 C9A C5A H5A 115.6 . . ?
 C9A C5A C6A 99.6(3) . . ?
 C5 C6 H6A 111.3 . . ?
 C5 C6 H6B 111.3 . . ?
 H6A C6 H6B 109.2 . . ?
 C7 C6 C5 102.3(2) . . ?
 C7 C6 H6A 111.3 . . ?
 C7 C6 H6B 111.3 . . ?
 C5A C6A H6AA 111.2 . . ?
 C5A C6A H6AB 111.2 . . ?
 C5A C6A C7A 103.0(3) . . ?
 H6AA C6A H6AB 109.1 . . ?
 C7A C6A H6AA 111.2 . . ?
 C7A C6A H6AB 111.2 . . ?
 C6 C7 H7A 111.0 . . ?
 C6 C7 H7B 111.0 . . ?
 C6 C7 C8 103.9(3) . . ?
 H7A C7 H7B 109.0 . . ?
 C8 C7 H7A 111.0 . . ?
 C8 C7 H7B 111.0 . . ?
 C6A C7A H7AA 111.2 . . ?
 C6A C7A H7AB 111.2 . . ?
 C6A C7A C8A 102.8(3) . . ?
 H7AA C7A H7AB 109.1 . . ?
 C8A C7A H7AA 111.2 . . ?
 C8A C7A H7AB 111.2 . . ?
 C3 C8 C7 102.7(2) . . ?
 C3 C8 H8 115.9 . . ?
 C3 C8 C9 104.1(2) . . ?
 C7 C8 H8 115.9 . . ?
 C9 C8 C7 100.0(2) . . ?
 C9 C8 H8 115.9 . . ?
 C3 C8A H8A 117.0 . . ?
 C7A C8A C3 97.8(3) . . ?
 C7A C8A H8A 117.0 . . ?
 C9A C8A C3 103.7(3) . . ?
 C9A C8A C7A 101.2(3) . . ?
 C9A C8A H8A 117.0 . . ?
 C5 C9 H9A 112.9 . . ?
 C5 C9 H9B 112.9 . . ?
 C8 C9 C5 94.07(19) . . ?
 C8 C9 H9A 112.9 . . ?
 C8 C9 H9B 112.9 . . ?
 H9A C9 H9B 110.3 . . ?
 C5A C9A H9AA 112.9 . . ?
 C5A C9A H9AB 112.9 . . ?
 C8A C9A C5A 93.9(3) . . ?
 C8A C9A H9AA 112.9 . . ?
 C8A C9A H9AB 112.9 . . ?
 H9AA C9A H9AB 110.4 . . ?
 C11 C10 N1 120.54(10) . . ?
 C11 C10 C15 120.29(11) . . ?
 C15 C10 N1 119.12(10) . . ?
 C10 C11 C16 121.25(11) . . ?
 C12 C11 C10 118.48(12) . . ?
 C12 C11 C16 120.28(12) . . ?
 C11 C12 H12 118.9 . . ?
 C13 C12 C11 122.23(12) . . ?
 C13 C12 H12 118.9 . . ?
 C12 C13 C17 120.71(15) . . ?
 C14 C13 C12 118.13(12) . . ?
 C14 C13 C17 121.16(15) . . ?
 C13 C14 H14 119.0 . . ?
 C13 C14 C15 121.95(12) . . ?
 C15 C14 H14 119.0 . . ?
 C10 C15 C18 120.76(11) . . ?
 C14 C15 C10 118.91(12) . . ?
 C14 C15 C18 120.33(12) . . ?
 C11 C16 H16A 109.5 . . ?
 C11 C16 H16B 109.5 . . ?
 C11 C16 H16C 109.5 . . ?
 H16A C16 H16B 109.5 . . ?
 H16A C16 H16C 109.5 . . ?
 H16B C16 H16C 109.5 . . ?
 C13 C17 H17A 109.5 . . ?
 C13 C17 H17B 109.5 . . ?
 C13 C17 H17C 109.5 . . ?
 H17A C17 H17B 109.5 . . ?
 H17A C17 H17C 109.5 . . ?
 H17B C17 H17C 109.5 . . ?
 C15 C18 H18A 109.5 . . ?
 C15 C18 H18B 109.5 . . ?
 C15 C18 H18C 109.5 . . ?
 H18A C18 H18B 109.5 . . ?
 H18A C18 H18C 109.5 . . ?
 H18B C18 H18C 109.5 . . ?
 C20 C19 P1 104.9(2) . . ?
 C20 C19 C22 109.2(3) . . ?
 C21 C19 P1 111.6(2) . . ?
 C21 C19 C20 108.0(3) . . ?
 C21 C19 C22 109.5(3) . . ?
 C22 C19 P1 113.5(2) . . ?
 C20A C19A P1 105.7(3) . . ?
 C20A C19A C22A 109.3(4) . . ?
 C21A C19A P1 107.8(4) . . ?
 C21A C19A C20A 108.6(4) . . ?
 C21A C19A C22A 110.5(4) . . ?
 C22A C19A P1 114.6(3) . . ?
 C19 C20 H20A 109.5 . . ?
 C19 C20 H20B 109.5 . . ?
 C19 C20 H20C 109.5 . . ?
 H20A C20 H20B 109.5 . . ?
 H20A C20 H20C 109.5 . . ?
 H20B C20 H20C 109.5 . . ?
 C19A C20A H20D 109.5 . . ?
 C19A C20A H20E 109.5 . . ?
 C19A C20A H20F 109.5 . . ?
 H20D C20A H20E 109.5 . . ?
 H20D C20A H20F 109.5 . . ?
 H20E C20A H20F 109.5 . . ?
 C19 C21 H21A 109.5 . . ?
 C19 C21 H21B 109.5 . . ?
 C19 C21 H21C 109.5 . . ?
 H21A C21 H21B 109.5 . . ?
 H21A C21 H21C 109.5 . . ?
 H21B C21 H21C 109.5 . . ?
 C19A C21A H21D 109.5 . . ?
 C19A C21A H21E 109.5 . . ?
 C19A C21A H21F 109.5 . . ?
 H21D C21A H21E 109.5 . . ?
 H21D C21A H21F 109.5 . . ?
 H21E C21A H21F 109.5 . . ?
 C19 C22 H22A 109.5 . . ?
 C19 C22 H22B 109.5 . . ?
 C19 C22 H22C 109.5 . . ?
 H22A C22 H22B 109.5 . . ?
 H22A C22 H22C 109.5 . . ?
 H22B C22 H22C 109.5 . . ?
 C19A C22A H22D 109.5 . . ?
 C19A C22A H22E 109.5 . . ?
 C19A C22A H22F 109.5 . . ?
 H22D C22A H22E 109.5 . . ?
 H22D C22A H22F 109.5 . . ?
 H22E C22A H22F 109.5 . . ?
 C24 C23 P1 109.95(11) . . ?
 C24 C23 C25 111.32(12) . . ?
 C24 C23 C26 109.08(13) . . ?
 C25 C23 P1 113.83(10) . . ?
 C25 C23 C26 107.57(14) . . ?
 C26 C23 P1 104.77(10) . . ?
 C23 C24 H24A 109.5 . . ?
 C23 C24 H24B 109.5 . . ?
 C23 C24 H24C 109.5 . . ?
 H24A C24 H24B 109.5 . . ?
 H24A C24 H24C 109.5 . . ?
 H24B C24 H24C 109.5 . . ?
 C23 C25 H25A 109.5 . . ?
 C23 C25 H25B 109.5 . . ?
 C23 C25 H25C 109.5 . . ?
 H25A C25 H25B 109.5 . . ?
 H25A C25 H25C 109.5 . . ?
 H25B C25 H25C 109.5 . . ?
 C23 C26 H26A 109.5 . . ?
 C23 C26 H26B 109.5 . . ?
 C23 C26 H26C 109.5 . . ?
 H26A C26 H26B 109.5 . . ?
 H26A C26 H26C 109.5 . . ?
 H26B C26 H26C 109.5 . . ?
 N2 C27 C28 126.3(3) . . ?
 N2 C27 C32 127.0(2) . . ?
 C28 C27 C32 106.7(2) . . ?
 N2 C27A C32A 122.3(8) . . ?
 C28A C27A N2 129.9(10) . . ?
 C28A C27A C32A 107.8(9) . . ?
 C27 C28 P2 116.9(2) . . ?
 C27 C28 C29 106.5(2) . . ?
 C29 C28 P2 136.59(19) . . ?
 C27A C28A P2 113.4(8) . . ?
 C27A C28A C29A 106.8(9) . . ?
 C29A C28A P2 138.7(7) . . ?
 C28 C29 H29 115.0 . . ?
 C28 C29 C30 109.2(3) . . ?
 C28 C29 C33 99.8(2) . . ?
 C30 C29 H29 115.0 . . ?
 C33 C29 H29 115.0 . . ?
 C33 C29 C30 101.0(3) . . ?
 C28A C29A H29A 116.2 . . ?
 C30A C29A C28A 107.8(8) . . ?
 C30A C29A H29A 116.2 . . ?
 C30A C29A C33A 98.2(7) . . ?
 C33A C29A C28A 99.7(7) . . ?
 C33A C29A H29A 116.2 . . ?
 C29 C30 H30A 111.3 . . ?
 C29 C30 H30B 111.3 . . ?
 C29 C30 C31 102.5(2) . . ?
 H30A C30 H30B 109.2 . . ?
 C31 C30 H30A 111.3 . . ?
 C31 C30 H30B 111.3 . . ?
 C29A C30A H30C 110.8 . . ?
 C29A C30A H30D 110.8 . . ?
 C29A C30A C31A 104.6(7) . . ?
 H30C C30A H30D 108.9 . . ?
 C31A C30A H30C 110.8 . . ?
 C31A C30A H30D 110.8 . . ?
 C30 C31 H31A 111.2 . . ?
 C30 C31 H31B 111.2 . . ?
 H31A C31 H31B 109.2 . . ?
 C32 C31 C30 102.6(2) . . ?
 C32 C31 H31A 111.2 . . ?
 C32 C31 H31B 111.2 . . ?
 C30A C31A H31C 111.0 . . ?
 C30A C31A H31D 111.0 . . ?
 H31C C31A H31D 109.0 . . ?
 C32A C31A C30A 103.9(8) . . ?
 C32A C31A H31C 111.0 . . ?
 C32A C31A H31D 111.0 . . ?
 C27 C32 C31 106.0(3) . . ?
 C27 C32 H32 115.8 . . ?
 C27 C32 C33 99.6(2) . . ?
 C31 C32 H32 115.8 . . ?
 C33 C32 C31 101.7(3) . . ?
 C33 C32 H32 115.8 . . ?
 C27A C32A H32A 116.3 . . ?
 C27A C32A C33A 99.6(7) . . ?
 C31A C32A C27A 104.7(8) . . ?
 C31A C32A H32A 116.3 . . ?
 C31A C32A C33A 101.1(7) . . ?
 C33A C32A H32A 116.3 . . ?
 C29 C33 C32 93.4(3) . . ?
 C29 C33 H33A 113.0 . . ?
 C29 C33 H33B 113.0 . . ?
 C32 C33 H33A 113.0 . . ?
 C32 C33 H33B 113.0 . . ?
 H33A C33 H33B 110.4 . . ?
 C29A C33A C32A 93.2(7) . . ?
 C29A C33A H33C 113.1 . . ?
 C29A C33A H33D 113.1 . . ?
 C32A C33A H33C 113.1 . . ?
 C32A C33A H33D 113.1 . . ?
 H33C C33A H33D 110.4 . . ?
 C35 C34 N2 120.44(11) . . ?
 C35 C34 C39 119.79(11) . . ?
 C39 C34 N2 119.78(11) . . ?
 C34 C35 C40 121.55(12) . . ?
 C36 C35 C34 119.05(12) . . ?
 C36 C35 C40 119.39(12) . . ?
 C35 C36 H36 119.0 . . ?
 C37 C36 C35 122.05(13) . . ?
 C37 C36 H36 119.0 . . ?
 C36 C37 C38 118.16(12) . . ?
 C36 C37 C41 121.15(14) . . ?
 C38 C37 C41 120.69(14) . . ?
 C37 C38 H38 119.0 . . ?
 C37 C38 C39 121.91(12) . . ?
 C39 C38 H38 119.0 . . ?
 C34 C39 C42 120.53(12) . . ?
 C38 C39 C34 119.02(12) . . ?
 C38 C39 C42 120.40(12) . . ?
 C35 C40 H40A 109.5 . . ?
 C35 C40 H40B 109.5 . . ?
 C35 C40 H40C 109.5 . . ?
 H40A C40 H40B 109.5 . . ?
 H40A C40 H40C 109.5 . . ?
 H40B C40 H40C 109.5 . . ?
 C37 C41 H41A 109.5 . . ?
 C37 C41 H41B 109.5 . . ?
 C37 C41 H41C 109.5 . . ?
 H41A C41 H41B 109.5 . . ?
 H41A C41 H41C 109.5 . . ?
 H41B C41 H41C 109.5 . . ?
 C39 C42 H42A 109.5 . . ?
 C39 C42 H42B 109.5 . . ?
 C39 C42 H42C 109.5 . . ?
 H42A C42 H42B 109.5 . . ?
 H42A C42 H42C 109.5 . . ?
 H42B C42 H42C 109.5 . . ?
 C44 C43 P2 105.48(10) . . ?
 C45 C43 P2 108.81(9) . . ?
 C45 C43 C44 108.68(13) . . ?
 C46 C43 P2 115.12(10) . . ?
 C46 C43 C44 108.80(12) . . ?
 C46 C43 C45 109.72(13) . . ?
 C43 C44 H44A 109.5 . . ?
 C43 C44 H44B 109.5 . . ?
 C43 C44 H44C 109.5 . . ?
 H44A C44 H44B 109.5 . . ?
 H44A C44 H44C 109.5 . . ?
 H44B C44 H44C 109.5 . . ?
 C43 C45 H45A 109.5 . . ?
 C43 C45 H45B 109.5 . . ?
 C43 C45 H45C 109.5 . . ?
 H45A C45 H45B 109.5 . . ?
 H45A C45 H45C 109.5 . . ?
 H45B C45 H45C 109.5 . . ?
 C43 C46 H46A 109.5 . . ?
 C43 C46 H46B 109.5 . . ?
 C43 C46 H46C 109.5 . . ?
 H46A C46 H46B 109.5 . . ?
 H46A C46 H46C 109.5 . . ?
 H46B C46 H46C 109.5 . . ?
 C48 C47 P2 111.56(12) . . ?
 C48 C47 C49 111.06(15) . . ?
 C48 C47 C50 108.70(18) . . ?
 C49 C47 P2 112.50(14) . . ?
 C50 C47 P2 104.81(11) . . ?
 C50 C47 C49 107.89(15) . . ?
 C47 C48 H48A 109.5 . . ?
 C47 C48 H48B 109.5 . . ?
 C47 C48 H48C 109.5 . . ?
 H48A C48 H48B 109.5 . . ?
 H48A C48 H48C 109.5 . . ?
 H48B C48 H48C 109.5 . . ?
 C47 C49 H49A 109.5 . . ?
 C47 C49 H49B 109.5 . . ?
 C47 C49 H49C 109.5 . . ?
 H49A C49 H49B 109.5 . . ?
 H49A C49 H49C 109.5 . . ?
 H49B C49 H49C 109.5 . . ?
 C47 C50 H50A 109.5 . . ?
 C47 C50 H50B 109.5 . . ?
 C47 C50 H50C 109.5 . . ?
 H50A C50 H50B 109.5 . . ?
 H50A C50 H50C 109.5 . . ?
 H50B C50 H50C 109.5 . . ?

loop_
  _geom_torsion_atom_site_label_1
  _geom_torsion_atom_site_label_2
  _geom_torsion_atom_site_label_3
  _geom_torsion_atom_site_label_4
  _geom_torsion
  _geom_torsion_site_symmetry_1
  _geom_torsion_site_symmetry_2
  _geom_torsion_site_symmetry_3
  _geom_torsion_site_symmetry_4
  _geom_torsion_publ_flag
 P1 C4 C5 C6 107.5(3) . . . . ?
 P1 C4 C5 C9 -148.5(3) . . . . ?
 P1 C4A C5A C6A -102.9(5) . . . . ?
 P1 C4A C5A C9A 153.5(4) . . . . ?
 P2 C28 C29 C30 108.8(3) . . . . ?
 P2 C28 C29 C33 -145.8(3) . . . . ?
 P2 C28A C29A C30A -100.0(11) . . . . ?
 P2 C28A C29A C33A 158.0(9) . . . . ?
 Al1 P1 C4 C3 -9.2(2) . . . . ?
 Al1 P1 C4 C5 179.1(3) . . . . ?
 Al1 P1 C4A C3 19.0(3) . . . . ?
 Al1 P1 C4A C5A -178.8(5) . . . . ?
 Al1 P1 C19A C20A -42.1(4) . . . . ?
 Al1 P1 C19A C21A 74.0(4) . . . . ?
 Al1 P1 C19A C22A -162.5(3) . . . . ?
 Al1 P1 C23 C24 -73.17(11) . . . . ?
 Al1 P1 C23 C25 161.16(11) . . . . ?
 Al1 P1 C23 C26 43.92(11) . . . . ?
 Al1 N1 C3 C4 -9.2(2) . . . . ?
 Al1 N1 C3 C4A 14.7(3) . . . . ?
 Al1 N1 C3 C8 -169.8(2) . . . . ?
 Al1 N1 C3 C8A 163.6(2) . . . . ?
 Al1 N1 C10 C11 -98.24(12) . . . . ?
 Al1 N1 C10 C15 79.27(12) . . . . ?
 Al1 C1 C2 Al2 -32.43(9) . . . . ?
 Al2 P2 C28 C27 -2.3(2) . . . . ?
 Al2 P2 C28 C29 179.2(3) . . . . ?
 Al2 P2 C28A C27A 12.2(7) . . . . ?
 Al2 P2 C28A C29A 178.1(10) . . . . ?
 Al2 P2 C43 C44 -60.52(11) . . . . ?
 Al2 P2 C43 C45 55.92(12) . . . . ?
 Al2 P2 C43 C46 179.53(10) . . . . ?
 Al2 P2 C47 C48 -79.91(12) . . . . ?
 Al2 P2 C47 C49 154.50(10) . . . . ?
 Al2 P2 C47 C50 37.54(17) . . . . ?
 Al2 N2 C27 C28 8.1(4) . . . . ?
 Al2 N2 C27 C32 -175.6(3) . . . . ?
 Al2 N2 C27A C28A -5.0(11) . . . . ?
 Al2 N2 C27A C32A 176.5(7) . . . . ?
 Al2 N2 C34 C35 -96.79(13) . . . . ?
 Al2 N2 C34 C39 83.57(13) . . . . ?
 N1 C3 C4 P1 13.6(3) . . . . ?
 N1 C3 C4 C5 -172.32(18) . . . . ?
 N1 C3 C4A P1 -25.5(4) . . . . ?
 N1 C3 C4A C5A 167.2(2) . . . . ?
 N1 C3 C8 C7 -119.3(2) . . . . ?
 N1 C3 C8 C9 136.8(2) . . . . ?
 N1 C3 C8A C7A 121.9(2) . . . . ?
 N1 C3 C8A C9A -134.5(3) . . . . ?
 N1 C10 C11 C12 177.82(11) . . . . ?
 N1 C10 C11 C16 -2.16(18) . . . . ?
 N1 C10 C15 C14 -177.18(11) . . . . ?
 N1 C10 C15 C18 3.34(17) . . . . ?
 N2 C27 C28 P2 -2.8(4) . . . . ?
 N2 C27 C28 C29 176.1(3) . . . . ?
 N2 C27 C32 C31 -105.6(3) . . . . ?
 N2 C27 C32 C33 149.1(3) . . . . ?
 N2 C27A C28A P2 -7.4(13) . . . . ?
 N2 C27A C28A C29A -177.7(9) . . . . ?
 N2 C27A C32A C31A 107.7(10) . . . . ?
 N2 C27A C32A C33A -148.0(8) . . . . ?
 N2 C34 C35 C36 -178.49(11) . . . . ?
 N2 C34 C35 C40 0.61(19) . . . . ?
 N2 C34 C39 C38 178.76(11) . . . . ?
 N2 C34 C39 C42 1.21(17) . . . . ?
 C3 N1 C10 C11 84.11(15) . . . . ?
 C3 N1 C10 C15 -98.38(14) . . . . ?
 C3 C4 C5 C6 -64.8(3) . . . . ?
 C3 C4 C5 C9 39.3(3) . . . . ?
 C3 C4A C5A C6A 59.6(4) . . . . ?
 C3 C4A C5A C9A -44.0(4) . . . . ?
 C3 C8 C9 C5 48.7(2) . . . . ?
 C3 C8A C9A C5A -44.6(3) . . . . ?
 C4 P1 C23 C24 -179.60(15) . . . . ?
 C4 P1 C23 C25 54.73(18) . . . . ?
 C4 P1 C23 C26 -62.51(17) . . . . ?
 C4 C3 C8 C7 77.2(3) . . . . ?
 C4 C3 C8 C9 -26.7(3) . . . . ?
 C4 C5 C6 C7 65.9(3) . . . . ?
 C4 C5 C9 C8 -51.9(2) . . . . ?
 C4A P1 C19A C20A 59.1(4) . . . . ?
 C4A P1 C19A C21A 175.2(4) . . . . ?
 C4A P1 C19A C22A -61.3(4) . . . . ?
 C4A P1 C23 C24 -170.81(19) . . . . ?
 C4A P1 C23 C25 63.5(2) . . . . ?
 C4A P1 C23 C26 -53.72(19) . . . . ?
 C4A C3 C8A C7A -82.8(3) . . . . ?
 C4A C3 C8A C9A 20.8(4) . . . . ?
 C4A C5A C6A C7A -63.6(4) . . . . ?
 C4A C5A C9A C8A 51.5(4) . . . . ?
 C5 C6 C7 C8 2.1(3) . . . . ?
 C5A C6A C7A C8A -4.6(4) . . . . ?
 C6 C5 C9 C8 59.1(2) . . . . ?
 C6 C7 C8 C3 -72.3(3) . . . . ?
 C6 C7 C8 C9 34.8(3) . . . . ?
 C6A C5A C9A C8A -59.2(3) . . . . ?
 C6A C7A C8A C3 73.2(3) . . . . ?
 C6A C7A C8A C9A -32.6(4) . . . . ?
 C7 C8 C9 C5 -57.3(2) . . . . ?
 C7A C8A C9A C5A 56.4(3) . . . . ?
 C8 C3 C4 P1 177.98(19) . . . . ?
 C8 C3 C4 C5 -7.9(3) . . . . ?
 C8A C3 C4A P1 -178.8(2) . . . . ?
 C8A C3 C4A C5A 13.9(4) . . . . ?
 C9 C5 C6 C7 -38.2(3) . . . . ?
 C9A C5A C6A C7A 40.1(3) . . . . ?
 C10 N1 C3 C4 168.57(19) . . . . ?
 C10 N1 C3 C4A -167.5(3) . . . . ?
 C10 N1 C3 C8 7.9(3) . . . . ?
 C10 N1 C3 C8A -18.7(3) . . . . ?
 C10 C11 C12 C13 -0.96(19) . . . . ?
 C11 C10 C15 C14 0.33(18) . . . . ?
 C11 C10 C15 C18 -179.15(12) . . . . ?
 C11 C12 C13 C14 0.9(2) . . . . ?
 C11 C12 C13 C17 -178.72(14) . . . . ?
 C12 C13 C14 C15 -0.2(2) . . . . ?
 C13 C14 C15 C10 -0.4(2) . . . . ?
 C13 C14 C15 C18 179.05(13) . . . . ?
 C15 C10 C11 C12 0.34(18) . . . . ?
 C15 C10 C11 C16 -179.64(12) . . . . ?
 C16 C11 C12 C13 179.02(13) . . . . ?
 C17 C13 C14 C15 179.43(14) . . . . ?
 C19 P1 C4 C3 -128.0(2) . . . . ?
 C19 P1 C4 C5 60.3(4) . . . . ?
 C19 P1 C23 C24 56.61(16) . . . . ?
 C19 P1 C23 C25 -69.06(17) . . . . ?
 C19 P1 C23 C26 173.70(15) . . . . ?
 C19A P1 C4A C3 -100.8(3) . . . . ?
 C19A P1 C4A C5A 61.4(5) . . . . ?
 C19A P1 C23 C24 72.8(2) . . . . ?
 C19A P1 C23 C25 -52.8(2) . . . . ?
 C19A P1 C23 C26 -170.1(2) . . . . ?
 C23 P1 C4 C3 108.8(2) . . . . ?
 C23 P1 C4 C5 -62.9(3) . . . . ?
 C23 P1 C4A C3 133.5(3) . . . . ?
 C23 P1 C4A C5A -64.3(5) . . . . ?
 C23 P1 C19A C20A 173.4(3) . . . . ?
 C23 P1 C19A C21A -70.5(4) . . . . ?
 C23 P1 C19A C22A 53.0(4) . . . . ?
 C27 N2 C34 C35 92.8(2) . . . . ?
 C27 N2 C34 C39 -86.9(2) . . . . ?
 C27 C28 C29 C30 -69.7(3) . . . . ?
 C27 C28 C29 C33 35.6(3) . . . . ?
 C27 C32 C33 C29 52.7(3) . . . . ?
 C27A N2 C34 C35 75.3(5) . . . . ?
 C27A N2 C34 C39 -104.4(5) . . . . ?
 C27A C28A C29A C30A 66.4(10) . . . . ?
 C27A C28A C29A C33A -35.5(9) . . . . ?
 C27A C32A C33A C29A -51.5(8) . . . . ?
 C28 P2 C43 C44 40.14(13) . . . . ?
 C28 P2 C43 C45 156.59(13) . . . . ?
 C28 P2 C43 C46 -79.81(15) . . . . ?
 C28 P2 C47 C48 175.37(14) . . . . ?
 C28 P2 C47 C49 49.79(16) . . . . ?
 C28 P2 C47 C50 -67.18(19) . . . . ?
 C28 C27 C32 C31 71.2(3) . . . . ?
 C28 C27 C32 C33 -34.0(4) . . . . ?
 C28 C29 C30 C31 64.8(3) . . . . ?
 C28 C29 C33 C32 -53.2(3) . . . . ?
 C28A P2 C43 C44 54.1(4) . . . . ?
 C28A P2 C43 C45 170.5(4) . . . . ?
 C28A P2 C43 C46 -65.9(4) . . . . ?
 C28A P2 C47 C48 179.0(4) . . . . ?
 C28A P2 C47 C49 53.4(4) . . . . ?
 C28A P2 C47 C50 -63.6(4) . . . . ?
 C28A C27A C32A C31A -71.1(10) . . . . ?
 C28A C27A C32A C33A 33.2(9) . . . . ?
 C28A C29A C30A C31A -61.7(10) . . . . ?
 C28A C29A C33A C32A 51.9(7) . . . . ?
 C29 C30 C31 C32 3.8(3) . . . . ?
 C29A C30A C31A C32A -5.8(11) . . . . ?
 C30 C29 C33 C32 58.8(3) . . . . ?
 C30 C31 C32 C27 -70.7(3) . . . . ?
 C30 C31 C32 C33 33.0(3) . . . . ?
 C30A C29A C33A C32A -57.9(7) . . . . ?
 C30A C31A C32A C27A 71.7(10) . . . . ?
 C30A C31A C32A C33A -31.5(10) . . . . ?
 C31 C32 C33 C29 -56.1(3) . . . . ?
 C31A C32A C33A C29A 55.7(8) . . . . ?
 C32 C27 C28 P2 -179.7(2) . . . . ?
 C32 C27 C28 C29 -0.8(4) . . . . ?
 C32A C27A C28A P2 171.2(7) . . . . ?
 C32A C27A C28A C29A 0.9(10) . . . . ?
 C33 C29 C30 C31 -39.7(3) . . . . ?
 C33A C29A C30A C31A 41.3(9) . . . . ?
 C34 N2 C27 C28 179.1(3) . . . . ?
 C34 N2 C27 C32 -4.6(4) . . . . ?
 C34 N2 C27A C28A -178.0(8) . . . . ?
 C34 N2 C27A C32A 3.6(10) . . . . ?
 C34 C35 C36 C37 -0.2(2) . . . . ?
 C35 C34 C39 C38 -0.88(18) . . . . ?
 C35 C34 C39 C42 -178.43(12) . . . . ?
 C35 C36 C37 C38 -1.1(2) . . . . ?
 C35 C36 C37 C41 177.83(13) . . . . ?
 C36 C37 C38 C39 1.38(19) . . . . ?
 C37 C38 C39 C34 -0.41(19) . . . . ?
 C37 C38 C39 C42 177.15(12) . . . . ?
 C39 C34 C35 C36 1.15(18) . . . . ?
 C39 C34 C35 C40 -179.75(12) . . . . ?
 C40 C35 C36 C37 -179.28(13) . . . . ?
 C41 C37 C38 C39 -177.55(12) . . . . ?
 C43 P2 C28 C27 -119.0(2) . . . . ?
 C43 P2 C28 C29 62.5(3) . . . . ?
 C43 P2 C28A C27A -111.4(7) . . . . ?
 C43 P2 C28A C29A 54.5(11) . . . . ?
 C43 P2 C47 C48 54.66(14) . . . . ?
 C43 P2 C47 C49 -70.93(14) . . . . ?
 C43 P2 C47 C50 172.11(14) . . . . ?
 C47 P2 C28 C27 117.8(2) . . . . ?
 C47 P2 C28 C29 -60.7(4) . . . . ?
 C47 P2 C28A C27A 130.1(7) . . . . ?
 C47 P2 C28A C29A -64.1(10) . . . . ?
 C47 P2 C43 C44 164.01(11) . . . . ?
 C47 P2 C43 C45 -79.55(13) . . . . ?
 C47 P2 C43 C46 44.06(14) . . . . ?

_shelx_res_file
;
TITL mo_mc21031_0m_a.res in P2(1)/c
    mo_mc21031_0m.res
    created by SHELXL-2018/3 at 14:24:45 on 28-Jul-2021
REM Old TITL mo_MC21031_0m in P2(1)/c
REM SHELXT solution in P2(1)/c: R1 0.184, Rweak 0.010, Alpha 0.043
REM <I/s> 2.513 for 340 systematic absences, Orientation as input
REM Formula found by SHELXT: C49 N4 P4
CELL 0.71073 8.5372 18.1329 31.7416 90 94.142 90
ZERR 4 0.0009 0.0018 0.0033 0 0.003 0
LATT 1
SYMM -X,0.5+Y,0.5-Z
SFAC C H Al N P
UNIT 200 312 8 8 8
SADI C33A C32A C33A C29A
SADI C31A C30A C31 C30
SADI C30A C29A C32A C31A
DELU C27 C31 C33 C28 C32 C29 C30
DELU C27A C31A C33A C28A C32A C29A C30A
SIMU C27A C31A C33A C28A C32A C29A C30A
SIMU C27 C31 C33 C28 C32 C29 C30
RIGU C27 C31 C33 C28 C32 C29 C30
RIGU C27A C31A C33A C28A C32A C29A C30A

L.S. 16
PLAN  19
SIZE 0.201 0.304 0.602
TEMP -173.15
CONF
BOND
list 4
MORE -1
BOND $H
fmap 2
acta
OMIT 1 1 0
OMIT 0 0 4
OMIT -1 0 2
OMIT -1 2 2
OMIT 1 1 3
OMIT 1 3 4
REM <olex2.extras>
REM <HklSrc "%.\\mo_MC21031_0m.hkl">
REM </olex2.extras>

WGHT    0.042600    2.786800
FVAR       0.26623   0.59993   0.60666   0.79973
P1    5    0.248351    0.300122    0.483688    11.00000    0.02444    0.01749 =
         0.02238   -0.00483   -0.00115    0.00159
P2    5    0.396705    0.231677    0.282560    11.00000    0.01816    0.02579 =
         0.02411   -0.00358    0.00100    0.00605
AL1   3    0.334163    0.234324    0.421332    11.00000    0.01513    0.01461 =
         0.02099   -0.00055    0.00061   -0.00109
AL2   3    0.365775    0.297003    0.350251    11.00000    0.01669    0.01620 =
         0.02152    0.00176   -0.00196   -0.00056
N1    4    0.241829    0.149767    0.444846    11.00000    0.01921    0.01480 =
         0.02070   -0.00176    0.00232   -0.00202
N2    4    0.285269    0.376655    0.315856    11.00000    0.02646    0.01794 =
         0.02184    0.00208   -0.00198    0.00331
C1    1    0.566265    0.242204    0.415514    11.00000    0.01924    0.02560 =
         0.02637    0.00861    0.00034    0.00036
AFIX  23
H1A   2    0.624742    0.252112    0.443006    11.00000   -1.20000
H1B   2    0.608536    0.197194    0.402806    11.00000   -1.20000
AFIX   0
C2    1    0.570374    0.309653    0.385167    11.00000    0.02064    0.02801 =
         0.02798    0.00881   -0.00388   -0.00837
AFIX  23
H2A   2    0.661208    0.307142    0.367515    11.00000   -1.20000
H2B   2    0.573531    0.356829    0.400904    11.00000   -1.20000
AFIX   0
C3    1    0.170857    0.157957    0.481026    11.00000    0.04491    0.01593 =
         0.03417    0.00385    0.02030    0.00428
PART 1
C4    1    0.178783    0.223456    0.506242    21.00000    0.01830    0.01678 =
         0.02151   -0.00244    0.00185    0.00034
PART 0
PART 2
C4A   1    0.127639    0.220141    0.499103   -21.00000    0.01728    0.01758 =
         0.02014   -0.00092    0.00142   -0.00357
PART 0
PART 1
C5    1    0.101559    0.204258    0.546727    21.00000    0.02801    0.02334 =
         0.02723   -0.00161    0.00918    0.00276
AFIX  13
H5    2    0.123557    0.239212    0.570797    21.00000   -1.20000
AFIX   0
PART 0
PART 2
C5A   1    0.018531    0.201489    0.534079   -21.00000    0.02299    0.02135 =
         0.02223   -0.00399    0.00631   -0.00138
AFIX  13
H5A   2   -0.037326    0.244337    0.545988   -21.00000   -1.20000
AFIX   0
PART 0
PART 1
C6    1   -0.074781    0.187409    0.535189    21.00000    0.02738    0.02638 =
         0.04426   -0.00041    0.01475    0.00204
AFIX  23
H6A   2   -0.131871    0.178846    0.560806    21.00000   -1.20000
H6B   2   -0.126131    0.228063    0.518581    21.00000   -1.20000
AFIX   0
PART 0
PART 2
C6A   1    0.108863    0.151348    0.566764   -21.00000    0.03515    0.03144 =
         0.02085    0.00216    0.00250   -0.00187
AFIX  23
H6AA  2    0.044578    0.139881    0.590664   -21.00000   -1.20000
H6AB  2    0.208381    0.174640    0.577809   -21.00000   -1.20000
AFIX   0
PART 0
PART 1
C7    1   -0.066884    0.116283    0.508436    21.00000    0.02521    0.02613 =
         0.04412   -0.00243    0.00979   -0.00520
AFIX  23
H7A   2   -0.111756    0.124618    0.479188    21.00000   -1.20000
H7B   2   -0.124437    0.075438    0.521100    21.00000   -1.20000
AFIX   0
PART 0
PART 2
C7A   1    0.140326    0.081199    0.540883   -21.00000    0.03230    0.02828 =
         0.02384    0.00523    0.00349    0.00313
AFIX  23
H7AA  2    0.097994    0.036709    0.554126   -21.00000   -1.20000
H7AB  2    0.254089    0.074333    0.537987   -21.00000   -1.20000
AFIX   0
PART 0
PART 1
C8    1    0.111455    0.099047    0.509198    21.00000    0.02278    0.01702 =
         0.03186    0.00178    0.00825    0.00149
AFIX  13
H8    2    0.139669    0.047194    0.502145    21.00000   -1.20000
AFIX   0
PART 0
PART 2
C8A   1    0.051356    0.097475    0.497450   -21.00000    0.02188    0.01651 =
         0.02355    0.00305    0.00408   -0.00288
AFIX  13
H8A   2    0.025817    0.054328    0.478568   -21.00000   -1.20000
AFIX   0
PART 0
PART 1
C9    1    0.164231    0.125128    0.554070    21.00000    0.03508    0.02583 =
         0.02600    0.00509    0.00949    0.00510
AFIX  23
H9A   2    0.279579    0.123309    0.560083    21.00000   -1.20000
H9B   2    0.111063    0.098483    0.576225    21.00000   -1.20000
AFIX   0
PART 0
PART 2
C9A   1   -0.087083    0.143620    0.510906   -21.00000    0.01948    0.02596 =
         0.02729    0.00052    0.00863   -0.00127
AFIX  23
H9AA  2   -0.153893    0.116617    0.529946   -21.00000   -1.20000
H9AB  2   -0.152009    0.164336    0.486637   -21.00000   -1.20000
AFIX   0
PART 0
C10   1    0.251519    0.078655    0.425910    11.00000    0.01959    0.01402 =
         0.01941    0.00074    0.00209   -0.00071
C11   1    0.126294    0.051164    0.399483    11.00000    0.02491    0.02035 =
         0.02332   -0.00139   -0.00167   -0.00224
C12   1    0.143278   -0.017502    0.380539    11.00000    0.03808    0.02231 =
         0.02252   -0.00372   -0.00051   -0.00664
AFIX  43
H12   2    0.058243   -0.036777    0.362944    11.00000   -1.20000
AFIX   0
C13   1    0.280100   -0.058594    0.386517    11.00000    0.04657    0.01707 =
         0.02708   -0.00176    0.01106    0.00031
C14   1    0.401929   -0.030184    0.412679    11.00000    0.03245    0.01837 =
         0.03977    0.00295    0.00810    0.00669
AFIX  43
H14   2    0.496235   -0.057806    0.417111    11.00000   -1.20000
AFIX   0
C15   1    0.390481    0.037754    0.432735    11.00000    0.02192    0.01671 =
         0.02905    0.00445    0.00136    0.00095
C16   1   -0.023981    0.094355    0.391462    11.00000    0.02599    0.03405 =
         0.04535   -0.00548   -0.01286    0.00091
AFIX 137
H16A  2   -0.091740    0.085943    0.414635    11.00000   -1.50000
H16B  2   -0.078270    0.078146    0.364806    11.00000   -1.50000
H16C  2    0.000469    0.147026    0.389734    11.00000   -1.50000
AFIX   0
C17   1    0.295381   -0.132248    0.364679    11.00000    0.07680    0.02494 =
         0.04953   -0.01366    0.01436    0.00255
AFIX 137
H17A  2    0.204045   -0.162994    0.369568    11.00000   -1.50000
H17B  2    0.391262   -0.157063    0.376065    11.00000   -1.50000
H17C  2    0.300721   -0.124340    0.334274    11.00000   -1.50000
AFIX   0
C18   1    0.524799    0.066211    0.461498    11.00000    0.02470    0.02259 =
         0.05103    0.01133   -0.01109   -0.00075
AFIX 137
H18A  2    0.568551    0.110498    0.449104    11.00000   -1.50000
H18B  2    0.606401    0.028255    0.465054    11.00000   -1.50000
H18C  2    0.486937    0.078417    0.489073    11.00000   -1.50000
AFIX   0
PART 1
C19   1    0.413792    0.342693    0.519576    31.00000    0.03233    0.02670 =
         0.02552   -0.00625   -0.00418   -0.00719
PART 0
PART 2
C19A  1    0.395793    0.316041    0.528697   -31.00000    0.03410    0.03051 =
         0.02698   -0.00639   -0.00154   -0.01196
PART 0
PART 1
C20   1    0.506114    0.276581    0.538732    31.00000    0.03116    0.04674 =
         0.03331   -0.00054   -0.00998   -0.00363
AFIX 137
H20A  2    0.439155    0.248385    0.556696    31.00000   -1.50000
H20B  2    0.598934    0.294306    0.555724    31.00000   -1.50000
H20C  2    0.539164    0.244867    0.515999    31.00000   -1.50000
AFIX   0
PART 0
PART 2
C20A  1    0.488856    0.244044    0.534053   -31.00000    0.03140    0.04365 =
         0.02483    0.00167   -0.00957   -0.00436
AFIX 137
H20D  2    0.417910    0.203912    0.540763   -31.00000   -1.50000
H20E  2    0.570925    0.249539    0.557064   -31.00000   -1.50000
H20F  2    0.537290    0.232604    0.507760   -31.00000   -1.50000
AFIX   0
PART 0
PART 1
C21   1    0.525624    0.388575    0.494323    31.00000    0.03642    0.03246 =
         0.04228   -0.00830   -0.00096   -0.01866
AFIX 137
H21A  2    0.569889    0.357332    0.472964    31.00000   -1.50000
H21B  2    0.610734    0.408157    0.513492    31.00000   -1.50000
H21C  2    0.467639    0.429527    0.480391    31.00000   -1.50000
AFIX   0
PART 0
PART 2
C21A  1    0.505764    0.376494    0.515982   -31.00000    0.04337    0.03923 =
         0.05077   -0.00071   -0.00383   -0.02109
AFIX 137
H21D  2    0.538977    0.366283    0.487648   -31.00000   -1.50000
H21E  2    0.598148    0.378205    0.536164   -31.00000   -1.50000
H21F  2    0.451217    0.424052    0.515920   -31.00000   -1.50000
AFIX   0
PART 0
PART 1
C22   1    0.354728    0.389927    0.555409    31.00000    0.04767    0.05319 =
         0.03251   -0.02089   -0.00396   -0.00564
AFIX 137
H22A  2    0.306434    0.435117    0.543565    31.00000   -1.50000
H22B  2    0.443286    0.402784    0.575430    31.00000   -1.50000
H22C  2    0.276819    0.361983    0.570070    31.00000   -1.50000
AFIX   0
PART 0
PART 2
C22A  1    0.325322    0.335629    0.570910   -31.00000    0.04870    0.06202 =
         0.03262   -0.02182    0.00157   -0.01421
AFIX 137
H22D  2    0.280520    0.385381    0.569053   -31.00000   -1.50000
H22E  2    0.408097    0.333797    0.593943   -31.00000   -1.50000
H22F  2    0.242767    0.300100    0.576436   -31.00000   -1.50000
AFIX   0
PART 0
C23   1    0.095972    0.371441    0.470411    11.00000    0.03489    0.02064 =
         0.03088   -0.00089    0.00674    0.00893
C24   1    0.170003    0.438015    0.449989    11.00000    0.07800    0.02110 =
         0.03227    0.00217    0.01305    0.00432
AFIX 137
H24A  2    0.236270    0.464784    0.471360    11.00000   -1.50000
H24B  2    0.086981    0.470765    0.438023    11.00000   -1.50000
H24C  2    0.234226    0.421183    0.427489    11.00000   -1.50000
AFIX   0
C25   1    0.004136    0.394617    0.507866    11.00000    0.05927    0.04427 =
         0.04082    0.00442    0.01909    0.02688
AFIX 137
H25A  2   -0.033560    0.350589    0.521910    11.00000   -1.50000
H25B  2   -0.085668    0.425087    0.497761    11.00000   -1.50000
H25C  2    0.072792    0.423026    0.527925    11.00000   -1.50000
AFIX   0
C26   1   -0.019887    0.334423    0.437892    11.00000    0.02560    0.05883 =
         0.04801   -0.00152   -0.00650    0.01141
AFIX 137
H26A  2    0.034808    0.320749    0.412936    11.00000   -1.50000
H26B  2   -0.105280    0.368768    0.429637    11.00000   -1.50000
H26C  2   -0.063303    0.290070    0.450300    11.00000   -1.50000
AFIX   0
PART 1
C27   1    0.292226    0.371911    0.274585    41.00000    0.04822    0.01965 =
         0.01919   -0.00264   -0.00668    0.00872
PART 0
PART 2
C27A  1    0.257322    0.354201    0.269903   -41.00000    0.02483    0.02316 =
         0.01126    0.00039   -0.00006   -0.00103
PART 0
PART 1
C28   1    0.336006    0.310598    0.252422    41.00000    0.04255    0.02511 =
         0.01965   -0.00368   -0.00557    0.00876
PART 0
PART 2
C28A  1    0.290359    0.290713    0.250836   -41.00000    0.02527    0.02297 =
         0.01731   -0.00202    0.00238    0.00339
PART 0
PART 1
C29   1    0.314168    0.330728    0.205771    41.00000    0.08945    0.04301 =
         0.01779   -0.00541   -0.00371    0.02895
AFIX  13
H29   2    0.375209    0.299778    0.186664    41.00000   -1.20000
AFIX   0
PART 0
PART 2
C29A  1    0.241452    0.300693    0.203152   -41.00000    0.05636    0.03666 =
         0.01999   -0.00306   -0.00281   -0.00141
AFIX  13
H29A  2    0.226406    0.254389    0.186230   -41.00000   -1.20000
AFIX   0
PART 0
PART 1
C30   1    0.136548    0.337289    0.192597    41.00000    0.10700    0.08091 =
         0.03176   -0.02207   -0.03186    0.05758
AFIX  23
H30A  2    0.079470    0.292000    0.199792    41.00000   -1.20000
H30B  2    0.118044    0.347032    0.161953    41.00000   -1.20000
AFIX   0
PART 0
PART 2
C30A  1    0.347746    0.357805    0.186011   -41.00000    0.05881    0.05161 =
         0.03103    0.00344    0.01399   -0.00909
AFIX  23
H30C  2    0.322412    0.365351    0.155386   -41.00000   -1.20000
H30D  2    0.459172    0.342833    0.190659   -41.00000   -1.20000
AFIX   0
PART 0
PART 1
C31   1    0.085840    0.404942    0.219451    41.00000    0.11212    0.07516 =
         0.03031   -0.01716   -0.03319    0.06561
AFIX  23
H31A  2    0.037554    0.444211    0.201142    41.00000   -1.20000
H31B  2    0.010906    0.389864    0.240233    41.00000   -1.20000
AFIX   0
PART 0
PART 2
C31A  1    0.316195    0.427451    0.210609   -41.00000    0.03401    0.03953 =
         0.02982    0.00939   -0.00152   -0.01760
AFIX  23
H31C  2    0.409750    0.441941    0.228992   -41.00000   -1.20000
H31D  2    0.286278    0.468769    0.191287   -41.00000   -1.20000
AFIX   0
PART 0
PART 1
C32   1    0.245041    0.430993    0.241916    41.00000    0.11401    0.03363 =
         0.01814    0.00144   -0.00247    0.03321
AFIX  13
H32   2    0.247503    0.482944    0.252514    41.00000   -1.20000
AFIX   0
PART 0
PART 2
C32A  1    0.184306    0.406708    0.236095   -41.00000    0.04722    0.02712 =
         0.02375    0.00553    0.00789    0.01370
AFIX  13
H32A  2    0.120085    0.448223    0.246391   -41.00000   -1.20000
AFIX   0
PART 0
PART 1
C33   1    0.362161    0.412627    0.208170    41.00000    0.14271    0.04023 =
         0.02303    0.00904    0.02307    0.03110
AFIX  23
H33A  2    0.338776    0.439276    0.181227    41.00000   -1.20000
H33B  2    0.473252    0.419997    0.218511    41.00000   -1.20000
AFIX   0
PART 0
PART 2
C33A  1    0.095060    0.349306    0.206161   -41.00000    0.02905    0.04932 =
         0.03141    0.02444   -0.01557   -0.00901
AFIX  23
H33C  2    0.008941    0.323866    0.219583   -41.00000   -1.20000
H33D  2    0.056161    0.370657    0.178664   -41.00000   -1.20000
AFIX   0
PART 0
C34   1    0.238705    0.446346    0.331953    11.00000    0.02354    0.01733 =
         0.02067    0.00422   -0.00115    0.00141
C35   1    0.080745    0.460450    0.338103    11.00000    0.02269    0.02302 =
         0.03009    0.00663   -0.00218    0.00173
C36   1    0.038586    0.529589    0.352899    11.00000    0.02889    0.02861 =
         0.03008    0.00730    0.00267    0.00962
AFIX  43
H36   2   -0.068672    0.539134    0.356992    11.00000   -1.20000
AFIX   0
C37   1    0.147797    0.584527    0.361773    11.00000    0.04306    0.02157 =
         0.02008    0.00296    0.00088    0.00725
C38   1    0.304157    0.569171    0.356300    11.00000    0.03769    0.02061 =
         0.02326    0.00237   -0.00245   -0.00307
AFIX  43
H38   2    0.380898    0.606139    0.362887    11.00000   -1.20000
AFIX   0
C39   1    0.351969    0.501090    0.341420    11.00000    0.02459    0.02123 =
         0.02255    0.00567    0.00044   -0.00134
C40   1   -0.044452    0.403234    0.328537    11.00000    0.02438    0.03317 =
         0.05719    0.00935   -0.00635   -0.00396
AFIX 137
H40A  2   -0.089520    0.409616    0.299487    11.00000   -1.50000
H40B  2   -0.127173    0.408911    0.348149    11.00000   -1.50000
H40C  2    0.001798    0.353909    0.331742    11.00000   -1.50000
AFIX   0
C41   1    0.098719    0.659926    0.376317    11.00000    0.06611    0.02849 =
         0.03409   -0.00464    0.00510    0.01336
AFIX 137
H41A  2    0.122758    0.696891    0.355204    11.00000   -1.50000
H41B  2    0.155976    0.671742    0.403348    11.00000   -1.50000
H41C  2   -0.014389    0.660018    0.379828    11.00000   -1.50000
AFIX   0
C42   1    0.521597    0.487622    0.333970    11.00000    0.02563    0.02770 =
         0.04421    0.01023    0.00495   -0.00339
AFIX 137
H42A  2    0.558752    0.443565    0.349540    11.00000   -1.50000
H42B  2    0.584490    0.530304    0.343797    11.00000   -1.50000
H42C  2    0.532075    0.480220    0.303720    11.00000   -1.50000
AFIX   0
C43   1    0.605033    0.211756    0.271289    11.00000    0.01978    0.03628 =
         0.03102   -0.00196    0.00772    0.00116
C44   1    0.685356    0.287400    0.269547    11.00000    0.03586    0.04901 =
         0.03575   -0.00349    0.01050   -0.01527
AFIX 137
H44A  2    0.641323    0.314691    0.244803    11.00000   -1.50000
H44B  2    0.798410    0.280537    0.267489    11.00000   -1.50000
H44C  2    0.667574    0.315225    0.295236    11.00000   -1.50000
AFIX   0
C45   1    0.683640    0.167745    0.308334    11.00000    0.02028    0.05410 =
         0.04557    0.00604    0.00491    0.01316
AFIX 137
H45A  2    0.677289    0.195753    0.334560    11.00000   -1.50000
H45B  2    0.794081    0.159007    0.303367    11.00000   -1.50000
H45C  2    0.629740    0.120373    0.310726    11.00000   -1.50000
AFIX   0
C46   1    0.625135    0.171095    0.229951    11.00000    0.03082    0.05076 =
         0.04069   -0.01203    0.01370    0.00179
AFIX 137
H46A  2    0.582694    0.121062    0.231712    11.00000   -1.50000
H46B  2    0.736960    0.168505    0.224970    11.00000   -1.50000
H46C  2    0.568664    0.197596    0.206616    11.00000   -1.50000
AFIX   0
C47   1    0.267380    0.150469    0.271083    11.00000    0.01981    0.04899 =
         0.05253   -0.03001    0.00733   -0.00396
C48   1    0.329678    0.081939    0.294667    11.00000    0.05649    0.03485 =
         0.07608   -0.01402    0.02741   -0.01788
AFIX 137
H48A  2    0.426735    0.065557    0.282850    11.00000   -1.50000
H48B  2    0.251078    0.042547    0.291635    11.00000   -1.50000
H48C  2    0.351218    0.093714    0.324659    11.00000   -1.50000
AFIX   0
C49   1    0.239387    0.135219    0.223510    11.00000    0.03601    0.07625 =
         0.06529   -0.04802   -0.00485    0.00568
AFIX 137
H49A  2    0.201162    0.180188    0.209052    11.00000   -1.50000
H49B  2    0.161046    0.095997    0.218900    11.00000   -1.50000
H49C  2    0.338101    0.119747    0.212242    11.00000   -1.50000
AFIX   0
C50   1    0.109553    0.171895    0.287781    11.00000    0.01907    0.09583 =
         0.09387   -0.06501    0.01562   -0.01544
AFIX 137
H50A  2    0.123757    0.180608    0.318288    11.00000   -1.50000
H50B  2    0.033851    0.131850    0.282126    11.00000   -1.50000
H50C  2    0.070165    0.216922    0.273602    11.00000   -1.50000
AFIX   0
HKLF 4


REM  mo_mc21031_0m_a.res in P2(1)/c
REM wR2 = 0.1163, GooF = S = 1.096, Restrained GooF = 1.090 for all data
REM R1 = 0.0448 for 13644 Fo > 4sig(Fo) and 0.0489 for all 14968 data
REM 682 parameters refined using 251 restraints

END

WGHT      0.0426      2.7868

REM Highest difference peak  0.823,  deepest hole -0.758,  1-sigma level  0.050
Q1    1   0.3477  0.1999  0.2796  11.00000  0.05    0.82
Q2    1   0.6451  0.2588  0.4254  11.00000  0.05    0.76
Q3    1   0.2279  0.2752  0.3388  11.00000  0.05    0.57
Q4    1   0.1651  0.4291  0.2131  11.00000  0.05    0.38
Q5    1   0.1992  0.0977  0.2300  11.00000  0.05    0.38
Q6    1   0.2507  0.1515  0.2469  11.00000  0.05    0.37
Q7    1   0.1400  0.0185  0.3896  11.00000  0.05    0.37
Q8    1   0.1829  0.0615  0.4154  11.00000  0.05    0.36
Q9    1   0.3227  0.0552  0.4288  11.00000  0.05    0.36
Q10   1   0.1850  0.1904  0.4930  11.00000  0.05    0.35
Q11   1   0.3886  0.0035  0.4232  11.00000  0.05    0.35
Q12   1   0.1615  0.4528  0.3378  11.00000  0.05    0.34
Q13   1   0.4655  0.0501  0.4445  11.00000  0.05    0.34
Q14   1   0.2902  0.4751  0.3327  11.00000  0.05    0.32
Q15   1  -0.0046  0.3556  0.4550  11.00000  0.05    0.32
Q16   1   0.0616  0.0677  0.3951  11.00000  0.05    0.31
Q17   1   0.3458 -0.0390  0.3952  11.00000  0.05    0.31
Q18   1   0.2180 -0.1390  0.3470  11.00000  0.05    0.30
Q19   1   0.1109  0.4138  0.4561  11.00000  0.05    0.30
;
_shelx_res_checksum                2341
_shelx_hkl_file
;
  -1   0   0  140.71    5.37
  -1   0   0  138.42    5.49
  -1   0   0  137.94    5.50
   1   0   0  140.60    5.50
   1   0   0  142.67    5.46
  -1   0   0  140.03    5.39
  -1   0   0  140.93    5.49
  -1   0   0  138.64    5.40
  -1   0   0  138.45    5.38
  -1   0   0  137.02    5.46
   2   0   0  363.72   13.95
  -2   0   0  360.64   13.70
   2   0   0  366.95   13.87
   2   0   0  354.90   13.74
   2   0   0  349.37   13.94
  -2   0   0  352.06   13.94
  -2   0   0  366.10   13.97
   2   0   0  368.58   13.98
   2   0   0  355.77   13.76
   2   0   0  363.65   13.73
  -2   0   0  347.40   13.94
  -2   0   0  337.39   13.85
  -2   0   0  351.68   13.72
  -2   0   0  363.24   13.77
  -2   0   0  352.77   13.74
   2   0   0  362.97   13.70
   3   0   0 1562.60   60.35
  -3   0   0 1587.59   60.37
  -4   0   0  432.60   16.60
   4   0   0  420.57   16.41
  -4   0   0  410.27   16.17
  -4   0   0  417.41   16.56
  -4   0   0  412.14   16.07
  -4   0   0  419.54   16.10
   4   0   0  410.31   16.05
   4   0   0  402.75   16.56
   4   0   0  416.63   16.15
   4   0   0  424.75   16.57
  -4   0   0  412.10   16.08
   4   0   0  407.19   16.15
  -4   0   0  420.35   16.20
   5   0   0   91.18    3.88
  -5   0   0   88.17    4.30
  -5   0   0   90.01    4.34
   5   0   0   91.31    4.18
   5   0   0   85.54    4.28
  -5   0   0   89.61    4.16
  -5   0   0   88.86    3.92
  -5   0   0   91.42    3.81
  -5   0   0   90.59    3.91
  -5   0   0   89.46    3.77
   5   0   0   89.36    3.74
  -6   0   0   55.11    2.60
  -6   0   0   56.37    3.06
   6   0   0   56.67    3.19
  -6   0   0   52.83    3.11
  -6   0   0   56.82    3.20
   6   0   0   57.47    2.70
  -6   0   0   56.00    2.56
  -6   0   0   58.39    2.75
   6   0   0   58.68    2.54
   6   0   0   53.52    3.03
   7   0   0   11.70    1.41
   7   0   0   11.38    1.04
  -7   0   0   12.70    1.10
  -7   0   0   11.53    0.89
   7   0   0    9.70    1.24
   7   0   0   11.60    0.88
  -7   0   0   10.15    1.30
  -7   0   0   12.66    1.45
  -8   0   0  225.72   10.08
   8   0   0  221.17   10.11
  -8   0   0  216.56   10.08
  -8   0   0  225.35    9.10
   8   0   0  232.81    9.92
  -8   0   0  222.54    9.84
  -8   0   0  229.73    9.41
   8   0   0  224.97    9.05
   8   0   0  222.98    9.30
  -9   0   0    2.61    1.11
   9   0   0    3.90    0.80
   9   0   0    3.41    1.61
  -9   0   0    3.58    0.63
  -9   0   0    2.40    1.52
  -9   0   0    2.59    0.97
   9   0   0    4.04    0.64
  10   0   0    4.88    0.91
 -10   0   0    5.11    0.72
 -10   0   0    4.71    1.32
 -10   0   0    3.94    0.87
 -10   0   0    4.53    1.13
  10   0   0    5.29    1.32
 -10   0   0    4.38    0.86
 -11   0   0    9.77    1.27
 -11   0   0    6.48    1.56
  11   0   0   10.46    1.81
  11   0   0   10.87    1.32
 -11   0   0   10.27    1.84
 -11   0   0   12.62    2.12
  12   0   0   26.60    1.99
 -12   0   0   23.12    2.82
 -12   0   0   25.88    2.70
 -12   0   0   25.71    1.97
   1   1   0    0.01    0.01
  -2  -1   0    0.18    0.22
   2  -1   0    0.93    0.25
  -2  -1   0    0.25    0.14
   2  -1   0    0.90    0.24
  -2  -1   0    0.51    0.12
  -2  -1   0    0.38    0.15
   2  -1   0    1.26    0.29
   2  -1   0    0.82    0.16
   2  -1   0    0.55    0.17
  -2  -1   0    0.51    0.20
  -2  -1   0    0.41    0.26
  -2  -1   0    0.45    0.13
   2  -1   0    1.00    0.25
  -2  -1   0    0.16    0.21
  -2  -1   0    0.37    0.10
  -2   1   0    1.17    0.24
  -2   1   0    0.93    0.26
   2   1   0    0.42    0.20
  -2   1   0    0.78    0.18
   2   1   0    0.19    0.21
  -2   1   0    1.01    0.21
   2   1   0    0.36    0.15
  -2   1   0    0.70    0.15
   2   1   0    0.37    0.13
   2   1   0    0.26    0.22
   2   1   0    0.40    0.11
  -2   1   0    0.87    0.22
  -2   1   0    0.97    0.26
  -3  -1   0  433.17   17.01
  -3  -1   0  438.77   16.92
  -3  -1   0  438.25   16.92
  -3  -1   0  445.24   17.08
   3  -1   0  461.40   17.47
   3  -1   0  439.17   17.06
   3  -1   0  428.49   17.21
   3  -1   0  442.69   17.29
  -3  -1   0  437.44   17.00
   3  -1   0  447.55   17.01
  -3  -1   0  448.05   17.65
  -3  -1   0  436.19   17.38
   3  -1   0  451.18   17.01
  -3   1   0  456.23   17.07
  -3   1   0  451.91   17.03
  -3   1   0  419.97   17.21
   3   1   0  447.96   17.08
  -3   1   0  453.81   16.99
  -3   1   0  431.95   17.21
  -3   1   0  446.69   17.53
   3   1   0  443.75   17.01
  -3   1   0  441.15   17.08
  -3   1   0  456.85   17.31
   3   1   0  429.74   17.22
   3   1   0  444.89   16.91
   3   1   0  443.23   17.38
   3   1   0  403.06   17.59
  -4  -1   0   48.30    2.51
  -4  -1   0   44.52    2.16
   4  -1   0   44.19    2.37
   4  -1   0   42.00    2.25
  -4  -1   0   48.73    2.16
   4  -1   0   44.58    2.11
   4  -1   0   41.69    2.36
  -4  -1   0   47.83    2.50
  -4  -1   0   46.67    1.97
  -4  -1   0   46.44    1.98
   4  -1   0   43.32    2.04
  -4  -1   0   45.02    2.06
  -4   1   0   43.30    2.02
   4   1   0   47.37    2.47
  -4   1   0   46.03    2.29
  -4   1   0   42.98    2.11
   4   1   0   47.73    2.78
   4   1   0   46.83    1.95
  -4   1   0   44.91    2.39
  -4   1   0   44.03    2.38
   4   1   0   46.37    2.32
  -5  -1   0  130.73    5.88
  -5  -1   0  127.97    5.20
  -5  -1   0  128.04    5.31
   5  -1   0  126.85    5.39
   5  -1   0  128.61    5.34
   5  -1   0  129.30    5.28
  -5  -1   0  123.39    5.84
   5  -1   0  133.35    5.68
  -5  -1   0  130.73    5.23
   5  -1   0  128.62    5.80
  -5  -1   0  135.11    5.44
  -5   1   0  127.48    5.78
   5   1   0  132.86    5.18
   5   1   0  125.43    5.40
   5   1   0  127.54    5.33
   5   1   0  123.80    5.65
   5   1   0  129.67    5.87
  -5   1   0  130.33    5.65
  -5   1   0  125.09    5.79
  -5   1   0  131.05    5.34
  -5   1   0  125.96    5.27
  -5   1   0  129.50    5.31
  -5   1   0  131.47    5.43
  -6  -1   0   57.58    2.76
   6  -1   0   56.74    2.69
   6  -1   0   58.36    2.75
  -6  -1   0   53.19    3.53
  -6  -1   0   58.76    2.53
   6  -1   0   56.05    2.60
   6  -1   0   58.51    3.20
  -6  -1   0   55.43    2.55
  -6  -1   0   54.70    3.18
   6  -1   0   55.36    3.00
  -6   1   0   57.07    3.01
  -6   1   0   58.57    3.22
  -6   1   0   54.76    2.74
  -6   1   0   60.42    3.20
   6   1   0   55.28    2.67
  -6   1   0   54.88    2.62
   6   1   0   56.66    2.49
   6   1   0   58.18    3.62
  -7  -1   0  298.25   13.09
  -7  -1   0  319.40   13.42
   7  -1   0  321.99   12.71
  -7  -1   0  301.83   12.40
  -7  -1   0  312.41   12.73
   7  -1   0  314.70   12.51
   7  -1   0  329.41   13.17
  -7  -1   0  328.08   13.50
   7  -1   0  312.54   13.33
  -7   1   0  323.50   12.75
   7   1   0  311.06   12.38
   7   1   0  311.01   13.41
  -7   1   0  320.91   13.13
  -7   1   0  333.47   13.43
  -7   1   0  311.09   12.56
   7   1   0  311.37   13.16
  -7   1   0  318.42   13.32
   7   1   0  308.61   12.62
  -8  -1   0   23.41    2.11
  -8  -1   0   23.00    1.38
   8  -1   0   26.21    1.68
   8  -1   0   25.67    1.49
  -8  -1   0   22.32    1.96
   8  -1   0   25.26    2.15
   8  -1   0   26.18    2.09
  -8  -1   0   24.59    1.69
  -8  -1   0   21.39    2.11
  -8   1   0   23.68    1.52
  -8   1   0   27.10    2.17
   8   1   0   21.72    1.54
  -8   1   0   27.03    1.73
   8   1   0   24.11    2.02
   8   1   0   21.27    2.09
  -8   1   0   23.07    1.99
  -8   1   0   26.06    2.22
   8   1   0   22.40    1.34
   9  -1   0   74.00    3.72
  -9  -1   0   72.85    3.38
  -9  -1   0   77.96    4.38
  -9  -1   0   74.49    4.43
   9  -1   0   76.06    3.49
  -9   1   0   79.35    4.52
   9   1   0   76.99    3.70
  -9   1   0   75.76    3.56
  -9   1   0   75.16    3.73
  -9   1   0   72.09    4.34
   9   1   0   74.92    4.37
 -10  -1   0    1.60    1.03
 -10  -1   0    2.77    1.05
  10  -1   0    2.41    0.60
 -10  -1   0    2.98    0.55
 -10  -1   0    2.05    1.01
 -10  -1   0    2.68    0.70
  10  -1   0    0.92    0.79
  10  -1   0    2.11    0.83
 -10  -1   0    3.83    0.84
 -10   1   0    1.96    0.76
 -10   1   0    1.17    0.83
  10   1   0    2.49    0.99
 -10   1   0    2.23    0.73
  10   1   0    2.69    0.71
 -10   1   0    2.40    1.07
 -10   1   0    3.61    1.20
 -10   1   0    3.22    0.63
 -11  -1   0    8.66    1.20
 -11  -1   0   10.90    1.97
  11  -1   0    8.80    1.61
 -11  -1   0    8.15    1.66
 -11  -1   0    7.75    1.69
 -11  -1   0    9.28    1.91
  11  -1   0    9.17    1.24
  11   1   0    8.20    1.30
 -11   1   0   11.58    1.90
 -11   1   0    9.41    1.27
  11   1   0    9.12    1.73
 -11   1   0    9.58    1.76
 -11   1   0   10.21    1.74
  12  -1   0    0.36    1.37
 -12  -1   0    0.31    1.02
  12  -1   0    0.58    0.70
 -12   1   0   -0.03    1.39
 -12   1   0    0.57    0.94
  12   1   0    0.07    0.68
 -12   1   0    0.52    0.96
 -12   1   0    0.43    0.61
   0  -2   0 1146.44   46.88
  -1  -2   0 1239.59   50.64
   1  -2   0 1282.78   49.69
  -1   2   0 1245.87   49.63
   2  -2   0  191.64    7.49
  -2  -2   0  189.96    7.44
   2  -2   0  191.78    7.42
  -2  -2   0  183.22    7.24
  -2  -2   0  180.95    7.49
   2  -2   0  182.94    7.49
  -2  -2   0  185.95    7.65
   2  -2   0  193.60    7.36
   2  -2   0  185.13    7.42
  -2  -2   0  190.10    7.64
   2  -2   0  186.86    7.51
  -2  -2   0  184.04    7.29
  -2  -2   0  187.19    7.25
  -2  -2   0  193.06    7.66
   2  -2   0  192.90    7.48
   2   2   0  187.53    7.63
  -2   2   0  186.97    7.43
  -2   2   0  182.60    7.43
   2   2   0  189.11    7.32
  -2   2   0  192.77    7.36
   2   2   0  184.67    7.44
  -2   2   0  189.72    7.48
   2   2   0  187.33    7.25
   2   2   0  192.07    7.52
  -2   2   0  195.18    7.48
   2   2   0  190.27    7.69
  -2   2   0  192.38    7.50
  -2   2   0  204.76    7.52
  -2   2   0  192.09    7.52
  -3  -2   0  517.11   20.28
  -3  -2   0  514.41   20.82
  -3  -2   0  492.13   20.60
   3  -2   0  552.41   20.70
  -3  -2   0  513.79   20.29
   3  -2   0  543.37   20.42
   3  -2   0  531.95   20.47
   3  -2   0  520.72   20.65
   3  -2   0  550.16   20.74
  -3  -2   0  529.80   20.84
  -3  -2   0  525.33   20.48
   3  -2   0  527.46   20.63
  -3  -2   0  517.29   20.51
  -3  -2   0  513.11   20.37
   3   2   0  515.34   20.65
  -3   2   0  550.38   20.51
   3   2   0  510.59   20.38
  -3   2   0  543.96   20.54
   3   2   0  515.98   20.27
   3   2   0  511.53   20.51
   3   2   0  507.76   20.79
  -3   2   0  549.06   20.68
  -3   2   0  552.37   20.70
  -3   2   0  572.44   20.78
  -3   2   0  544.24   20.41
  -3   2   0  592.18   20.78
  -3   2   0  536.94   20.62
  -4  -2   0  246.19    9.79
   4  -2   0  218.65    9.45
  -4  -2   0  235.31    9.29
  -4  -2   0  241.53    9.10
  -4  -2   0  246.97    9.22
   4  -2   0  230.49    9.26
  -4  -2   0  251.78    9.81
   4  -2   0  228.31    9.22
   4  -2   0  231.34    9.32
   4  -2   0  224.99    9.56
  -4  -2   0  239.83    9.08
  -4   2   0  233.17    9.32
  -4   2   0  233.25    9.30
   4   2   0  243.05    9.23
   4   2   0  234.78    9.34
  -4   2   0  227.45    9.32
  -4   2   0  224.72    9.45
  -4   2   0  231.20    9.58
   4   2   0  237.66    9.56
  -4   2   0  220.08    9.62
   4   2   0  236.73    9.74
  -4   2   0  224.09    9.55
   4   2   0  245.58    9.07
   5  -2   0   90.85    3.78
   5  -2   0   95.08    4.25
   5  -2   0   89.85    3.77
  -5  -2   0   87.54    3.58
  -5  -2   0   84.52    3.60
  -5  -2   0   85.88    3.86
   5  -2   0   91.63    3.88
  -5  -2   0   82.36    4.28
  -5  -2   0   85.00    4.28
   5  -2   0   91.16    4.08
  -5  -2   0   83.31    3.70
  -5  -2   0   77.35    3.77
  -5   2   0   92.67    3.74
   5   2   0   83.69    3.72
  -5   2   0   95.94    4.23
  -5   2   0   91.08    4.07
   5   2   0   83.69    3.55
  -5   2   0   98.92    4.28
   5   2   0   80.73    4.23
   5   2   0   81.88    3.85
  -5   2   0   92.08    3.87
   5   2   0   84.63    4.11
  -6  -2   0   10.31    1.33
  -6  -2   0   10.62    0.72
   6  -2   0   11.58    0.96
   6  -2   0   11.25    0.89
   6  -2   0   12.15    1.28
  -6  -2   0   10.92    0.96
  -6  -2   0   12.07    1.31
   6  -2   0   12.20    0.92
   6  -2   0   11.32    1.12
  -6   2   0   11.48    1.22
   6   2   0   10.70    1.32
  -6   2   0   12.66    0.94
   6   2   0   10.62    0.87
  -6   2   0   11.93    1.28
   6   2   0   10.27    0.70
  -6   2   0   11.36    0.95
   6   2   0   10.73    1.16
  -6   2   0   12.25    1.18
  -7  -2   0   20.63    1.43
   7  -2   0   18.77    1.75
   7  -2   0   18.73    1.58
  -7  -2   0   20.66    1.91
   7  -2   0   18.48    1.28
  -7  -2   0   20.87    1.12
  -7  -2   0   18.67    1.82
   7  -2   0   22.48    1.76
  -7  -2   0   19.91    1.15
  -7  -2   0   19.46    1.74
   7  -2   0   19.43    1.34
  -7   2   0   20.84    1.36
   7   2   0   18.00    1.28
  -7   2   0   18.80    1.37
   7   2   0   18.28    1.80
  -7   2   0   19.79    1.74
  -7   2   0   17.44    1.62
   7   2   0   18.90    1.72
  -7   2   0   19.48    1.74
  -8  -2   0   11.82    0.88
  -8  -2   0   11.82    1.19
   8  -2   0   13.58    1.48
  -8  -2   0   11.25    1.69
  -8  -2   0   12.22    1.47
  -8  -2   0   11.93    1.60
   8  -2   0   14.52    1.26
   8  -2   0   15.16    1.14
   8   2   0   12.44    1.51
   8   2   0   11.49    1.11
  -8   2   0   13.72    1.25
   8   2   0   10.04    1.63
  -8   2   0   14.46    1.17
  -8   2   0   14.83    1.52
  -8   2   0   14.50    1.60
  -8   2   0   15.89    1.69
  -9  -2   0    8.64    0.76
   9  -2   0   10.49    1.02
   9  -2   0    9.81    1.18
  -9  -2   0    7.58    1.48
  -9  -2   0    9.28    1.56
  -9  -2   0    7.30    1.09
  -9   2   0    9.35    1.51
  -9   2   0    9.90    1.60
   9   2   0    8.08    1.49
  -9   2   0    8.36    1.00
  -9   2   0    9.27    1.17
   9   2   0    8.95    1.07
   9   2   0    9.48    1.70
 -10  -2   0    2.38    1.03
 -10  -2   0    3.92    0.79
  10  -2   0    2.81    0.79
 -10  -2   0    2.52    1.16
 -10  -2   0    3.59    0.80
  10  -2   0    3.20    0.69
 -10  -2   0    3.05    1.05
  10  -2   0    4.19    1.23
 -10   2   0    4.01    0.87
 -10   2   0    2.49    1.08
 -10   2   0    2.71    0.76
 -10   2   0    3.52    1.13
  10   2   0    3.67    0.77
  10   2   0    2.41    1.02
 -10   2   0    2.10    0.64
 -10   2   0    2.80    1.09
  11  -2   0   -0.27    0.68
  11  -2   0   -0.72    0.49
 -11  -2   0   -0.08    0.94
 -11  -2   0    0.44    0.86
 -11  -2   0   -0.32    0.85
 -11  -2   0    0.04    0.52
  11  -2   0    0.83    0.61
 -11  -2   0    0.61    0.71
  11   2   0    0.78    0.55
 -11   2   0    1.00    0.64
  11   2   0    0.50    1.02
 -11   2   0   -0.01    0.81
 -11   2   0    0.41    0.93
 -11   2   0    2.18    0.96
  12  -2   0   17.46    2.70
 -12  -2   0   17.49    2.93
  12  -2   0   17.99    1.71
 -12   2   0   15.89    1.63
 -12   2   0   18.41    2.27
 -12   2   0   15.71    3.51
 -12   2   0   18.95    2.24
   1  -3   0  187.06    6.87
  -1  -3   0  172.30    7.01
  -1  -3   0  170.85    6.77
   1  -3   0  181.94    6.77
  -1  -3   0  172.33    6.73
  -1  -3   0  168.65    6.89
   1  -3   0  176.94    6.87
   1  -3   0  184.06    6.85
   1  -3   0  187.97    6.79
  -1  -3   0  168.48    6.96
  -1  -3   0  165.34    6.86
   1  -3   0  176.96    6.90
  -1   3   0  185.68    6.76
   1   3   0  169.91    6.77
  -1   3   0  180.64    6.88
  -1   3   0  182.40    6.77
   1   3   0  169.45    7.03
   1   3   0  167.78    6.96
   1   3   0  171.28    6.72
  -1   3   0  182.32    6.85
   1   3   0  165.35    6.88
  -1   3   0  180.84    6.88
  -1   3   0  177.73    6.85
  -1   3   0  184.74    6.92
   1   3   0  165.99    6.90
   2  -3   0  258.28   10.14
   2  -3   0  260.98   10.21
  -2  -3   0  257.06   10.25
  -2  -3   0  263.09    9.99
  -2  -3   0  264.00   10.46
  -2  -3   0  250.37   10.40
  -2  -3   0  259.49   10.43
   2  -3   0  269.55   10.25
  -2  -3   0  257.05   10.01
   2  -3   0  273.95   10.23
  -2  -3   0  258.77   10.22
   2  -3   0  266.42   10.25
  -2   3   0  240.34   10.22
  -2   3   0  276.46   10.22
   2   3   0  250.42   10.27
  -2   3   0  280.63   10.24
   2   3   0  252.78    9.99
  -2   3   0  272.89   10.24
   2   3   0  243.29   10.22
   2   3   0  259.52   10.42
  -2   3   0  274.79   10.25
   2   3   0  256.99   10.48
   2   3   0  260.07   10.04
  -2   3   0  269.07   10.14
  -2   3   0  263.44   10.23
  -3  -3   0  196.14    7.75
   3  -3   0  187.70    7.73
  -3  -3   0  197.45    7.54
  -3  -3   0  196.13    8.08
   3  -3   0  185.26    7.78
   3  -3   0  193.79    7.64
   3  -3   0  193.82    7.88
  -3  -3   0  194.78    7.47
  -3  -3   0  197.07    7.85
   3  -3   0  193.15    7.74
  -3  -3   0  197.02    8.07
  -3  -3   0  194.74    7.45
   3  -3   0  198.22    7.85
  -3  -3   0  196.38    8.07
  -3   3   0  190.86    7.76
   3   3   0  189.65    7.76
  -3   3   0  188.79    7.87
   3   3   0  194.99    8.14
  -3   3   0  196.53    7.64
   3   3   0  190.28    8.03
   3   3   0  195.55    7.58
  -3   3   0  199.80    7.85
  -3   3   0  193.64    7.76
  -3   3   0  195.10    7.80
   3   3   0  197.85    7.89
  -3   3   0  191.67    7.82
   4  -3   0   27.25    1.69
  -4  -3   0   33.68    2.02
   4  -3   0   26.73    1.74
  -4  -3   0   35.99    1.40
  -4  -3   0   35.16    1.49
  -4  -3   0   38.16    1.73
  -4  -3   0   39.19    1.84
   4  -3   0   28.96    1.63
  -4  -3   0   36.39    2.06
   4  -3   0   29.99    1.60
   4  -3   0   26.29    1.75
  -4  -3   0   35.20    1.37
  -4   3   0   26.02    1.67
   4   3   0   35.35    2.03
   4   3   0   38.70    1.77
  -4   3   0   29.40    1.51
   4   3   0   35.01    1.53
  -4   3   0   25.85    1.76
  -4   3   0   27.06    1.59
  -4   3   0   27.23    1.74
   4   3   0   36.11    1.90
   5  -3   0   30.89    1.90
  -5  -3   0   34.09    2.18
  -5  -3   0   34.47    1.79
  -5  -3   0   35.53    2.22
   5  -3   0   30.32    1.67
  -5  -3   0   34.31    1.47
   5  -3   0   32.05    1.76
   5  -3   0   31.06    1.97
   5  -3   0   32.25    1.66
  -5  -3   0   32.53    1.43
  -5  -3   0   32.22    1.57
  -5   3   0   30.47    1.94
   5   3   0   34.64    2.02
  -5   3   0   31.03    1.60
   5   3   0   31.77    1.61
  -5   3   0   31.69    1.95
  -5   3   0   30.65    1.72
   5   3   0   33.97    2.19
  -5   3   0   30.92    1.89
   6  -3   0   84.48    3.79
   6  -3   0   84.91    3.71
  -6  -3   0   79.11    3.77
   6  -3   0   87.90    4.17
   6  -3   0   86.74    4.06
   6  -3   0   89.03    3.71
  -6  -3   0   79.86    3.43
  -6  -3   0   75.52    4.25
  -6  -3   0   81.15    4.35
  -6  -3   0   77.73    3.37
   6   3   0   79.51    3.60
  -6   3   0   90.15    4.20
   6   3   0   78.84    4.08
   6   3   0   75.72    4.24
  -6   3   0   87.39    4.18
  -6   3   0   84.98    4.02
  -6   3   0   83.62    3.78
   7  -3   0   18.54    1.31
  -7  -3   0   20.33    1.97
   7  -3   0   20.10    1.69
   7  -3   0   18.17    1.41
  -7  -3   0   19.19    1.44
  -7  -3   0   19.05    1.85
   7  -3   0   19.77    1.32
  -7  -3   0   19.16    1.11
  -7   3   0   19.00    1.41
   7   3   0   21.53    1.33
   7   3   0   18.80    1.91
  -7   3   0   18.93    1.38
   7   3   0   21.46    1.80
  -7   3   0   19.14    1.67
  -7   3   0   18.33    1.67
  -7   3   0   19.64    1.75
  -8  -3   0    1.78    0.49
  -8  -3   0    1.66    0.90
  -8  -3   0    1.49    0.83
   8  -3   0    0.71    0.65
   8  -3   0    1.18    0.51
  -8  -3   0    1.91    0.36
   8  -3   0    1.93    0.63
  -8  -3   0    0.60    0.54
  -8  -3   0    1.60    0.84
  -8   3   0    0.50    0.61
   8   3   0    2.23    0.95
  -8   3   0    0.92    0.72
   8   3   0    1.68    0.51
  -8   3   0    0.56    0.52
   8   3   0    1.81    0.80
  -8   3   0    1.04    0.63
  -9  -3   0   24.94    1.80
  -9  -3   0   23.26    1.28
  -9  -3   0   24.13    2.26
   9  -3   0   26.50    1.83
  -9  -3   0   23.30    2.38
  -9  -3   0   26.08    2.44
   9  -3   0   25.10    1.66
   9   3   0   23.11    1.60
  -9   3   0   26.79    2.16
  -9   3   0   25.80    1.73
   9   3   0   23.71    2.34
   9   3   0   21.70    2.14
  -9   3   0   27.87    2.27
  -9   3   0   24.56    1.80
  -9   3   0   28.89    2.38
  10  -3   0    0.64    0.67
 -10  -3   0    1.33    0.86
 -10  -3   0    1.11    0.95
  10  -3   0    1.21    0.57
  10  -3   0    1.56    0.85
 -10  -3   0    0.79    0.53
 -10  -3   0    0.95    0.59
 -10  -3   0    1.23    0.93
  10   3   0    1.20    0.94
 -10   3   0    1.32    0.85
 -10   3   0    0.64    0.54
 -10   3   0    1.96    0.70
 -10   3   0    0.17    0.74
  10   3   0    1.09    0.55
 -10   3   0    0.94    0.83
  11  -3   0    7.69    1.06
  11  -3   0    6.80    1.41
 -11  -3   0    7.90    1.34
  11  -3   0    8.49    1.24
 -11  -3   0    8.08    1.08
 -11  -3   0    6.50    1.61
 -11   3   0    7.57    1.09
  11   3   0    8.27    1.23
 -11   3   0   10.28    1.71
 -11   3   0    7.79    1.18
 -11   3   0    6.93    1.61
 -11   3   0    7.58    1.58
  12  -3   0    5.17    1.06
  12  -3   0    4.09    1.50
 -12  -3   0    3.17    1.30
 -12   3   0    4.17    0.97
 -12   3   0    3.96    1.24
 -12   3   0    4.98    1.44
   0  -4   0 1316.89   54.29
   0   4   0 1288.48   54.32
  -1  -4   0 2615.59  110.24
   1  -4   0 3015.66  109.92
  -1   4   0 2560.19  109.27
   1   4   0 2901.79  110.86
  -2  -4   0  187.87    7.67
   2  -4   0  204.50    7.63
  -2  -4   0  178.51    8.06
  -2  -4   0  187.54    7.86
   2  -4   0  198.34    7.69
  -2  -4   0  187.92    7.44
   2  -4   0  199.81    7.60
  -2  -4   0  184.88    7.84
   2  -4   0  200.89    7.68
  -2  -4   0  184.31    7.41
  -2   4   0  178.71    7.77
  -2   4   0  208.99    7.59
  -2   4   0  197.46    7.63
   2   4   0  181.29    7.84
  -2   4   0  198.40    7.49
  -2   4   0  216.95    7.71
  -2   4   0  202.44    7.60
  -2   4   0  202.67    7.65
   2   4   0  186.18    7.42
   2   4   0  190.47    7.44
   2   4   0  185.96    7.84
   2   4   0  186.16    7.69
  -3  -4   0    1.18    0.18
   3  -4   0    1.53    0.34
   3  -4   0    1.71    0.38
  -3  -4   0    1.43    0.36
  -3  -4   0    0.99    0.42
   3  -4   0    1.60    0.30
   3  -4   0    1.78    0.37
  -3  -4   0    1.56    0.17
   3  -4   0    1.94    0.37
  -3  -4   0    1.55    0.47
  -3  -4   0    1.15    0.40
  -3   4   0    2.18    0.31
  -3   4   0    1.73    0.34
   3   4   0    1.42    0.42
  -3   4   0    2.70    0.45
   3   4   0    1.05    0.43
  -3   4   0    2.08    0.38
   3   4   0    1.25    0.33
   3   4   0    1.42    0.44
  -3   4   0    2.51    0.41
  -3   4   0    1.94    0.37
  -3   4   0    1.32    0.33
   3   4   0    1.84    0.18
  -3   4   0    2.62    0.45
   3   4   0    1.47    0.23
  -4  -4   0  468.90   17.97
  -4  -4   0  459.74   18.07
   4  -4   0  483.88   18.38
  -4  -4   0  464.50   17.98
   4  -4   0  453.29   18.32
   4  -4   0  506.13   18.48
  -4  -4   0  464.41   18.80
  -4  -4   0  465.45   18.81
   4  -4   0  478.07   18.24
   4  -4   0  460.33   18.56
  -4  -4   0  475.58   18.38
  -4   4   0  473.12   18.44
  -4   4   0  491.36   18.60
   4   4   0  451.24   18.55
   4   4   0  458.02   18.39
  -4   4   0  485.27   18.49
  -4   4   0  473.70   18.49
   4   4   0  459.69   18.13
  -4   4   0  483.52   18.24
   4   4   0  458.10   18.77
  -5  -4   0  189.00    7.83
   5  -4   0  212.91    8.30
   5  -4   0  216.67    8.16
  -5  -4   0  190.02    8.73
  -5  -4   0  185.36    8.22
  -5  -4   0  184.58    8.70
  -5  -4   0  191.20    7.80
   5  -4   0  222.25    8.46
   5  -4   0  212.63    8.24
  -5   4   0  215.09    8.52
  -5   4   0  183.86    8.57
  -5   4   0  221.28    8.45
   5   4   0  187.65    8.70
   5   4   0  190.58    8.02
   5   4   0  189.61    8.50
  -5   4   0  224.52    8.55
  -5   4   0  216.36    8.27
   6  -4   0    7.07    0.77
  -6  -4   0    9.45    0.92
  -6  -4   0    8.88    1.33
   6  -4   0    5.98    0.78
  -6  -4   0    7.92    1.27
   6  -4   0    5.13    0.90
  -6  -4   0    9.83    0.58
   6  -4   0    6.55    0.87
   6   4   0    9.46    0.78
   6   4   0    7.39    1.10
  -6   4   0    7.39    1.08
   6   4   0    7.60    1.24
  -6   4   0    5.85    0.98
  -6   4   0    8.18    0.90
  -6   4   0    4.93    0.88
  -7  -4   0   40.75    2.38
   7  -4   0   47.13    2.37
   7  -4   0   44.98    2.30
  -7  -4   0   38.79    2.88
   7  -4   0   49.38    2.50
  -7  -4   0   37.96    2.87
  -7  -4   0   41.27    1.87
  -7  -4   0   39.25    1.92
   7  -4   0   48.95    2.71
  -7   4   0   47.37    2.78
   7   4   0   40.30    2.73
   7   4   0   39.78    2.90
  -7   4   0   47.50    2.69
  -7   4   0   46.67    2.43
  -7   4   0   46.86    2.41
  -7   4   0   47.45    2.77
   7   4   0   38.45    2.15
  -8  -4   0    3.41    0.74
   8  -4   0    3.61    0.72
  -8  -4   0    2.70    0.39
   8  -4   0    2.43    0.80
  -8  -4   0    2.85    0.36
   8  -4   0    2.93    0.69
   8  -4   0    2.10    0.62
  -8  -4   0    0.79    0.87
  -8   4   0    3.70    0.77
  -8   4   0    3.58    0.73
  -8   4   0    4.25    0.98
  -8   4   0    3.49    0.92
  -8   4   0    4.09    0.78
  -8   4   0    2.61    0.88
   8   4   0    2.72    0.58
  -9  -4   0    0.53    0.54
  -9  -4   0    1.07    0.26
  -9  -4   0    1.17    0.93
  -9  -4   0    0.92    0.75
   9  -4   0    0.94    0.55
  -9  -4   0    0.45    0.74
   9   4   0    0.50    0.72
  -9   4   0    0.19    0.68
   9   4   0    0.72    0.81
  -9   4   0   -0.37    0.45
  -9   4   0    0.59    0.83
  -9   4   0    0.84    0.56
   9   4   0    0.54    0.46
 -10  -4   0   -0.60    0.73
 -10  -4   0   -0.05    0.50
  10  -4   0    0.57    0.61
 -10  -4   0   -0.26    0.42
  10  -4   0   -0.01    0.47
  10  -4   0    0.62    0.80
 -10  -4   0    0.05    0.76
 -10  -4   0    0.75    0.88
 -10   4   0    0.72    0.73
 -10   4   0    0.26    0.56
 -10   4   0    0.87    0.58
 -10   4   0    0.78    0.62
  10   4   0    1.05    0.52
 -10   4   0    0.98    0.74
 -10   4   0    1.24    0.77
  10   4   0    0.71    0.86
  11  -4   0   20.64    1.72
 -11  -4   0   13.32    2.19
  11  -4   0   16.12    1.49
 -11  -4   0   12.93    1.77
  11  -4   0   13.42    2.00
 -11  -4   0   18.46    2.46
 -11  -4   0   14.79    2.46
 -11  -4   0   15.22    2.41
  11   4   0   16.75    1.44
 -11   4   0   19.69    1.60
 -11   4   0   20.53    1.72
 -11   4   0   15.12    1.93
 -11   4   0   18.90    2.11
 -11   4   0   18.48    2.13
  11   4   0   16.15    2.63
 -12  -4   0    1.82    1.15
  12  -4   0    3.22    1.03
 -12   4   0    3.23    1.22
 -12   4   0    3.12    1.29
   0  -5   0    0.11    0.10
   0  -5   0    0.50    0.20
   0  -5   0    0.49    0.18
   0  -5   0    0.60    0.19
   0  -5   0    0.34    0.11
   0  -5   0    0.31    0.13
   0  -5   0    0.34    0.14
   0   5   0    0.27    0.13
   0   5   0    0.32    0.12
   0   5   0    0.28    0.16
   0   5   0    0.18    0.14
   0   5   0    0.39    0.19
   0   5   0    0.36    0.13
   0   5   0    0.48    0.15
  -1  -5   0   20.03    1.08
  -1  -5   0   19.86    1.00
  -1  -5   0   18.88    0.77
  -1  -5   0   19.60    0.89
   1  -5   0   14.37    0.70
   1  -5   0   15.21    0.76
   1  -5   0   13.90    0.84
   1  -5   0   14.77    0.86
   1  -5   0   14.08    0.90
  -1  -5   0   19.47    0.85
  -1  -5   0   19.68    0.97
   1  -5   0   13.78    0.83
   1   5   0   18.47    0.76
  -1   5   0   13.97    0.78
  -1   5   0   13.97    0.68
  -1   5   0   14.74    0.82
  -1   5   0   14.55    0.91
  -1   5   0   16.49    0.87
   1   5   0   19.43    0.93
   1   5   0   19.41    0.85
   1   5   0   18.69    0.74
   1   5   0   18.97    1.00
  -1   5   0   14.30    0.86
  -1   5   0   14.52    0.86
   2  -5   0   64.93    2.77
   2  -5   0   64.81    2.72
  -2  -5   0   62.52    2.57
  -2  -5   0   62.22    3.01
   2  -5   0   64.91    2.81
  -2  -5   0   56.39    2.87
  -2  -5   0   62.11    2.98
  -2  -5   0   61.08    2.51
   2  -5   0   64.50    2.76
   2  -5   0   67.52    2.62
   2  -5   0   63.30    2.67
  -2   5   0   65.32    2.57
  -2   5   0   62.69    2.72
  -2   5   0   69.94    2.75
   2   5   0   62.65    2.55
   2   5   0   61.70    2.52
   2   5   0   63.07    2.82
   2   5   0   63.48    2.84
  -2   5   0   65.97    2.68
  -2   5   0   63.42    2.61
   2   5   0   65.37    3.12
  -2   5   0   62.32    2.83
   2   5   0   63.89    3.15
  -2   5   0   63.85    2.76
  -2   5   0   65.06    2.80
   3  -5   0  254.52   10.23
   3  -5   0  254.29   10.21
   3  -5   0  258.84   10.24
  -3  -5   0  253.92    9.88
  -3  -5   0  252.18   10.23
  -3  -5   0  262.42   10.57
  -3  -5   0  255.35   10.57
  -3  -5   0  260.32    9.89
   3  -5   0  266.81   10.29
   3  -5   0  266.22   10.13
   3   5   0  244.91   10.32
  -3   5   0  258.74   10.23
  -3   5   0  253.77   10.24
  -3   5   0  259.11   10.01
   3   5   0  256.20   10.28
   3   5   0  254.33    9.95
  -3   5   0  264.10   10.30
  -3   5   0  274.13   10.24
  -3   5   0  263.93   10.16
   3   5   0  253.71   10.52
   3   5   0  242.10    9.86
   4  -5   0   15.23    1.11
   4  -5   0   14.60    1.08
  -4  -5   0   20.06    0.87
  -4  -5   0   20.35    1.22
   4  -5   0   14.26    1.16
  -4  -5   0   21.17    0.79
  -4  -5   0   21.75    1.55
  -4  -5   0   22.30    1.57
   4  -5   0   16.81    1.04
  -4   5   0   13.76    1.15
  -4   5   0   17.59    1.04
  -4   5   0   14.97    0.98
  -4   5   0   15.19    1.15
   4   5   0   20.40    0.96
   4   5   0   20.16    1.37
   4   5   0   21.12    1.52
  -4   5   0   13.89    1.08
  -4   5   0   16.05    1.15
   5  -5   0  124.02    5.38
   5  -5   0  122.57    5.25
  -5  -5   0  130.99    5.97
  -5  -5   0  134.93    6.00
  -5  -5   0  130.87    5.44
   5  -5   0  119.00    5.38
  -5  -5   0  128.14    4.91
   5  -5   0  118.61    5.45
  -5  -5   0  121.47    5.03
  -5  -5   0  125.78    4.95
  -5   5   0  127.15    5.56
  -5   5   0  126.39    5.50
  -5   5   0  126.88    5.52
   5   5   0  129.11    5.69
   5   5   0  125.80    5.89
   6  -5   0  130.28    5.65
   6  -5   0  127.42    5.56
  -6  -5   0  127.73    6.22
  -6  -5   0  134.39    5.03
  -6  -5   0  129.83    5.06
  -6  -5   0  128.21    6.21
   6  -5   0  127.37    5.46
  -6  -5   0  130.05    5.64
  -6  -5   0  126.87    5.23
   6   5   0  129.55    6.21
  -6   5   0  126.55    5.80
  -6   5   0  131.64    5.60
  -6   5   0  131.16    5.86
   6   5   0  125.74    5.32
   6   5   0  123.50    5.93
   7  -5   0    4.67    0.94
  -7  -5   0    4.12    1.06
   7  -5   0    4.78    0.80
  -7  -5   0    3.10    0.98
   7  -5   0    4.89    0.75
  -7  -5   0    3.18    0.35
   7  -5   0    4.39    0.77
  -7  -5   0    2.95    0.69
  -7  -5   0    4.20    0.35
  -7   5   0    4.78    0.79
  -7   5   0    5.93    1.05
   7   5   0    3.72    0.60
  -7   5   0    4.69    0.97
   7   5   0    3.44    0.97
  -7   5   0    4.04    0.77
  -7   5   0    5.48    0.98
   7   5   0    3.88    1.04
   8  -5   0   21.30    1.50
  -8  -5   0   17.24    2.02
  -8  -5   0   14.20    1.85
  -8  -5   0   17.63    0.89
  -8  -5   0   17.71    0.87
   8  -5   0   19.91    1.52
   8  -5   0   17.64    1.66
   8  -5   0   18.48    1.41
  -8  -5   0   17.78    1.78
  -8   5   0   19.70    1.56
  -8   5   0   21.15    1.96
  -8   5   0   19.41    1.51
  -8   5   0   20.61    1.55
  -8   5   0   19.66    1.76
   8   5   0   18.19    1.27
   8   5   0   18.04    1.99
  -8   5   0   19.69    1.78
   8   5   0   17.98    1.85
  -9  -5   0    4.86    1.19
  -9  -5   0    4.11    1.30
   9  -5   0    4.12    0.83
  -9  -5   0    3.57    1.22
  -9  -5   0    3.97    0.89
   9  -5   0    3.07    0.79
   9  -5   0    3.29    0.84
  -9   5   0    5.65    1.83
  -9   5   0    3.80    1.62
  -9   5   0    4.36    1.08
   9   5   0    3.96    1.05
   9   5   0    5.35    1.35
  -9   5   0    2.83    0.82
   9   5   0    4.24    0.71
  -9   5   0    2.76    0.77
  -9   5   0    3.82    0.83
 -10  -5   0    6.99    1.64
 -10  -5   0    6.53    0.89
  10  -5   0    6.68    1.13
 -10  -5   0    5.90    1.03
  10  -5   0    5.78    0.98
 -10  -5   0    7.42    1.61
 -10  -5   0    4.72    1.42
 -10   5   0    7.83    1.45
  10   5   0    6.24    0.88
 -10   5   0    4.85    1.19
 -10   5   0    4.47    1.01
 -10   5   0    6.74    1.33
  10   5   0    7.51    1.63
 -10   5   0    4.34    0.94
 -10   5   0    4.62    0.95
 -11  -5   0    2.67    1.20
 -11  -5   0    0.82    0.98
 -11  -5   0    1.77    0.84
  11  -5   0    0.43    0.61
 -11  -5   0    0.45    1.02
 -11   5   0   -0.42    0.59
 -11   5   0    1.19    0.73
 -11   5   0    0.15    0.83
 -11   5   0    0.84    0.82
  11   5   0    1.49    1.00
   0  -6   0   61.82    2.71
   0  -6   0   64.52    2.71
   0  -6   0   62.84    2.65
   0  -6   0   66.49    2.62
   0  -6   0   63.72    2.58
   0  -6   0   61.70    2.64
   0   6   0   64.50    2.65
   0   6   0   62.17    2.72
   0   6   0   62.05    2.64
   0   6   0   62.44    2.62
   0   6   0   63.41    2.61
   0   6   0   62.25    2.78
   0   6   0   66.57    2.80
   1  -6   0   82.37    3.13
   1  -6   0   85.48    3.44
   1  -6   0   79.82    3.49
  -1  -6   0   75.44    3.49
  -1  -6   0   75.60    3.29
  -1  -6   0   75.68    3.41
  -1  -6   0   79.48    3.43
   1  -6   0   84.44    3.35
  -1  -6   0   72.43    3.41
   1  -6   0   83.85    3.23
  -1  -6   0   77.58    3.21
  -1   6   0   83.67    3.41
   1   6   0   80.34    3.77
   1   6   0   76.64    3.29
  -1   6   0   82.63    3.39
  -1   6   0   85.75    3.59
  -1   6   0   81.71    3.13
   1   6   0   80.28    3.18
  -1   6   0   85.84    3.30
   1   6   0   76.94    3.43
  -1   6   0   84.58    3.32
   1   6   0   75.93    3.20
  -2  -6   0   56.79    2.77
   2  -6   0   79.04    2.99
   2  -6   0   78.33    3.03
   2  -6   0   76.61    2.82
  -2  -6   0   55.69    2.92
   2  -6   0   75.13    3.08
  -2  -6   0   57.50    2.71
   2  -6   0   77.76    3.02
  -2   6   0   75.67    3.11
   2   6   0   59.13    2.70
  -2   6   0   72.96    3.11
   2   6   0   57.32    2.76
   2   6   0   57.11    2.98
  -2   6   0   77.19    3.02
  -2   6   0   77.64    3.12
  -2   6   0   75.64    3.06
   3  -6   0    0.81    0.28
  -3  -6   0    1.19    0.48
   3  -6   0    1.53    0.37
   3  -6   0    1.61    0.38
  -3  -6   0    1.64    0.38
  -3  -6   0    1.44    0.18
  -3  -6   0    1.80    0.50
   3  -6   0    1.23    0.29
  -3  -6   0    1.82    0.21
   3  -6   0    1.37    0.35
   3   6   0    1.88    0.52
  -3   6   0    1.19    0.31
   3   6   0    1.56    0.22
  -3   6   0    1.44    0.36
  -3   6   0    1.99    0.34
   3   6   0    1.59    0.39
  -3   6   0    1.01    0.26
  -3   6   0    0.63    0.30
   3   6   0    1.47    0.40
  -3   6   0    1.43    0.37
  -3   6   0    1.33    0.22
   3   6   0    1.50    0.18
  -4  -6   0    1.83    0.46
   4  -6   0    1.40    0.48
   4  -6   0    0.88    0.37
  -4  -6   0    0.92    0.57
  -4  -6   0    1.78    0.59
  -4  -6   0    1.89    0.18
   4  -6   0    1.93    0.48
  -4  -6   0    1.59    0.21
  -4  -6   0    1.70    0.19
   4  -6   0    1.43    0.35
  -4   6   0    1.86    0.41
  -4   6   0    2.03    0.47
  -4   6   0    0.82    0.36
  -4   6   0    1.38    0.28
   4   6   0    1.68    0.19
   4   6   0    1.12    0.44
   4   6   0    1.97    0.64
  -4   6   0    0.88    0.40
   4   6   0    1.73    0.29
  -4   6   0    0.92    0.36
   5  -6   0    0.47    0.32
  -5  -6   0    0.21    0.48
   5  -6   0    0.39    0.39
   5  -6   0    0.43    0.40
  -5  -6   0   -0.06    0.31
  -5  -6   0    0.31    0.50
   5   6   0    0.27    0.47
  -5   6   0    0.39    0.36
  -5   6   0    0.15    0.35
   5   6   0   -0.26    0.39
  -5   6   0    0.69    0.44
  -5   6   0   -0.06    0.21
  -5   6   0    0.81    0.43
   5   6   0    0.15    0.22
   6  -6   0   33.69    1.94
   6  -6   0   34.84    2.08
  -6  -6   0   39.90    1.72
  -6  -6   0   44.69    2.24
  -6  -6   0   42.97    2.73
   6  -6   0   34.05    2.07
  -6  -6   0   42.99    2.74
   6   6   0   41.32    1.86
  -6   6   0   30.46    2.13
  -6   6   0   31.97    2.35
   6   6   0   40.79    2.68
   6   6   0   39.65    2.45
  -6   6   0   35.32    2.10
  -6   6   0   31.70    2.14
  -7  -6   0    1.20    0.57
  -7  -6   0    1.47    0.82
   7  -6   0    0.95    0.49
   7  -6   0    1.14    0.54
   7  -6   0    1.48    0.62
  -7  -6   0    1.24    0.81
   7   6   0    1.20    0.76
  -7   6   0    2.02    0.66
  -7   6   0    1.18    0.72
  -7   6   0    0.98    0.58
  -7   6   0    0.95    0.54
   7   6   0    1.94    0.89
   7   6   0    1.47    0.42
  -7   6   0    2.03    0.70
  -8  -6   0   19.65    2.05
   8  -6   0   16.63    1.40
   8  -6   0   16.36    1.41
   8  -6   0   14.37    1.29
  -8  -6   0   17.50    1.47
   8   6   0   20.39    1.95
  -8   6   0   15.90    1.61
  -8   6   0   14.37    1.53
  -8   6   0   16.11    1.62
  -8   6   0   15.70    1.39
  -8   6   0   13.82    1.38
   8   6   0   18.50    2.01
  -8   6   0   13.60    1.52
   8   6   0   17.41    1.17
  -9  -6   0    4.10    0.90
  -9  -6   0    3.50    1.22
   9  -6   0    2.79    0.73
  -9  -6   0    3.10    1.16
   9  -6   0    2.69    0.77
  -9   6   0    2.07    0.88
   9   6   0    2.67    0.59
  -9   6   0    2.92    0.81
  -9   6   0    2.77    0.80
   9   6   0    2.80    1.18
   9   6   0    2.18    0.97
  -9   6   0    3.01    0.94
  -9   6   0    2.88    0.92
  10  -6   0    0.97    0.68
 -10  -6   0    0.92    0.99
  10  -6   0    0.81    0.69
 -10  -6   0    1.04    1.09
 -10  -6   0    1.20    0.64
 -10  -6   0    0.82    0.49
 -10  -6   0    1.26    1.02
 -10   6   0    1.74    0.74
  10   6   0    0.53    0.92
  10   6   0    0.86    0.95
 -10   6   0    1.06    0.83
 -10   6   0    2.09    0.87
 -10   6   0    1.17    0.83
 -10   6   0    0.90    0.65
  10   6   0    0.61    0.48
 -10   6   0    2.24    0.77
  11  -6   0   24.00    1.95
 -11  -6   0   20.10    2.34
  11  -6   0   24.00    2.02
 -11  -6   0   27.03    2.87
 -11  -6   0   24.54    3.08
 -11  -6   0   26.22    2.72
 -11   6   0   24.29    2.35
 -11   6   0   25.09    2.08
 -11   6   0   26.22    2.36
 -11   6   0   23.02    2.34
  11   6   0   25.83    2.77
   0  -7   0    0.62    0.16
   0  -7   0    0.74    0.19
   0  -7   0    0.58    0.20
   0  -7   0    0.59    0.20
   0  -7   0    0.82    0.24
   0  -7   0    0.63    0.24
   0   7   0    0.58    0.19
   0   7   0    0.66    0.20
   0   7   0    0.45    0.24
   0   7   0    0.68    0.24
   0   7   0    0.63    0.24
   0   7   0    0.44    0.24
   0   7   0    0.63    0.18
   1  -7   0    8.12    0.60
  -1  -7   0    6.36    0.59
   1  -7   0    6.29    0.61
  -1  -7   0    6.29    0.63
  -1  -7   0    5.97    0.52
  -1  -7   0    5.95    0.56
  -1  -7   0    6.13    0.44
  -1  -7   0    6.32    0.51
   1   7   0    6.28    0.60
   1   7   0    6.26    0.44
  -1   7   0    9.29    0.67
   1   7   0    6.54    0.41
   1   7   0    6.63    0.52
  -1   7   0    8.75    0.60
   1   7   0    6.22    0.61
   1   7   0    5.97    0.55
  -1   7   0    9.00    0.59
  -2  -7   0  283.11   11.04
   2  -7   0  281.60   11.27
   2  -7   0  286.51   11.30
  -2  -7   0  291.45   11.39
   2  -7   0  280.36   11.28
   2  -7   0  281.75   11.38
  -2  -7   0  281.34   11.52
   2  -7   0  283.20   11.08
   2  -7   0  303.41   11.10
  -2  -7   0  280.07   11.58
  -2  -7   0  287.86   11.13
  -2  -7   0  287.70   11.54
  -2   7   0  283.30   11.30
   2   7   0  288.16   11.37
  -2   7   0  281.69   11.29
  -2   7   0  298.79   11.11
  -2   7   0  293.58   11.25
   2   7   0  288.35   11.53
  -2   7   0  292.64   11.10
   2   7   0  280.86   11.00
   2   7   0  285.03   11.12
  -2   7   0  285.83   11.00
  -3  -7   0   32.62    1.41
  -3  -7   0   31.43    1.77
   3  -7   0   35.75    1.71
  -3  -7   0   30.80    1.96
   3  -7   0   34.73    1.81
   3  -7   0   35.88    1.68
   3  -7   0   36.29    1.77
  -3  -7   0   30.00    1.45
  -3  -7   0   30.52    2.00
  -3   7   0   36.56    1.56
  -3   7   0   37.28    1.75
  -3   7   0   37.18    1.69
   3   7   0   30.97    1.83
   3   7   0   30.51    1.96
   3   7   0   32.75    1.43
   3   7   0   32.37    1.45
  -3   7   0   33.93    1.75
  -3   7   0   34.82    1.49
  -4  -7   0   41.97    2.50
   4  -7   0   35.89    2.05
  -4  -7   0   40.85    2.11
   4  -7   0   38.64    1.95
   4  -7   0   36.30    2.02
  -4  -7   0   40.11    1.63
   4  -7   0   36.84    2.04
  -4  -7   0   40.04    1.64
  -4  -7   0   41.02    2.44
  -4   7   0   36.95    1.99
  -4   7   0   39.58    2.04
   4   7   0   44.62    2.30
   4   7   0   40.63    1.62
  -4   7   0   36.96    2.04
   4   7   0   41.55    1.75
  -4   7   0   40.65    2.08
  -4   7   0   37.40    2.04
  -4   7   0   37.85    1.76
   4   7   0   43.27    2.47
   5  -7   0   62.90    2.94
  -5  -7   0   61.69    2.94
   5  -7   0   59.12    2.76
  -5  -7   0   58.96    3.73
  -5  -7   0   56.95    3.71
  -5  -7   0   56.69    2.40
   5   7   0   58.57    2.54
   5   7   0   55.56    3.29
  -5   7   0   54.81    2.79
  -5   7   0   58.86    2.91
  -5   7   0   59.98    2.92
   5   7   0   56.81    3.63
   6  -7   0    1.69    0.57
   6  -7   0    1.13    0.45
  -6  -7   0    0.49    0.47
   6  -7   0    2.06    0.59
  -6  -7   0    0.60    0.64
  -6  -7   0    0.26    0.56
  -6  -7   0    0.77    0.24
  -6   7   0    1.66    0.61
  -6   7   0    2.61    0.65
   6   7   0    0.27    0.28
   6   7   0    0.66    0.62
   6   7   0    0.29    0.53
  -6   7   0    3.04    0.70
  -6   7   0    2.21    0.64
   7  -7   0   45.77    2.60
   7  -7   0   45.57    2.60
   7  -7   0   46.67    2.47
  -7  -7   0   49.57    3.29
  -7  -7   0   50.69    3.32
  -7   7   0   46.12    2.64
  -7   7   0   45.69    2.74
  -7   7   0   47.82    2.75
   7   7   0   46.61    2.25
   7   7   0   48.47    3.02
  -7   7   0   43.15    2.92
  -7   7   0   46.14    2.61
   7   7   0   51.50    3.30
  -8  -7   0    5.16    0.95
  -8  -7   0    6.57    1.44
  -8  -7   0    8.66    1.83
   8  -7   0    5.54    1.01
   8  -7   0    6.63    1.03
  -8   7   0    5.18    1.02
   8   7   0    6.45    0.76
   8   7   0    5.08    1.49
  -8   7   0    6.06    1.02
  -8   7   0    6.54    1.13
  -8   7   0    6.20    1.13
   8   7   0    6.76    1.56
  -9  -7   0   36.83    3.18
  -9  -7   0   34.14    2.34
   9  -7   0   33.03    2.59
  -9  -7   0   40.31    3.30
   9  -7   0   34.17    2.36
   9  -7   0   35.81    2.24
  -9   7   0   34.72    2.35
   9   7   0   34.93    1.93
  -9   7   0   36.83    2.57
  -9   7   0   34.31    2.51
  -9   7   0   36.23    2.43
  -9   7   0   37.44    2.63
   9   7   0   36.88    3.20
   9   7   0   33.89    2.82
 -10  -7   0    2.55    0.80
 -10  -7   0    3.77    1.39
 -10  -7   0    5.42    1.54
  10  -7   0    5.01    1.11
  10  -7   0    3.26    0.89
  10  -7   0    3.81    0.88
 -10  -7   0    4.36    1.36
 -10   7   0    4.33    0.95
 -10   7   0    2.99    0.96
 -10   7   0    3.26    0.98
  10   7   0    4.73    1.48
  10   7   0    5.00    1.38
 -10   7   0    3.06    0.86
 -10   7   0    4.46    0.96
 -10   7   0    4.55    1.16
 -11  -7   0    2.81    1.20
  11  -7   0    2.32    0.86
 -11  -7   0    2.01    1.33
 -11  -7   0    2.53    0.96
  11  -7   0    2.57    0.85
 -11  -7   0    0.49    1.05
 -11   7   0    3.19    1.21
 -11   7   0    3.59    1.06
 -11   7   0    3.92    0.93
  11   7   0    1.96    1.07
 -11   7   0    4.71    1.02
   0  -8   0  335.48   12.73
   0  -8   0  321.80   12.63
   0  -8   0  328.20   12.55
   0  -8   0  329.84   12.50
   0  -8   0  321.47   12.74
   0  -8   0  311.62   12.69
   0   8   0  323.71   12.55
   0   8   0  328.79   12.63
   0   8   0  308.91   12.72
   0   8   0  328.12   12.59
  -1  -8   0   27.88    1.47
  -1  -8   0   26.11    1.31
  -1  -8   0   26.71    1.56
  -1  -8   0   26.52    1.40
  -1  -8   0   28.37    1.53
   1  -8   0   29.10    1.17
   1  -8   0   31.90    1.35
   1  -8   0   28.91    1.41
  -1  -8   0   26.83    1.52
   1  -8   0   30.33    1.45
   1  -8   0   29.93    1.54
   1  -8   0   29.21    1.48
   1   8   0   27.42    1.31
  -1   8   0   27.85    1.43
  -1   8   0   28.47    1.38
   1   8   0   27.72    1.51
   1   8   0   29.21    1.27
  -1   8   0   30.24    1.23
  -1   8   0   28.40    1.46
   1   8   0   24.37    1.63
   1   8   0   25.13    1.50
   1   8   0   27.66    1.44
  -1   8   0   27.26    1.39
  -2  -8   0  210.35    8.53
  -2  -8   0  216.52    8.99
   2  -8   0  225.45    8.47
  -2  -8   0  207.14    8.77
  -2  -8   0  218.47    8.94
  -2  -8   0  215.34    8.88
   2  -8   0  225.50    8.69
   2  -8   0  213.90    8.70
   2  -8   0  227.91    8.43
   2  -8   0  219.98    8.80
  -2  -8   0  214.93    8.43
   2  -8   0  222.21    8.69
   2   8   0  207.45    8.42
  -2   8   0  223.70    8.63
   2   8   0  212.52    8.90
   2   8   0  207.27    8.75
   2   8   0  212.05    8.38
  -2   8   0  217.95    8.69
   2   8   0  214.01    8.53
  -2   8   0  229.33    8.44
  -2   8   0  214.23    8.51
  -2   8   0  218.11    8.34
  -3  -8   0    1.79    0.54
  -3  -8   0    2.47    0.31
   3  -8   0    1.63    0.40
   3  -8   0    1.63    0.38
   3  -8   0    1.92    0.48
  -3  -8   0    3.41    0.73
  -3  -8   0    2.44    0.50
   3  -8   0    1.61    0.33
  -3  -8   0    2.70    0.27
  -3   8   0    1.73    0.27
  -3   8   0    1.43    0.25
   3   8   0    1.95    0.55
  -3   8   0    1.69    0.41
   3   8   0    2.60    0.28
   3   8   0    2.50    0.51
  -3   8   0    1.57    0.33
   3   8   0    2.36    0.27
  -3   8   0    1.86    0.42
   4  -8   0    0.56    0.37
  -4  -8   0    1.24    0.59
  -4  -8   0    1.63    0.62
  -4  -8   0    1.14    0.40
  -4  -8   0    1.43    0.21
   4  -8   0    0.92    0.36
   4  -8   0    1.09    0.42
  -4  -8   0    1.10    0.19
   4   8   0    0.97    0.44
  -4   8   0    0.36    0.27
   4   8   0    0.90    0.52
  -4   8   0    0.59    0.20
  -4   8   0    0.80    0.39
   4   8   0    0.86    0.22
  -4   8   0    0.43    0.34
   4   8   0    1.19    0.18
  -5  -8   0    1.77    0.24
  -5  -8   0    1.94    0.56
   5  -8   0    2.07    0.51
  -5  -8   0    1.81    0.71
  -5  -8   0    2.61    0.83
   5  -8   0    1.09    0.46
   5   8   0    0.88    0.54
  -5   8   0    1.33    0.45
  -5   8   0    1.70    0.50
  -5   8   0    0.97    0.43
   5   8   0    2.09    0.33
   5   8   0    1.03    0.61
  -5   8   0    1.42    0.41
  -5   8   0    1.27    0.34
   6  -8   0   37.73    2.21
  -6  -8   0   38.06    2.74
   6  -8   0   38.87    2.06
   6  -8   0   37.72    2.22
  -6  -8   0   36.69    1.89
  -6  -8   0   39.55    2.23
  -6  -8   0   37.83    2.68
   6   8   0   35.64    2.43
  -6   8   0   37.64    2.21
   6   8   0   37.87    2.66
  -6   8   0   33.95    2.17
  -6   8   0   31.36    2.25
   6   8   0   35.61    1.77
  -6   8   0   35.45    2.09
  -6   8   0   39.95    2.24
   7  -8   0    3.24    0.67
   7  -8   0    2.66    0.72
  -7  -8   0    2.09    0.94
  -7  -8   0    2.03    0.65
   7  -8   0    2.92    0.73
  -7  -8   0    2.11    0.92
   7   8   0    2.74    0.95
  -7   8   0    4.10    0.83
  -7   8   0    3.67    0.85
  -7   8   0    2.83    0.72
   7   8   0    2.46    0.47
  -7   8   0    3.61    0.77
   7   8   0    2.66    0.93
   8  -8   0   43.87    2.63
   8  -8   0   42.22    2.60
  -8  -8   0   43.72    3.72
  -8  -8   0   44.36    2.64
   8  -8   0   42.53    2.47
  -8   8   0   44.59    2.76
  -8   8   0   44.45    2.68
   8   8   0   48.44    3.22
   8   8   0   46.49    3.45
  -8   8   0   43.98    2.65
  -8   8   0   41.91    2.66
   8   8   0   45.99    2.21
  -8   8   0   46.29    2.84
  -9  -8   0    4.68    1.42
  -9  -8   0    2.63    1.22
   9  -8   0    3.17    0.90
  -9  -8   0    4.06    0.92
   9  -8   0    3.50    0.91
   9  -8   0    3.08    0.82
   9   8   0    4.09    1.32
  -9   8   0    4.05    1.07
  -9   8   0    3.02    0.85
  -9   8   0    3.61    0.94
   9   8   0    5.20    0.67
  -9   8   0    4.95    1.04
   9   8   0    4.03    1.32
  -9   8   0    2.60    0.92
  -9   8   0    3.36    0.98
 -10  -8   0    7.96    1.72
  10  -8   0   11.62    1.45
  10  -8   0   13.57    1.39
 -10  -8   0   13.21    2.10
  10  -8   0   10.91    1.47
 -10   8   0   11.36    1.60
 -10   8   0   10.61    1.61
 -10   8   0    8.87    1.34
 -10   8   0   12.20    1.59
  10   8   0    8.67    1.82
 -10   8   0   11.66    1.52
 -10   8   0   11.38    1.51
  10   8   0   10.14    1.79
 -11  -8   0    1.31    1.28
  11  -8   0    0.84    0.70
 -11  -8   0    2.09    1.15
 -11  -8   0    1.51    0.98
 -11   8   0    0.30    0.76
  11   8   0    1.11    0.94
 -11   8   0   -0.15    0.68
   0  -9   0    0.54    0.28
   0  -9   0    0.34    0.22
   0  -9   0    0.62    0.21
   0  -9   0    0.31    0.15
   0  -9   0    0.49    0.23
   0  -9   0    0.38    0.25
   0   9   0    0.50    0.29
   0   9   0    0.41    0.23
   0   9   0    0.46    0.20
   0   9   0    0.34    0.20
   0   9   0    0.38    0.20
  -1  -9   0    2.52    0.48
  -1  -9   0    2.19    0.34
  -1  -9   0    2.93    0.52
  -1  -9   0    2.72    0.43
  -1  -9   0    2.00    0.38
  -1  -9   0    1.95    0.43
   1  -9   0    1.12    0.32
   1   9   0    2.51    0.36
   1   9   0    2.66    0.35
   1   9   0    2.92    0.46
   1   9   0    2.94    0.49
   1   9   0    2.32    0.40
   2  -9   0    2.22    0.26
  -2  -9   0    3.74    0.43
  -2  -9   0    3.56    0.58
  -2  -9   0    3.68    0.62
   2  -9   0    3.21    0.58
   2  -9   0    2.65    0.47
  -2  -9   0    3.53    0.57
   2  -9   0    2.78    0.33
  -2  -9   0    3.60    0.35
   2  -9   0    2.53    0.46
  -2  -9   0    2.96    0.61
  -2   9   0    2.59    0.45
   2   9   0    3.61    0.30
  -2   9   0    1.99    0.25
   2   9   0    4.47    0.64
  -2   9   0    2.43    0.38
  -2   9   0    2.24    0.40
   2   9   0    4.04    0.66
   2   9   0    3.38    0.33
  -2   9   0    2.40    0.21
   3  -9   0    4.88    0.64
   3  -9   0    5.18    0.75
  -3  -9   0    7.89    0.89
  -3  -9   0    7.00    0.74
  -3  -9   0    7.05    1.00
   3  -9   0    5.60    0.62
   3  -9   0    4.35    0.47
   3   9   0    6.78    0.82
   3   9   0    7.99    0.93
  -3   9   0    4.57    0.36
  -3   9   0    4.41    0.65
  -3   9   0    4.52    0.57
  -3   9   0    4.74    0.43
  -3   9   0    4.03    0.45
   4  -9   0    0.85    0.36
  -4  -9   0    1.04    0.21
  -4  -9   0    0.91    0.20
  -4  -9   0    0.83    0.54
   4  -9   0    0.97    0.49
  -4  -9   0    0.95    0.48
   4  -9   0    0.91    0.43
  -4  -9   0    0.33    0.48
   4   9   0    1.26    0.21
  -4   9   0    0.54    0.31
   4   9   0    1.84    0.66
   4   9   0    0.90    0.47
  -4   9   0    0.74    0.42
   4   9   0    0.98    0.24
  -4   9   0    0.85    0.27
  -4   9   0    1.01    0.39
  -4   9   0    1.11    0.25
  -5  -9   0    4.61    1.05
   5  -9   0    7.16    0.83
  -5  -9   0    7.04    0.48
   5  -9   0   10.22    1.08
  -5  -9   0    5.86    1.12
  -5  -9   0    7.50    1.00
   5  -9   0    7.65    0.97
  -5   9   0    8.63    0.94
  -5   9   0    7.51    0.84
   5   9   0    5.34    0.96
   5   9   0    6.18    1.17
  -5   9   0    8.48    0.90
  -5   9   0    7.94    0.73
  -5   9   0    8.44    0.61
   5   9   0    5.80    0.55
  -5   9   0    7.67    0.95
   6  -9   0   17.05    1.43
  -6  -9   0   12.60    1.28
  -6  -9   0   12.57    1.58
   6  -9   0   16.36    1.36
  -6  -9   0   11.94    1.77
   6  -9   0   15.72    1.22
  -6  -9   0   11.42    0.92
   6   9   0   11.10    1.39
  -6   9   0   17.58    1.32
  -6   9   0   15.62    1.34
  -6   9   0   16.76    1.34
  -6   9   0   16.10    1.20
   6   9   0   12.47    1.56
   6   9   0   12.84    0.93
  -6   9   0   17.48    0.98
  -7  -9   0   16.02    1.95
   7  -9   0   13.91    1.39
   7  -9   0   14.31    1.38
  -7  -9   0   12.16    0.74
  -7  -9   0   13.36    1.37
   7  -9   0   14.19    1.22
  -7   9   0   13.98    1.39
  -7   9   0   13.17    1.27
   7   9   0   12.94    0.92
   7   9   0   11.05    1.72
  -7   9   0   14.89    1.29
  -7   9   0   14.32    1.40
  -8  -9   0   29.45    2.04
  -8  -9   0   27.22    2.67
   8  -9   0   27.99    1.86
  -8  -9   0   29.39    2.74
   8  -9   0   26.93    2.27
   8   9   0   28.34    2.52
  -8   9   0   26.02    1.97
   8   9   0   26.84    2.65
  -8   9   0   25.55    2.00
  -8   9   0   22.41    2.90
   8   9   0   26.02    1.50
  -8   9   0   32.05    2.10
   9  -9   0   74.27    3.91
  -9  -9   0   73.06    4.76
   9  -9   0   72.95    3.73
   9  -9   0   77.44    3.92
  -9  -9   0   68.39    3.83
  -9  -9   0   68.39    4.66
  -9   9   0   69.42    3.86
  -9   9   0   72.54    3.89
  -9   9   0   72.95    3.93
  -9   9   0   78.69    4.39
  -9   9   0   77.74    4.11
  -9   9   0   75.20    4.00
   9   9   0   71.37    5.42
   9   9   0   67.58    3.24
   9   9   0   71.85    4.70
 -10  -9   0    1.54    0.72
  10  -9   0    1.50    0.72
 -10  -9   0    0.28    0.84
 -10  -9   0    1.20    1.14
  10  -9   0   -0.03    0.58
  10  -9   0    0.81    0.69
  10   9   0    0.11    0.88
 -10   9   0    0.75    0.73
 -10   9   0    0.53    0.69
  10   9   0    1.15    0.92
 -10   9   0    0.77    0.66
 -10   9   0   -0.14    0.62
 -10   9   0   -0.52    0.93
  11  -9   0    2.11    0.90
  11  -9   0    3.46    1.01
 -11  -9   0    1.94    1.32
 -11   9   0    3.22    0.98
 -11   9   0    3.49    1.10
 -11   9   0    4.73    1.09
 -11   9   0    5.14    1.15
   0 -10   0    0.00    0.25
   0 -10   0    0.27    0.15
   0 -10   0    0.27    0.23
   0 -10   0    0.19    0.27
   0  10   0    0.24    0.20
   0  10   0    0.17    0.24
   0  10   0    0.40    0.21
   0  10   0   -0.04    0.24
   1 -10   0    0.74    0.37
   1 -10   0    1.48    0.36
  -1 -10   0    0.86    0.26
  -1 -10   0    0.74    0.34
   1 -10   0    1.45    0.42
  -1 -10   0    0.60    0.30
  -1 -10   0    1.21    0.39
   1 -10   0    1.35    0.35
   1 -10   0    1.48    0.18
  -1 -10   0    0.70    0.37
  -1  10   0    1.08    0.35
  -1  10   0    1.38    0.32
   1  10   0    0.58    0.31
   1  10   0    0.80    0.29
   1  10   0    1.00    0.34
   1  10   0    0.86    0.23
   1  10   0    1.26    0.28
  -1  10   0    1.17    0.21
  -1  10   0    1.26    0.34
   2 -10   0   55.93    2.48
  -2 -10   0   46.97    2.33
  -2 -10   0   43.45    2.59
   2 -10   0   58.13    2.56
  -2 -10   0   46.22    2.67
  -2 -10   0   45.71    2.23
  -2 -10   0   46.47    2.55
   2 -10   0   57.63    2.28
   2 -10   0   57.09    2.66
   2  10   0   48.48    2.35
  -2  10   0   58.43    2.09
   2  10   0   44.04    2.57
  -2  10   0   57.34    2.41
  -2  10   0   59.62    2.46
  -2  10   0   55.90    2.50
  -2  10   0   58.90    2.12
   2  10   0   43.10    2.48
   2  10   0   45.19    2.22
   3 -10   0   97.17    4.43
  -3 -10   0  102.81    4.47
  -3 -10   0   98.47    3.97
   3 -10   0   97.28    4.31
   3 -10   0  100.61    4.31
  -3 -10   0   99.38    4.67
  -3 -10   0  101.48    4.75
   3 -10   0   99.20    4.06
  -3 -10   0   97.03    4.06
  -3  10   0   96.06    4.23
   3  10   0   96.29    3.92
   3  10   0   99.11    4.65
   3  10   0  102.32    4.50
  -3  10   0   97.76    3.87
   3  10   0   97.08    4.03
  -3  10   0   96.30    4.02
  -3  10   0   97.75    4.06
   3  10   0   96.78    3.96
  -3  10   0   95.99    4.31
  -4 -10   0    0.46    0.52
  -4 -10   0    0.46    0.19
  -4 -10   0    0.56    0.48
   4 -10   0    0.26    0.36
  -4 -10   0   -0.01    0.33
   4 -10   0    1.18    0.51
  -4 -10   0    0.31    0.17
   4 -10   0    0.95    0.45
  -4  10   0    0.45    0.37
  -4  10   0   -0.08    0.24
  -4  10   0    0.11    0.19
   4  10   0    0.29    0.52
   4  10   0    0.29    0.17
   4  10   0    0.20    0.18
   4  10   0    0.12    0.40
  -4  10   0    0.38    0.20
  -4  10   0    0.55    0.38
  -5 -10   0   10.14    0.62
  -5 -10   0    8.48    1.37
   5 -10   0   11.85    1.06
  -5 -10   0    9.56    1.31
   5 -10   0   13.06    1.19
  -5 -10   0   10.95    0.53
   5 -10   0   11.31    1.16
  -5 -10   0   11.27    1.40
  -5  10   0   11.62    1.01
  -5  10   0   11.26    1.02
  -5  10   0   10.98    0.83
   5  10   0   10.09    1.32
  -5  10   0    9.90    1.20
   5  10   0   10.73    0.72
  -5  10   0   12.85    1.13
   5  10   0   10.55    1.37
  -5  10   0   10.58    0.85
  -6 -10   0   15.51    0.94
   6 -10   0   13.49    1.36
   6 -10   0   13.33    1.36
  -6 -10   0   15.93    1.83
   6 -10   0   13.52    1.26
  -6 -10   0   13.33    1.28
  -6 -10   0   15.14    1.77
  -6  10   0   15.71    1.33
  -6  10   0   13.89    1.09
  -6  10   0   12.21    0.86
  -6  10   0   12.89    1.15
  -6  10   0   13.65    1.27
   6  10   0   16.68    1.59
   6  10   0   15.09    1.69
   7 -10   0   37.57    2.34
  -7 -10   0   34.08    3.31
   7 -10   0   40.09    2.26
   7 -10   0   40.21    2.47
  -7 -10   0   38.98    1.70
  -7 -10   0   34.89    2.88
  -7 -10   0   35.51    2.38
  -7  10   0   39.92    2.43
   7  10   0   36.91    3.28
  -7  10   0   39.37    2.30
   7  10   0   36.33    1.83
   7  10   0   41.37    2.85
  -7  10   0   38.90    2.21
  -7  10   0   36.13    2.34
   8 -10   0   31.28    2.24
   8 -10   0   33.87    2.25
  -8 -10   0   32.31    2.92
  -8 -10   0   35.83    2.99
  -8 -10   0   33.17    2.25
   8 -10   0   32.04    2.10
   8  10   0   33.26    2.75
   8  10   0   33.49    2.88
  -8  10   0   31.70    2.26
  -8  10   0   35.87    2.34
   8  10   0   33.35    1.69
  -8  10   0   34.82    2.23
  -8  10   0   31.26    2.28
  -8  10   0   32.78    2.15
   9 -10   0    2.12    0.76
  -9 -10   0    1.52    0.91
   9 -10   0    1.87    0.77
   9 -10   0    1.23    0.65
  -9 -10   0    1.02    1.09
  -9  10   0    0.16    0.63
  -9  10   0    0.68    0.72
   9  10   0   -1.20    0.78
  -9  10   0    0.89    0.63
  -9  10   0    1.64    0.68
   9  10   0    1.75    0.93
  -9  10   0    1.99    0.79
  -9  10   0    0.48    0.63
 -10 -10   0   23.01    2.28
  10 -10   0   23.26    1.86
  10 -10   0   25.38    2.07
  10 -10   0   23.88    2.06
 -10 -10   0   21.90    3.89
 -10  10   0   23.21    2.12
  10  10   0   19.64    3.09
 -10  10   0   25.78    2.14
 -10  10   0   17.95    2.05
 -10  10   0   24.96    2.11
  11 -10   0    6.59    1.34
  11 -10   0    6.85    1.27
 -11  10   0    8.69    1.37
 -11  10   0    8.21    1.49
 -11  10   0    8.35    1.39
 -11  10   0    6.24    1.22
   0 -11   0    1.87    0.51
   0 -11   0    1.32    0.33
   0 -11   0    1.43    0.26
   0 -11   0    1.74    0.49
   0 -11   0    1.46    0.40
   0  11   0    1.55    0.34
   0  11   0    1.16    0.36
   0  11   0    1.19    0.31
   1 -11   0    1.75    0.48
  -1 -11   0    2.19    0.54
   1 -11   0    2.37    0.40
   1 -11   0    2.59    0.25
  -1 -11   0    1.79    0.60
  -1 -11   0    2.72    0.47
   1 -11   0    3.16    0.59
  -1 -11   0    2.76    0.49
   1 -11   0    3.40    0.51
  -1 -11   0    2.30    0.54
  -1  11   0    2.67    0.47
  -1  11   0    3.04    0.56
   1  11   0    2.82    0.48
   1  11   0    2.61    0.37
  -1  11   0    3.11    0.50
   1  11   0    1.65    0.45
   1  11   0    1.54    0.44
  -1  11   0    2.36    0.30
  -2 -11   0   11.60    0.75
  -2 -11   0   11.86    0.85
  -2 -11   0   13.16    1.15
  -2 -11   0   13.43    1.07
  -2 -11   0   11.57    1.09
   2 -11   0   10.97    0.94
   2 -11   0    9.24    0.87
   2 -11   0    8.60    0.94
   2  11   0   12.21    1.03
  -2  11   0    8.51    0.86
  -2  11   0    9.19    0.80
   2  11   0   12.06    1.08
   2  11   0   12.98    0.86
  -2  11   0   10.57    0.90
   2  11   0   12.40    0.75
   2  11   0   12.07    0.66
   3 -11   0   15.16    0.95
  -3 -11   0   16.61    0.98
  -3 -11   0   17.03    0.96
   3 -11   0   17.50    1.19
  -3 -11   0   18.37    1.48
   3 -11   0   15.18    1.41
  -3 -11   0   17.46    1.29
   3 -11   0   16.00    1.29
  -3 -11   0   19.68    1.56
  -3  11   0   16.64    1.11
   3  11   0   17.51    1.41
  -3  11   0   14.99    0.83
  -3  11   0   14.54    0.95
   3  11   0   16.15    0.88
   3  11   0   17.76    1.34
  -3  11   0   14.83    0.73
  -4 -11   0   78.37    3.77
  -4 -11   0   77.47    4.08
   4 -11   0   73.54    3.73
  -4 -11   0   84.22    4.14
   4 -11   0   75.24    3.57
  -4 -11   0   78.77    3.20
   4 -11   0   74.41    3.60
  -4  11   0   74.88    3.51
   4  11   0   77.72    3.85
  -4  11   0   71.60    3.11
   4  11   0   77.78    3.15
  -4  11   0   71.36    3.22
   4  11   0   79.75    3.17
  -4  11   0   71.28    3.31
   4  11   0   85.32    4.10
  -4  11   0   74.15    3.59
   5 -11   0    0.88    0.57
   5 -11   0    1.51    0.60
   5 -11   0    0.54    0.47
  -5 -11   0    2.08    0.70
  -5 -11   0    1.29    0.71
  -5 -11   0    2.74    0.91
  -5 -11   0    1.49    0.23
   5  11   0    1.89    0.35
  -5  11   0    0.77    0.44
  -5  11   0    0.93    0.32
   5  11   0    0.83    0.71
  -5  11   0    1.26    0.55
   5  11   0    1.58    0.71
   5  11   0    1.64    0.23
  -5  11   0    1.09    0.55
  -5  11   0    0.91    0.43
  -6 -11   0    0.22    0.50
   6 -11   0   -0.56    0.36
  -6 -11   0   -0.31    0.57
   6 -11   0    0.05    0.48
   6 -11   0   -0.45    0.40
  -6 -11   0    0.37    0.68
  -6  11   0    0.12    0.23
  -6  11   0    0.63    0.41
  -6  11   0    0.21    0.31
   6  11   0   -0.05    0.62
  -6  11   0    0.07    0.50
   6  11   0    0.36    0.59
  -6  11   0   -0.08    0.41
  -7 -11   0   21.47    1.70
   7 -11   0   18.56    1.77
   7 -11   0   20.84    1.77
   7 -11   0   19.94    1.54
  -7 -11   0   18.59    2.08
  -7  11   0   20.48    1.67
  -7  11   0   21.67    1.54
   7  11   0   17.93    1.22
   7  11   0   18.61    2.03
  -7  11   0   19.25    1.62
  -7  11   0   20.68    1.43
  -8 -11   0   14.20    2.07
   8 -11   0   12.63    1.37
  -8 -11   0   13.63    2.06
   8 -11   0   11.35    1.29
  -8 -11   0   11.39    1.44
   8 -11   0   12.49    1.55
  -8  11   0   13.93    1.32
   8  11   0   11.99    0.87
   8  11   0   14.57    2.17
  -8  11   0   14.02    1.25
  -8  11   0   13.76    1.49
   8  11   0   14.64    1.81
  -8  11   0   13.78    1.43
   9 -11   0    9.77    1.41
  -9 -11   0    9.32    1.34
   9 -11   0    9.62    1.24
  -9 -11   0    7.41    1.63
  -9 -11   0   10.21    1.91
   9 -11   0    7.15    1.21
   9  11   0    7.97    1.62
  -9  11   0    9.16    1.36
  -9  11   0    8.83    1.42
  -9  11   0    9.60    1.36
  -9  11   0    8.12    1.17
  -9  11   0    9.26    1.40
   9  11   0   11.03    1.98
 -10 -11   0   29.96    2.90
 -10 -11   0   22.90    2.82
  10 -11   0   22.71    1.95
 -10 -11   0   24.33    2.07
  10 -11   0   25.00    2.15
  10  11   0   22.48    2.47
 -10  11   0   24.72    2.22
 -10  11   0   23.02    2.13
 -10  11   0   24.29    1.96
  10  11   0   22.58    2.78
 -10  11   0   24.03    2.09
  11 -11   0    3.24    1.14
 -11  11   0    1.59    0.93
 -11  11   0    1.51    0.91
   0 -12   0   23.19    1.42
   0 -12   0   25.24    1.54
   0 -12   0   23.20    1.32
   0 -12   0   24.60    1.16
   0 -12   0   23.38    1.53
   0  12   0   23.17    1.31
   0  12   0   24.16    1.30
   0  12   0   23.83    1.43
   1 -12   0    5.23    0.37
   1 -12   0    5.22    0.61
   1 -12   0    5.70    0.46
   1 -12   0    4.57    0.77
   1 -12   0    6.72    0.87
  -1 -12   0    8.02    0.93
  -1 -12   0    6.82    0.81
   1 -12   0    6.52    0.70
  -1 -12   0    7.36    0.77
  -1 -12   0    7.36    0.93
  -1 -12   0    7.37    0.72
  -1  12   0    5.35    0.67
  -1  12   0    6.04    0.71
   1  12   0    7.19    0.81
  -1  12   0    5.69    0.73
  -1  12   0    5.23    0.43
   1  12   0    6.85    0.57
   1  12   0    7.13    0.78
   2 -12   0   41.22    2.10
   2 -12   0   39.97    2.52
  -2 -12   0   42.24    2.41
   2 -12   0   38.67    2.18
  -2 -12   0   41.42    2.04
  -2 -12   0   41.90    2.34
  -2 -12   0   42.43    2.06
   2 -12   0   39.13    1.88
  -2  12   0   38.68    2.02
   2  12   0   41.70    2.23
   2  12   0   41.41    2.31
  -2  12   0   40.35    2.09
   2  12   0   42.87    1.81
  -2  12   0   39.82    2.08
   2  12   0   40.30    1.92
   3 -12   0   17.37    1.25
  -3 -12   0   20.30    1.65
  -3 -12   0   18.53    1.02
  -3 -12   0   20.65    1.14
   3 -12   0   17.42    1.48
  -3 -12   0   20.53    1.59
  -3 -12   0   19.09    1.43
   3 -12   0   18.08    1.40
   3 -12   0   15.55    1.32
  -3  12   0   15.06    1.25
   3  12   0   19.25    0.94
   3  12   0   19.23    1.43
  -3  12   0   16.01    1.19
   3  12   0   21.47    1.60
   3  12   0   20.09    1.03
  -3  12   0   14.85    1.16
   3  12   0   18.25    1.08
  -4 -12   0    9.31    1.16
  -4 -12   0   10.05    1.42
  -4 -12   0    8.66    0.76
   4 -12   0    7.98    0.93
   4 -12   0    7.96    1.07
   4 -12   0    9.40    1.03
  -4 -12   0   10.07    1.59
  -4  12   0    7.73    0.94
  -4  12   0    8.53    0.94
   4  12   0   10.22    1.24
  -4  12   0    7.12    0.50
   4  12   0    9.30    0.69
  -4  12   0    8.03    0.66
   4  12   0    9.05    0.68
   5 -12   0    1.27    0.56
   5 -12   0    1.72    0.57
  -5 -12   0    1.96    0.64
  -5 -12   0    1.14    0.80
  -5 -12   0    2.21    0.91
   5 -12   0    0.90    0.55
  -5 -12   0    1.60    0.27
  -5  12   0    1.79    0.58
  -5  12   0    1.47    0.59
   5  12   0    2.24    0.54
   5  12   0    1.33    0.76
  -5  12   0    1.45    0.65
   5  12   0    1.36    0.71
   5  12   0    1.33    0.25
   6 -12   0   82.56    4.89
  -6 -12   0  103.57    5.40
   6 -12   0   98.75    4.85
   6 -12   0  104.60    4.63
  -6 -12   0  104.28    4.82
   6  12   0   98.78    4.22
  -6  12   0   98.49    4.45
  -6  12   0   95.11    4.18
  -6  12   0   93.02    4.99
   6  12   0  102.12    5.34
  -6  12   0   98.43    4.61
  -7 -12   0   10.57    1.75
  -7 -12   0   10.80    1.37
  -7 -12   0   13.86    2.01
   7 -12   0   10.67    1.36
   7 -12   0   10.80    1.19
   7 -12   0   11.08    1.64
   7  12   0   12.91    2.11
  -7  12   0   10.09    0.95
   7  12   0   12.76    1.71
  -7  12   0   12.10    1.44
  -7  12   0   11.17    1.09
  -7  12   0   10.90    1.26
   8 -12   0   27.77    2.08
   8 -12   0   29.10    2.17
  -8 -12   0   30.23    2.74
   8 -12   0   27.26    1.99
  -8 -12   0   27.32    2.69
  -8 -12   0   29.95    2.21
  -8  12   0   30.91    2.17
   8  12   0   34.36    2.77
  -8  12   0   29.87    1.90
   8  12   0   29.23    2.74
  -8  12   0   26.63    1.97
   9 -12   0   27.32    2.17
  -9 -12   0   27.30    2.93
  -9 -12   0   26.51    2.14
   9 -12   0   28.68    2.21
  -9 -12   0   28.83    2.80
  -9  12   0   25.74    1.87
   9  12   0   27.96    2.67
  -9  12   0   27.42    2.15
  -9  12   0   29.14    2.59
  -9  12   0   27.17    2.19
   9  12   0   27.76    2.92
  10 -12   0    1.07    0.85
 -10 -12   0    1.63    1.18
  10 -12   0    1.08    0.84
 -10 -12   0    1.88    1.21
 -10 -12   0    1.79    0.81
 -10  12   0    0.59    0.75
  10  12   0    2.25    1.28
 -10  12   0    0.91    0.81
 -10  12   0    0.51    0.79
 -10  12   0    1.27    0.82
  10  12   0    1.53    1.03
   0 -13   0    8.71    0.99
   0 -13   0    8.83    0.91
   0 -13   0   10.01    0.62
   0 -13   0    7.96    0.89
   0 -13   0    9.71    0.79
   0  13   0    8.81    0.76
   0  13   0    7.05    0.87
   0  13   0    7.24    0.70
   1 -13   0  173.34    7.08
  -1 -13   0  179.37    7.55
  -1 -13   0  182.44    7.52
   1 -13   0  178.73    7.65
  -1 -13   0  181.49    7.67
   1 -13   0  177.32    7.60
   1 -13   0  183.26    7.38
  -1 -13   0  181.14    7.65
   1 -13   0  176.08    7.01
  -1 -13   0  180.49    7.37
   1 -13   0  190.87    7.36
  -1  13   0  183.09    7.44
   1  13   0  179.33    7.52
   1  13   0  181.97    7.56
  -1  13   0  180.82    7.07
  -1  13   0  185.55    7.40
   1  13   0  186.06    7.22
  -2 -13   0   44.40    2.45
   2 -13   0   42.97    2.42
  -2 -13   0   43.54    2.51
   2 -13   0   41.09    2.37
   2 -13   0   44.75    2.04
  -2 -13   0   43.20    2.20
   2 -13   0   43.20    2.35
  -2 -13   0   43.00    2.47
  -2  13   0   41.25    2.22
   2  13   0   43.00    2.42
  -2  13   0   42.67    2.26
  -2  13   0   45.22    2.21
   2  13   0   43.73    1.93
   3 -13   0    2.00    0.65
  -3 -13   0    1.99    0.68
  -3 -13   0    1.55    0.37
  -3 -13   0    2.09    0.68
   3 -13   0    2.47    0.65
  -3 -13   0    1.60    0.43
   3 -13   0    1.71    0.57
  -3 -13   0    1.47    0.69
   3 -13   0    2.40    0.42
   3  13   0    1.49    0.30
   3  13   0    1.31    0.33
   3  13   0    1.58    0.64
   3  13   0    0.92    0.54
  -3  13   0    1.45    0.48
  -3  13   0    1.67    0.52
  -4 -13   0    9.24    0.74
   4 -13   0   11.31    1.09
  -4 -13   0    7.60    1.11
  -4 -13   0    9.01    1.38
  -4 -13   0    9.12    1.37
   4 -13   0   11.66    1.13
   4 -13   0    9.26    1.20
  -4 -13   0    8.34    0.67
  -4  13   0   11.78    1.11
   4  13   0   10.00    1.20
   4  13   0    9.37    0.76
  -4  13   0   12.89    1.12
  -4  13   0   13.28    0.96
   4  13   0    8.79    1.34
   4  13   0    8.13    0.66
   4  13   0    8.71    0.65
  -5 -13   0   16.34    1.79
   5 -13   0   16.15    1.54
   5 -13   0   16.21    1.31
  -5 -13   0   18.10    1.49
  -5 -13   0   16.98    0.87
  -5 -13   0   19.02    1.78
   5 -13   0   14.31    1.30
   5  13   0   17.54    1.77
   5  13   0   15.51    0.83
  -5  13   0   15.66    1.39
  -5  13   0   14.69    1.26
  -5  13   0   15.35    1.03
   5  13   0   18.65    1.65
  -5  13   0   14.42    0.83
   5  13   0   13.28    1.13
   6 -13   0   27.28    1.84
   6 -13   0   23.36    1.93
   6 -13   0   24.53    1.82
  -6 -13   0   26.88    1.97
  -6 -13   0   30.41    2.41
  -6 -13   0   30.70    2.47
   6  13   0   29.81    1.50
  -6  13   0   25.11    1.89
   6  13   0   32.07    2.45
  -6  13   0   23.76    1.35
  -6  13   0   21.79    1.58
  -6  13   0   24.45    1.60
  -6  13   0   25.14    1.78
   6  13   0   29.71    2.31
   7 -13   0   19.81    1.55
  -7 -13   0   19.45    2.17
   7 -13   0   18.04    1.57
   7 -13   0   14.73    1.58
  -7 -13   0   19.61    2.15
   7  13   0   19.15    2.04
  -7  13   0   18.76    1.68
  -7  13   0   17.29    1.18
   7  13   0   16.99    1.98
  -7  13   0   18.59    1.35
   7  13   0   17.61    0.99
  -8 -13   0    4.88    1.33
   8 -13   0    5.08    1.12
  -8 -13   0    4.96    1.41
   8 -13   0    3.89    0.93
   8 -13   0    4.35    0.95
   8  13   0    3.80    1.21
   8  13   0    3.10    1.19
  -8  13   0    3.40    0.90
  -8  13   0    4.23    0.70
  -8  13   0    4.39    0.99
  -9 -13   0   76.08    5.04
  -9 -13   0   74.30    4.13
   9 -13   0   75.99    4.00
  -9 -13   0   82.06    5.22
   9 -13   0   70.95    4.20
   9 -13   0   76.87    4.17
  -9  13   0   70.81    4.55
   9  13   0   77.08    5.13
   9  13   0   75.23    4.84
  -9  13   0   74.52    4.13
  -9  13   0   72.89    4.13
  10 -13   0   -0.40    0.82
  10 -13   0   -0.36    0.60
  10 -13   0    1.14    0.76
 -10 -13   0    0.29    1.08
 -10 -13   0    0.58    0.71
 -10 -13   0    0.13    1.09
  10  13   0    0.70    1.09
 -10  13   0   -0.56    0.60
 -10  13   0   -0.13    0.60
 -10  13   0   -0.91    0.68
 -10  13   0    0.81    0.80
   0 -14   0   69.95    3.35
   0 -14   0   72.08    3.54
   0 -14   0   74.70    3.00
   0 -14   0   70.34    3.20
   0 -14   0   73.26    3.51
   0  14   0   70.77    3.18
   0  14   0   69.71    3.37
   0  14   0   74.48    3.20
   1 -14   0   33.67    1.77
  -1 -14   0   32.79    2.03
  -1 -14   0   30.78    1.96
   1 -14   0   29.78    1.33
  -1 -14   0   30.94    1.87
  -1 -14   0   31.89    1.69
  -1 -14   0   30.92    1.87
   1 -14   0   32.81    1.98
   1 -14   0   35.71    1.75
   1 -14   0   29.18    1.38
   1 -14   0   33.13    2.01
   1  14   0   33.54    1.60
  -1  14   0   29.85    1.81
   1  14   0   31.50    1.84
  -1  14   0   33.89    1.77
   1  14   0   27.27    2.07
  -2 -14   0  283.87   11.39
  -2 -14   0  285.29   11.70
   2 -14   0  288.15   11.20
   2 -14   0  277.65   11.39
  -2 -14   0  278.85   11.65
   2 -14   0  278.92   11.66
   2 -14   0  282.80   11.58
  -2 -14   0  286.96   11.83
  -2  14   0  282.92   11.40
   2  14   0  290.81   11.07
   2  14   0  281.73   11.62
   2  14   0  290.97   11.69
  -2  14   0  278.59   11.37
   3 -14   0   16.79    1.35
   3 -14   0   16.80    1.46
   3 -14   0   15.60    1.02
  -3 -14   0   14.13    1.50
  -3 -14   0   16.23    1.49
  -3 -14   0   13.73    1.10
  -3 -14   0   15.81    1.54
   3 -14   0   16.37    1.32
  -3  14   0   16.99    1.19
  -3  14   0   18.12    1.36
   3  14   0   15.14    0.89
   3  14   0   15.78    1.50
   3  14   0   15.03    1.47
  -4 -14   0   18.51    1.79
  -4 -14   0   17.18    1.55
  -4 -14   0   18.73    1.78
  -4 -14   0   18.73    1.11
   4 -14   0   23.11    1.59
   4 -14   0   23.21    1.73
   4 -14   0   24.93    1.67
  -4 -14   0   19.47    1.17
  -4  14   0   22.34    1.55
  -4  14   0   24.74    1.53
   4  14   0   18.17    1.14
   4  14   0   18.49    1.06
   4  14   0   19.48    1.75
   4  14   0   19.90    1.78
   4  14   0   18.53    1.10
   5 -14   0    7.79    1.23
   5 -14   0    8.50    1.11
   5 -14   0    5.92    1.24
  -5 -14   0    9.08    1.72
  -5 -14   0    7.91    0.70
  -5 -14   0    9.67    1.26
  -5 -14   0    7.80    0.60
  -5 -14   0    8.00    1.33
  -5  14   0    8.96    1.00
  -5  14   0    7.37    0.60
   5  14   0    8.80    0.59
   5  14   0    7.45    1.32
   5  14   0    9.83    1.43
  -5  14   0    7.22    1.20
  -5  14   0    7.77    0.48
   5  14   0    7.86    0.62
   6 -14   0    0.15    0.55
   6 -14   0    0.56    0.72
  -6 -14   0   -0.11    0.45
  -6 -14   0   -0.13    0.64
   6 -14   0   -0.23    0.43
  -6 -14   0   -0.61    0.60
  -6  14   0   -0.11    0.22
   6  14   0   -0.47    0.25
  -6  14   0    0.25    0.41
  -6  14   0    0.53    0.54
   6  14   0    0.34    0.73
  -6  14   0   -0.22    0.40
  -7 -14   0    3.26    1.17
   7 -14   0    3.00    0.89
  -7 -14   0    3.95    1.16
   7 -14   0    2.40    0.89
   7 -14   0    2.08    0.74
  -7 -14   0    4.47    1.00
  -7  14   0    2.61    0.46
   7  14   0    4.68    1.32
   7  14   0    3.62    1.07
  -7  14   0    2.68    0.71
  -7  14   0    2.78    0.79
  -7  14   0    1.68    0.72
  -8 -14   0   49.11    3.77
   8 -14   0   46.96    3.12
  -8 -14   0   47.15    3.66
   8 -14   0   47.14    2.95
  -8 -14   0   47.17    3.00
   8 -14   0   45.05    2.81
  -8  14   0   45.82    2.88
  -8  14   0   48.18    2.96
   8  14   0   47.94    3.50
   8  14   0   49.15    3.76
  -9 -14   0    0.05    0.70
  -9 -14   0    2.83    1.42
  -9 -14   0    0.09    0.88
   9 -14   0    0.59    0.70
   9 -14   0    1.55    0.86
   9 -14   0    0.67    0.77
  -9  14   0    0.50    0.68
  -9  14   0   -0.70    0.57
   9  14   0   -0.15    0.92
   9  14   0    1.25    1.36
  10 -14   0    6.73    1.35
  10 -14   0    7.37    1.76
 -10 -14   0    4.70    1.09
 -10  14   0    5.98    1.30
 -10  14   0    7.15    1.90
   0 -15   0    7.85    0.97
   0 -15   0    7.27    0.75
   0 -15   0    9.12    0.61
   0 -15   0    8.00    1.09
   0 -15   0    8.75    1.11
   0  15   0    7.35    0.73
   0  15   0    6.45    0.89
   0  15   0    9.19    0.84
  -1 -15   0    5.70    0.90
  -1 -15   0    7.01    0.88
  -1 -15   0    6.21    0.68
   1 -15   0    5.39    0.89
   1 -15   0    4.92    0.70
  -1 -15   0    6.32    0.89
  -1 -15   0    6.46    1.01
   1 -15   0    5.95    0.94
   1  15   0    6.78    0.68
  -1  15   0    3.76    0.71
   1  15   0    6.79    0.98
   1  15   0    7.77    0.87
  -1  15   0    5.75    0.78
  -2 -15   0   23.04    1.77
   2 -15   0   22.02    1.49
   2 -15   0   21.23    1.28
  -2 -15   0   23.51    1.78
   2 -15   0   20.61    1.60
  -2 -15   0   21.38    1.65
  -2 -15   0   22.16    1.47
   2 -15   0   21.53    1.68
   2  15   0   23.54    1.20
   2  15   0   19.40    1.65
  -2  15   0   21.46    1.48
  -2  15   0   19.15    1.41
   2  15   0   23.30    1.67
  -3 -15   0    7.52    1.15
   3 -15   0    7.41    0.70
   3 -15   0    6.94    1.00
  -3 -15   0    8.28    1.16
   3 -15   0    7.19    1.13
   3 -15   0    7.48    0.97
  -3 -15   0    7.76    0.85
  -3 -15   0    7.98    1.21
  -3  15   0    7.52    0.95
  -3  15   0    6.83    0.95
   3  15   0    7.23    0.61
   3  15   0    8.68    1.22
  -3  15   0    7.40    0.88
   3  15   0    8.23    1.19
  -4 -15   0    9.04    1.23
   4 -15   0    8.16    1.10
  -4 -15   0    7.34    1.30
   4 -15   0   10.03    1.13
  -4 -15   0   10.81    1.39
  -4 -15   0    9.31    0.81
   4 -15   0    7.24    1.35
  -4  15   0    8.75    1.00
   4  15   0    8.27    0.67
  -4  15   0    8.35    1.07
   4  15   0    9.18    1.38
   4  15   0    8.18    1.23
  -4  15   0    9.91    0.86
   5 -15   0   15.14    1.41
  -5 -15   0   12.74    1.17
  -5 -15   0   13.83    1.69
   5 -15   0   15.94    1.54
   5 -15   0   16.97    1.44
  -5 -15   0   12.46    1.80
  -5 -15   0   10.28    1.57
  -5  15   0   16.49    1.31
   5  15   0   14.10    1.64
   5  15   0   13.26    1.64
  -5  15   0   15.74    1.36
   5  15   0   12.34    0.86
   5  15   0   13.16    0.86
  -6 -15   0    8.63    1.29
  -6 -15   0    7.64    1.52
   6 -15   0    9.82    1.38
  -6 -15   0    8.07    1.57
   6 -15   0    8.81    1.19
   6 -15   0    7.32    1.12
  -6  15   0    9.60    1.17
   6  15   0    9.11    0.70
   6  15   0    6.57    1.30
  -6  15   0    8.58    1.23
   6  15   0    9.82    1.65
  -6  15   0    8.88    0.55
  -7 -15   0    3.90    1.14
   7 -15   0    4.50    1.07
   7 -15   0    4.43    0.92
  -7 -15   0    3.24    1.20
  -7 -15   0    3.52    0.94
   7 -15   0    5.58    1.19
  -7  15   0    3.46    0.94
  -7  15   0    4.31    1.41
   7  15   0    4.21    1.23
   7  15   0    2.92    1.14
  -8 -15   0    2.50    1.14
   8 -15   0    1.89    0.79
  -8 -15   0    2.30    1.20
  -8 -15   0    2.09    0.89
   8 -15   0    1.67    0.77
   8 -15   0    2.42    0.94
   8  15   0    2.69    1.22
   8  15   0    3.11    1.14
  -8  15   0    1.09    0.73
  -8  15   0    1.40    0.72
  -9 -15   0    0.37    1.08
   9 -15   0    0.77    0.71
  -9 -15   0    0.70    0.71
   9 -15   0    0.61    0.65
   9 -15   0    0.40    0.84
  -9 -15   0    1.68    1.10
   9  15   0    2.45    1.36
   9  15   0    0.16    0.86
  -9  15   0    0.88    0.84
  -9  15   0    1.42    0.77
   0 -16   0    2.58    0.72
   0 -16   0    2.29    0.34
   0 -16   0    2.19    0.70
   0 -16   0    2.44    0.61
   0 -16   0    2.93    0.51
   0  16   0    2.11    0.44
   0  16   0    2.76    0.54
   0  16   0    1.87    0.62
  -1 -16   0   78.46    4.06
  -1 -16   0   77.27    3.83
   1 -16   0   86.83    4.14
  -1 -16   0   81.97    3.94
  -1 -16   0   79.30    3.99
   1 -16   0   90.59    4.17
   1 -16   0   87.13    3.76
   1  16   0   82.15    4.01
  -1  16   0   86.93    3.79
   1  16   0   80.01    3.82
   1  16   0   82.16    3.59
  -1  16   0   87.16    3.90
  -2 -16   0   54.65    2.71
   2 -16   0   50.50    2.91
   2 -16   0   53.10    2.48
  -2 -16   0   51.59    2.86
   2 -16   0   50.64    2.63
   2 -16   0   55.03    2.90
  -2 -16   0   48.07    2.89
  -2 -16   0   50.84    2.93
   2  16   0   50.63    2.89
   2  16   0   52.50    2.33
  -2  16   0   52.15    2.66
  -2  16   0   51.68    2.67
   2  16   0   53.08    2.86
  -3 -16   0    2.00    0.76
   3 -16   0    0.51    0.59
  -3 -16   0    1.31    0.50
   3 -16   0    2.57    0.73
  -3 -16   0    3.13    0.85
   3 -16   0    1.40    0.40
  -3 -16   0    0.99    0.72
   3 -16   0    1.70    0.60
   3  16   0    1.89    0.37
  -3  16   0    1.16    0.56
  -3  16   0    0.49    0.47
   3  16   0    0.87    0.69
  -4 -16   0   50.78    3.19
  -4 -16   0   52.53    2.47
   4 -16   0   48.08    2.77
   4 -16   0   48.77    2.99
   4 -16   0   46.35    2.84
  -4 -16   0   51.32    3.33
  -4  16   0   48.24    2.53
   4  16   0   55.29    3.24
  -4  16   0   49.30    2.79
   4  16   0   52.35    2.27
  -4  16   0   48.54    2.67
   5 -16   0   57.58    3.19
  -5 -16   0   66.89    5.46
   5 -16   0   61.09    3.49
  -5 -16   0   61.03    3.78
  -5 -16   0   62.94    3.47
  -5 -16   0   59.40    2.68
  -5  16   0   58.97    3.26
  -5  16   0   60.86    3.13
   5  16   0   64.72    3.79
   5  16   0   60.69    2.65
   5  16   0   51.84    4.77
   6 -16   0    0.31    0.61
  -6 -16   0    1.94    0.98
  -6 -16   0    0.70    0.80
   6 -16   0    0.42    0.58
  -6 -16   0    0.35    0.65
   6 -16   0    0.57    0.65
  -6  16   0    0.30    0.56
   6  16   0    0.55    0.75
   6  16   0   -0.22    0.62
  -6  16   0    0.67    0.59
  -7 -16   0    1.85    0.96
   7 -16   0    1.95    0.76
   7 -16   0    0.73    0.71
  -7 -16   0    2.00    1.15
   7 -16   0    1.38    0.70
  -7 -16   0    3.00    0.89
  -7  16   0    1.52    0.78
   7  16   0    1.82    0.96
  -7  16   0    0.74    0.61
   7  16   0    3.09    1.12
  -8 -16   0    3.76    0.98
   8 -16   0    3.21    0.93
   8 -16   0    2.93    1.03
  -8 -16   0    3.46    1.28
   8  16   0    3.34    1.38
  -8  16   0    3.03    0.87
   8  16   0    4.65    1.38
  -9 -16   0    7.41    1.76
   9 -16   0    7.42    1.46
  -9 -16   0    9.86    1.47
   9 -16   0    6.08    1.21
   9 -16   0    7.89    1.30
  -9 -16   0    8.33    2.09
   9  16   0    7.23    1.79
  -9  16   0    7.03    1.43
  -9  16   0    7.11    1.25
   9  16   0    7.54    1.80
   0 -17   0    0.50    0.23
   0 -17   0    1.08    0.64
   0 -17   0    0.87    0.56
   0 -17   0    0.41    0.31
   0 -17   0    0.88    0.55
   0  17   0    0.43    0.48
   0  17   0    0.57    0.29
   0  17   0    0.47    0.39
  -1 -17   0    0.30    0.41
  -1 -17   0    0.40    0.46
   1 -17   0    0.09    0.46
  -1 -17   0    0.33    0.50
   1 -17   0    0.03    0.35
   1 -17   0    0.22    0.47
  -1 -17   0   -0.20    0.43
   1  17   0    0.26    0.37
   1  17   0    0.17    0.47
  -1  17   0    0.28    0.43
  -1  17   0    0.25    0.37
  -2 -17   0    4.51    0.93
  -2 -17   0    4.36    0.86
   2 -17   0    4.28    0.86
   2 -17   0    4.90    0.66
  -2 -17   0    5.00    0.79
   2 -17   0    5.03    0.94
  -2  17   0    6.09    0.88
   2  17   0    4.13    0.84
  -2  17   0    4.38    0.74
   2  17   0    4.02    0.54
   2  17   0    3.44    0.87
  -3 -17   0   77.83    4.75
  -3 -17   0   89.25    4.44
   3 -17   0   89.44    3.83
   3 -17   0   89.46    4.46
   3 -17   0   88.71    4.41
  -3 -17   0   86.33    4.57
  -3 -17   0   86.92    4.00
  -3  17   0   88.07    4.41
   3  17   0   86.30    3.65
  -3  17   0   87.83    4.08
   3  17   0   85.39    4.44
   4 -17   0   29.63    2.14
  -4 -17   0   29.26    1.70
  -4 -17   0   31.78    2.50
  -4 -17   0   30.70    2.45
  -4 -17   0   29.77    2.34
   4 -17   0   30.47    2.31
   4  17   0   28.64    1.50
  -4  17   0   30.20    1.91
   4  17   0   29.52    2.33
   4  17   0   30.01    2.31
  -5 -17   0   13.18    0.89
   5 -17   0   11.97    1.62
   5 -17   0   11.64    1.28
  -5 -17   0   14.43    1.74
  -5 -17   0   12.80    1.61
  -5 -17   0   13.35    1.88
   5 -17   0   12.34    1.43
  -5  17   0   10.03    1.31
   5  17   0   10.76    1.66
   5  17   0   13.10    1.67
   5  17   0   11.60    0.83
  -5  17   0   10.37    1.22
   6 -17   0   10.63    1.53
   6 -17   0   12.09    1.39
  -6 -17   0   11.31    2.11
  -6 -17   0    9.71    1.44
   6 -17   0   10.64    1.36
  -6 -17   0   11.73    1.84
  -6  17   0   11.55    1.29
   6  17   0   10.35    1.74
   6  17   0   11.29    1.75
  -6  17   0   11.76    1.47
  -7 -17   0    3.13    1.22
   7 -17   0    2.94    1.01
  -7 -17   0    3.75    1.30
  -7 -17   0    2.48    0.95
   7 -17   0    2.99    0.88
   7 -17   0    2.88    0.93
  -7  17   0    3.29    0.90
  -7  17   0    4.27    0.92
   7  17   0    4.97    1.31
   7  17   0    5.77    1.43
   8 -17   0   -0.10    0.53
  -8 -17   0    1.14    1.00
   8 -17   0    0.22    0.64
  -8 -17   0   -0.36    0.71
  -8 -17   0    0.36    0.76
   8 -17   0    0.51    0.83
   8  17   0    0.32    1.04
   8  17   0   -0.42    0.83
  -8  17   0    0.87    0.61
  -8  17   0   -1.21    0.56
   9 -17   0    8.15    1.40
  -9 -17   0    9.40    1.73
  -9 -17   0    9.42    2.00
  -9  17   0    6.78    1.26
   0 -18   0   14.52    1.37
   0 -18   0   13.09    1.37
   0 -18   0   12.98    0.77
   0 -18   0   13.73    1.19
   0 -18   0   14.04    0.93
   0  18   0   14.97    1.09
   0  18   0   14.72    1.34
  -1 -18   0    0.21    0.49
  -1 -18   0    0.42    0.48
   1 -18   0    0.07    0.55
   1 -18   0   -0.13    0.47
  -1 -18   0   -0.75    0.47
  -1 -18   0   -0.07    0.37
   1 -18   0    0.41    0.38
   1  18   0    0.22    0.52
  -1  18   0    0.37    0.47
   1  18   0    0.05    0.33
  -1  18   0    0.00    0.37
   1  18   0    0.57    0.37
   2 -18   0   12.57    1.05
  -2 -18   0   12.60    1.32
   2 -18   0   14.40    1.55
   2 -18   0   15.44    1.55
  -2 -18   0   13.42    1.46
  -2 -18   0   12.75    1.27
  -2 -18   0   10.58    1.59
   2  18   0   10.81    1.40
  -2  18   0   12.68    1.23
  -2  18   0   11.74    1.12
   2  18   0   12.93    1.30
   2  18   0   11.30    0.93
   3 -18   0    4.35    0.79
   3 -18   0    3.70    0.61
  -3 -18   0    2.97    0.96
   3 -18   0    3.56    0.93
   3 -18   0    3.41    0.96
  -3 -18   0    3.01    0.90
  -3 -18   0    3.16    1.02
  -3  18   0    5.94    0.92
   3  18   0    3.30    0.52
  -3  18   0    3.71    0.78
   3  18   0    3.15    0.86
   3  18   0    4.18    1.06
  -4 -18   0   11.96    2.60
  -4 -18   0   13.90    1.67
   4 -18   0   13.02    1.48
   4 -18   0    8.42    1.49
  -4 -18   0   11.08    1.49
   4 -18   0    8.68    1.17
  -4 -18   0   12.77    1.03
   4  18   0   11.95    1.54
   4  18   0   12.92    1.59
  -4  18   0    8.82    1.17
   4  18   0   11.38    0.84
  -4  18   0    7.94    1.11
   5 -18   0    3.18    0.85
  -5 -18   0    4.15    1.11
  -5 -18   0    2.02    0.85
  -5 -18   0    3.11    0.50
   5 -18   0    4.00    0.94
  -5 -18   0    4.72    1.23
   5 -18   0    3.53    1.00
  -5  18   0    3.72    0.85
   5  18   0    2.39    0.45
   5  18   0    2.97    1.12
   5  18   0    3.16    0.97
  -5  18   0    3.25    0.77
   6 -18   0   57.19    3.58
  -6 -18   0   62.14    3.97
   6 -18   0   57.62    3.32
  -6 -18   0   59.82    3.54
   6 -18   0   56.07    3.32
  -6 -18   0   57.94    3.91
  -6  18   0   56.96    3.29
   6  18   0   54.75    3.81
  -6  18   0   57.27    3.18
   6  18   0   55.17    3.79
   7 -18   0   -0.40    1.26
  -7 -18   0    0.54    0.77
  -7 -18   0    0.29    0.97
  -7 -18   0   -0.09    0.85
   7 -18   0    0.12    0.66
   7  18   0    0.31    0.79
  -7  18   0    0.81    0.61
   7  18   0    0.25    0.83
   8 -18   0    1.28    0.88
   8 -18   0    2.46    0.85
  -8 -18   0    1.91    1.10
   8 -18   0    2.07    0.86
  -8 -18   0    4.02    1.10
  -8 -18   0    2.38    1.37
   8  18   0    2.50    1.26
  -8  18   0    3.15    0.99
  -8  18   0    1.77    0.75
   0 -19   0    0.01    0.24
   0 -19   0   -0.35    0.46
   0 -19   0    0.06    0.56
   0 -19   0   -0.37    0.43
   0  19   0   -0.25    0.46
   0  19   0   -0.07    0.38
  -1 -19   0   47.85    2.61
  -1 -19   0   48.83    2.88
  -1 -19   0   55.93    3.17
   1 -19   0   52.36    3.07
   1 -19   0   49.87    3.00
  -1 -19   0   53.99    2.91
   1  19   0   49.70    2.59
  -1  19   0   49.75    2.62
  -1  19   0   53.94    2.86
   1  19   0   51.12    2.45
   1  19   0   50.65    3.31
   2 -19   0    2.81    0.86
   2 -19   0    1.47    1.20
   2 -19   0    3.40    0.66
  -2 -19   0    5.57    0.94
  -2 -19   0    4.96    0.89
  -2 -19   0    5.12    1.08
  -2 -19   0    4.36    0.97
   2  19   0    5.71    0.94
  -2  19   0    2.83    0.75
   2  19   0    3.68    0.58
   2  19   0    4.96    1.01
  -2  19   0    2.20    0.67
  -3 -19   0   14.72    1.58
  -3 -19   0   13.76    1.28
   3 -19   0   13.67    1.07
   3 -19   0   14.19    1.58
  -3 -19   0   15.05    1.55
   3 -19   0   11.02    1.53
  -3 -19   0   14.80    1.55
  -3  19   0   12.07    1.29
  -3  19   0   11.87    1.27
   3  19   0   14.10    1.53
   3  19   0   12.27    1.58
   3  19   0   13.18    0.93
  -4 -19   0   13.42    1.64
  -4 -19   0   10.63    1.61
  -4 -19   0   11.23    1.05
   4 -19   0   12.79    1.48
  -4 -19   0   11.87    1.64
   4 -19   0   10.10    1.53
   4 -19   0   11.60    1.30
  -4  19   0   11.39    1.22
  -4  19   0   10.74    1.21
   4  19   0    9.86    1.52
   4  19   0   12.69    1.63
   4  19   0   11.20    0.84
   5 -19   0   20.72    1.86
  -5 -19   0   20.39    2.13
  -5 -19   0   20.90    2.21
  -5 -19   0   21.83    1.94
   5 -19   0   19.74    1.78
   5 -19   0   19.44    2.02
   5  19   0   17.22    2.04
  -5  19   0   20.04    1.76
   5  19   0   21.22    2.11
  -5  19   0   18.57    1.80
   6 -19   0    0.41    0.78
  -6 -19   0    0.64    0.94
  -6 -19   0    0.81    0.78
   6 -19   0    1.58    0.84
   6 -19   0    0.61    0.68
  -6 -19   0    1.57    1.12
  -6  19   0    0.32    0.60
  -6  19   0    0.69    0.76
   6  19   0    0.11    0.86
   6  19   0    0.69    0.82
  -7 -19   0   15.89    2.32
   7 -19   0   16.46    1.76
   7 -19   0   15.76    1.76
   7 -19   0   14.22    1.93
  -7 -19   0   17.53    1.91
  -7 -19   0   13.12    2.06
   7  19   0   15.79    2.32
  -7  19   0   12.14    1.68
   7  19   0   15.98    2.39
  -7  19   0   14.73    1.56
  -8 -19   0   13.24    1.91
  -8 -19   0   14.58    2.31
   8 -19   0   16.73    1.83
  -8  19   0   16.32    1.69
   0 -20   0   15.29    1.51
   0 -20   0   13.41    1.30
   0 -20   0   14.46    1.64
   0  20   0   16.18    1.51
   0  20   0   15.22    1.17
  -1 -20   0   15.32    1.49
  -1 -20   0   15.29    1.58
  -1 -20   0   11.86    1.11
   1 -20   0   15.65    1.24
  -1 -20   0   13.28    1.34
   1 -20   0   17.32    1.60
   1  20   0   14.84    1.09
   1  20   0   11.62    1.42
  -1  20   0   13.89    1.47
   2 -20   0    3.24    0.89
   2 -20   0    3.55    0.90
  -2 -20   0    3.12    0.76
   2 -20   0    2.59    0.60
  -2 -20   0    3.37    0.78
  -2 -20   0    2.21    0.86
   2  20   0    1.48    0.63
  -2  20   0    1.81    0.70
   2  20   0    1.61    0.81
   2  20   0    2.54    0.51
  -3 -20   0    0.79    0.51
  -3 -20   0    0.66    0.63
  -3 -20   0    0.63    0.66
   3 -20   0    0.30    0.37
  -3 -20   0    0.15    0.67
   3 -20   0    0.74    0.70
   3 -20   0    0.63    0.67
   3  20   0    0.72    0.70
  -3  20   0    0.23    0.50
  -3  20   0   -0.61    0.44
   3  20   0    1.08    0.63
   4 -20   0   14.90    1.50
  -4 -20   0   17.51    1.31
  -4 -20   0   19.19    1.81
   4 -20   0   14.88    2.17
   4 -20   0   17.19    1.72
  -4 -20   0   15.91    1.77
  -4 -20   0   19.22    1.91
  -4  20   0   13.68    1.47
   4  20   0   17.30    1.78
   4  20   0   18.32    1.92
   4  20   0   16.29    1.07
  -4  20   0   17.45    2.08
   5 -20   0    8.24    1.20
   5 -20   0    8.03    1.44
  -5 -20   0    6.47    1.40
  -5 -20   0    5.87    1.37
   5 -20   0    7.52    1.31
  -5 -20   0    6.78    1.33
  -5  20   0    9.46    1.15
  -5  20   0    9.44    1.27
   5  20   0    7.57    1.43
   5  20   0    6.20    1.44
  -6 -20   0   19.48    2.09
  -6 -20   0   20.53    2.30
   6 -20   0   23.56    2.24
   6 -20   0   19.37    2.13
  -6 -20   0   21.84    2.46
   6 -20   0   20.44    1.92
  -6  20   0   18.50    2.04
  -6  20   0   19.66    1.70
   6  20   0   23.38    2.50
   6  20   0   22.03    2.27
  -7 -20   0   14.40    2.19
  -7 -20   0   14.15    2.15
  -7 -20   0   12.76    1.84
   7 -20   0   13.95    1.81
   7 -20   0   15.41    1.85
   7 -20   0   13.22    1.87
  -7  20   0   13.43    1.47
   7  20   0   14.61    2.25
  -7  20   0   12.21    1.60
   7  20   0   13.82    2.19
   0 -21   0    0.19    0.82
   0 -21   0    0.80    0.56
   0 -21   0   -0.04    0.60
   0  21   0    0.36    0.45
   0  21   0    0.18    0.58
  -1 -21   0    4.84    0.97
   1 -21   0    5.56    1.13
   1 -21   0    5.11    1.06
   1 -21   0    6.67    0.92
  -1 -21   0    6.26    1.17
  -1 -21   0    5.13    0.91
   1  21   0    4.43    0.70
  -1  21   0    6.50    0.88
   1  21   0    5.28    1.06
  -2 -21   0    8.38    1.12
   2 -21   0   10.81    1.49
  -2 -21   0    9.96    1.45
   2 -21   0   10.32    1.52
  -2 -21   0    9.71    1.25
  -2 -21   0    9.29    1.34
   2  21   0    8.41    1.41
   2  21   0    9.13    0.84
  -2  21   0   11.09    1.15
  -2  21   0   11.10    1.97
   3 -21   0   28.25    2.32
   3 -21   0   33.60    2.51
  -3 -21   0   28.65    2.33
  -3 -21   0   29.52    2.17
   3 -21   0   24.72    2.21
  -3 -21   0   31.16    1.98
  -3 -21   0   31.59    2.63
   3  21   0   30.04    1.59
   3  21   0   27.62    2.34
  -3  21   0   28.13    1.99
  -3  21   0   29.78    2.05
   3  21   0   27.68    2.12
  -4 -21   0    2.59    0.92
  -4 -21   0    1.83    0.93
  -4 -21   0    2.33    0.92
   4 -21   0    1.44    0.74
   4 -21   0    4.13    1.16
  -4 -21   0    2.07    0.64
  -4  21   0    3.62    0.84
   4  21   0    2.17    1.00
   4  21   0    2.37    0.84
  -4  21   0    2.06    0.76
   5 -21   0    3.69    0.99
  -5 -21   0    3.29    1.15
   5 -21   0    5.59    1.99
   5 -21   0    2.85    1.03
  -5 -21   0    2.96    1.05
   5  21   0    3.88    1.07
  -5  21   0    3.40    0.93
   5  21   0    4.09    1.16
  -5  21   0    3.57    0.86
  -6 -21   0   11.11    1.85
  -6 -21   0    8.12    1.68
   6 -21   0   12.11    1.51
   6 -21   0   11.24    1.59
  -6 -21   0    8.60    1.54
   6 -21   0    9.96    1.64
   6  21   0    8.82    1.70
  -6  21   0   11.12    1.32
  -6  21   0   10.76    1.48
  -7 -21   0    5.55    1.53
   7 -21   0    4.93    1.21
  -7 -21   0    6.37    1.37
  -7  21   0    4.98    1.09
   0 -22   0   14.13    1.33
   0 -22   0   15.00    1.54
   0 -22   0   15.07    1.85
   0  22   0   11.96    1.41
   0  22   0   13.50    1.17
   1 -22   0    0.29    0.64
  -1 -22   0    1.12    0.63
   1 -22   0    0.27    0.45
   1 -22   0   -0.06    0.57
  -1 -22   0    0.70    0.66
  -1 -22   0    0.16    0.63
  -1  22   0   -0.15    0.44
   1  22   0    0.52    0.42
   1  22   0    0.94    0.70
  -1  22   0    0.94    0.61
  -2 -22   0    4.99    1.14
  -2 -22   0    5.76    1.07
   2 -22   0    6.85    0.91
   2 -22   0    7.42    1.32
  -2 -22   0    6.01    1.05
   2 -22   0    5.42    1.24
   2  22   0    5.66    0.73
  -2  22   0    5.83    0.94
  -2  22   0    7.32    1.13
   2  22   0    4.34    1.12
  -3 -22   0    5.12    1.22
  -3 -22   0    4.39    0.92
   3 -22   0    5.50    1.24
  -3 -22   0    4.00    0.96
   3 -22   0    4.31    1.09
  -3 -22   0    4.72    1.13
  -3  22   0    3.60    0.81
  -3  22   0    5.37    0.98
   3  22   0    5.77    1.24
   3  22   0    4.72    0.63
   4 -22   0   19.14    1.93
  -4 -22   0   21.61    2.01
  -4 -22   0   22.53    2.18
   4  22   0   20.90    2.21
  -4  22   0   19.67    1.72
  -4  22   0   19.44    1.69
  -5 -22   0    0.07    0.74
  -5 -22   0    0.19    1.33
   5 -22   0    0.55    0.77
  -5 -22   0   -0.32    0.71
   5 -22   0    0.17    0.88
  -5  22   0    0.76    0.63
   5  22   0    0.74    0.97
  -5  22   0    0.99    0.73
  -6 -22   0   -0.21    0.81
  -6 -22   0    0.66    1.04
  -6 -22   0    0.91    0.74
   6 -22   0    0.45    0.71
   6  22   0    0.51    0.87
  -6  22   0    0.25    0.54
   0 -23   0    0.50    0.62
   0 -23   0    0.20    0.65
   0 -23   0   -0.15    0.63
   0  23   0    0.29    0.42
   0  23   0    0.55    0.64
   1 -23   0    0.98    0.57
   1 -23   0    2.09    0.91
  -1 -23   0    0.68    0.71
  -1 -23   0    2.68    0.96
  -1 -23   0    2.01    1.11
   1 -23   0    3.08    0.98
   1  23   0    1.37    0.52
  -1  23   0    2.05    0.62
   1  23   0    1.18    0.73
  -1  23   0    1.83    0.76
   2 -23   0    0.80    0.78
   2 -23   0    1.26    0.81
  -2 -23   0    1.23    0.66
  -2 -23   0    1.23    0.75
  -2  23   0    0.15    0.59
   2  23   0   -0.23    0.39
   2  23   0    0.96    0.78
  -2  23   0    0.80    0.59
  -3 -23   0   14.96    1.51
  -3 -23   0   12.52    1.73
  -3 -23   0   15.77    1.73
  -3  23   0   13.69    1.47
  -3  23   0   12.90    1.38
   3  23   0   14.73    1.80
  -4 -23   0    0.16    0.75
  -4 -23   0    0.94    0.83
   4 -23   0    0.15    0.64
   4 -23   0   -0.47    0.56
  -4  23   0   -0.26    0.53
  -4  23   0    0.46    0.68
   5 -23   0    3.66    1.10
  -5 -23   0    2.34    1.08
  -5 -23   0    4.57    1.29
  -5  23   0    3.22    0.90
   5  23   0    4.41    1.33
  -5  23   0    3.38    0.90
   0 -24   0    0.48    0.57
   0 -24   0   -0.02    0.65
   0 -24   0    0.47    0.75
   0  24   0   -0.05    0.59
   0  24   0   -0.12    0.45
  -1 -24   0    1.02    0.69
   1 -24   0    0.95    0.84
  -1 -24   0   -0.41    0.57
   1 -24   0    0.21    0.69
  -1 -24   0   -0.15    0.62
  -1  24   0    0.02    0.48
   1  24   0    0.29    0.65
   1  24   0    0.57    0.44
  -1  24   0    0.07    0.56
  -2 -24   0    2.98    0.89
  -2 -24   0    2.65    1.00
   2 -24   0    4.31    1.19
  -2 -24   0    3.21    0.93
   2  24   0    3.08    1.04
  -2  24   0    4.75    0.92
  -2  24   0    5.12    1.08
   3 -24   0    0.22    0.65
   3 -24   0   -0.22    0.75
  -3 -24   0    2.50    1.06
  -3 -24   0   -0.12    0.65
  -3  24   0    1.76    0.72
   4 -24   0    5.47    1.34
  -4 -24   0    8.36    1.70
   4  24   0    5.24    1.35
  -4  24   0    6.17    1.17
  -4  24   0    4.90    1.05
   0 -25   0    0.62    0.74
   0 -25   0   -0.01    0.71
   0 -25   0    0.42    0.77
   0  25   0    1.21    0.77
   0  25   0    1.05    0.56
  -1 -25   0    6.66    1.20
   1 -25   0    4.18    1.32
   1 -25   0    3.07    1.18
  -1 -25   0    5.91    1.09
   1  25   0    6.23    1.44
  -1  25   0    6.11    0.93
   1  25   0    5.23    0.81
  -1  25   0    6.30    1.24
  -2 -25   0   12.61    1.58
   2 -25   0   12.03    1.77
  -2 -25   0   13.26    1.49
  -2  25   0   11.10    1.51
  -2  25   0   11.02    1.42
   2  25   0   13.67    1.74
  -3 -25   0    2.24    1.05
  -3  25   0    1.43    0.80
  -3  25   0   -0.38    0.55
   3  25   0    0.61    0.87
 -12   0   1    0.85    0.98
 -12   0   1    0.11    0.92
 -12   0   1    0.29    0.68
  12   0  -1    0.35    0.66
 -11   0   1   -0.03    0.83
 -11   0   1    1.26    1.04
  11   0  -1    0.63    0.87
 -11   0   1    0.03    0.51
  11   0  -1   -0.12    0.58
 -11   0   1   -0.35    0.78
  10   0  -1   -0.37    0.60
 -10   0   1   -0.04    0.37
 -10   0   1   -0.21    0.58
 -10   0   1   -0.13    0.76
 -10   0   1    1.36    0.83
 -10   0   1    1.56    0.57
  10   0  -1   -0.51    0.52
 -10   0   1   -0.12    0.44
  -9   0   1   -0.57    0.72
  -9   0   1    0.40    0.46
  -9   0   1   -0.11    0.33
   9   0  -1    0.55    0.48
   9   0  -1    0.11    0.35
  -9   0   1   -0.02    0.62
  -9   0   1    0.31    0.65
   9   0  -1    0.04    0.65
  -8   0   1    0.51    0.60
  -8   0   1    0.02    0.57
   8   0  -1    0.98    0.70
  -8   0   1    1.32    0.77
   8   0  -1    0.75    0.37
   8   0  -1    0.65    0.47
  -8   0   1    0.70    0.39
  -8   0   1    0.37    0.45
   7   0  -1    0.59    0.63
  -7   0   1    0.57    0.36
  -7   0   1    1.22    0.73
   7   0  -1    0.90    0.57
  -7   0   1    0.70    0.41
   7   0  -1    0.48    0.40
   7   0  -1    0.49    0.32
  -7   0   1    1.17    0.72
  -7   0   1    1.18    0.62
  -6   0   1   -0.10    0.32
   6   0  -1    0.15    0.28
  -6   0   1   -0.03    0.39
   6   0  -1   -0.03    0.21
  -6   0   1   -0.01    0.19
  -6   0   1    0.24    0.29
   6   0  -1   -0.01    0.40
  -6   0   1   -0.04    0.21
   6   0  -1    0.40    0.46
  -6   0   1    0.04    0.39
   5   0  -1    0.00    0.32
  -5   0   1    0.07    0.20
   5   0  -1   -0.12    0.35
   5   0  -1    0.00    0.23
  -5   0   1   -0.15    0.32
  -5   0   1    0.07    0.36
  -5   0   1    0.38    0.29
  -5   0   1    0.19    0.33
  -4   0   1    0.87    0.26
   4   0  -1    1.28    0.42
  -4   0   1    0.82    0.24
  -4   0   1    0.92    0.29
   4   0  -1    1.29    0.45
  -4   0   1    1.37    0.46
   4   0  -1    0.76    0.23
   4   0  -1    0.97    0.39
  -4   0   1    0.98    0.41
  -4   0   1    0.97    0.25
  -4   0   1    1.35    0.46
   4   0  -1    0.55    0.25
  -3   0   1    0.18    0.16
  -3   0   1    0.67    0.36
   3   0  -1    0.25    0.24
   3   0  -1    0.37    0.28
   3   0  -1    0.11    0.17
  -3   0   1    0.34    0.20
  -3   0   1    0.27    0.16
  -3   0   1    0.30    0.28
   3   0  -1    0.33    0.16
   3   0  -1    0.54    0.31
   3   0  -1    0.26    0.18
  -3   0   1    0.34    0.16
  -3   0   1    0.51    0.32
   3   0  -1    0.17    0.18
   3   0  -1    0.61    0.32
   2   0  -1    0.16    0.11
  -2   0   1    0.23    0.14
   2   0  -1    0.22    0.21
   2   0  -1    0.40    0.14
  -2   0   1    0.21    0.20
   2   0  -1    0.03    0.12
   2   0  -1    0.15    0.11
  -2   0   1    0.28    0.14
  -2   0   1    0.53    0.22
  -2   0   1    0.30    0.22
  -2   0   1    0.33    0.12
   2   0  -1    0.31    0.20
  -2   0   1    0.36    0.22
   2   0  -1    0.05    0.20
   2   0  -1    0.25    0.19
  -1   0   1    0.40    0.08
  -1   0   1    0.37    0.13
   1   0  -1    0.34    0.09
  -1   0   1    0.63    0.15
  -1   0   1    0.54    0.13
   1   0  -1    0.38    0.12
   1   0  -1    0.60    0.15
  -1   0   1    0.63    0.13
  -1   0   1    0.46    0.14
  -1   0   1    0.50    0.09
  -1   0   1    0.47    0.07
   1   0  -1    0.17    0.10
  -1   0   1    0.88    0.13
   1   0   1    0.36    0.07
  -1   0  -1    0.84    0.17
  -1   0  -1    0.41    0.12
   1   0   1    0.62    0.15
  -1   0  -1    0.70    0.11
   1   0   1    0.72    0.14
  -1   0  -1    0.57    0.10
  -1   0  -1    0.47    0.10
  -1   0  -1    0.58    0.18
  -1   0  -1    0.52    0.11
   1   0   1    0.46    0.10
  -2   0  -1    0.09    0.19
   2   0   1    0.05    0.17
  -2   0  -1    0.10    0.22
   2   0   1    0.21    0.13
  -2   0  -1    0.15    0.13
   2   0   1   -0.02    0.18
   2   0   1   -0.04    0.18
  -2   0  -1   -0.01    0.14
  -2   0  -1    0.05    0.11
   2   0   1    0.34    0.15
  -2   0  -1    0.63    0.22
  -2   0  -1    0.08    0.12
   2   0   1    0.11    0.14
   2   0   1   -0.04    0.10
  -2   0  -1   -0.07    0.11
  -2   0  -1    0.07    0.20
   3   0   1    0.93    0.41
  -3   0  -1    0.44    0.19
  -3   0  -1    0.52    0.20
  -3   0  -1    0.70    0.35
   3   0   1    0.62    0.20
   3   0   1    0.98    0.35
  -3   0  -1    0.91    0.38
  -3   0  -1    0.79    0.31
   3   0   1    0.90    0.23
   3   0   1    1.02    0.29
   3   0   1    0.52    0.24
  -3   0  -1    0.59    0.23
   3   0   1    0.76    0.36
  -3   0  -1    0.63    0.37
  -3   0  -1    0.47    0.21
  -3   0  -1    0.65    0.27
  -4   0  -1    0.30    0.22
   4   0   1    0.68    0.40
  -4   0  -1    0.53    0.23
   4   0   1    0.36    0.21
   4   0   1    0.32    0.32
  -4   0  -1    0.56    0.39
   4   0   1    0.52    0.26
  -4   0  -1    0.44    0.39
   4   0   1    0.72    0.39
   5   0   1    0.28    0.24
   5   0   1    0.26    0.39
  -5   0  -1   -0.09    0.39
  -5   0  -1    0.62    0.49
  -5   0  -1    0.18    0.28
  -5   0  -1    0.37    0.26
   5   0   1    0.20    0.27
  -5   0  -1    0.28    0.23
  -5   0  -1   -0.03    0.35
   5   0   1    0.57    0.43
   6   0   1    0.05    0.23
  -6   0  -1    0.12    0.46
  -6   0  -1    0.00    0.36
  -6   0  -1    0.29    0.40
  -6   0  -1    0.21    0.31
   6   0   1    0.05    0.41
  -6   0  -1    0.38    0.27
   6   0   1   -0.05    0.26
   6   0   1    0.22    0.45
  -7   0  -1    0.79    0.44
  -7   0  -1    0.67    0.62
   7   0   1    1.05    0.45
   7   0   1    2.09    0.78
  -7   0  -1    1.33    0.74
  -7   0  -1    1.18    0.71
   7   0   1    0.63    0.34
   7   0   1    1.11    0.61
  -7   0  -1    0.62    0.36
  -8   0  -1   -0.01    0.50
  -8   0  -1    1.66    0.77
   8   0   1    1.37    0.82
   8   0   1    0.72    0.48
  -8   0  -1    0.19    0.59
   8   0   1    1.00    0.75
  -8   0  -1    0.75    0.70
  -8   0  -1    0.63    0.41
   8   0   1    0.87    0.41
  -9   0  -1    0.11    0.67
  -9   0  -1    0.40    0.39
   9   0   1    0.57    0.51
   9   0   1    0.85    0.91
  -9   0  -1    0.45    0.51
   9   0   1    0.04    0.38
  -9   0  -1    0.42    0.49
  -9   0  -1   -0.13    0.64
 -10   0  -1    1.37    0.92
  10   0   1    0.47    0.53
 -10   0  -1    0.89    0.62
  10   0   1    0.65    0.93
 -10   0  -1    0.15    0.52
 -10   0  -1    1.09    0.97
 -10   0  -1    0.09    0.76
 -11   0  -1    0.36    0.60
  11   0   1   -0.57    0.49
 -11   0  -1   -0.40    0.57
  11   0   1    0.15    0.91
 -11   0  -1    0.60    0.94
 -11   0  -1   -0.99    0.83
 -11   0  -1    0.17    0.85
 -12   0  -1    1.21    1.04
  12   0   1    0.06    0.68
 -12   0  -1    0.17    0.59
 -12   0  -1   -0.59    0.84
 -12  -1   1   -0.67    0.58
 -12  -1   1    0.12    0.91
  12  -1  -1    0.46    0.70
 -12   1   1   -0.72    0.80
 -12   1   1   -0.02    0.93
 -12   1   1    0.02    0.58
  12   1  -1   -0.50    0.63
 -11  -1   1    3.64    1.19
  11  -1  -1    4.24    1.28
 -11  -1   1    6.78    1.52
  11  -1  -1    4.99    1.01
 -11  -1   1    4.42    1.33
 -11   1   1    4.87    0.98
  11   1  -1    5.18    1.35
 -11   1   1    6.21    1.47
 -11   1   1    4.14    1.37
 -11   1   1    5.25    1.35
 -10  -1   1   -0.07    0.30
  10  -1  -1   -0.24    0.35
 -10  -1   1    0.61    0.82
 -10  -1   1    0.34    0.49
 -10  -1   1   -0.02    0.72
  10  -1  -1    0.56    0.70
  10  -1  -1    0.40    0.51
 -10  -1   1    0.28    0.84
 -10   1   1   -0.11    0.77
 -10   1   1    0.45    0.51
  10   1  -1   -0.20    0.44
 -10   1   1    0.29    0.41
 -10   1   1   -0.08    0.70
  10   1  -1    0.57    0.74
 -10   1   1   -0.06    0.50
 -10   1   1    0.82    0.75
   9  -1  -1    3.97    0.67
  -9  -1   1    3.65    0.58
  -9  -1   1    4.08    1.10
   9  -1  -1    5.57    0.91
  -9  -1   1    3.36    0.75
  -9  -1   1    4.31    1.16
   9   1  -1    4.44    0.79
  -9   1   1    5.74    1.25
   9   1  -1    4.09    1.14
  -9   1   1    4.40    0.84
  -9   1   1    4.68    1.13
  -9   1   1    3.55    0.67
   8  -1  -1    0.39    0.60
   8  -1  -1    0.14    0.35
  -8  -1   1    0.72    0.36
  -8  -1   1    1.02    0.75
   8  -1  -1    0.79    0.49
  -8  -1   1    1.14    0.76
  -8  -1   1    0.96    0.49
  -8  -1   1    1.04    0.77
  -8   1   1    0.54    0.40
  -8   1   1    1.46    0.79
   8   1  -1    0.61    0.48
   8   1  -1    1.46    0.39
  -8   1   1    0.84    0.69
   8   1  -1    2.00    0.88
   8   1  -1    0.50    0.65
  -8   1   1    0.59    0.60
  -8   1   1    0.43    0.45
  -7  -1   1   34.20    2.44
   7  -1  -1   30.63    2.35
  -7  -1   1   33.01    1.67
  -7  -1   1   36.03    2.31
  -7  -1   1   36.80    2.51
   7  -1  -1   29.83    2.16
   7  -1  -1   33.10    1.94
  -7  -1   1   33.88    1.74
  -7  -1   1   31.77    1.89
   7  -1  -1   32.07    1.75
   7   1  -1   34.43    1.89
   7   1  -1   36.41    2.33
  -7   1   1   31.58    2.18
   7   1  -1   33.58    1.64
   7   1  -1   33.02    2.41
  -7   1   1   34.07    2.41
  -7   1   1   32.79    1.80
  -7   1   1   31.52    1.88
  -7   1   1   29.93    2.26
  -6  -1   1    2.47    0.38
   6  -1  -1    1.85    0.39
   6  -1  -1    1.87    0.62
   6  -1  -1    1.99    0.49
  -6  -1   1    2.11    0.78
   6  -1  -1    2.02    0.68
  -6  -1   1    2.15    0.48
  -6  -1   1    2.45    0.74
   6   1  -1    2.52    0.49
   6   1  -1    2.49    0.83
   6   1  -1    2.51    0.37
  -6   1   1    2.21    0.70
  -6   1   1    2.60    0.69
  -6   1   1    1.87    0.44
  -6   1   1    2.40    0.45
  -6   1   1    1.95    0.44
  -6   1   1    2.74    0.70
   5  -1  -1   42.13    2.42
   5  -1  -1   43.27    1.99
  -5  -1   1   41.05    2.10
  -5  -1   1   41.99    1.90
  -5  -1   1   42.19    2.08
   5  -1  -1   42.35    2.01
   5  -1  -1   44.73    2.36
  -5  -1   1   43.19    1.93
   5  -1  -1   42.42    2.10
  -5  -1   1   42.45    2.49
  -5  -1   1   43.32    2.48
   5   1  -1   41.78    2.05
  -5   1   1   41.63    2.02
  -5   1   1   42.54    2.32
  -5   1   1   41.61    2.06
   5   1  -1   42.35    2.48
  -5   1   1   43.64    2.41
   5   1  -1   42.99    1.88
   5   1  -1   41.98    2.33
   5   1  -1   37.76    2.03
  -5   1   1   42.22    2.42
   4  -1  -1    2.15    0.39
   4  -1  -1    2.42    0.36
   4  -1  -1    3.06    0.57
  -4  -1   1    1.91    0.36
   4  -1  -1    2.29    0.35
   4  -1  -1    2.51    0.51
  -4  -1   1    2.68    0.37
  -4  -1   1    2.86    0.57
  -4  -1   1    2.16    0.29
   4  -1  -1    1.93    0.48
  -4  -1   1    2.67    0.32
  -4  -1   1    2.39    0.56
  -4   1   1    2.17    0.51
  -4   1   1    2.23    0.50
   4   1  -1    2.35    0.29
  -4   1   1    2.05    0.39
  -4   1   1    1.67    0.34
  -4   1   1    2.48    0.34
   4   1  -1    2.16    0.36
   4   1  -1    1.50    0.46
   4   1  -1    2.09    0.39
  -4   1   1    1.87    0.37
   4   1  -1    2.60    0.57
  -4   1   1    1.73    0.46
   4   1  -1    2.06    0.48
   3  -1  -1   72.21    2.81
  -3  -1   1   51.96    2.93
  -3  -1   1   55.32    2.67
   3  -1  -1   74.99    2.96
  -3  -1   1   54.58    2.94
  -3  -1   1   57.53    2.60
   3  -1  -1   75.11    3.27
   3  -1  -1   72.44    2.73
  -3  -1   1   59.84    2.60
   3  -1  -1   70.84    3.28
  -3  -1   1   56.48    2.67
   3  -1  -1   74.06    3.01
  -3  -1   1   57.82    2.71
   3  -1  -1   74.69    2.71
   3   1  -1   53.62    2.95
   3   1  -1   52.23    3.16
   3   1  -1   57.93    2.59
  -3   1   1   73.42    3.25
  -3   1   1   70.87    2.75
  -3   1   1   74.23    3.00
  -3   1   1   71.56    2.68
  -3   1   1   72.85    3.29
  -3   1   1   70.16    2.92
   3   1  -1   56.65    2.69
  -3   1   1   72.11    2.92
   3   1  -1   57.20    2.88
  -3   1   1   72.60    2.75
   3   1  -1   57.18    2.71
  -2  -1   1   69.57    2.76
  -2  -1   1   67.51    2.67
  -2  -1   1   69.84    2.99
   2  -1  -1   63.21    2.92
   2  -1  -1   66.02    2.80
   2  -1  -1   69.57    2.93
  -2  -1   1   67.33    3.00
  -2  -1   1   64.78    2.97
   2  -1  -1   68.13    2.72
  -2  -1   1   67.57    2.89
   2  -1  -1   63.92    2.87
   2  -1  -1   69.98    2.90
   2  -1  -1   69.92    2.77
  -2  -1   1   69.36    2.75
  -2  -1   1   69.89    2.77
   2  -1  -1   67.68    2.89
   2   1  -1   66.66    3.00
  -2   1   1   64.32    2.88
  -2   1   1   68.58    2.93
   2   1  -1   69.67    2.66
   2   1  -1   66.48    2.97
  -2   1   1   69.22    2.89
   2   1  -1   66.57    2.77
  -2   1   1   69.25    2.90
  -2   1   1   69.82    2.72
   2   1  -1   67.57    2.90
  -2   1   1   68.80    2.94
   2   1  -1   69.34    3.01
  -2   1   1   68.59    2.78
  -2   1   1   67.85    2.81
   2   1  -1   69.41    2.76
  -1  -1   1  390.29   16.39
   1   1  -1  447.41   16.43
  -1   1   1  441.84   16.30
   1  -1   1  209.21    8.00
  -1  -1  -1  208.64    8.02
  -1  -1  -1  206.79    8.02
   1  -1   1  208.31    7.98
  -1  -1  -1  203.53    7.92
   1  -1   1  212.08    7.98
   1  -1   1  210.35    7.99
  -1  -1  -1  198.20    8.09
   1  -1   1  183.51    8.01
  -1  -1  -1  204.30    8.13
  -1  -1  -1  213.55    7.91
   1   1   1  208.68    8.10
  -1   1  -1  206.99    7.98
  -1   1  -1  216.83    8.00
  -1   1  -1  204.59    8.03
   1   1   1  201.09    8.02
  -1   1  -1  208.23    7.98
  -1   1  -1  216.52    8.04
  -1   1  -1  207.36    7.98
  -1   1  -1  217.54    8.01
   1   1   1  208.04    8.13
  -1   1  -1  204.19    7.99
   2  -1   1  127.75    5.02
   2  -1   1  130.24    5.03
   2  -1   1  127.88    5.12
  -2  -1  -1  132.02    5.06
   2  -1   1  126.47    5.04
  -2  -1  -1  123.26    5.12
  -2  -1  -1  126.00    5.26
  -2  -1  -1  130.60    5.09
  -2  -1  -1  125.53    4.97
  -2  -1  -1  127.94    4.95
  -2  -1  -1  127.74    4.95
  -2  -1  -1  123.65    5.24
   2  -1   1  125.06    5.18
  -2  -1  -1  129.37    5.30
   2   1   1  127.15    4.94
  -2   1  -1  130.98    5.12
  -2   1  -1  122.63    5.18
  -2   1  -1  128.50    5.04
  -2   1  -1  124.67    5.04
   2   1   1  126.80    5.26
  -2   1  -1  128.70    5.02
  -2   1  -1  123.90    5.12
  -2   1  -1  131.03    5.07
   2   1   1  127.84    4.98
   2   1   1  128.79    5.09
   2   1   1  125.26    5.28
  -2   1  -1  127.64    5.20
   2   1   1  123.81    5.14
  -2   1  -1  129.52    5.21
   2   1   1  126.93    4.96
  -3  -1  -1   92.61    3.86
  -3  -1  -1   84.53    4.44
   3  -1   1  101.85    4.00
   3  -1   1  103.48    4.29
  -3  -1  -1   95.27    4.30
  -3  -1  -1   93.35    3.97
  -3  -1  -1   89.63    3.91
  -3  -1  -1   90.70    3.86
   3  -1   1  101.56    3.97
  -3  -1  -1   93.82    4.03
   3  -1   1  104.88    3.96
   3   1   1   87.20    4.23
  -3   1  -1  101.64    4.04
  -3   1  -1  106.57    4.29
   3   1   1   91.30    4.12
   3   1   1   94.29    3.85
   3   1   1   92.68    3.91
   3   1   1   88.41    4.28
  -3   1  -1  112.43    4.48
  -3   1  -1  101.89    4.01
  -3   1  -1  106.65    3.99
   3   1   1   88.38    4.00
  -3   1  -1  104.27    4.16
  -3   1  -1  101.51    3.96
  -4  -1  -1  403.63   15.87
  -4  -1  -1  390.38   16.43
  -4  -1  -1  390.00   16.09
   4  -1   1  432.51   16.04
  -4  -1  -1  399.71   16.46
  -4  -1  -1  401.65   15.89
  -4  -1  -1  396.98   15.99
   4  -1   1  437.28   16.27
   4  -1   1  440.30   16.42
   4   1   1  407.86   15.86
  -4   1  -1  440.29   16.45
  -4   1  -1  431.41   16.25
  -4   1  -1  424.93   16.06
   4   1   1  392.60   16.42
  -4   1  -1  428.49   16.01
   4   1   1  395.18   16.09
   4   1   1  392.02   16.24
   4   1   1  376.75   16.05
  -4   1  -1  412.28   15.98
  -4   1  -1  441.67   16.44
  -5  -1  -1    5.72    0.50
  -5  -1  -1    5.34    0.59
   5  -1   1    4.36    0.59
  -5  -1  -1    6.04    0.97
   5  -1   1    4.16    0.59
   5  -1   1    4.08    0.82
  -5  -1  -1    5.78    0.57
   5  -1   1    3.63    0.68
  -5  -1  -1    5.46    0.64
   5  -1   1    4.45    0.54
  -5  -1  -1    6.55    1.00
  -5   1  -1    3.45    0.50
  -5   1  -1    4.17    0.74
  -5   1  -1    3.19    0.75
   5   1   1    5.16    0.60
   5   1   1    5.44    0.48
  -5   1  -1    4.05    0.52
  -5   1  -1    3.40    0.57
   5   1   1    6.89    1.03
  -5   1  -1    3.50    0.77
   5   1   1    6.38    0.59
  -5   1  -1    3.37    0.51
  -6  -1  -1   28.56    1.52
   6  -1   1   30.99    1.62
   6  -1   1   32.80    2.01
  -6  -1  -1   27.96    1.74
   6  -1   1   32.96    1.73
  -6  -1  -1   29.88    2.18
   6  -1   1   33.21    2.16
   6  -1   1   33.73    1.75
  -6  -1  -1   28.21    1.55
  -6   1  -1   32.69    2.16
  -6   1  -1   32.06    1.66
   6   1   1   28.70    1.50
  -6   1  -1   30.77    1.99
  -6   1  -1   32.31    2.14
  -6   1  -1   32.12    1.79
   6   1   1   27.94    1.63
  -7  -1  -1    3.00    0.51
  -7  -1  -1    1.93    0.59
   7  -1   1    3.36    0.62
  -7  -1  -1    2.36    0.75
  -7  -1  -1    1.81    0.84
   7  -1   1    3.03    0.54
   7  -1   1    3.30    0.84
   7  -1   1    4.35    0.99
  -7  -1  -1    3.02    0.93
   7   1   1    2.46    0.46
  -7   1  -1    1.99    0.87
   7   1   1    2.88    0.57
  -7   1  -1    3.40    0.59
  -7   1  -1    3.60    0.91
   7   1   1    2.85    0.91
   7   1   1    2.47    0.76
  -7   1  -1    3.45    0.83
  -7   1  -1    3.05    0.67
  -8  -1  -1    9.96    1.35
  -8  -1  -1   10.10    1.65
  -8  -1  -1    9.10    1.54
   8  -1   1   12.35    1.74
   8  -1   1   11.82    0.97
   8  -1   1    9.00    1.36
  -8  -1  -1    8.89    1.07
  -8  -1  -1    9.13    0.85
   8  -1   1   10.56    1.06
   8   1   1   10.51    0.84
  -8   1  -1   11.39    1.14
  -8   1  -1   11.78    1.67
   8   1   1   11.08    1.69
  -8   1  -1   11.11    1.63
  -8   1  -1    9.23    0.96
   8   1   1    8.78    1.42
  -8   1  -1   11.38    1.43
   9  -1   1    1.21    0.57
   9  -1   1    0.62    0.44
  -9  -1  -1    0.43    0.48
  -9  -1  -1    0.17    0.82
  -9  -1  -1    0.15    1.21
  -9  -1  -1    0.40    0.51
  -9  -1  -1    0.05    0.70
  -9  -1  -1    0.46    0.38
   9   1   1    1.19    0.99
  -9   1  -1    0.65    0.59
  -9   1  -1    1.86    0.54
   9   1   1    1.11    1.38
  -9   1  -1    0.94    0.54
   9   1   1    0.75    0.48
  -9   1  -1    1.43    0.90
  -9   1  -1    1.26    0.83
 -10  -1  -1    5.45    1.00
  10  -1   1    4.08    0.73
 -10  -1  -1    4.25    1.29
  10  -1   1    5.53    1.31
 -10  -1  -1    4.84    0.86
 -10  -1  -1    4.79    1.36
 -10  -1  -1    4.25    1.35
 -10  -1  -1    3.47    0.61
 -10   1  -1    5.16    1.28
 -10   1  -1    7.17    1.54
  10   1   1    5.81    1.36
  10   1   1    4.17    0.82
 -10   1  -1    3.72    1.10
 -10   1  -1    5.59    1.04
 -10   1  -1    4.65    0.78
 -11  -1  -1    1.71    1.07
 -11  -1  -1    1.19    1.00
 -11  -1  -1    0.92    0.63
  11  -1   1    0.05    0.55
 -11  -1  -1    1.04    0.58
 -11  -1  -1    0.35    0.95
  11  -1   1    1.67    0.93
 -11   1  -1    2.66    0.83
 -11   1  -1    0.70    1.01
 -11   1  -1    1.06    0.94
 -11   1  -1    1.57    0.69
  11   1   1    1.31    1.06
  11   1   1    1.19    0.65
 -11   1  -1    1.25    1.01
  12  -1   1    0.13    1.12
  12  -1   1    1.31    0.76
 -12   1  -1    0.89    0.99
 -12   1  -1    1.48    1.01
 -12   1  -1    1.93    1.93
 -12   1  -1    2.57    0.80
  12  -2  -1    1.40    0.80
  12  -2  -1    1.93    1.75
 -12   2   1    1.87    1.03
 -12   2   1    1.15    1.01
 -12   2   1    1.63    0.76
 -11  -2   1    0.88    0.56
 -11  -2   1    1.70    1.05
 -11  -2   1    1.49    1.17
  11  -2  -1    0.92    0.62
 -11  -2   1    3.10    1.25
  11  -2  -1    0.93    0.90
  11  -2  -1    2.95    1.10
  11   2  -1    2.33    1.28
 -11   2   1    2.02    1.08
 -11   2   1    2.55    1.14
 -11   2   1    2.18    0.78
 -11   2   1    1.72    0.98
  11   2  -1    1.55    0.67
  10  -2  -1   32.15    2.62
  10  -2  -1   28.26    1.82
 -10  -2   1   31.50    2.04
  10  -2  -1   26.18    2.02
 -10  -2   1   33.67    2.92
 -10  -2   1   27.98    2.63
 -10  -2   1   30.51    2.67
 -10   2   1   28.09    2.59
  10   2  -1   29.96    2.65
 -10   2   1   29.38    2.51
 -10   2   1   29.61    1.90
 -10   2   1   32.00    2.14
 -10   2   1   28.76    2.00
  10   2  -1   31.38    2.02
  -9  -2   1    5.94    1.41
  -9  -2   1    6.01    0.65
  -9  -2   1    7.99    1.51
   9  -2  -1    9.33    1.15
  -9  -2   1    6.72    0.99
  -9  -2   1    5.97    1.32
   9  -2  -1    8.37    1.10
  -9   2   1    9.14    1.46
  -9   2   1    8.78    0.98
   9   2  -1    6.62    0.95
   9   2  -1    6.47    1.34
  -9   2   1    8.19    1.06
  -9   2   1    9.44    1.61
  -8  -2   1   34.95    2.60
  -8  -2   1   33.27    1.68
   8  -2  -1   37.23    2.52
  -8  -2   1   32.67    2.04
   8  -2  -1   35.34    1.93
   8  -2  -1   33.04    2.07
  -8  -2   1   31.96    1.74
  -8  -2   1   34.35    2.48
  -8  -2   1   34.49    2.69
  -8   2   1   35.75    2.58
   8   2  -1   37.65    2.79
   8   2  -1   31.85    2.42
  -8   2   1   34.76    2.45
  -8   2   1   33.54    1.96
  -8   2   1   33.24    2.03
  -8   2   1   33.57    2.47
   7  -2  -1   24.61    1.60
  -7  -2   1   21.65    1.50
  -7  -2   1   22.53    1.99
   7  -2  -1   25.10    1.43
  -7  -2   1   22.51    1.88
   7  -2  -1   24.22    1.86
  -7  -2   1   21.76    1.21
  -7  -2   1   20.13    1.97
   7   2  -1   21.28    1.99
   7   2  -1   23.22    1.20
  -7   2   1   22.28    1.81
   7   2  -1   21.64    1.85
  -7   2   1   23.64    1.51
   7   2  -1   23.11    1.47
  -7   2   1   25.87    2.00
  -7   2   1   23.63    1.45
  -7   2   1   24.60    1.89
  -6  -2   1   28.03    1.35
  -6  -2   1   27.95    2.07
  -6  -2   1   29.76    1.61
   6  -2  -1   22.55    1.74
   6  -2  -1   26.36    1.49
   6  -2  -1   24.15    1.86
  -6  -2   1   28.50    1.32
  -6  -2   1   27.89    2.05
   6  -2  -1   25.79    1.47
   6  -2  -1   24.17    1.56
   6   2  -1   28.28    1.30
  -6   2   1   25.41    1.55
   6   2  -1   24.66    1.83
  -6   2   1   26.76    1.81
  -6   2   1   26.15    1.86
   6   2  -1   27.93    1.54
   6   2  -1   29.74    2.13
  -6   2   1   25.04    1.88
  -5  -2   1    1.55    0.39
   5  -2  -1    0.17    0.37
   5  -2  -1    0.72    0.46
  -5  -2   1    0.80    0.23
   5  -2  -1    1.29    0.37
  -5  -2   1    1.27    0.33
  -5  -2   1    1.47    0.55
  -5  -2   1    0.98    0.30
   5  -2  -1    0.76    0.29
  -5  -2   1    0.76    0.52
   5  -2  -1    0.87    0.32
  -5  -2   1    1.24    0.25
   5   2  -1    1.72    0.37
   5   2  -1    0.88    0.32
  -5   2   1    0.46    0.40
   5   2  -1    1.06    0.22
  -5   2   1    0.85    0.32
   5   2  -1    1.39    0.52
   5   2  -1    0.96    0.56
  -5   2   1    0.73    0.42
  -5   2   1    0.73    0.44
  -5   2   1    0.95    0.32
   4  -2  -1  132.42    5.79
  -4  -2   1  149.93    6.08
   4  -2  -1  134.17    5.65
  -4  -2   1  140.92    5.40
   4  -2  -1  132.17    5.56
  -4  -2   1  145.05    5.64
   4  -2  -1  134.82    5.52
  -4  -2   1  141.23    5.38
   4  -2  -1  129.09    5.85
  -4  -2   1  146.68    6.08
  -4  -2   1  142.71    5.59
   4  -2  -1  125.52    6.09
  -4  -2   1  134.03    5.63
  -4   2   1  137.05    5.50
   4   2  -1  136.78    5.69
   4   2  -1  142.98    6.05
   4   2  -1  138.97    5.76
  -4   2   1  128.92    5.74
  -4   2   1  137.25    5.89
  -4   2   1  128.34    6.13
   4   2  -1  137.27    5.86
  -4   2   1  135.85    5.59
  -4   2   1  138.16    5.80
   4   2  -1  141.75    5.37
   3  -2  -1    2.54    0.50
   3  -2  -1    2.80    0.47
  -3  -2   1    3.76    0.47
  -3  -2   1    4.87    0.69
  -3  -2   1    4.64    0.28
  -3  -2   1    4.69    0.43
  -3  -2   1    4.08    0.35
  -3  -2   1    3.40    0.37
   3  -2  -1    2.25    0.31
   3  -2  -1    2.68    0.38
  -3  -2   1    3.60    0.58
  -3  -2   1    3.75    0.26
   3  -2  -1    2.46    0.39
  -3  -2   1    4.37    0.66
   3   2  -1    4.08    0.25
  -3   2   1    2.69    0.47
   3   2  -1    4.20    0.53
  -3   2   1    2.46    0.45
   3   2  -1    3.86    0.36
  -3   2   1    2.27    0.35
   3   2  -1    3.92    0.61
  -3   2   1    3.18    0.33
  -3   2   1    2.53    0.47
   3   2  -1    4.06    0.42
   3   2  -1    3.53    0.58
   2  -2  -1  569.31   21.73
  -2  -2   1  564.93   21.95
  -2  -2   1  546.38   21.94
  -2  -2   1  546.15   21.93
  -2  -2   1  550.32   21.81
  -2  -2   1  552.40   21.71
  -2  -2   1  566.01   21.53
   2  -2  -1  560.44   21.75
   2  -2  -1  592.41   21.85
   2   2  -1  572.31   21.64
  -2   2   1  587.40   21.77
  -2   2   1  576.17   21.84
  -2   2   1  570.66   21.76
   2   2  -1  557.28   21.72
   2   2  -1  547.23   21.83
   2   2  -1  559.11   21.96
  -2   2   1  563.02   21.80
   2   2  -1  554.42   21.93
   2   2  -1  560.32   21.98
  -2   2   1  603.13   21.84
  -2   2   1  594.45   21.65
  -2   2   1  568.04   21.74
  -1  -2   1    4.33    0.20
   1  -2  -1    4.49    0.33
  -1  -2   1    4.62    0.24
  -1  -2   1    4.42    0.39
  -1  -2   1    3.94    0.36
   1  -2  -1    4.46    0.32
   1  -2  -1    4.31    0.31
  -1  -2   1    3.97    0.31
  -1  -2   1    4.02    0.37
   1  -2  -1    4.80    0.28
  -1  -2   1    4.24    0.31
  -1   2   1    4.63    0.28
   1   2  -1    4.38    0.38
   1   2  -1    3.22    0.28
   1   2  -1    4.29    0.24
   1   2  -1    4.19    0.38
  -1   2   1    4.93    0.23
   1   2  -1    3.89    0.33
  -1   2   1    4.09    0.32
  -1   2   1    4.43    0.32
   1   2  -1    4.18    0.39
  -1   2   1    4.64    0.32
  -1   2   1    4.60    0.29
   0  -2   1  182.51    6.72
   0  -2   1  182.73    6.74
   0  -2  -1  176.22    6.69
   0  -2  -1  163.12    6.74
   0  -2  -1  185.89    6.74
   0   2   1  173.19    6.70
   0   2  -1  183.20    6.69
   0   2   1  155.16    6.80
   0   2  -1  161.14    6.74
   0   2  -1  179.96    6.68
   1  -2   1   52.01    2.23
   1  -2   1   52.21    2.26
  -1  -2  -1   62.98    2.20
   1  -2   1   52.82    2.28
   1  -2   1   52.87    2.25
  -1  -2  -1   63.91    2.41
   1  -2   1   48.54    2.23
  -1  -2  -1   63.44    2.14
  -1   2  -1   53.73    2.26
  -1   2  -1   55.86    2.26
  -1   2  -1   52.90    2.27
  -1   2  -1   51.93    2.24
   1   2   1   65.05    2.33
  -1   2  -1   52.52    2.25
   1   2   1   64.93    2.42
  -1   2  -1   50.88    2.24
  -1   2  -1   52.32    2.25
  -1   2  -1   55.40    2.22
  -1   2  -1   55.00    2.29
   2  -2   1  282.80   10.79
  -2  -2  -1  277.64   11.02
  -2  -2  -1  263.42   10.59
   2  -2   1  287.16   10.71
  -2  -2  -1  244.57   10.58
   2  -2   1  282.11   10.74
  -2  -2  -1  269.94   10.78
  -2  -2  -1  266.64   10.60
   2  -2   1  279.00   10.74
  -2  -2  -1  262.55   10.94
  -2  -2  -1  266.63   10.80
   2  -2   1  287.59   10.84
   2  -2   1  296.46   10.81
   2   2   1  278.46   10.98
  -2   2  -1  295.67   10.80
   2   2   1  268.13   10.82
   2   2   1  262.51   11.00
   2   2   1  271.89   10.60
  -2   2  -1  290.84   10.82
  -2   2  -1  283.30   10.76
   2   2   1  256.83   10.77
  -2   2  -1  297.07   10.85
  -2   2  -1  282.93   10.70
  -2   2  -1  281.27   10.76
  -2   2  -1  289.69   10.85
   2   2   1  270.41   10.61
  -3  -2  -1  158.00    6.16
  -3  -2  -1  148.67    6.45
  -3  -2  -1  149.65    6.20
   3  -2   1  166.40    6.31
  -3  -2  -1  148.03    6.64
  -3  -2  -1  154.00    6.68
   3  -2   1  168.06    6.34
  -3  -2  -1  152.74    6.34
   3  -2   1  180.32    6.59
  -3  -2  -1  149.74    6.37
  -3  -2  -1  152.64    6.16
  -3  -2  -1  145.14    6.62
   3   2   1  143.07    6.68
  -3   2  -1  167.55    6.49
  -3   2  -1  162.78    6.54
  -3   2  -1  166.15    6.30
  -3   2  -1  167.14    6.39
   3   2   1  152.08    6.48
   3   2   1  155.58    6.66
  -3   2  -1  169.42    6.57
   3   2   1  151.49    6.38
  -3   2  -1  170.82    6.59
  -3   2  -1  171.21    6.37
   3   2   1  151.35    6.22
  -4  -2  -1    7.61    0.58
   4  -2   1    9.98    0.73
   4  -2   1   11.61    0.92
   4  -2   1   11.51    0.95
  -4  -2  -1    6.87    0.52
  -4  -2  -1    8.00    0.55
  -4  -2  -1    7.34    0.92
  -4  -2  -1    6.22    0.94
  -4  -2  -1    7.44    0.71
   4  -2   1   10.60    0.76
   4  -2   1   10.10    0.71
  -4   2  -1   10.39    0.73
  -4   2  -1   10.02    0.91
  -4   2  -1   10.55    0.92
   4   2   1    7.25    0.95
   4   2   1    8.27    0.52
   4   2   1    6.82    0.59
  -4   2  -1    9.74    0.77
   4   2   1    8.06    0.83
  -4   2  -1    9.94    0.83
  -4   2  -1    9.42    0.67
   4   2   1    6.77    0.77
  -4   2  -1   10.24    0.94
  -5  -2  -1  158.45    6.97
   5  -2   1  163.17    6.69
  -5  -2  -1  153.65    6.20
  -5  -2  -1  158.28    6.50
   5  -2   1  155.04    6.79
   5  -2   1  155.84    6.38
   5  -2   1  156.39    6.36
  -5  -2  -1  157.91    6.98
   5  -2   1  156.58    6.42
  -5  -2  -1  152.02    6.17
  -5  -2  -1  151.84    6.28
  -5   2  -1  155.31    6.64
   5   2   1  156.57    6.94
  -5   2  -1  153.61    6.33
  -5   2  -1  150.91    6.79
   5   2   1  153.79    6.30
   5   2   1  154.06    6.72
  -5   2  -1  153.76    6.46
  -5   2  -1  159.93    6.82
   5   2   1  154.55    6.15
  -6  -2  -1    3.06    0.48
   6  -2   1    4.56    0.87
   6  -2   1    4.03    0.57
  -6  -2  -1    2.95    0.43
  -6  -2  -1    2.86    0.85
   6  -2   1    4.66    0.84
   6  -2   1    4.20    0.62
  -6  -2  -1    3.18    0.82
   6  -2   1    3.81    0.62
  -6  -2  -1    3.30    0.61
  -6   2  -1    4.18    0.84
   6   2   1    2.26    0.77
  -6   2  -1    4.66    0.64
  -6   2  -1    4.73    0.84
   6   2   1    2.96    0.79
  -6   2  -1    4.91    0.92
  -6   2  -1    4.63    0.70
   6   2   1    2.56    0.48
  -7  -2  -1    9.97    1.49
  -7  -2  -1   11.47    0.86
   7  -2   1   12.56    1.02
  -7  -2  -1   11.82    1.12
   7  -2   1   13.13    1.09
   7  -2   1   11.85    1.35
  -7  -2  -1   10.49    0.81
   7  -2   1   15.02    1.54
  -7  -2  -1   10.20    1.52
   7   2   1    9.70    1.31
  -7   2  -1   12.12    1.47
  -7   2  -1   12.00    1.10
  -7   2  -1   12.48    1.05
   7   2   1    9.42    1.47
   7   2   1   10.69    0.95
  -7   2  -1   12.87    1.32
  -7   2  -1   13.59    1.47
   8  -2   1    1.73    0.77
  -8  -2  -1    3.42    0.49
   8  -2   1    2.37    0.60
   8  -2   1    1.23    0.81
  -8  -2  -1    3.19    0.96
   8  -2   1    2.04    0.61
  -8  -2  -1    3.62    1.13
  -8  -2  -1    4.43    0.82
  -8  -2  -1    3.94    1.13
   8   2   1    3.01    0.63
   8   2   1    6.12    1.32
  -8   2  -1    2.28    0.84
   8   2   1    3.93    1.03
  -8   2  -1    1.87    0.59
  -8   2  -1    1.89    0.65
  -8   2  -1    2.04    0.59
  -8   2  -1    0.89    0.70
  -8   2  -1    1.26    0.74
   9  -2   1    0.09    0.77
   9  -2   1    0.67    0.51
   9  -2   1   -0.07    0.43
  -9  -2  -1    1.21    0.61
  -9  -2  -1    0.98    0.78
  -9  -2  -1    2.71    1.09
  -9  -2  -1    0.43    0.33
  -9  -2  -1    1.01    1.06
  -9   2  -1    0.83    0.58
  -9   2  -1    0.57    0.82
   9   2   1    0.14    0.78
  -9   2  -1    0.47    0.48
  -9   2  -1    0.37    1.16
   9   2   1    1.00    0.51
   9   2   1    0.27    0.71
  -9   2  -1    0.60    0.53
  -9   2  -1    0.31    0.66
  10  -2   1    7.99    1.12
 -10  -2  -1    6.88    1.58
 -10  -2  -1    8.53    1.06
  10  -2   1    9.11    1.57
 -10  -2  -1    4.28    0.76
  10  -2   1    6.76    0.94
 -10  -2  -1    6.73    1.57
 -10  -2  -1    5.94    1.05
 -10  -2  -1    7.62    1.59
  10   2   1    7.85    1.60
 -10   2  -1    7.82    1.18
 -10   2  -1    7.76    1.13
  10   2   1    6.99    0.99
 -10   2  -1    9.44    1.63
 -10   2  -1    7.01    0.99
 -10   2  -1    8.71    1.67
 -10   2  -1    6.41    1.44
  11  -2   1   10.57    1.77
 -11  -2  -1   11.85    2.08
  11  -2   1   11.58    1.43
 -11  -2  -1   13.83    2.33
 -11  -2  -1   11.11    2.00
 -11  -2  -1   13.68    1.45
 -11   2  -1   11.45    1.84
  11   2   1   13.08    1.62
  11   2   1   14.05    2.09
 -11   2  -1    9.88    1.80
 -11   2  -1   12.61    1.97
 -11   2  -1    9.97    1.36
 -11   2  -1    9.59    1.37
 -11   2  -1   12.24    1.54
  12  -2   1    0.82    0.69
 -12  -2  -1   -0.06    0.92
  12  -2   1    0.88    1.02
 -12   2  -1   -1.29    0.76
 -12   2  -1   -1.51    1.40
 -12   2  -1    1.83    1.02
 -12   2  -1    2.41    0.77
  12  -3  -1   -0.76    0.53
  12  -3  -1    0.49    1.33
 -12  -3   1    1.60    1.01
 -12   3   1    0.90    0.76
 -12   3   1    0.85    0.96
 -12   3   1   -1.55    0.73
  11  -3  -1    7.62    1.47
  11  -3  -1    6.53    0.99
 -11  -3   1    6.90    1.61
  11  -3  -1    6.69    1.15
 -11   3   1   10.09    1.71
 -11   3   1    8.28    1.59
 -11   3   1    7.16    1.59
 -11   3   1    6.03    1.00
 -11   3   1    8.07    1.29
  10  -3  -1    8.97    1.09
 -10  -3   1    6.98    1.08
  10  -3  -1    9.21    1.52
 -10  -3   1    7.28    1.60
 -10  -3   1    5.92    1.40
  10  -3  -1   10.25    1.31
 -10  -3   1    8.22    1.66
 -10   3   1    8.97    1.54
 -10   3   1   10.42    1.12
 -10   3   1   10.37    1.64
 -10   3   1   10.78    1.24
 -10   3   1    9.60    1.43
 -10   3   1    9.92    1.67
  10   3  -1    8.19    1.08
  10   3  -1    5.97    1.39
  -9  -3   1   12.24    0.81
  -9  -3   1   13.36    1.74
   9  -3  -1   10.76    1.34
  -9  -3   1   13.46    2.02
  -9  -3   1   12.75    1.86
   9  -3  -1   12.73    1.17
  -9   3   1   12.46    1.76
  -9   3   1   12.10    1.27
   9   3  -1   10.62    1.76
  -9   3   1   14.66    1.62
   9   3  -1   12.81    1.18
  -9   3   1   14.89    1.25
   9   3  -1   12.17    1.79
  -9   3   1   12.74    1.26
  -8  -3   1   86.27    3.70
  -8  -3   1   85.60    4.54
   8  -3  -1   79.99    3.96
  -8  -3   1   81.77    3.91
   8  -3  -1   76.94    4.27
  -8  -3   1   81.25    4.63
  -8  -3   1   81.54    4.69
   8  -3  -1   82.81    3.85
   8   3  -1   87.72    4.76
  -8   3   1   77.88    4.32
  -8   3   1   78.44    3.88
  -8   3   1   80.53    4.43
  -8   3   1   80.32    4.31
  -8   3   1   74.90    3.95
   8   3  -1   83.98    3.81
   8   3  -1   86.91    4.58
  -7  -3   1   11.20    1.06
   7  -3  -1   11.43    1.12
   7  -3  -1   11.91    1.03
  -7  -3   1   11.80    1.67
  -7  -3   1   10.74    0.71
  -7  -3   1   12.75    0.78
  -7  -3   1   12.19    1.52
   7  -3  -1   11.11    0.98
   7  -3  -1    9.82    1.22
  -7   3   1   10.76    1.32
   7   3  -1   10.67    1.39
   7   3  -1   11.01    0.98
  -7   3   1   11.07    1.04
  -7   3   1   10.09    1.32
  -7   3   1   10.75    1.27
   7   3  -1   10.27    1.55
  -7   3   1   11.72    1.06
   6  -3  -1   22.78    1.78
  -6  -3   1   23.84    1.89
   6  -3  -1   22.58    1.48
   6  -3  -1   20.80    1.35
  -6  -3   1   21.40    1.11
   6  -3  -1   22.20    1.33
  -6  -3   1   22.25    1.07
  -6  -3   1   23.47    1.86
  -6  -3   1   22.41    1.41
   6   3  -1   21.25    1.32
   6   3  -1   22.85    1.72
  -6   3   1   21.94    1.70
  -6   3   1   21.71    1.39
   6   3  -1   24.57    1.95
  -6   3   1   23.52    1.84
  -6   3   1   23.26    1.69
  -5  -3   1  347.48   14.12
   5  -3  -1  357.60   13.84
  -5  -3   1  352.46   14.17
   5  -3  -1  338.56   13.54
  -5  -3   1  336.13   13.53
   5  -3  -1  343.12   13.46
  -5  -3   1  341.33   13.25
  -5  -3   1  333.67   13.21
  -5  -3   1  344.89   13.41
  -5  -3   1  337.21   13.58
   5  -3  -1  338.72   13.63
  -5   3   1  352.16   13.91
   5   3  -1  333.37   14.09
  -5   3   1  349.54   13.43
   5   3  -1  330.58   13.59
   5   3  -1  356.30   13.95
  -5   3   1  352.62   13.82
   5   3  -1  343.20   13.47
  -5   3   1  342.33   13.57
  -5   3   1  347.69   13.87
   4  -3  -1   14.19    1.09
  -4  -3   1   18.71    0.78
  -4  -3   1   19.15    1.38
   4  -3  -1   14.09    0.92
   4  -3  -1   14.82    1.03
  -4  -3   1   19.59    0.93
  -4  -3   1   19.70    1.38
  -4  -3   1   17.23    0.75
  -4  -3   1   18.30    1.20
   4  -3  -1   13.19    1.14
  -4  -3   1   19.27    1.05
   4  -3  -1   14.24    0.98
  -4   3   1   13.14    1.08
  -4   3   1   13.56    1.11
  -4   3   1   15.56    0.90
  -4   3   1   13.04    1.13
  -4   3   1   15.21    1.01
   4   3  -1   19.06    1.27
   4   3  -1   18.80    1.35
   4   3  -1   18.60    0.96
   4   3  -1   18.03    1.06
  -4   3   1   14.91    1.12
   3  -3  -1    8.01    0.66
  -3  -3   1    6.02    0.73
  -3  -3   1    6.17    0.60
  -3  -3   1    5.92    0.73
   3  -3  -1    8.54    0.71
  -3  -3   1    5.77    0.54
   3  -3  -1    8.11    0.66
  -3  -3   1    5.85    0.32
  -3  -3   1    5.91    0.43
   3  -3  -1    6.58    0.49
   3  -3  -1    6.99    0.59
  -3  -3   1    6.34    0.73
  -3  -3   1    6.08    0.33
  -3   3   1    7.51    0.60
   3   3  -1    6.69    0.66
   3   3  -1    6.29    0.55
  -3   3   1    7.34    0.49
  -3   3   1    8.30    0.67
  -3   3   1    7.05    0.62
   3   3  -1    6.62    0.78
  -3   3   1    7.49    0.68
  -3   3   1    8.64    0.66
   3   3  -1    5.61    0.70
  -3   3   1    7.05    0.58
  -3   3   1    8.47    0.70
   3   3  -1    6.20    0.46
  -2  -3   1  467.96   17.96
   2  -3  -1  479.99   17.79
   2  -3  -1  455.64   17.73
  -2  -3   1  478.31   17.96
  -2  -3   1  460.29   17.94
  -2  -3   1  450.91   17.55
  -2  -3   1  466.33   17.79
   2  -3  -1  455.18   17.76
   2  -3  -1  447.00   17.63
   2  -3  -1  460.19   17.74
  -2  -3   1  468.63   17.48
  -2  -3   1  471.97   17.72
  -2   3   1  447.59   17.74
  -2   3   1  438.63   17.74
  -2   3   1  474.80   17.79
  -2   3   1  443.05   17.74
  -2   3   1  454.23   17.68
   2   3  -1  473.84   17.58
   2   3  -1  459.31   17.93
   2   3  -1  471.35   17.74
   2   3  -1  462.80   18.00
  -2   3   1  436.50   17.74
  -2   3   1  438.72   17.70
  -2   3   1  471.82   17.64
   1  -3  -1 1216.21   48.94
  -1  -3   1 1126.09   49.39
  -1   3   1 1211.13   48.84
   1   3  -1 1233.50   49.88
   0  -3  -1  117.02    4.63
   0  -3   1  115.14    4.61
   0  -3  -1  118.59    4.64
   0  -3  -1  113.81    4.59
   0  -3   1  117.17    4.62
   0  -3  -1  106.20    4.62
   0  -3   1  120.46    4.61
   0  -3   1  120.19    4.58
   0  -3  -1  119.62    4.57
   0   3   1  116.73    4.58
   0   3  -1  104.28    4.61
   0   3   1  117.53    4.57
   0   3   1  116.74    4.62
   0   3   1  116.53    4.65
   0   3  -1  131.08    4.66
   0   3   1  118.98    4.59
   0   3  -1  121.54    4.57
   0   3   1  114.13    4.64
   0   3  -1  120.25    4.55
   0   3  -1  117.13    4.57
   0   3  -1  122.09    4.57
   0   3  -1  118.43    4.61
   1  -3   1  189.59    7.40
   1  -3   1  186.52    7.37
   1  -3   1  187.49    7.34
   1  -3   1  195.43    7.36
  -1  -3  -1  188.29    7.47
   1  -3   1  182.86    7.29
  -1  -3  -1  190.20    7.29
  -1  -3  -1  197.40    7.38
  -1  -3  -1  193.90    7.22
   1  -3   1  182.75    7.27
  -1  -3  -1  191.35    7.42
  -1  -3  -1  186.35    7.53
   1  -3   1  186.24    7.36
  -1   3  -1  179.91    7.32
  -1   3  -1  183.31    7.28
   1   3   1  188.50    7.43
   1   3   1  195.23    7.49
   1   3   1  194.47    7.40
  -1   3  -1  182.22    7.35
   1   3   1  189.92    7.21
  -1   3  -1  185.02    7.36
  -1   3  -1  196.78    7.26
  -1   3  -1  193.94    7.28
  -1   3  -1  182.88    7.37
   1   3   1  190.96    7.29
  -1   3  -1  188.68    7.40
   1   3   1  194.13    7.57
   2  -3   1    5.97    0.51
   2  -3   1    5.56    0.45
   2  -3   1    6.35    0.51
   2  -3   1    6.58    0.51
   2  -3   1    6.21    0.50
   2  -3   1    7.28    0.52
   2  -3   1    7.07    0.52
  -2   3  -1    7.01    0.53
  -2   3  -1    6.77    0.52
  -2   3  -1    6.79    0.50
  -2   3  -1    6.24    0.50
  -2   3  -1    5.51    0.42
  -2   3  -1    6.46    0.50
  -2   3  -1    7.14    0.52
  -2   3  -1    6.36    0.50
  -2   3  -1    6.02    0.44
  -3  -3  -1  288.60   11.93
   3  -3   1  299.72   11.83
   3  -3   1  298.29   11.95
   3  -3   1  308.97   11.96
  -3  -3  -1  287.41   12.19
  -3  -3  -1  296.22   11.60
  -3  -3  -1  280.58   12.13
   3  -3   1  311.88   11.94
  -3  -3  -1  283.28   12.15
   3  -3   1  314.05   11.79
  -3  -3  -1  292.66   11.88
  -3  -3  -1  300.67   11.59
  -3  -3  -1  296.82   11.63
   3  -3   1  313.33   11.85
  -3   3  -1  320.47   11.95
   3   3   1  282.00   12.13
  -3   3  -1  314.86   11.98
  -3   3  -1  324.22   12.01
   3   3   1  290.58   11.66
   3   3   1  296.74   12.28
  -3   3  -1  320.42   11.90
  -3   3  -1  320.64   12.02
   3   3   1  291.36   11.98
  -3   3  -1  318.49   11.78
   3   3   1  290.47   11.61
  -3   3  -1  319.40   11.98
   4  -3   1    4.69    0.54
  -4  -3  -1    7.11    0.42
   4  -3   1    4.05    0.70
  -4  -3  -1    7.13    0.89
  -4  -3  -1    5.88    0.60
  -4  -3  -1    6.11    0.47
  -4  -3  -1    6.90    1.00
   4  -3   1    4.91    0.54
  -4  -3  -1    6.36    0.43
  -4  -3  -1    6.03    0.65
  -4   3  -1    3.41    0.59
  -4   3  -1    4.47    0.60
  -4   3  -1    3.94    0.69
   4   3   1    6.26    0.65
  -4   3  -1    4.99    0.58
  -4   3  -1    4.03    0.68
  -4   3  -1    4.54    0.71
   4   3   1    7.81    0.94
   4   3   1    6.54    0.80
   4   3   1    5.63    0.48
  -5  -3  -1    9.59    0.91
   5  -3   1   13.89    1.12
  -5  -3  -1   10.94    0.82
   5  -3   1   12.77    0.89
  -5  -3  -1   11.56    1.23
   5  -3   1   15.42    1.23
  -5  -3  -1    9.56    0.66
   5  -3   1   12.81    0.94
   5  -3   1   12.62    0.91
  -5  -3  -1   10.41    1.22
  -5  -3  -1   10.02    0.65
  -5   3  -1   13.66    1.19
  -5   3  -1   14.27    1.13
   5   3   1   10.69    1.20
  -5   3  -1   11.68    0.94
   5   3   1   10.84    0.78
  -5   3  -1   13.26    1.17
   6  -3   1   70.90    3.37
   6  -3   1   68.28    3.58
   6  -3   1   71.95    3.75
   6  -3   1   73.27    3.31
  -6  -3  -1   70.81    3.97
   6  -3   1   71.06    3.30
  -6  -3  -1   72.38    3.01
  -6  -3  -1   79.96    3.50
  -6  -3  -1   72.00    3.07
  -6  -3  -1   77.61    4.02
  -6   3  -1   70.59    3.74
  -6   3  -1   72.03    3.35
  -6   3  -1   72.27    3.61
   6   3   1   69.98    3.69
  -6   3  -1   71.91    3.74
  -6   3  -1   69.59    3.39
   6   3   1   73.30    3.21
   6   3   1   73.34    3.94
  -7  -3  -1   14.87    1.59
   7  -3   1    9.67    0.95
   7  -3   1    8.96    1.29
   7  -3   1    9.05    0.97
  -7  -3  -1   10.50    0.72
  -7  -3  -1   12.80    1.12
   7  -3   1    8.56    1.32
  -7  -3  -1   12.56    1.57
   7  -3   1    9.30    1.02
   7   3   1   12.14    0.94
  -7   3  -1    9.45    1.05
   7   3   1   13.18    1.60
  -7   3  -1    9.23    1.36
  -7   3  -1    9.02    1.32
   7   3   1   12.21    1.34
  -7   3  -1    7.79    1.18
  -7   3  -1    9.53    1.00
   8  -3   1   76.11    4.02
   8  -3   1   69.35    3.70
  -8  -3  -1   72.47    4.06
  -8  -3  -1   69.00    3.64
   8  -3   1   76.03    3.62
  -8  -3  -1   71.47    4.39
  -8  -3  -1   70.39    3.12
  -8  -3  -1   73.77    4.35
   8  -3   1   79.31    3.63
  -8  -3  -1   71.83    3.22
  -8   3  -1   72.93    3.96
   8   3   1   70.87    3.40
   8   3   1   64.21    4.24
  -8   3  -1   74.80    3.69
  -8   3  -1   75.32    4.15
   8   3   1   72.69    4.07
  -8   3  -1   73.48    3.61
  -8   3  -1   76.66    3.60
  -8   3  -1   75.62    4.16
   9  -3   1    0.60    0.48
  -9  -3  -1    0.63    0.81
  -9  -3  -1    1.09    0.33
   9  -3   1    0.29    0.50
   9  -3   1    0.50    0.71
  -9  -3  -1    1.68    0.82
  -9  -3  -1    0.62    0.52
  -9  -3  -1    1.39    0.91
  -9   3  -1    0.09    0.47
  -9   3  -1    0.61    0.68
   9   3   1    0.84    0.48
   9   3   1    0.93    0.84
   9   3   1    1.38    0.90
  -9   3  -1    0.19    0.63
  -9   3  -1    0.84    0.57
  -9   3  -1    0.14    0.65
  -9   3  -1    0.47    0.52
 -10  -3  -1   21.44    2.37
 -10  -3  -1   19.77    1.70
 -10  -3  -1   18.20    2.19
  10  -3   1   21.56    2.10
  10  -3   1   20.95    1.56
 -10  -3  -1   18.73    2.28
 -10  -3  -1   20.95    1.52
 -10   3  -1   20.71    1.61
  10   3   1   18.79    2.19
  10   3   1   20.16    1.52
  10   3   1   22.05    2.41
 -10   3  -1   23.52    2.31
 -10   3  -1   20.28    1.76
 -10   3  -1   23.54    2.70
 -10   3  -1   20.41    2.02
  11  -3   1    7.58    1.07
  11  -3   1    7.42    1.17
 -11  -3  -1    5.64    0.93
  11  -3   1    7.68    1.53
 -11  -3  -1    5.89    1.56
 -11  -3  -1    5.85    1.11
 -11   3  -1    9.18    1.64
 -11   3  -1    6.04    1.09
  11   3   1    7.70    1.05
 -11   3  -1    8.14    1.10
 -11   3  -1    7.84    1.59
 -11   3  -1    8.38    1.51
 -11   3  -1    7.50    1.57
  12  -3   1    3.58    1.47
 -12  -3  -1    2.71    1.23
  12  -3   1    4.12    0.97
 -12   3  -1    3.26    1.02
 -12   3  -1    1.24    0.95
 -12   3  -1    3.19    1.93
 -12   3  -1    1.82    0.77
 -12  -4   1    8.12    1.77
 -12   4   1   10.56    1.84
  11  -4  -1    0.29    0.58
 -11  -4   1   -0.79    0.41
  11  -4  -1    0.03    0.77
 -11  -4   1    1.05    0.93
 -11  -4   1    0.46    1.02
 -11  -4   1    1.23    1.24
  11   4  -1    0.74    0.56
 -11   4   1    0.00    0.59
 -11   4   1    0.55    0.78
  11   4  -1    0.09    1.03
 -11   4   1    0.44    0.82
 -11   4   1    1.27    0.69
  10  -4  -1   29.92    2.53
  10  -4  -1   28.02    1.95
 -10  -4   1   28.91    2.90
  10  -4  -1   31.13    2.17
 -10  -4   1   30.62    2.85
 -10  -4   1   34.51    2.13
 -10  -4   1   31.39    2.76
 -10   4   1   30.60    2.56
 -10   4   1   26.71    2.37
  10   4  -1   33.07    2.73
 -10   4   1   28.76    2.01
 -10   4   1   29.05    2.04
 -10   4   1   28.59    2.15
  10   4  -1   32.53    1.95
 -10   4   1   27.43    2.42
  -9  -4   1   60.39    3.70
   9  -4  -1   54.23    2.97
  -9  -4   1   62.50    3.97
  -9  -4   1   63.94    3.18
  -9  -4   1   58.51    2.40
   9  -4  -1   48.66    3.38
   9  -4  -1   49.11    4.70
  -9  -4   1   56.62    3.88
  -9   4   1   55.57    3.18
  -9   4   1   57.93    3.08
  -9   4   1   51.47    3.94
  -9   4   1   57.18    3.52
  -9   4   1   58.20    3.90
   9   4  -1   60.29    2.97
   9   4  -1   62.49    3.74
   9   4  -1   59.56    3.92
   8  -4  -1    1.15    0.48
   8  -4  -1    1.07    0.57
   8  -4  -1    0.23    0.61
   8  -4  -1    0.78    0.48
  -8  -4   1    0.71    0.23
  -8  -4   1    0.08    0.68
  -8  -4   1    0.73    0.23
  -8  -4   1    0.26    0.49
  -8   4   1    1.10    0.72
  -8   4   1    0.64    0.65
  -8   4   1    0.35    0.49
   8   4  -1    0.58    0.45
  -8   4   1    0.71    0.49
  -7  -4   1   97.01    3.95
  -7  -4   1  104.86    4.55
  -7  -4   1  101.18    5.21
   7  -4  -1   98.52    4.55
  -7  -4   1   95.66    4.00
   7  -4  -1   98.94    4.45
  -7  -4   1   96.05    5.17
   7  -4  -1   95.82    4.75
   7  -4  -1   98.88    4.38
  -7   4   1   97.71    4.76
  -7   4   1  101.30    4.50
  -7   4   1  101.29    4.87
   7   4  -1   98.49    4.33
   7   4  -1   95.60    4.92
   7   4  -1   97.97    5.18
  -7   4   1  106.00    4.95
   6  -4  -1  179.95    7.58
  -6  -4   1  174.08    7.02
  -6  -4   1  166.77    8.62
  -6  -4   1  174.88    7.07
  -6  -4   1  178.17    7.53
  -6  -4   1  176.41    8.18
   6  -4  -1  182.21    7.40
   6  -4  -1  186.25    7.51
   6   4  -1  175.88    7.36
  -6   4   1  185.98    7.54
   6   4  -1  181.63    7.96
  -6   4   1  194.86    7.89
  -6   4   1  199.95    7.94
   6   4  -1  179.11    8.16
   5  -4  -1    1.41    0.44
  -5  -4   1    3.60    0.82
  -5  -4   1    3.36    0.28
  -5  -4   1    5.14    0.95
   5  -4  -1    1.44    0.53
  -5  -4   1    2.89    0.40
  -5  -4   1    3.66    0.57
   5  -4  -1    1.72    0.40
  -5  -4   1    3.45    0.26
  -5   4   1    1.42    0.49
   5   4  -1    2.82    0.65
  -5   4   1    2.21    0.48
   5   4  -1    4.13    0.88
   5   4  -1    2.98    0.44
  -5   4   1    1.21    0.50
  -5   4   1    1.42    0.48
  -5   4   1    2.30    0.40
  -4  -4   1   10.69    1.08
   4  -4  -1    8.72    0.90
  -4  -4   1   14.78    1.25
   4  -4  -1    9.83    0.83
  -4  -4   1   12.61    0.53
   4  -4  -1   10.62    0.92
   4  -4  -1    9.92    0.83
   4  -4  -1    9.27    0.78
  -4  -4   1   12.88    0.52
  -4  -4   1   13.16    0.89
  -4  -4   1   11.58    0.66
  -4   4   1    9.39    0.86
  -4   4   1   10.67    0.73
   4   4  -1   13.79    0.91
  -4   4   1    9.09    0.87
  -4   4   1    8.09    0.88
  -4   4   1   10.25    0.89
   4   4  -1   12.70    1.03
   4   4  -1   13.17    1.15
   4   4  -1   13.16    0.74
   3  -4  -1   12.80    0.90
  -3  -4   1   13.91    1.10
  -3  -4   1   12.76    0.84
   3  -4  -1   13.78    0.87
   3  -4  -1   13.69    0.93
  -3  -4   1   13.00    1.08
   3  -4  -1   13.32    0.76
  -3  -4   1   11.94    1.02
   3  -4  -1   12.97    0.85
  -3  -4   1   11.99    0.64
  -3  -4   1   11.92    0.88
  -3   4   1   14.86    0.96
   3   4  -1   13.35    1.06
  -3   4   1   13.44    0.86
  -3   4   1   12.61    0.88
  -3   4   1   13.66    0.85
   3   4  -1   11.37    1.06
  -3   4   1   13.67    0.88
  -3   4   1   14.28    0.77
  -3   4   1   13.47    0.89
   3   4  -1   11.83    0.69
  -3   4   1   12.98    0.91
   3   4  -1   11.88    0.92
  -2  -4   1  177.43    6.61
   2  -4  -1  168.60    6.76
   2  -4  -1  168.82    6.87
   2  -4  -1  166.12    6.81
  -2  -4   1  180.84    6.87
  -2  -4   1  174.77    6.62
   2  -4  -1  165.86    6.86
  -2  -4   1  182.15    7.09
  -2  -4   1  171.79    7.33
  -2  -4   1  177.43    7.07
  -2   4   1  166.91    6.76
  -2   4   1  172.20    6.65
   2   4  -1  168.51    7.35
  -2   4   1  167.32    6.83
   2   4  -1  177.16    7.06
   2   4  -1  180.16    6.89
  -2   4   1  170.62    6.77
   2   4  -1  180.59    6.60
   2   4  -1  175.77    6.66
  -2   4   1  158.35    6.80
  -2   4   1  155.44    6.96
   2   4  -1  182.05    6.95
  -2   4   1  168.35    6.87
  -1  -4   1    4.55    0.31
   1  -4  -1    3.71    0.38
   1  -4  -1    3.85    0.35
  -1  -4   1    3.72    0.36
   1  -4  -1    4.29    0.36
   1  -4  -1    4.02    0.26
   1  -4  -1    3.87    0.24
  -1  -4   1    3.85    0.25
  -1  -4   1    3.36    0.39
  -1  -4   1    4.01    0.35
  -1  -4   1    3.77    0.46
  -1  -4   1    4.00    0.42
  -1   4   1    3.99    0.36
   1   4  -1    4.06    0.24
  -1   4   1    4.06    0.37
  -1   4   1    3.86    0.24
   1   4  -1    3.87    0.42
   1   4  -1    3.50    0.36
  -1   4   1    4.05    0.40
   1   4  -1    4.21    0.29
   1   4  -1    2.74    0.32
  -1   4   1    3.51    0.25
   1   4  -1    2.95    0.44
   0  -4   1   72.38    3.01
   0  -4  -1   77.57    3.04
   0  -4  -1   75.38    3.08
   0  -4   1   69.73    3.06
   0  -4   1   73.65    2.99
   0  -4   1   75.18    3.01
   0  -4   1   75.86    2.99
   0  -4  -1   78.92    3.11
   0  -4  -1   75.36    3.00
   0  -4  -1   85.32    3.11
   0  -4   1   71.50    3.05
   0  -4  -1   75.32    2.99
   0  -4   1   73.42    2.97
   0  -4   1   69.11    3.05
   0   4  -1   76.20    3.00
   0   4   1   75.55    3.12
   0   4  -1   74.44    3.01
   0   4  -1   73.73    3.01
   0   4   1   77.02    3.12
   0   4   1   76.39    3.08
   0   4  -1   77.25    2.99
   0   4   1   75.74    3.01
   0   4   1   75.74    3.03
   0   4   1   78.60    3.04
   0   4  -1   75.71    3.07
   0   4   1   75.47    3.00
   0   4  -1   73.22    3.09
   1  -4   1   44.55    1.85
  -1  -4  -1   38.39    1.72
   1  -4   1   46.75    1.81
  -1  -4  -1   39.56    1.84
  -1  -4  -1   34.63    1.90
   1  -4   1   42.36    1.79
  -1  -4  -1   37.31    1.77
  -1  -4  -1   36.59    1.85
  -1  -4  -1   37.76    1.64
   1  -4   1   46.89    1.78
   1  -4   1   44.16    1.71
   1   4   1   37.67    1.71
  -1   4  -1   47.16    1.61
  -1   4  -1   44.86    1.82
   1   4   1   38.16    1.85
   1   4   1   37.61    1.95
   1   4   1   37.55    1.88
  -1   4  -1   46.54    1.72
   1   4   1   37.21    1.64
   1   4   1   37.12    1.62
   1   4   1   36.58    1.78
  -1   4  -1   44.75    1.80
  -1   4  -1   45.11    1.81
  -1   4  -1   47.19    1.76
   2  -4   1  186.94    6.75
  -2  -4  -1  159.16    6.95
   2  -4   1  177.39    6.73
   2  -4   1  179.70    6.78
  -2  -4  -1  159.07    6.80
   2  -4   1  170.51    6.91
  -2  -4  -1  162.48    6.57
  -2  -4  -1  160.65    6.50
  -2  -4  -1  156.99    6.78
  -2   4  -1  171.57    6.80
  -2   4  -1  169.51    6.77
  -2   4  -1  184.76    6.74
  -2   4  -1  181.95    6.75
   2   4   1  165.70    6.53
  -2   4  -1  186.08    6.71
  -2   4  -1  177.61    6.63
   2   4   1  167.10    6.98
  -2   4  -1  180.59    6.74
   2   4   1  156.03    6.55
   2   4   1  159.96    6.82
   2   4   1  151.97    7.23
  -3  -4  -1  335.37   14.10
  -3  -4  -1  353.42   14.16
  -3  -4  -1  359.09   13.51
   3  -4   1  355.26   13.79
  -3  -4  -1  347.79   13.51
  -3  -4  -1  351.72   14.18
  -3  -4  -1  353.43   13.85
   3  -4   1  367.57   13.83
  -3  -4  -1  344.62   14.03
   3  -4   1  370.14   13.86
  -3  -4  -1  334.61   13.51
  -3   4  -1  344.98   13.79
   3   4   1  350.14   14.53
  -3   4  -1  361.69   13.70
  -3   4  -1  358.86   13.85
  -3   4  -1  346.71   13.83
  -3   4  -1  357.31   13.88
  -3   4  -1  365.27   13.85
  -3   4  -1  365.42   13.85
   3   4   1  342.65   13.52
   3   4   1  345.48   13.92
   3   4   1  355.95   13.57
  -3   4  -1  362.62   13.83
   3   4   1  341.66   14.11
  -4  -4  -1   39.88    1.72
  -4  -4  -1   37.83    2.38
   4  -4   1   44.57    1.98
  -4  -4  -1   40.73    1.71
  -4  -4  -1   39.04    1.76
  -4  -4  -1   38.73    2.06
   4  -4   1   41.41    2.05
   4  -4   1   41.64    2.04
   4  -4   1   41.99    2.11
  -4  -4  -1   38.06    2.39
   4  -4   1   46.84    2.22
   4   4   1   39.18    1.81
  -4   4  -1   43.18    1.96
  -4   4  -1   46.23    2.21
  -4   4  -1   40.23    2.38
   4   4   1   40.83    2.39
   4   4   1   37.69    2.05
  -4   4  -1   42.14    2.21
  -4   4  -1   44.08    2.13
  -5  -4  -1   17.61    0.81
   5  -4   1   13.73    1.19
  -5  -4  -1   15.78    1.49
   5  -4   1   12.34    1.21
   5  -4   1   14.58    1.09
   5  -4   1   15.02    1.13
  -5  -4  -1   17.20    0.91
  -5  -4  -1   17.87    1.59
   5  -4   1   14.29    1.04
  -5  -4  -1   19.00    1.23
  -5  -4  -1   17.77    0.84
   5   4   1   20.31    1.64
   5   4   1   16.61    1.34
  -5   4  -1   14.39    1.24
  -5   4  -1   14.20    1.10
  -5   4  -1   14.26    1.27
  -5   4  -1   13.84    1.19
   6  -4   1   61.38    3.02
   6  -4   1   56.51    3.12
  -6  -4  -1   60.38    2.56
   6  -4   1   61.22    2.91
  -6  -4  -1   64.46    3.08
  -6  -4  -1   62.51    3.57
   6  -4   1   62.01    3.30
  -6  -4  -1   58.41    2.78
  -6  -4  -1   61.58    2.62
  -6  -4  -1   63.43    3.63
   6  -4   1   63.14    2.97
  -6   4  -1   61.40    3.04
   6   4   1   63.18    3.37
  -6   4  -1   61.83    3.33
  -6   4  -1   62.04    3.20
   6   4   1   62.82    2.78
   6   4   1   63.36    3.60
  -6   4  -1   60.65    3.28
   7  -4   1  100.07    4.59
   7  -4   1  103.87    4.89
   7  -4   1   99.52    4.51
  -7  -4  -1  105.05    5.35
   7  -4   1   98.03    4.49
  -7  -4  -1  103.20    5.32
  -7  -4  -1  104.88    4.09
  -7  -4  -1  101.14    4.67
  -7  -4  -1  100.86    4.16
  -7   4  -1   92.90    4.77
   7   4   1   98.59    5.02
  -7   4  -1  103.12    5.01
   7   4   1  101.26    4.35
  -7   4  -1   97.14    4.59
  -7   4  -1   97.36    4.61
   7   4   1  106.53    5.35
  -7   4  -1   99.31    4.57
  -7   4  -1  101.07    5.02
   8  -4   1    0.93    0.68
   8  -4   1    0.92    0.51
  -8  -4  -1    0.58    0.65
   8  -4   1    0.72    0.52
  -8  -4  -1    0.46    0.78
   8  -4   1    0.70    0.48
  -8   4  -1    0.69    0.53
  -8   4  -1    0.22    0.59
  -8   4  -1    0.32    0.62
   8   4   1    0.36    0.37
  -8   4  -1    1.54    0.59
  -8   4  -1    0.99    0.66
  -8   4  -1    0.68    0.51
  -9  -4  -1    3.68    1.76
  -9  -4  -1    2.60    0.75
   9  -4   1    1.93    1.24
   9  -4   1    3.60    0.77
  -9  -4  -1    3.29    1.21
  -9  -4  -1    3.01    1.09
  -9   4  -1    3.37    0.84
  -9   4  -1    3.44    1.48
  -9   4  -1    4.79    1.75
  -9   4  -1    4.19    0.80
  -9   4  -1    3.74    1.05
   9   4   1    3.80    1.12
   9   4   1    3.89    1.27
  -9   4  -1    1.71    0.99
 -10  -4  -1    4.48    1.23
 -10  -4  -1    4.59    0.92
  10  -4   1    4.43    0.91
 -10  -4  -1    4.21    0.74
 -10  -4  -1    5.41    1.43
 -10  -4  -1    4.43    1.36
  10  -4   1    3.99    1.15
  10  -4   1    3.43    0.79
 -10   4  -1    3.81    1.09
  10   4   1    5.12    0.83
 -10   4  -1    3.19    1.01
  10   4   1    6.03    1.35
 -10   4  -1    4.19    0.93
 -10   4  -1    3.99    0.90
 -10   4  -1    4.59    0.90
 -10   4  -1    3.30    1.00
  10   4   1    4.73    1.36
  11  -4   1   24.11    1.73
  11  -4   1   21.03    2.26
 -11  -4  -1   20.91    2.58
 -11  -4  -1   26.57    2.92
 -11  -4  -1   23.94    2.61
  11  -4   1   19.57    1.77
 -11  -4  -1   21.27    1.85
 -11   4  -1   20.58    1.80
 -11   4  -1   22.39    1.77
 -11   4  -1   19.88    2.17
  11   4   1   21.92    2.83
  11   4   1   19.93    2.17
 -11   4  -1   22.34    2.26
 -11   4  -1   21.76    2.35
 -11  -5   1    7.91    1.68
 -11  -5   1   10.66    2.05
  11  -5  -1    9.45    1.46
  11  -5  -1    8.36    1.32
 -11  -5   1    9.86    1.87
 -11   5   1    9.08    1.54
  11   5  -1   10.07    1.86
 -11   5   1    9.60    1.37
 -11   5   1    8.76    1.59
 -11   5   1   10.54    1.72
 -10  -5   1   17.93    2.54
  10  -5  -1   18.29    1.59
 -10  -5   1   20.73    2.19
 -10  -5   1   19.35    1.62
  10  -5  -1   19.99    1.72
 -10  -5   1   19.36    2.31
 -10   5   1   16.66    1.88
 -10   5   1   17.56    1.98
 -10   5   1   18.70    1.64
 -10   5   1   16.73    1.90
 -10   5   1   20.43    1.77
  10   5  -1   19.81    2.15
  10   5  -1   19.88    1.47
 -10   5   1   19.92    1.64
  -9  -5   1   40.38    3.10
  -9  -5   1   37.66    3.19
   9  -5  -1   40.75    2.45
   9  -5  -1   42.37    3.21
  -9  -5   1   43.22    3.78
  -9  -5   1   43.02    2.54
   9  -5  -1   45.91    2.67
  -9   5   1   40.58    3.15
   9   5  -1   47.02    3.16
  -9   5   1   41.36    2.61
   9   5  -1   40.28    3.22
  -9   5   1   42.49    2.88
   9   5  -1   40.81    3.11
  -9   5   1   46.38    3.01
  -9   5   1   45.51    2.59
  -8  -5   1  135.58    6.76
   8  -5  -1  128.09    5.90
   8  -5  -1  131.16    6.19
  -8  -5   1  131.24    5.87
   8  -5  -1  126.34    5.71
  -8  -5   1  132.87    6.67
   8  -5  -1  132.27    5.83
  -8   5   1  134.72    6.23
  -8   5   1  133.05    5.87
  -8   5   1  135.44    6.24
  -8   5   1  129.03    5.87
  -8   5   1  132.77    6.28
   8   5  -1  129.33    6.71
  -8   5   1  127.58    5.92
   8   5  -1  131.60    6.44
   8   5  -1  131.02    5.64
   7  -5  -1   10.68    0.99
   7  -5  -1   11.03    1.17
  -7  -5   1    9.13    1.49
  -7  -5   1   11.55    1.09
  -7  -5   1   10.79    1.60
   7  -5  -1   10.90    1.28
   7  -5  -1    9.43    1.26
   7   5  -1    9.58    1.43
  -7   5   1    9.28    1.04
   7   5  -1   10.00    1.56
   7   5  -1   10.88    0.92
  -7   5   1   10.22    1.23
  -7   5   1   11.02    1.28
  -7   5   1   10.71    1.29
   6  -5  -1  342.71   13.34
  -6  -5   1  316.35   13.24
   6  -5  -1  344.96   13.96
   6  -5  -1  343.92   13.12
   6  -5  -1  337.55   13.26
  -6  -5   1  320.27   13.89
  -6  -5   1  311.13   13.88
  -6   5   1  361.78   13.58
  -6   5   1  337.17   13.24
   6   5  -1  321.42   13.64
   6   5  -1  325.08   13.02
   6   5  -1  312.94   13.86
  -6   5   1  346.32   13.52
  -6   5   1  307.88   13.80
   5  -5  -1   25.59    1.45
   5  -5  -1   26.48    1.48
  -5  -5   1   21.17    1.17
  -5  -5   1   18.06    1.33
  -5  -5   1   19.45    1.68
   5  -5  -1   25.98    1.32
  -5  -5   1   18.88    1.67
   5   5  -1   18.00    1.63
  -5   5   1   26.00    1.54
   5   5  -1   20.10    1.18
   5   5  -1   19.87    1.58
   4  -5  -1   19.41    1.41
   4  -5  -1   23.68    1.39
  -4  -5   1   25.60    1.10
   4  -5  -1   22.73    1.37
  -4  -5   1   25.57    1.74
  -4  -5   1   26.01    1.40
  -4  -5   1   27.57    1.79
   4  -5  -1   22.08    1.24
   4   5  -1   25.26    1.69
  -4   5   1   19.88    1.41
  -4   5   1   21.67    1.22
  -4   5   1   22.27    1.36
  -4   5   1   22.77    1.38
   4   5  -1   25.40    1.57
   4   5  -1   26.30    1.44
  -4   5   1   20.43    1.38
   4   5  -1   25.33    1.19
  -3  -5   1   48.64    2.43
  -3  -5   1   52.99    2.18
   3  -5  -1   42.78    2.12
  -3  -5   1   49.41    2.46
  -3  -5   1   49.10    1.83
   3  -5  -1   39.41    2.13
   3  -5  -1   40.18    2.08
  -3  -5   1   47.91    1.76
  -3   5   1   41.64    1.87
   3   5  -1   48.88    1.90
  -3   5   1   39.18    2.13
   3   5  -1   49.01    2.20
   3   5  -1   50.24    2.28
  -3   5   1   37.97    2.00
  -3   5   1   40.45    1.98
  -3   5   1   41.03    2.09
   3   5  -1   47.10    1.75
  -3   5   1   38.33    2.08
   3   5  -1   48.15    2.40
  -3   5   1   39.61    2.01
   2  -5  -1   17.83    0.88
  -2  -5   1   15.19    0.71
  -2  -5   1   13.69    1.06
   2  -5  -1   16.44    0.97
  -2  -5   1   13.50    1.03
  -2  -5   1   14.11    0.92
  -2  -5   1   13.79    0.72
   2  -5  -1   17.38    0.96
   2  -5  -1   17.84    0.90
  -2   5   1   17.41    0.97
   2   5  -1   14.92    0.73
   2   5  -1   13.73    1.11
  -2   5   1   17.83    0.88
  -2   5   1   17.01    0.96
   2   5  -1   14.12    0.94
  -2   5   1   18.09    1.02
  -2   5   1   17.18    0.73
  -2   5   1   18.50    0.82
   2   5  -1   14.34    0.72
  -2   5   1   16.81    0.88
   2   5  -1   13.88    1.06
   1  -5  -1   63.53    2.84
  -1  -5   1   67.16    2.71
  -1  -5   1   67.06    2.77
   1  -5  -1   65.49    2.78
  -1  -5   1   70.15    2.90
  -1  -5   1   68.07    2.66
  -1  -5   1   67.35    2.87
  -1  -5   1   71.24    2.96
   1  -5  -1   61.33    2.63
   1  -5  -1   66.20    2.78
   1  -5  -1   65.43    2.79
   1  -5  -1   64.59    2.64
  -1  -5   1   65.83    2.83
  -1   5   1   65.71    2.86
  -1   5   1   62.05    2.80
  -1   5   1   63.97    2.61
  -1   5   1   66.15    2.81
  -1   5   1   63.65    2.75
   1   5  -1   69.79    2.89
  -1   5   1   63.47    2.69
   1   5  -1   71.36    2.73
  -1   5   1   65.39    2.79
   1   5  -1   70.78    2.81
   1   5  -1   69.02    2.64
   1   5  -1   68.39    3.00
   0  -5  -1  107.61    4.24
   0  -5  -1  103.83    4.13
   0  -5  -1  108.48    4.25
   0  -5   1  107.21    4.23
   0  -5   1  102.38    4.16
   0  -5   1  102.03    4.10
   0  -5   1  104.21    4.13
   0  -5  -1   99.90    4.17
   0  -5  -1  108.69    4.27
   0  -5   1  115.21    4.28
   0  -5  -1  103.14    4.16
   0  -5   1  105.67    4.22
   0  -5   1  104.23    4.15
   0  -5  -1  102.60    4.12
   0   5   1  103.54    4.17
   0   5  -1  104.04    4.15
   0   5  -1  105.32    4.13
   0   5   1  106.48    4.29
   0   5  -1   88.17    4.22
   0   5  -1  107.80    4.14
   0   5   1  102.58    4.17
   0   5  -1  110.16    4.29
   0   5   1  107.60    4.17
   0   5  -1  101.19    4.15
   0   5   1  100.84    4.23
   0   5   1  103.65    4.14
   0   5  -1  104.34    4.23
  -1  -5  -1   40.83    1.70
  -1  -5  -1   39.54    1.72
   1  -5   1   35.79    1.76
   1  -5   1   36.24    1.68
   1  -5   1   37.66    1.74
   1  -5   1   37.34    1.73
  -1  -5  -1   41.96    1.60
  -1  -5  -1   42.03    1.94
  -1  -5  -1   40.40    1.82
   1  -5   1   37.21    1.63
   1  -5   1   37.00    1.71
  -1  -5  -1   40.30    1.82
   1   5   1   41.08    1.86
  -1   5  -1   36.17    1.78
   1   5   1   42.17    1.98
  -1   5  -1   34.24    1.71
   1   5   1   40.54    1.84
   1   5   1   40.08    1.59
  -1   5  -1   35.52    1.65
   1   5   1   41.09    1.69
  -1   5  -1   35.86    1.64
   1   5   1   43.56    1.78
  -1   5  -1   35.82    1.70
  -1   5  -1   35.69    1.73
   1   5   1   40.05    1.57
  -2  -5  -1  294.32   11.13
  -2  -5  -1  280.02   11.40
  -2  -5  -1  289.25   11.22
   2  -5   1  294.50   11.30
  -2  -5  -1  300.40   11.71
   2  -5   1  302.82   11.41
   2  -5   1  289.92   11.44
   2  -5   1  283.22   11.38
  -2  -5  -1  275.85   11.61
  -2  -5  -1  285.52   11.48
   2  -5   1  293.02   11.27
   2  -5   1  296.35   11.50
  -2   5  -1  290.67   11.47
  -2   5  -1  296.51   11.24
  -2   5  -1  284.71   11.38
   2   5   1  275.98   11.75
   2   5   1  290.34   11.51
  -2   5  -1  305.15   11.30
   2   5   1  285.68   11.46
  -2   5  -1  296.35   11.23
  -2   5  -1  295.06   11.43
  -2   5  -1  304.32   11.36
   2   5   1  282.08   11.19
   2   5   1  294.09   11.13
  -3  -5  -1    3.83    0.27
  -3  -5  -1    3.48    0.31
  -3  -5  -1    4.83    0.77
  -3  -5  -1    4.12    0.77
   3  -5   1    5.38    0.55
   3  -5   1    4.69    0.53
   3  -5   1    4.33    0.46
  -3  -5  -1    5.11    0.56
   3  -5   1    4.15    0.54
  -3   5  -1    4.89    0.49
  -3   5  -1    4.48    0.51
  -3   5  -1    4.89    0.55
   3   5   1    3.37    0.52
  -3   5  -1    4.39    0.39
  -3   5  -1    4.78    0.53
   3   5   1    3.72    0.29
   3   5   1    4.11    0.32
   3   5   1    4.37    0.58
  -3   5  -1    5.20    0.49
  -3   5  -1    5.46    0.54
   3   5   1    3.63    0.66
  -4  -5  -1  496.77   19.12
   4  -5   1  459.37   18.57
  -4  -5  -1  481.96   18.23
   4  -5   1  456.94   18.58
   4  -5   1  477.35   18.50
  -4  -5  -1  486.48   18.21
  -4  -5  -1  492.50   18.68
  -4  -5  -1  488.34   18.21
  -4  -5  -1  487.86   19.13
  -4   5  -1  477.31   18.65
  -4   5  -1  467.81   18.49
   4   5   1  479.84   19.06
  -4   5  -1  469.01   18.63
   4   5   1  469.98   18.80
  -4   5  -1  461.32   18.72
   4   5   1  481.99   18.31
   4   5   1  478.38   18.22
  -4   5  -1  457.92   18.58
  -5  -5  -1    1.90    0.71
  -5  -5  -1    1.93    0.32
  -5  -5  -1    1.84    0.49
   5  -5   1    2.72    0.57
   5  -5   1    1.88    0.46
  -5  -5  -1    1.83    0.25
   5  -5   1    2.15    0.56
  -5  -5  -1    2.33    0.74
  -5  -5  -1    2.29    0.26
   5  -5   1    2.02    0.50
   5   5   1    2.06    0.66
  -5   5  -1    2.01    0.53
  -5   5  -1    3.04    0.63
   5   5   1    2.03    0.35
  -5   5  -1    2.65    0.60
   5   5   1    3.30    0.85
  -5   5  -1    2.33    0.57
  -6  -5  -1    0.03    0.54
  -6  -5  -1    0.26    0.24
   6  -5   1    2.09    0.54
  -6  -5  -1    0.15    0.62
  -6  -5  -1    0.76    0.45
   6  -5   1    1.34    0.49
  -6  -5  -1    0.57    0.19
   6  -5   1    2.00    0.65
   6  -5   1    1.26    0.44
  -6  -5  -1    0.46    0.20
   6   5   1    0.49    0.29
   6   5   1    0.55    0.67
  -6   5  -1    2.80    0.71
   6   5   1   -0.04    0.53
  -6   5  -1    1.84    0.59
  -6   5  -1    2.26    0.66
  -6   5  -1    1.75    0.55
  -6   5  -1    1.18    0.49
   7  -5   1   28.63    1.82
   7  -5   1   30.81    1.80
  -7  -5  -1   29.52    1.34
  -7  -5  -1   30.05    1.92
   7  -5   1   29.36    2.01
  -7  -5  -1   28.82    2.40
  -7  -5  -1   27.99    1.36
   7  -5   1   30.81    1.90
  -7  -5  -1   24.83    2.29
  -7   5  -1   29.95    1.90
  -7   5  -1   29.52    1.88
   7   5   1   30.82    2.29
   7   5   1   29.96    2.41
  -7   5  -1   29.50    1.90
  -7   5  -1   30.38    2.08
  -7   5  -1   30.64    2.19
   7   5   1   29.20    1.60
  -7   5  -1   30.11    2.12
  -8  -5  -1    9.56    1.69
   8  -5   1    8.81    0.99
  -8  -5  -1    8.05    0.54
  -8  -5  -1    7.89    1.50
   8  -5   1    9.80    1.29
  -8  -5  -1    7.01    0.56
   8  -5   1    8.02    1.04
  -8  -5  -1    9.96    1.15
   8  -5   1    8.51    1.09
  -8   5  -1    7.84    1.28
   8   5   1    6.11    1.21
   8   5   1    7.76    0.81
  -8   5  -1    7.97    1.07
  -8   5  -1    7.55    1.29
   8   5   1    7.83    1.55
  -8   5  -1    7.22    1.21
  -8   5  -1    6.86    1.00
  -9  -5  -1   16.96    2.19
  -9  -5  -1   18.77    1.63
   9  -5   1   17.06    1.53
   9  -5   1   16.93    1.48
   9  -5   1   17.12    1.48
  -9  -5  -1   18.08    2.04
   9   5   1   20.75    2.10
  -9   5  -1   15.88    1.47
  -9   5  -1   18.38    1.59
   9   5   1   17.67    2.10
   9   5   1   17.90    1.29
  -9   5  -1   16.24    1.83
  -9   5  -1   17.57    2.09
  -9   5  -1   15.96    1.52
  10  -5   1   68.87    3.73
 -10  -5  -1   61.12    4.56
 -10  -5  -1   67.89    4.65
 -10  -5  -1   66.14    3.73
 -10  -5  -1   66.62    3.33
 -10  -5  -1   67.16    4.58
  10  -5   1   78.84    4.28
  10  -5   1   69.39    3.96
 -10   5  -1   76.22    4.26
 -10   5  -1   72.53    3.78
 -10   5  -1   79.09    4.40
  10   5   1   66.49    4.36
 -10   5  -1   72.23    4.26
  10   5   1   69.83    4.66
  10   5   1   70.38    3.37
 -10   5  -1   69.86    3.81
 -11  -5  -1    0.12    0.93
 -11  -5  -1    0.22    0.91
 -11  -5  -1   -0.63    0.67
  11  -5   1    0.30    0.66
  11  -5   1    0.09    0.59
 -11  -5  -1    0.62    0.98
  11   5   1   -0.03    0.93
 -11   5  -1    1.02    0.87
 -11   5  -1   -0.09    0.60
 -11   5  -1   -0.21    0.71
 -11   5  -1    0.26    0.79
 -11   5  -1    0.09    0.55
 -11  -6   1    0.50    1.08
  11  -6  -1    0.47    0.65
 -11  -6   1   -0.05    0.79
 -11  -6   1    0.69    1.05
  11  -6  -1   -0.69    0.52
  11   6  -1   -0.17    0.89
 -11   6   1   -0.42    0.83
 -11   6   1    0.50    0.80
 -11   6   1    0.51    0.66
 -11   6   1    0.30    0.64
 -11   6   1    0.51    0.93
 -10  -6   1   81.19    4.12
  10  -6  -1   82.03    4.27
 -10  -6   1   84.43    4.90
  10  -6  -1   80.40    4.11
 -10  -6   1   84.61    5.28
 -10  -6   1   82.44    5.15
 -10   6   1   79.61    4.48
 -10   6   1   77.00    4.14
 -10   6   1   80.23    4.54
 -10   6   1   80.95    4.60
  10   6  -1   78.43    4.85
 -10   6   1   79.18    4.24
  10   6  -1   81.28    3.82
 -10   6   1   80.20    4.12
  -9  -6   1  124.41    5.70
  -9  -6   1  120.23    6.60
  -9  -6   1  121.14    6.65
   9  -6  -1  127.96    5.61
   9  -6  -1  125.20    5.67
  -9   6   1  130.00    6.08
  -9   6   1  121.43    5.73
  -9   6   1  121.71    6.03
   9   6  -1  119.23    6.60
  -9   6   1  124.56    5.74
   9   6  -1  125.25    5.40
  -9   6   1  118.55    6.08
   9   6  -1  122.77    6.40
   8  -6  -1    7.33    1.04
  -8  -6   1    5.59    1.38
  -8  -6   1    7.30    1.04
   8  -6  -1    6.73    0.89
   8  -6  -1    7.70    1.05
  -8   6   1    5.63    0.94
  -8   6   1    8.67    1.25
  -8   6   1    6.08    0.95
   8   6  -1    6.69    1.35
   8   6  -1    6.41    0.81
  -8   6   1    6.36    1.08
  -8   6   1    8.00    1.19
   8   6  -1    5.40    1.39
   7  -6  -1  162.85    6.96
   7  -6  -1  169.38    7.21
  -7  -6   1  165.91    7.13
   7  -6  -1  172.06    7.15
  -7  -6   1  164.74    7.90
  -7  -6   1  156.45    7.78
  -7   6   1  165.79    7.41
  -7   6   1  175.41    7.39
  -7   6   1  163.05    7.18
   7   6  -1  166.69    6.85
   7   6  -1  156.63    7.56
  -7   6   1  166.92    7.13
  -7   6   1  171.94    7.39
   7   6  -1  166.97    7.89
  -6  -6   1   16.41    1.81
  -6  -6   1   16.95    1.11
   6  -6  -1   21.83    1.54
   6  -6  -1   20.14    1.46
  -6  -6   1   19.49    1.90
   6  -6  -1   20.08    1.29
  -6  -6   1   19.15    1.40
  -6   6   1   22.74    1.63
   6   6  -1   18.20    1.17
  -6   6   1   23.53    1.59
   6   6  -1   20.38    1.85
   6   6  -1   17.43    1.63
  -6   6   1   22.51    1.55
  -5  -6   1   62.84    3.55
   5  -6  -1   69.58    3.18
   5  -6  -1   68.81    3.15
   5  -6  -1   69.37    2.99
  -5  -6   1   65.39    3.11
  -5  -6   1   63.72    3.55
  -5  -6   1   56.74    2.95
   5   6  -1   64.33    3.38
  -5   6   1   67.12    3.17
   5   6  -1   63.79    2.84
   5   6  -1   66.99    3.59
  -5   6   1   62.45    2.99
  -5   6   1   67.79    3.20
  -5   6   1   67.44    3.16
  -4  -6   1   18.81    1.31
   4  -6  -1   24.93    1.41
  -4  -6   1   17.99    1.54
   4  -6  -1   24.34    1.44
   4  -6  -1   24.78    1.42
  -4  -6   1   19.28    1.01
  -4  -6   1   18.45    1.56
   4  -6  -1   23.91    1.27
   4   6  -1   19.87    1.10
   4   6  -1   19.98    1.58
  -4   6   1   24.52    1.27
  -4   6   1   23.95    1.14
  -4   6   1   26.25    1.36
  -4   6   1   25.33    1.43
  -4   6   1   27.81    1.51
  -4   6   1   24.97    1.35
   4   6  -1   18.76    1.46
   3  -6  -1  237.55    9.83
  -3  -6   1  248.76   10.13
  -3  -6   1  252.12    9.82
   3  -6  -1  252.48    9.71
   3  -6  -1  239.91    9.79
  -3  -6   1  246.69    9.43
  -3  -6   1  245.85    9.45
   3  -6  -1  233.31    9.74
   3  -6  -1  236.32   10.06
  -3  -6   1  260.07   10.20
   3   6  -1  253.17    9.94
   3   6  -1  249.41    9.88
  -3   6   1  241.29    9.69
  -3   6   1  247.18    9.79
  -3   6   1  227.77    9.62
  -3   6   1  232.46    9.74
   3   6  -1  250.65    9.52
  -3   6   1  247.23    9.50
   3   6  -1  258.87   10.14
   3   6  -1  253.74    9.41
  -2  -6   1   57.13    2.32
  -2  -6   1   55.96    2.78
   2  -6  -1   61.13    2.53
  -2  -6   1   56.52    2.36
   2  -6  -1   60.31    2.35
  -2  -6   1   54.13    2.94
  -2  -6   1   57.60    2.57
  -2  -6   1   53.70    2.57
   2  -6  -1   59.94    2.44
  -2  -6   1   56.45    2.74
   2  -6  -1   60.22    2.64
   2  -6  -1   59.63    2.57
   2   6  -1   54.25    2.31
  -2   6   1   60.97    2.67
  -2   6   1   53.22    2.57
   2   6  -1   49.44    2.86
   2   6  -1   56.12    2.35
  -2   6   1   59.13    2.53
   2   6  -1   56.72    2.63
  -2   6   1   62.04    2.34
  -2   6   1   57.83    2.57
   2   6  -1   57.44    2.62
  -2   6   1   60.15    2.35
   2   6  -1   54.81    2.86
   1  -6  -1   56.24    2.47
  -1  -6   1   65.16    2.51
   1  -6  -1   58.23    2.68
  -1  -6   1   58.37    2.77
  -1  -6   1   63.78    2.57
  -1  -6   1   62.37    2.69
   1  -6  -1   59.34    2.72
  -1  -6   1   64.00    2.73
  -1  -6   1   62.70    2.69
   1  -6  -1   58.75    2.63
  -1  -6   1   63.35    2.70
   1  -6  -1   59.62    2.43
   1   6  -1   61.29    2.70
   1   6  -1   59.99    2.57
  -1   6   1   61.61    2.68
  -1   6   1   56.53    2.73
  -1   6   1   62.96    2.43
   1   6  -1   63.79    2.47
  -1   6   1   62.49    2.56
   1   6  -1   61.57    2.49
  -1   6   1   60.19    2.59
   1   6  -1   61.37    2.63
   0  -6   1   19.90    0.99
   0  -6  -1   22.96    1.13
   0  -6  -1   22.85    1.05
   0  -6  -1   23.40    1.13
   0  -6   1   19.31    0.95
   0  -6  -1   22.73    1.01
   0  -6   1   20.05    1.03
   0  -6   1   19.98    1.01
   0  -6  -1   23.05    1.07
   0  -6  -1   22.90    0.99
   0  -6   1   18.90    1.06
   0  -6   1   19.07    1.19
   0  -6   1   18.45    1.06
   0   6   1   22.39    1.17
   0   6  -1   19.01    1.01
   0   6  -1   19.68    0.99
   0   6  -1   20.48    1.00
   0   6   1   22.32    1.04
   0   6   1   22.63    1.02
   0   6   1   22.54    1.12
   0   6   1   23.84    1.07
   0   6   1   24.15    1.07
   0   6  -1   18.82    1.07
   0   6   1   23.21    1.19
   0   6  -1   19.52    1.01
   0   6  -1   19.15    1.11
   1  -6   1   65.51    2.84
   1  -6   1   64.57    2.93
  -1  -6  -1   71.56    2.89
  -1  -6  -1   71.68    2.97
  -1  -6  -1   69.99    3.08
   1  -6   1   62.85    2.93
  -1  -6  -1   69.62    2.98
   1  -6   1   64.87    2.89
   1  -6   1   66.18    2.77
  -1  -6  -1   71.23    2.75
   1  -6   1   67.20    2.90
  -1  -6  -1   70.84    2.86
  -1   6  -1   62.58    3.00
   1   6   1   68.43    2.74
   1   6   1   68.93    2.92
   1   6   1   67.91    2.84
  -1   6  -1   67.61    2.81
   1   6   1   70.57    3.00
   1   6   1   68.79    3.15
  -1   6  -1   67.85    2.90
   1   6   1   71.37    2.71
  -1   6  -1   64.20    2.85
  -1   6  -1   66.42    2.82
   2  -6   1  129.18    5.05
  -2  -6  -1  124.94    5.29
  -2  -6  -1  126.25    4.94
   2  -6   1  132.80    5.20
  -2  -6  -1  121.35    5.21
   2  -6   1  131.81    5.06
   2  -6   1  134.00    5.22
  -2  -6  -1  123.18    5.05
  -2  -6  -1  123.40    5.49
   2  -6   1  125.97    5.27
   2   6   1  122.99    5.57
  -2   6  -1  130.15    5.04
  -2   6  -1  125.56    5.04
  -2   6  -1  128.65    5.26
  -2   6  -1  124.51    5.20
   2   6   1  132.11    5.36
  -2   6  -1  134.99    4.98
   2   6   1  122.50    5.42
   2   6   1  124.40    5.03
   2   6   1  123.38    5.27
  -2   6  -1  127.72    5.17
  -2   6  -1  131.75    5.21
   2   6   1  126.04    4.93
   3  -6   1   92.58    3.87
   3  -6   1   94.79    3.99
   3  -6   1   95.94    3.98
  -3  -6  -1   90.26    3.64
  -3  -6  -1   86.77    4.26
  -3  -6  -1   90.18    3.56
  -3  -6  -1   89.30    4.25
  -3  -6  -1   91.59    4.00
   3  -6   1   92.23    3.92
  -3   6  -1   90.77    3.87
   3   6   1   92.11    3.61
  -3   6  -1   92.56    3.87
  -3   6  -1   88.38    3.70
  -3   6  -1   94.47    3.90
   3   6   1   88.20    4.22
  -3   6  -1   95.14    3.94
  -3   6  -1   92.07    3.97
   3   6   1   88.06    3.61
   3   6   1   90.12    4.04
  -3   6  -1   90.39    3.79
   4  -6   1  267.86   10.32
  -4  -6  -1  242.73   10.75
   4  -6   1  268.27   10.23
  -4  -6  -1  248.21    9.89
  -4  -6  -1  250.96    9.87
  -4  -6  -1  242.68   10.72
   4  -6   1  271.20   10.35
  -4  -6  -1  247.44   10.35
  -4  -6  -1  253.52    9.87
   4   6   1  248.74   10.49
  -4   6  -1  249.03   10.55
  -4   6  -1  277.89   10.34
  -4   6  -1  262.95   10.32
  -4   6  -1  292.84   10.33
   4   6   1  250.21    9.96
  -4   6  -1  255.33   10.20
   4   6   1  243.94    9.88
   4   6   1  247.42   10.72
  -5  -6  -1   86.48    3.24
   5  -6   1   72.81    3.66
  -5  -6  -1   89.61    4.34
   5  -6   1   77.07    3.60
  -5  -6  -1   85.88    3.24
  -5  -6  -1   89.56    4.34
  -5  -6  -1   87.50    3.29
   5  -6   1   78.19    3.72
  -5  -6  -1   92.85    3.87
   5   6   1   86.37    4.27
   5   6   1   84.53    3.40
   5   6   1   80.36    3.99
  -5   6  -1   73.16    3.71
  -5   6  -1   74.69    3.73
  -5   6  -1   74.96    3.52
  -5   6  -1   73.87    3.79
  -5   6  -1   74.65    3.69
  -6  -6  -1   11.94    0.63
  -6  -6  -1   12.55    1.51
  -6  -6  -1   12.31    0.62
  -6  -6  -1   13.67    1.19
   6  -6   1   10.60    1.09
  -6  -6  -1   12.08    0.74
   6  -6   1   12.84    1.25
  -6  -6  -1   11.21    1.44
   6  -6   1   12.19    1.02
   6   6   1   12.66    1.50
   6   6   1   13.01    0.85
  -6   6  -1   12.40    1.25
  -6   6  -1   13.40    1.17
  -6   6  -1   10.63    1.12
   6   6   1   13.48    1.42
   7  -6   1    1.67    0.59
  -7  -6  -1    1.71    0.22
  -7  -6  -1    1.80    0.82
   7  -6   1    1.90    0.62
  -7  -6  -1    2.61    0.96
  -7  -6  -1    1.70    0.21
   7  -6   1    1.98    0.55
  -7  -6  -1    1.12    0.57
  -7   6  -1    1.74    0.58
   7   6   1    2.13    0.92
   7   6   1    1.48    0.81
   7   6   1    2.02    0.44
  -7   6  -1    2.38    0.76
  -7   6  -1    2.28    0.72
  -7   6  -1    1.87    0.64
   8  -6   1   11.82    1.19
  -8  -6  -1   16.06    1.40
  -8  -6  -1   14.97    1.93
  -8  -6  -1   12.63    2.23
   8  -6   1   13.63    1.39
   8  -6   1   11.99    1.22
  -8   6  -1   12.73    1.28
  -8   6  -1   11.43    1.66
  -8   6  -1   13.90    1.34
   8   6   1   13.13    1.67
  -8   6  -1   10.70    1.39
   8   6   1   13.07    1.74
  -8   6  -1   13.05    1.31
   8   6   1   13.30    1.00
  -8   6  -1   12.00    1.43
  -9  -6  -1    7.19    1.13
   9  -6   1    9.03    1.19
  -9  -6  -1    7.40    1.51
  -9  -6  -1    6.69    1.55
   9  -6   1   10.04    1.22
  -9   6  -1    8.32    1.38
  -9   6  -1    9.31    1.27
  -9   6  -1    7.97    1.39
   9   6   1    6.31    1.54
   9   6   1    8.20    0.88
  -9   6  -1    9.55    1.26
   9   6   1    7.74    1.48
 -10  -6  -1    2.71    1.23
 -10  -6  -1    2.60    0.80
  10  -6   1    2.77    0.81
 -10  -6  -1    3.48    1.25
  10  -6   1    3.47    0.88
 -10  -6  -1    2.11    1.17
  10  -6   1    1.93    0.73
 -10   6  -1    1.72    0.89
  10   6   1    2.11    1.16
 -10   6  -1    3.29    1.00
 -10   6  -1    1.52    0.74
  10   6   1    1.68    0.86
 -10   6  -1    1.94    0.78
 -10   6  -1    2.88    1.01
  10   6   1    4.66    1.34
 -10   6  -1    3.16    0.86
 -11  -6  -1   42.37    2.73
 -11  -6  -1   40.58    3.34
  11  -6   1   42.77    2.67
  11  -6   1   39.77    2.69
 -11  -6  -1   47.35    3.89
 -11   6  -1   41.98    2.76
 -11   6  -1   38.20    3.06
  11   6   1   42.02    3.43
 -11   6  -1   36.31    3.23
 -11   6  -1   42.74    3.17
 -11   6  -1   41.70    2.72
  11  -7  -1    0.60    0.70
 -11  -7   1   -0.01    0.87
 -11  -7   1    1.37    1.24
 -11  -7   1   -0.07    0.89
  11  -7  -1   -0.20    0.59
  11   7  -1    0.26    0.90
 -11   7   1   -0.02    0.58
 -11   7   1    0.75    0.74
 -11   7   1   -0.61    0.58
 -10  -7   1    3.09    1.24
 -10  -7   1    3.38    1.25
  10  -7  -1    4.01    0.87
  10  -7  -1    3.04    0.91
 -10  -7   1    2.76    1.24
 -10  -7   1    3.55    0.86
  10   7  -1    3.41    1.24
  10   7  -1    3.47    0.68
 -10   7   1    2.58    1.00
 -10   7   1    3.81    1.04
 -10   7   1    3.18    0.85
 -10   7   1    3.87    0.99
 -10   7   1    3.08    0.91
 -10   7   1    3.35    1.03
   9  -7  -1   79.53    4.25
   9  -7  -1   85.19    4.10
  -9  -7   1   84.67    5.06
  -9  -7   1   84.18    5.20
  -9  -7   1   81.43    4.17
   9  -7  -1   79.03    4.19
  -9   7   1   80.38    4.62
  -9   7   1   88.92    4.38
  -9   7   1   79.76    4.44
  -9   7   1   83.97    4.52
  -9   7   1   82.51    4.42
   9   7  -1   86.82    4.89
   9   7  -1   87.07    5.22
  -9   7   1   87.30    4.25
   9   7  -1   84.41    3.85
  -8  -7   1   28.45    2.61
  -8  -7   1   27.72    1.92
   8  -7  -1   27.13    1.93
   8  -7  -1   28.57    1.83
  -8  -7   1   29.71    2.55
  -8   7   1   26.22    2.13
  -8   7   1   30.14    2.16
   8   7  -1   27.11    2.54
  -8   7   1   31.53    2.22
  -8   7   1   29.75    2.09
   8   7  -1   28.35    2.67
   8   7  -1   26.97    1.63
  -7  -7   1    2.83    1.00
   7  -7  -1    2.51    0.66
  -7  -7   1    3.29    1.07
   7  -7  -1    1.60    0.54
   7  -7  -1    2.80    0.68
  -7  -7   1    1.43    0.59
   7   7  -1    1.98    0.88
   7   7  -1    2.03    0.47
  -7   7   1    2.40    0.77
  -7   7   1    2.19    0.65
  -7   7   1    2.52    0.72
  -7   7   1    3.54    0.77
   7   7  -1    2.66    0.89
  -6  -7   1   43.42    2.50
   6  -7  -1   51.60    2.63
   6  -7  -1   51.91    2.45
  -6  -7   1   39.55    2.92
  -6  -7   1   41.82    2.05
  -6  -7   1   43.53    3.00
   6  -7  -1   51.67    2.64
  -6   7   1   53.14    2.63
   6   7  -1   44.45    2.22
   6   7  -1   45.51    2.86
  -6   7   1   52.67    2.65
  -6   7   1   55.21    2.74
  -6   7   1   48.58    2.30
   6   7  -1   43.03    2.96
  -6   7   1   51.15    2.62
  -5  -7   1    3.65    0.67
  -5  -7   1    3.65    0.89
   5  -7  -1    5.38    0.76
  -5  -7   1    3.78    0.37
  -5  -7   1    2.79    0.94
  -5   7   1    5.52    0.86
   5   7  -1    4.03    0.56
   5   7  -1    3.24    0.87
   5   7  -1    3.41    0.93
   4  -7  -1  149.71    6.31
   4  -7  -1  154.06    6.15
  -4  -7   1  146.95    5.83
  -4  -7   1  148.33    6.70
  -4  -7   1  149.65    6.28
  -4  -7   1  150.34    6.70
   4  -7  -1  145.39    6.26
  -4   7   1  150.31    6.13
   4   7  -1  154.22    5.95
   4   7  -1  151.38    6.68
   4   7  -1  147.61    6.46
  -4   7   1  147.28    6.16
  -4   7   1  149.39    5.92
  -4   7   1  150.84    6.27
  -4   7   1  146.61    6.27
  -3  -7   1    1.65    0.39
   3  -7  -1    1.49    0.33
  -3  -7   1    1.86    0.23
   3  -7  -1    1.24    0.33
  -3  -7   1    1.93    0.23
   3  -7  -1    1.25    0.36
  -3  -7   1    2.34    0.58
   3  -7  -1    0.91    0.35
  -3  -7   1    1.73    0.52
   3   7  -1    1.89    0.52
  -3   7   1    1.73    0.39
  -3   7   1    1.21    0.32
  -3   7   1    1.40    0.21
  -3   7   1    1.92    0.30
   3   7  -1    2.73    0.55
  -3   7   1    1.53    0.40
  -3   7   1    1.06    0.32
   3   7  -1    1.91    0.21
   3   7  -1    2.47    0.28
   2  -7  -1  764.26   29.39
  -2  -7   1  725.46   30.09
  -2  -7   1  811.90   29.74
   2  -7  -1  760.25   29.73
  -2  -7   1  797.00   29.39
  -2  -7   1  798.98   29.89
  -2  -7   1  827.90   29.98
  -2  -7   1  778.26   29.45
   2  -7  -1  725.86   29.64
   2  -7  -1  754.32   29.45
   2  -7  -1  741.86   29.63
   2  -7  -1  729.40   29.58
   2   7  -1  801.67   29.97
  -2   7   1  770.30   29.64
  -2   7   1  742.67   29.63
   2   7  -1  803.72   29.46
   2   7  -1  774.52   29.72
  -2   7   1  748.73   29.41
   2   7  -1  800.31   29.87
  -2   7   1  748.98   29.36
   1  -7  -1    3.46    0.45
  -1  -7   1    2.34    0.41
  -1  -7   1    2.50    0.43
   1  -7  -1    3.51    0.48
  -1  -7   1    2.18    0.33
   1  -7  -1    3.71    0.38
  -1  -7   1    2.00    0.44
  -1  -7   1    1.99    0.36
  -1  -7   1    2.45    0.30
  -1  -7   1    2.43    0.41
   1   7  -1    2.12    0.25
  -1   7   1    3.51    0.38
  -1   7   1    3.08    0.39
   1   7  -1    2.10    0.46
   1   7  -1    2.52    0.27
  -1   7   1    3.73    0.43
  -1   7   1    3.27    0.42
   1   7  -1    2.09    0.40
   1   7  -1    1.92    0.38
  -1   7   1    3.63    0.36
  -1   7   1    2.96    0.45
   1   7  -1    3.15    0.39
   1   7  -1    1.71    0.32
   0  -7   1   22.01    0.98
   0  -7  -1   22.17    1.03
   0  -7   1   19.17    1.12
   0  -7  -1   20.89    1.15
   0  -7  -1   20.29    1.15
   0  -7  -1   20.93    0.98
   0  -7   1   21.46    1.03
   0  -7   1   20.45    1.10
   0  -7  -1   18.92    1.10
   0   7  -1   19.74    1.18
   0   7  -1   21.89    1.02
   0   7   1   19.06    1.12
   0   7  -1   19.94    1.13
   0   7   1   20.36    1.06
   0   7   1   21.49    1.21
   0   7   1   20.90    1.02
   0   7  -1   20.78    1.17
   0   7  -1   20.97    1.02
   0   7  -1   21.24    1.07
   0   7   1   21.23    1.20
   0   7   1   20.68    1.06
   0   7   1   19.23    1.04
  -1  -7  -1   66.94    2.89
  -1  -7  -1   59.85    2.90
   1  -7   1   66.47    2.73
  -1  -7  -1   69.17    3.04
  -1  -7  -1   65.12    2.81
   1  -7   1   66.71    2.87
   1  -7   1   65.24    2.90
  -1  -7  -1   64.28    2.80
   1  -7   1   64.12    2.79
  -1  -7  -1   65.02    2.70
   1  -7   1   61.61    2.84
  -1   7  -1   64.91    2.77
   1   7   1   69.52    2.87
   1   7   1   66.62    2.69
   1   7   1   64.21    2.97
  -1   7  -1   65.46    2.85
   1   7   1   65.70    2.80
   1   7   1   65.92    2.64
   1   7   1   66.79    2.94
  -1   7  -1   66.58    2.90
  -1   7  -1   66.58    2.93
  -1   7  -1   64.73    2.80
  -1   7  -1   65.52    2.80
   2  -7   1  219.30    8.62
   2  -7   1  222.11    8.63
  -2  -7  -1  203.80    8.91
   2  -7   1  219.01    8.71
  -2  -7  -1  203.01    8.80
   2  -7   1  219.92    8.78
  -2  -7  -1  203.28    8.70
  -2  -7  -1  209.38    8.47
  -2  -7  -1  211.07    8.36
   2  -7   1  222.96    8.46
   2  -7   1  228.91    8.40
   2   7   1  204.41    8.83
  -2   7  -1  227.22    8.67
  -2   7  -1  220.48    8.45
  -2   7  -1  214.78    8.61
  -2   7  -1  236.26    8.41
  -2   7  -1  231.32    8.31
  -2   7  -1  226.58    8.57
   2   7   1  207.84    8.45
   2   7   1  203.40    8.35
   2   7   1  216.78    8.71
   2   7   1  205.45    8.31
  -3  -7  -1  147.33    5.63
   3  -7   1  151.45    5.99
   3  -7   1  136.94    6.19
   3  -7   1  144.14    6.08
  -3  -7  -1  142.94    6.40
   3  -7   1  147.67    6.01
  -3  -7  -1  149.56    6.11
  -3  -7  -1  143.37    5.73
  -3  -7  -1  141.45    6.35
   3   7   1  140.42    6.32
   3   7   1  147.25    5.67
   3   7   1  138.10    6.11
  -3   7  -1  149.13    5.79
  -3   7  -1  151.39    5.97
   3   7   1  142.45    5.69
  -3   7  -1  153.06    5.91
  -3   7  -1  149.27    5.76
  -3   7  -1  147.83    6.01
  -3   7  -1  134.55    6.23
  -4  -7  -1   12.43    0.64
  -4  -7  -1   12.17    1.23
   4  -7   1   10.94    0.94
   4  -7   1   10.34    0.93
  -4  -7  -1   12.45    1.26
  -4  -7  -1   11.95    0.58
  -4  -7  -1   12.99    1.01
   4  -7   1   11.62    0.86
  -4   7  -1   10.11    0.89
  -4   7  -1   11.28    0.92
   4   7   1   12.57    1.26
   4   7   1   12.21    1.11
   4   7   1   12.23    0.67
  -4   7  -1   10.90    0.76
   4   7   1   12.19    0.61
  -4   7  -1   10.76    0.91
   5  -7   1  115.22    5.07
  -5  -7  -1  115.32    4.49
  -5  -7  -1  112.77    4.52
   5  -7   1  118.06    4.94
  -5  -7  -1  119.41    5.70
  -5  -7  -1  116.41    5.11
  -5  -7  -1  115.20    4.50
  -5   7  -1  112.51    4.76
   5   7   1  113.46    5.35
  -5   7  -1  114.02    4.99
  -5   7  -1  112.95    5.11
  -5   7  -1  116.30    5.06
   5   7   1  113.67    4.65
   6  -7   1   25.33    1.72
  -6  -7  -1   33.41    1.93
   6  -7   1   29.50    1.71
   6  -7   1   29.59    1.82
  -6  -7  -1   26.34    1.34
  -6  -7  -1   28.41    2.29
  -6  -7  -1   28.41    2.25
  -6   7  -1   28.51    1.79
   6   7   1   30.26    1.51
   6   7   1   30.69    2.15
  -6   7  -1   25.24    1.76
  -6   7  -1   28.13    1.89
   6   7   1   29.43    2.28
  -6   7  -1   24.09    1.76
  -7  -7  -1   16.75    1.80
   7  -7   1   15.57    1.30
  -7  -7  -1   15.27    1.77
  -7  -7  -1   13.34    0.88
  -7  -7  -1   14.32    1.32
   7  -7   1   15.50    1.26
   7  -7   1   15.89    1.35
  -7   7  -1   15.80    1.47
  -7   7  -1   14.68    1.42
   7   7   1   15.65    1.00
   7   7   1   16.08    1.78
  -7   7  -1   15.76    1.35
  -7   7  -1   17.01    1.35
   7   7   1   16.59    1.65
  -7   7  -1   15.21    1.40
  -8  -7  -1    1.38    0.85
  -8  -7  -1    2.20    0.69
  -8  -7  -1    1.16    0.96
   8  -7   1    1.52    0.60
   8  -7   1    2.02    0.68
   8   7   1    2.10    1.04
  -8   7  -1    2.44    0.72
   8   7   1    1.47    0.44
  -8   7  -1    1.96    0.75
  -8   7  -1    2.59    0.87
  -8   7  -1    3.01    0.87
   8   7   1    1.20    1.33
  -8   7  -1    1.84    0.66
  -9  -7  -1    7.18    1.71
  -9  -7  -1    7.45    1.18
   9  -7   1   10.47    1.19
   9  -7   1    7.34    1.15
  -9  -7  -1   10.36    1.95
   9   7   1    6.94    1.67
  -9   7  -1    9.33    1.42
   9   7   1    7.34    0.85
  -9   7  -1    9.13    1.39
  -9   7  -1    9.87    1.30
   9   7   1    7.90    1.54
  -9   7  -1    7.70    1.18
  -9   7  -1    9.42    1.42
  10  -7   1   32.10    2.20
 -10  -7  -1   24.88    2.13
  10  -7   1   32.24    2.28
 -10  -7  -1   32.03    3.09
  10  -7   1   35.79    2.30
 -10  -7  -1   24.15    2.69
 -10   7  -1   31.77    2.50
  10   7   1   28.26    3.05
 -10   7  -1   32.75    2.51
 -10   7  -1   35.24    2.34
  10   7   1   30.33    2.70
 -10   7  -1   28.65    2.19
 -10   7  -1   30.89    2.48
 -10   7  -1   32.28    2.30
  11  -7   1    0.71    0.76
 -11  -7  -1    0.65    1.06
 -11  -7  -1   -0.16    0.97
 -11  -7  -1   -0.45    0.88
  11  -7   1   -0.39    0.62
 -11   7  -1   -0.53    0.72
 -11   7  -1   -0.72    0.57
  11   7   1    1.11    1.00
 -11   7  -1    0.40    0.65
 -11   7  -1    1.27    0.88
  11  -8  -1   12.68    1.57
 -11  -8   1   11.87    2.07
 -11  -8   1   12.64    2.31
 -11  -8   1   12.76    2.17
 -11   8   1    8.99    1.54
 -11   8   1   12.76    1.50
  11   8  -1   11.18    2.04
 -11   8   1   10.46    1.85
 -10  -8   1   27.91    2.08
  10  -8  -1   27.08    2.09
  10  -8  -1   28.79    2.20
  10  -8  -1   29.06    2.04
 -10  -8   1   27.38    2.73
 -10  -8   1   30.47    2.96
 -10   8   1   28.39    2.11
 -10   8   1   30.02    2.38
  10   8  -1   26.11    2.67
 -10   8   1   25.75    2.16
 -10   8   1   29.97    2.26
 -10   8   1   27.54    2.17
 -10   8   1   29.32    2.43
   9  -8  -1   66.06    3.38
   9  -8  -1   61.90    3.53
  -9  -8   1   64.26    3.51
   9  -8  -1   61.69    3.51
  -9  -8   1   65.66    4.38
  -9  -8   1   66.41    4.42
  -9   8   1   66.31    3.74
   9   8  -1   66.67    3.10
  -9   8   1   63.35    3.50
  -9   8   1   65.57    3.59
   9   8  -1   65.22    4.38
  -9   8   1   65.01    3.90
  -9   8   1   68.72    3.84
  -9   8   1   65.81    3.63
   9   8  -1   61.39    4.13
   8  -8  -1    2.27    0.64
   8  -8  -1    2.63    0.79
  -8  -8   1    1.88    1.11
   8  -8  -1    2.27    0.76
  -8  -8   1    1.44    0.67
  -8   8   1    0.84    0.73
  -8   8   1    2.89    0.78
  -8   8   1    2.98    0.82
   8   8  -1    1.04    1.01
   8   8  -1    1.65    0.48
  -8   8   1    2.34    0.77
   8   8  -1    0.62    0.86
  -7  -8   1   47.70    3.37
  -7  -8   1   52.30    2.84
   7  -8  -1   53.29    2.89
   7  -8  -1   53.31    2.67
   7  -8  -1   52.64    2.87
  -7  -8   1   47.27    3.35
   7   8  -1   50.13    2.44
  -7   8   1   54.86    2.90
  -7   8   1   52.24    2.90
  -7   8   1   54.28    2.98
   7   8  -1   53.40    3.49
   7   8  -1   51.54    3.26
  -7   8   1   50.52    2.82
  -6  -8   1   28.47    2.33
  -6  -8   1   29.63    1.90
   6  -8  -1   30.54    1.78
  -6  -8   1   31.31    2.40
   6  -8  -1   32.44    1.98
  -6  -8   1   29.22    1.39
   6  -8  -1   29.03    1.90
  -6   8   1   32.10    2.00
  -6   8   1   32.18    1.87
   6   8  -1   29.23    2.32
   6   8  -1   29.34    2.16
  -6   8   1   32.99    1.91
  -6   8   1   28.95    1.90
  -6   8   1   30.33    1.56
   6   8  -1   29.59    1.55
   5  -8  -1   11.72    1.06
  -5  -8   1   10.02    1.03
  -5  -8   1   10.05    1.31
  -5  -8   1    9.51    0.62
  -5  -8   1   11.16    1.35
   5  -8  -1   13.21    1.00
  -5   8   1   14.38    1.14
  -5   8   1   14.11    0.99
   5   8  -1   10.47    1.21
  -5   8   1   12.20    0.81
  -5   8   1   12.45    1.12
  -5   8   1   13.18    1.08
   5   8  -1    8.28    1.26
   4  -8  -1    0.25    0.36
  -4  -8   1    0.64    0.40
   4  -8  -1    0.23    0.30
  -4  -8   1    0.20    0.15
  -4  -8   1   -0.01    0.40
   4  -8  -1    0.59    0.38
  -4  -8   1    0.13    0.12
   4  -8  -1    0.23    0.31
  -4  -8   1    0.03    0.45
   4   8  -1    0.40    0.12
  -4   8   1    0.06    0.24
  -4   8   1    0.29    0.26
   4   8  -1    0.08    0.18
  -4   8   1    0.14    0.16
  -4   8   1    0.86    0.46
  -4   8   1    0.05    0.29
   4   8  -1    0.19    0.39
  -4   8   1    0.23    0.34
   4   8  -1    0.05    0.41
  -3  -8   1   12.65    1.19
  -3  -8   1   12.85    0.96
   3  -8  -1   11.25    0.84
  -3  -8   1   14.14    0.65
   3  -8  -1   11.77    0.92
   3  -8  -1    9.76    0.90
  -3  -8   1   13.61    1.18
   3  -8  -1    9.73    0.75
  -3  -8   1   13.00    0.67
   3   8  -1   12.78    0.64
   3   8  -1   13.88    1.18
  -3   8   1   10.09    0.65
   3   8  -1   12.83    0.66
  -3   8   1   10.97    0.89
  -3   8   1   10.51    0.77
  -3   8   1   10.02    0.82
  -3   8   1   10.15    0.62
   3   8  -1   13.66    1.06
  -2  -8   1   17.63    1.27
  -2  -8   1   19.05    1.04
  -2  -8   1   18.05    0.97
   2  -8  -1   22.64    1.20
  -2  -8   1   19.21    1.24
   2  -8  -1   22.97    1.02
   2  -8  -1   22.05    1.21
  -2  -8   1   19.10    1.38
  -2  -8   1   16.83    1.29
   2  -8  -1   22.28    1.33
   2  -8  -1   23.04    0.99
  -2   8   1   22.84    0.93
   2   8  -1   17.38    1.20
   2   8  -1   17.15    1.28
   2   8  -1   18.83    1.04
  -2   8   1   23.85    1.06
   2   8  -1   18.26    0.93
  -2   8   1   22.89    1.17
  -2   8   1   23.54    1.25
   1  -8  -1   41.12    1.95
  -1  -8   1   38.17    1.86
  -1  -8   1   36.25    2.00
  -1  -8   1   37.28    1.95
   1  -8  -1   41.69    1.78
   1  -8  -1   43.42    2.03
   1  -8  -1   42.63    1.66
  -1  -8   1   38.06    1.92
  -1  -8   1   37.70    1.97
   1  -8  -1   44.03    1.94
   1  -8  -1   42.69    1.89
  -1  -8   1   38.83    1.86
   1   8  -1   38.39    1.89
   1   8  -1   37.74    2.13
   1   8  -1   38.27    1.72
  -1   8   1   41.45    1.88
  -1   8   1   43.95    1.73
   1   8  -1   37.00    1.93
   1   8  -1   38.69    1.85
  -1   8   1   42.96    1.88
  -1   8   1   42.11    1.91
  -1   8   1   40.46    1.93
   0  -8   1    8.91    0.63
   0  -8  -1    8.15    0.67
   0  -8   1   10.14    0.55
   0  -8  -1    8.43    0.69
   0  -8   1   10.59    0.63
   0  -8  -1    8.50    0.54
   0  -8  -1    9.06    0.65
   0  -8   1    9.85    0.74
   0  -8   1    9.81    0.65
   0  -8  -1    8.65    0.59
   0  -8   1   11.19    0.74
   0  -8  -1   10.55    0.76
   0   8  -1    9.88    0.61
   0   8   1    8.24    0.63
   0   8   1    8.01    0.75
   0   8   1    8.03    0.69
   0   8  -1   10.16    0.62
   0   8   1    8.23    0.59
   0   8   1    8.69    0.63
   0   8  -1    9.86    0.79
   0   8  -1   10.56    0.75
   0   8  -1    9.71    0.65
   0   8   1    8.37    0.62
   0   8  -1   10.48    0.67
  -1  -8  -1  182.33    7.55
   1  -8   1  189.74    7.51
   1  -8   1  192.93    7.58
   1  -8   1  194.02    7.41
   1  -8   1  184.78    7.46
   1  -8   1  197.55    7.63
  -1  -8  -1  179.92    7.62
  -1  -8  -1  178.52    7.69
  -1  -8  -1  183.82    7.38
   1   8   1  185.35    7.50
   1   8   1  178.33    7.81
   1   8   1  184.16    7.37
  -1   8  -1  200.95    7.72
   1   8   1  185.71    7.63
   1   8   1  186.77    7.55
   1   8   1  189.39    7.32
  -1   8  -1  186.56    7.52
  -1   8  -1  195.39    7.45
  -1   8  -1  192.58    7.49
  -2  -8  -1   65.43    2.96
  -2  -8  -1   63.18    2.71
   2  -8   1   62.35    2.92
   2  -8   1   62.43    2.83
  -2  -8  -1   64.77    3.02
  -2  -8  -1   64.56    2.60
  -2  -8  -1   61.97    3.11
   2  -8   1   64.54    2.86
   2  -8   1   62.00    2.65
   2  -8   1   61.56    2.81
  -2   8  -1   62.88    2.75
   2   8   1   63.93    2.70
   2   8   1   64.61    2.53
   2   8   1   67.13    2.95
  -2   8  -1   62.54    2.54
  -2   8  -1   58.12    2.67
  -2   8  -1   63.24    2.82
   2   8   1   66.24    3.08
  -2   8  -1   59.41    2.46
   2   8   1   64.68    2.59
  -3  -8  -1   97.93    3.91
   3  -8   1   92.08    4.23
  -3  -8  -1   99.28    3.80
  -3  -8  -1  101.00    4.57
  -3  -8  -1   97.13    4.28
  -3  -8  -1   95.39    4.56
   3  -8   1   94.79    4.13
   3  -8   1   91.35    4.13
  -3   8  -1   93.17    3.85
  -3   8  -1   95.52    4.09
  -3   8  -1   95.40    3.91
   3   8   1   98.67    4.52
  -3   8  -1   94.95    3.98
   3   8   1   98.72    4.32
  -3   8  -1   97.08    4.17
   3   8   1   95.17    3.80
   3   8   1   96.19    3.87
  -4  -8  -1   68.07    2.91
   4  -8   1   71.04    3.24
  -4  -8  -1   70.28    3.74
  -4  -8  -1   71.56    3.79
   4  -8   1   77.05    3.35
  -4  -8  -1   68.61    2.84
  -4  -8  -1   68.01    3.36
   4  -8   1   73.63    3.40
   4   8   1   68.87    2.92
  -4   8  -1   77.39    3.31
  -4   8  -1   74.95    3.43
  -4   8  -1   69.98    3.30
  -4   8  -1   76.40    3.13
   4   8   1   70.42    3.70
   4   8   1   67.11    3.46
  -4   8  -1   74.81    3.10
   4   8   1   66.85    2.87
  -5  -8  -1  140.44    5.57
  -5  -8  -1  143.36    5.56
  -5  -8  -1  136.39    6.68
  -5  -8  -1  139.19    5.58
   5  -8   1  144.40    6.15
  -5  -8  -1  135.91    6.19
   5  -8   1  138.09    6.50
  -5  -8  -1  142.68    6.73
   5  -8   1  152.05    6.09
   5   8   1  135.80    6.39
  -5   8  -1  150.07    5.84
   5   8   1  138.12    5.70
  -5   8  -1  156.00    6.20
   5   8   1  139.71    5.58
   5   8   1  130.89    6.61
  -5   8  -1  148.85    6.21
  -5   8  -1  153.37    6.21
  -5   8  -1  152.41    6.05
  -6  -8  -1   23.62    1.88
  -6  -8  -1   23.53    2.08
   6  -8   1   24.14    1.54
   6  -8   1   19.68    1.53
   6  -8   1   25.61    1.71
  -6  -8  -1   24.38    2.16
  -6   8  -1   24.27    1.69
   6   8   1   18.86    1.93
   6   8   1   21.91    1.28
   6   8   1   22.59    1.92
  -6   8  -1   22.16    1.63
  -6   8  -1   24.96    1.61
  -6   8  -1   23.52    1.67
  -7  -8  -1    1.30    0.76
  -7  -8  -1    1.03    0.24
  -7  -8  -1    1.19    0.57
  -7  -8  -1    0.85    0.81
   7  -8   1    0.47    0.53
   7  -8   1    1.27    0.55
  -7   8  -1    0.41    0.51
   7   8   1    0.77    0.31
   7   8   1    1.46    0.83
  -7   8  -1    0.89    0.53
   7   8   1    0.99    0.71
  -7   8  -1    0.69    0.51
  -7   8  -1    0.61    0.56
   8  -8   1    0.75    0.51
  -8  -8  -1    0.61    0.61
  -8  -8  -1    1.08    0.91
   8  -8   1    0.86    0.64
   8  -8   1    0.55    0.55
   8   8   1    0.52    0.72
  -8   8  -1    0.63    0.60
  -8   8  -1    0.41    0.57
   8   8   1    1.08    0.39
  -8   8  -1    0.84    0.66
   8   8   1    2.02    1.01
  -8   8  -1    1.33    0.66
  -8   8  -1    0.40    0.59
  -8   8  -1    0.63    0.59
  -9  -8  -1   21.66    2.46
   9  -8   1   25.00    1.84
   9  -8   1   25.23    1.92
  -9  -8  -1   22.62    2.61
  -9  -8  -1   24.01    1.89
   9  -8   1   24.16    1.89
   9   8   1   23.65    2.31
  -9   8  -1   30.23    2.21
   9   8   1   19.94    2.37
  -9   8  -1   21.99    1.89
  -9   8  -1   21.90    1.99
   9   8   1   20.43    1.36
  -9   8  -1   24.30    1.94
  -9   8  -1   24.41    1.99
  -9   8  -1   27.06    1.99
 -10  -8  -1    4.36    1.44
  10  -8   1    7.33    1.21
 -10  -8  -1    6.36    1.66
  10  -8   1    6.72    1.13
 -10  -8  -1    4.95    1.07
  10  -8   1    6.57    1.11
 -10   8  -1    6.37    1.15
 -10   8  -1    5.69    1.10
 -10   8  -1    6.53    1.27
 -10   8  -1    5.63    1.18
 -10   8  -1    7.84    1.26
  10   8   1    5.58    1.63
  10   8   1    4.60    1.36
 -10   8  -1    6.71    1.27
 -11  -8  -1   -0.29    0.61
 -11  -8  -1    0.73    1.16
  11  -8   1    0.12    0.60
 -11  -8  -1    0.90    0.96
 -11  -8  -1   -0.87    0.77
 -11   8  -1    0.54    0.72
  11   8   1    0.02    0.87
 -11   8  -1   -0.60    0.60
  11  -9  -1    3.67    1.04
 -11  -9   1    4.79    1.57
  11  -9  -1    4.46    1.05
 -11   9   1    5.87    1.19
 -11   9   1    4.83    1.12
 -11   9   1    3.48    1.07
 -11   9   1    3.43    1.06
  10  -9  -1    2.84    0.88
 -10  -9   1    3.37    1.36
 -10  -9   1    1.89    0.90
 -10  -9   1   -0.25    1.07
  10  -9  -1    2.99    0.81
  10  -9  -1    2.49    0.84
 -10   9   1    2.06    0.83
 -10   9   1    3.42    0.98
 -10   9   1    1.91    0.76
 -10   9   1    2.11    0.95
  10   9  -1    2.76    1.24
 -10   9   1    2.57    1.00
  -9  -9   1   27.14    2.12
   9  -9  -1   30.11    2.05
  -9  -9   1   31.38    2.89
  -9  -9   1   28.70    2.79
   9  -9  -1   30.38    2.43
   9  -9  -1   34.24    2.32
  -9   9   1   34.89    2.32
  -9   9   1   34.14    2.34
  -9   9   1   32.28    2.42
  -9   9   1   33.46    2.27
   9   9  -1   29.50    1.72
  -9   9   1   31.38    2.22
   9   9  -1   29.64    2.86
  -9   9   1   31.40    2.32
   9   9  -1   27.62    2.68
   8  -9  -1   35.26    2.82
  -8  -9   1   42.39    3.24
  -8  -9   1   42.95    2.54
  -8  -9   1   44.51    3.25
   8  -9  -1   40.13    2.37
  -8   9   1   38.97    2.91
  -8   9   1   39.67    2.47
  -8   9   1   37.77    2.49
  -8   9   1   38.59    2.48
   8   9  -1   43.32    2.10
  -8   9   1   39.09    2.67
   8   9  -1   45.68    3.29
   8   9  -1   46.56    3.17
  -7  -9   1    0.85    0.89
   7  -9  -1    0.53    0.59
   7  -9  -1    1.42    0.61
  -7  -9   1    1.15    0.58
  -7  -9   1    1.62    0.97
  -7   9   1    0.56    0.61
  -7   9   1    0.41    0.54
  -7   9   1    0.93    0.49
   7   9  -1    0.63    0.78
   7   9  -1    1.42    0.40
  -7   9   1    0.85    0.53
   6  -9  -1   -0.10    0.42
   6  -9  -1    0.65    0.45
   6  -9  -1    0.70    0.54
  -6  -9   1    0.17    0.20
  -6  -9   1    0.19    0.60
  -6  -9   1   -0.57    0.58
  -6   9   1    0.56    0.53
   6   9  -1    0.19    0.62
  -6   9   1    1.58    0.51
   6   9  -1    0.12    0.27
  -6   9   1    0.62    0.51
   6   9  -1    0.40    0.62
  -6   9   1    1.12    0.46
  -6   9   1    0.37    0.27
  -5  -9   1   24.88    1.64
  -5  -9   1   23.06    1.08
   5  -9  -1   23.07    1.57
   5  -9  -1   23.66    1.48
  -5  -9   1   22.54    1.92
   5  -9  -1   24.62    1.68
  -5  -9   1   24.83    1.99
   5   9  -1   22.77    1.59
  -5   9   1   23.52    1.58
  -5   9   1   21.37    1.34
   5   9  -1   23.34    1.83
   5   9  -1   22.51    1.92
  -5   9   1   21.92    1.41
  -5   9   1   20.83    1.14
   4  -9  -1  116.90    5.03
   4  -9  -1  120.80    5.10
  -4  -9   1  110.00    5.36
  -4  -9   1  107.35    5.41
  -4  -9   1  115.65    5.04
  -4  -9   1  107.48    4.47
  -4  -9   1  111.79    4.57
   4  -9  -1  122.63    4.92
  -4   9   1  114.32    5.03
   4   9  -1  110.00    4.45
   4   9  -1  107.08    5.13
  -4   9   1  119.69    4.57
   4   9  -1  111.66    4.59
  -4   9   1  114.34    4.69
  -4   9   1  118.23    4.96
   4   9  -1  115.26    5.38
  -3  -9   1    5.06    0.40
  -3  -9   1    4.56    0.43
  -3  -9   1    3.73    0.76
  -3  -9   1    4.08    0.76
   3  -9  -1    7.31    0.77
  -3  -9   1    5.57    0.75
   3   9  -1    4.75    0.40
   3   9  -1    4.60    0.70
   3   9  -1    3.34    0.72
   3   9  -1    4.86    0.41
  -3   9   1    7.56    0.75
   2  -9  -1   27.09    1.49
  -2  -9   1   26.72    1.36
  -2  -9   1   26.57    1.71
   2  -9  -1   27.98    1.51
  -2  -9   1   28.39    1.68
  -2  -9   1   28.29    1.65
   2  -9  -1   28.17    1.27
   2  -9  -1   26.58    1.58
   2  -9  -1   29.91    1.27
  -2  -9   1   27.81    1.59
   2   9  -1   26.55    1.55
   2   9  -1   28.85    1.24
  -2   9   1   27.38    1.49
  -2   9   1   27.56    1.45
  -2   9   1   26.57    1.35
   2   9  -1   27.95    1.66
   2   9  -1   27.00    1.37
  -2   9   1   26.86    1.19
   1  -9  -1    8.48    0.76
  -1  -9   1    6.65    0.68
   1  -9  -1    9.08    0.58
   1  -9  -1    9.66    0.76
   1  -9  -1    9.66    0.46
  -1  -9   1    6.16    0.61
  -1  -9   1    7.70    0.74
  -1  -9   1    5.97    0.67
  -1  -9   1    6.85    0.63
  -1  -9   1    7.41    0.64
   1  -9  -1    7.75    0.62
  -1   9   1    7.98    0.67
  -1   9   1    9.89    0.68
  -1   9   1    9.50    0.66
  -1   9   1    9.01    0.53
   1   9  -1    6.46    0.62
   1   9  -1    7.89    0.52
   1   9  -1    7.06    0.63
   1   9  -1    5.80    0.64
   0  -9  -1    6.29    0.63
   0  -9   1    6.54    0.63
   0  -9  -1    5.80    0.49
   0  -9   1    6.32    0.63
   0  -9   1    6.12    0.57
   0  -9   1    6.29    0.54
   0  -9  -1    5.96    0.58
   0  -9  -1    5.65    0.62
   0  -9   1    6.42    0.54
   0  -9   1    7.04    0.53
   0  -9  -1    5.62    0.43
   0  -9   1    6.49    0.43
   0   9  -1    6.49    0.51
   0   9  -1    6.23    0.54
   0   9   1    5.35    0.53
   0   9  -1    6.77    0.54
   0   9   1    5.13    0.51
   0   9  -1    7.13    0.69
   0   9   1    4.78    0.50
   0   9  -1    6.49    0.50
   0   9   1    6.23    0.50
  -1  -9  -1  251.28   10.43
   1  -9   1  268.11   10.44
  -1  -9  -1  271.13   10.64
  -1  -9  -1  256.21   10.64
   1  -9   1  260.60   10.55
  -1  -9  -1  272.01   10.61
   1  -9   1  274.66   10.36
  -1  -9  -1  255.65   10.44
   1  -9   1  262.52   10.52
   1  -9   1  270.53   10.41
   1   9   1  255.54   10.48
  -1   9  -1  270.09   10.38
   1   9   1  257.76   10.56
   1   9   1  259.19   10.46
   1   9   1  274.17   10.33
  -1   9  -1  266.75   10.41
   2  -9   1    0.71    0.35
  -2  -9  -1    1.66    0.45
  -2  -9  -1    1.72    0.45
  -2  -9  -1    1.66    0.27
   2  -9   1    1.38    0.26
   2  -9   1    0.99    0.32
   2  -9   1    1.26    0.37
  -2  -9  -1    1.95    0.52
  -2  -9  -1    1.86    0.51
   2   9   1    1.53    0.21
  -2   9  -1    0.85    0.28
  -2   9  -1    1.23    0.28
   2   9   1    1.72    0.48
   2   9   1    1.82    0.37
   2   9   1    1.13    0.37
   2   9   1    1.82    0.26
  -2   9  -1    1.04    0.35
  -3  -9  -1   64.26    2.65
  -3  -9  -1   62.70    3.37
  -3  -9  -1   65.59    3.13
   3  -9   1   65.66    3.01
  -3  -9  -1   62.73    2.76
  -3  -9  -1   64.73    3.34
   3  -9   1   67.06    3.02
   3  -9   1   67.19    3.14
   3  -9   1   66.71    2.82
   3   9   1   64.32    2.73
  -3   9  -1   65.28    2.63
  -3   9  -1   67.28    2.77
   3   9   1   66.69    3.17
   3   9   1   63.82    2.65
   3   9   1   63.75    2.63
  -3   9  -1   63.86    3.00
  -3   9  -1   65.54    2.93
   3   9   1   63.54    3.32
  -3   9  -1   63.97    2.76
   4  -9   1   49.22    2.44
   4  -9   1   48.01    2.66
  -4  -9  -1   48.12    2.11
  -4  -9  -1   48.79    2.91
  -4  -9  -1   48.93    2.58
   4  -9   1   49.60    2.59
  -4  -9  -1   51.17    2.04
  -4  -9  -1   49.95    2.97
  -4   9  -1   47.93    2.34
   4   9   1   52.34    2.91
   4   9   1   47.08    2.06
   4   9   1   49.42    2.08
  -4   9  -1   49.04    2.19
  -4   9  -1   50.02    2.44
   4   9   1   49.62    2.71
  -4   9  -1   48.49    2.71
  -5  -9  -1    2.60    0.29
  -5  -9  -1    2.05    0.82
  -5  -9  -1    2.29    0.81
   5  -9   1    4.84    0.78
   5  -9   1    4.30    0.68
  -5  -9  -1    2.27    0.27
   5  -9   1    4.25    0.75
  -5  -9  -1    1.96    0.62
  -5  -9  -1    2.45    0.27
  -5   9  -1    5.22    0.76
  -5   9  -1    4.67    0.61
   5   9   1    2.13    0.33
   5   9   1    2.26    0.27
   5   9   1    2.30    0.85
  -5   9  -1    4.54    0.72
   5   9   1    1.86    0.73
  -5   9  -1    5.38    0.83
  -5   9  -1    5.08    0.75
   6  -9   1    9.53    0.99
  -6  -9  -1    9.43    1.51
   6  -9   1    9.91    1.15
  -6  -9  -1    8.66    1.16
  -6  -9  -1    9.44    0.56
   6  -9   1    9.70    1.13
  -6  -9  -1    8.08    1.40
   6   9   1    9.50    0.69
   6   9   1    8.51    1.42
  -6   9  -1   11.45    1.12
  -6   9  -1   11.12    1.13
  -6   9  -1   11.45    1.02
  -6   9  -1   12.21    1.13
   6   9   1    7.91    1.26
  -7  -9  -1   14.54    1.46
   7  -9   1   21.55    1.65
  -7  -9  -1   14.24    1.85
   7  -9   1   20.21    1.58
   7  -9   1   20.27    1.43
   7   9   1   13.20    2.14
  -7   9  -1   19.83    1.63
  -7   9  -1   19.42    1.48
   7   9   1   14.29    1.00
  -7   9  -1   19.55    1.54
  -7   9  -1   20.76    1.63
  -8  -9  -1   69.53    3.69
  -8  -9  -1   68.40    4.46
  -8  -9  -1   66.81    4.37
   8  -9   1   69.80    4.06
   8  -9   1   70.89    3.53
   8  -9   1   63.28    4.70
   8   9   1   66.31    4.36
   8   9   1   70.43    4.19
   8   9   1   67.67    3.01
  -8   9  -1   68.54    4.10
  -8   9  -1   66.99    3.65
  -8   9  -1   67.06    3.61
  -8   9  -1   71.50    3.78
  -9  -9  -1   -0.13    0.54
   9  -9   1    0.50    0.60
  -9  -9  -1    1.01    1.05
  -9  -9  -1    0.18    0.78
   9  -9   1    0.71    0.58
   9  -9   1    1.17    0.70
  -9   9  -1    1.84    0.71
   9   9   1    0.48    0.82
   9   9   1    0.70    0.93
   9   9   1    0.50    0.54
  -9   9  -1    1.27    0.70
  -9   9  -1    1.61    0.79
  -9   9  -1    0.70    0.64
  -9   9  -1    1.23    0.71
  -9   9  -1    1.18    0.67
  10  -9   1    1.68    0.85
 -10  -9  -1    2.78    0.97
  10  -9   1    3.18    0.86
  10  -9   1    1.42    0.74
 -10  -9  -1    2.18    1.24
 -10  -9  -1    2.00    1.13
 -10   9  -1    3.11    0.88
 -10   9  -1    1.95    0.88
  10   9   1    2.04    1.07
 -10   9  -1    2.70    0.91
 -10   9  -1    2.74    0.96
  10   9   1    3.01    1.57
 -11  -9  -1    1.56    1.23
  11  -9   1    1.85    0.89
 -11  -9  -1    0.66    0.73
  11  -9   1    1.00    0.76
 -11   9  -1    2.12    0.89
 -11   9  -1    1.40    0.86
 -11   9  -1    0.70    0.73
 -11   9  -1    2.13    1.05
  11 -10  -1    2.40    0.95
  11 -10  -1    2.60    0.96
 -11  10   1    3.81    1.00
 -11  10   1    3.69    1.05
 -11  10   1    2.02    0.97
 -11  10   1    3.91    1.09
  10 -10  -1    0.27    0.67
  10 -10  -1   -0.32    0.64
  10 -10  -1   -0.01    0.59
 -10 -10   1   -0.44    0.85
 -10 -10   1    0.27    0.62
 -10  10   1   -0.06    0.59
 -10  10   1    0.63    0.74
  10  10  -1    0.48    0.96
 -10  10   1   -0.14    0.70
 -10  10   1    0.77    0.72
  -9 -10   1    0.44    0.57
  -9 -10   1    0.97    0.93
   9 -10  -1    1.19    0.70
   9 -10  -1    0.74    0.58
  -9 -10   1    0.15    0.91
   9 -10  -1    1.00    0.68
  -9  10   1    1.12    0.72
  -9  10   1    0.70    0.64
   9  10  -1    0.38    0.86
  -9  10   1    0.49    0.58
   9  10  -1    0.30    1.05
  -9  10   1    0.80    0.55
  -9  10   1    0.72    0.67
  -8 -10   1    0.24    0.85
  -8 -10   1    1.04    0.65
  -8 -10   1    1.38    0.92
   8 -10  -1    1.53    0.61
   8 -10  -1    1.29    0.72
   8 -10  -1    1.15    0.71
  -8  10   1    2.12    0.64
  -8  10   1    1.52    0.65
  -8  10   1    0.91    0.73
  -8  10   1    1.44    0.69
   8  10  -1    1.18    0.93
  -8  10   1    1.44    0.76
   8  10  -1    1.08    0.96
   8  10  -1    0.71    0.37
   7 -10  -1   19.22    1.69
  -7 -10   1   21.78    2.22
  -7 -10   1   22.97    1.73
   7 -10  -1   19.94    1.68
  -7 -10   1   17.49    1.26
   7 -10  -1   22.21    1.58
  -7  10   1   22.72    1.56
  -7  10   1   22.89    1.56
   7  10  -1   19.78    1.22
  -7  10   1   21.83    1.74
   7  10  -1   20.33    2.02
  -7  10   1   23.13    1.78
   7  10  -1   22.70    2.54
  -6 -10   1    1.62    0.89
  -6 -10   1    2.75    0.70
   6 -10  -1    2.39    0.69
   6 -10  -1    3.50    0.81
   6 -10  -1    2.66    0.62
  -6 -10   1    1.47    0.29
  -6 -10   1    1.79    0.83
   6  10  -1    2.58    0.91
  -6  10   1    3.00    0.76
  -6  10   1    2.42    0.57
   6  10  -1    2.28    0.78
  -6  10   1    2.12    0.65
  -6  10   1    1.95    0.55
   6  10  -1    2.21    0.42
  -5 -10   1   99.71    4.90
   5 -10  -1   87.54    4.34
   5 -10  -1   91.86    4.29
  -5 -10   1  100.59    4.90
   5 -10  -1   93.80    4.17
   5  10  -1  101.46    4.67
   5  10  -1   99.20    3.93
  -5  10   1   85.41    4.17
  -5  10   1   86.33    4.05
  -5  10   1   90.29    4.28
  -5  10   1   86.31    3.77
  -5  10   1   93.26    4.45
  -5  10   1   82.83    3.91
   5  10  -1   99.34    4.82
   4 -10  -1   35.28    1.98
  -4 -10   1   37.62    1.63
  -4 -10   1   34.32    1.55
  -4 -10   1   34.77    2.34
  -4 -10   1   36.29    2.07
   4 -10  -1   37.40    1.95
   4 -10  -1   33.99    1.82
  -4 -10   1   38.31    2.36
   4 -10  -1   36.46    2.12
   4  10  -1   36.93    2.21
   4  10  -1   35.50    1.53
  -4  10   1   33.94    1.82
  -4  10   1   33.33    1.59
  -4  10   1   33.85    1.92
  -4  10   1   36.52    2.03
  -4  10   1   32.90    1.62
   4  10  -1   35.56    2.32
   3 -10  -1   10.43    0.87
   3 -10  -1   11.65    0.74
  -3 -10   1    9.95    1.10
   3 -10  -1    9.44    0.95
  -3 -10   1   10.75    0.66
  -3 -10   1   10.92    1.13
   3 -10  -1   11.45    0.92
   3 -10  -1   11.88    0.70
  -3 -10   1   10.18    0.70
  -3 -10   1    9.07    0.92
   3  10  -1   10.30    0.68
   3  10  -1   10.69    1.00
   3  10  -1   10.76    1.10
  -3  10   1   10.70    0.91
  -3  10   1   11.34    0.73
  -3  10   1   10.94    0.86
  -3  10   1   10.29    0.69
  -3  10   1   11.27    0.59
   2 -10  -1    1.01    0.21
  -2 -10   1    1.05    0.45
   2 -10  -1    1.26    0.39
  -2 -10   1    1.22    0.46
  -2 -10   1    0.36    0.32
   2 -10  -1    1.39    0.39
   2 -10  -1    1.27    0.25
  -2 -10   1    0.88    0.39
  -2 -10   1    0.96    0.24
   2 -10  -1    0.95    0.43
  -2 -10   1    0.71    0.28
  -2  10   1    0.91    0.28
  -2  10   1    0.87    0.32
   2  10  -1    1.02    0.42
   2  10  -1    0.69    0.20
   2  10  -1    0.71    0.25
   2  10  -1    0.69    0.35
  -2  10   1    0.82    0.18
  -2  10   1    0.68    0.31
   1 -10  -1  103.42    4.36
   1 -10  -1  105.35    4.43
  -1 -10   1   97.51    4.26
  -1 -10   1   99.47    4.33
  -1 -10   1   97.18    4.41
   1 -10  -1   92.70    4.11
  -1 -10   1  102.94    4.26
  -1 -10   1   97.24    4.15
  -1 -10   1   95.91    4.36
   1 -10  -1  104.84    3.96
   1 -10  -1  101.83    4.22
   1  10  -1   98.02    4.27
  -1  10   1  102.70    4.23
   1  10  -1   99.76    4.15
  -1  10   1  100.79    4.05
   1  10  -1   99.66    4.29
   1  10  -1   97.73    4.31
   1  10  -1   99.36    4.06
  -1  10   1  105.76    4.24
   0 -10   1    6.79    0.62
   0 -10  -1    4.77    0.56
   0 -10   1    7.24    0.72
   0 -10   1    6.75    0.68
   0 -10  -1    5.00    0.68
   0 -10  -1    4.30    0.61
   0 -10  -1    5.45    0.50
   0 -10   1    6.73    0.44
   0 -10   1    6.57    0.54
   0 -10  -1    4.67    0.41
   0  10   1    4.50    0.47
   0  10  -1    7.99    0.56
   0  10   1    5.19    0.74
   0  10  -1    6.85    0.60
   0  10   1    4.69    0.56
   0  10   1    4.14    0.50
   0  10  -1    7.20    0.54
   0  10  -1    6.04    0.72
  -1 -10  -1   12.07    0.86
  -1 -10  -1   10.59    0.94
  -1 -10  -1    9.98    0.79
   1 -10   1   11.95    0.81
   1 -10   1   12.29    0.77
  -1 -10  -1   10.62    0.73
   1 -10   1   11.80    0.90
  -1 -10  -1   11.86    0.99
   1 -10   1   11.57    0.92
  -1  10  -1   11.56    0.99
   1  10   1   10.19    1.01
  -1  10  -1   12.04    0.79
   1  10   1   10.14    0.71
   1  10   1   10.92    0.67
   1  10   1   10.98    0.87
  -1  10  -1   11.34    0.80
  -2 -10  -1  223.28    8.87
  -2 -10  -1  228.15    9.26
   2 -10   1  219.62    8.94
  -2 -10  -1  216.81    9.11
   2 -10   1  215.86    8.76
   2 -10   1  219.41    9.10
  -2 -10  -1  229.18    9.33
   2 -10   1  225.38    9.03
   2  10   1  222.68    9.23
   2  10   1  218.82    8.86
  -2  10  -1  227.27    8.96
   2  10   1  223.70    8.82
   2  10   1  225.47    8.63
  -2  10  -1  215.00    8.86
   2  10   1  229.23    9.09
  -3 -10  -1    7.59    1.00
   3 -10   1   11.09    0.88
  -3 -10  -1    7.26    0.67
   3 -10   1    9.53    0.86
   3 -10   1   11.53    0.98
  -3 -10  -1    8.31    1.17
  -3 -10  -1    6.09    0.86
  -3 -10  -1    8.07    0.54
   3 -10   1    9.70    0.69
  -3  10  -1   11.13    0.82
   3  10   1    6.75    0.92
  -3  10  -1    9.84    0.48
  -3  10  -1    9.31    0.82
   3  10   1    7.08    0.50
   3  10   1    7.27    0.86
  -3  10  -1   10.52    0.58
   3  10   1    6.81    0.52
  -3  10  -1   10.17    0.73
  -4 -10  -1    9.09    0.99
   4 -10   1    5.63    0.78
   4 -10   1    6.11    0.91
  -4 -10  -1    7.45    1.16
  -4 -10  -1    7.75    0.47
  -4 -10  -1    6.90    0.53
   4 -10   1    5.28    0.76
  -4 -10  -1    8.15    1.20
  -4  10  -1    5.56    0.48
   4  10   1    7.63    0.50
   4  10   1    7.62    0.95
  -4  10  -1    6.34    0.84
  -4  10  -1    6.34    0.75
   4  10   1    7.88    0.51
  -4  10  -1    7.01    0.65
  -4  10  -1    5.52    0.61
   4  10   1    6.59    1.05
   5 -10   1  283.25   11.32
  -5 -10  -1  269.20   11.95
  -5 -10  -1  268.87   10.69
  -5 -10  -1  277.03   11.44
   5 -10   1  298.87   11.49
  -5 -10  -1  271.16   11.93
   5 -10   1  290.10   11.27
  -5 -10  -1  262.21   10.69
  -5  10  -1  277.22   10.88
  -5  10  -1  278.38   11.32
   5  10   1  276.12   10.78
  -5  10  -1  280.54   11.27
   5  10   1  268.25   11.89
   5  10   1  270.25   11.61
  -5  10  -1  281.36   10.97
   5  10   1  270.40   10.69
  -5  10  -1  288.71   11.28
  -5  10  -1  280.62   11.21
   6 -10   1   40.08    2.35
  -6 -10  -1   42.43    2.99
  -6 -10  -1   41.72    1.75
   6 -10   1   41.36    2.31
   6 -10   1   37.48    2.42
  -6 -10  -1   40.89    2.95
  -6 -10  -1   40.89    2.48
  -6  10  -1   42.81    2.44
  -6  10  -1   42.78    2.40
   6  10   1   39.31    2.91
   6  10   1   41.70    1.87
   6  10   1   44.72    2.81
  -6  10  -1   42.04    2.17
  -6  10  -1   38.93    2.32
  -7 -10  -1   90.30    4.99
  -7 -10  -1   84.27    4.98
   7 -10   1   85.95    4.06
   7 -10   1   83.11    4.15
   7 -10   1   85.85    4.25
  -7 -10  -1   82.77    4.22
  -7  10  -1   86.07    4.20
  -7  10  -1   79.51    3.95
  -7  10  -1   81.24    4.15
  -7  10  -1   84.41    4.19
   7  10   1   83.23    4.60
   7  10   1   84.42    4.91
  -8 -10  -1   20.02    2.30
  -8 -10  -1   16.15    1.58
   8 -10   1   13.46    1.47
   8 -10   1   16.78    1.59
  -8 -10  -1   17.08    2.32
   8 -10   1   17.44    1.48
  -8  10  -1   14.39    1.49
  -8  10  -1   12.44    1.43
  -8  10  -1   14.18    1.54
   8  10   1   18.33    1.97
   8  10   1   18.02    1.00
  -8  10  -1   12.94    1.34
  -8  10  -1   14.59    1.45
   8  10   1   17.35    2.19
   9 -10   1    5.92    1.03
   9 -10   1    4.93    0.99
  -9 -10  -1    6.11    1.62
  -9 -10  -1    4.10    0.96
   9 -10   1    5.69    1.12
  -9 -10  -1    4.55    1.47
  -9  10  -1    4.45    1.02
  -9  10  -1    4.09    1.31
  -9  10  -1    5.11    0.98
   9  10   1    4.70    1.31
  -9  10  -1    7.36    1.20
  -9  10  -1    4.80    1.03
   9  10   1    4.89    1.52
  -9  10  -1    4.16    0.97
  10 -10   1    0.52    0.65
 -10 -10  -1    3.65    1.52
 -10 -10  -1    0.20    0.63
  10 -10   1    0.25    0.67
  10 -10   1    0.30    0.70
 -10  10  -1    0.38    0.67
 -10  10  -1   -0.43    0.63
  10  10   1    0.69    1.01
 -10  10  -1   -0.18    0.64
 -10  10  -1    0.84    0.68
 -10  10  -1   -0.49    0.60
  10  10   1    0.86    1.32
 -11 -10  -1   15.59    1.73
  11 -10   1   15.30    1.75
  11 -10   1   17.28    1.80
 -11  10  -1   17.88    1.81
 -11  10  -1   14.70    1.84
 -11  10  -1   17.63    1.91
 -11  10  -1   17.40    1.81
  11 -11  -1    6.13    2.07
 -11  11   1    6.63    1.41
 -11  11   1    7.48    1.40
  10 -11  -1    8.69    1.43
  10 -11  -1    8.27    1.37
 -10 -11   1    7.97    1.29
 -10 -11   1    8.29    1.89
 -10 -11   1    9.85    1.96
 -10  11   1    8.32    1.46
 -10  11   1    8.65    1.29
 -10  11   1    8.91    1.42
 -10  11   1    6.86    1.43
  10  11  -1    8.93    1.83
   9 -11  -1   -0.45    0.56
  -9 -11   1    0.25    0.72
   9 -11  -1    0.47    0.66
  -9 -11   1    1.07    0.65
   9 -11  -1    0.68    0.57
  -9 -11   1    0.63    1.02
  -9  11   1    0.23    0.62
  -9  11   1   -0.69    0.52
  -9  11   1    0.66    0.53
  -9  11   1    0.63    0.66
   9  11  -1   -0.12    0.67
   9  11  -1    0.36    0.91
  -8 -11   1    0.42    0.79
  -8 -11   1    1.18    0.97
   8 -11  -1    0.60    0.61
  -8 -11   1    0.66    0.59
   8 -11  -1    1.23    0.72
   8 -11  -1    0.17    0.52
  -8  11   1    0.24    0.46
  -8  11   1    1.55    0.54
  -8  11   1    1.02    0.75
   8  11  -1    0.38    0.33
   8  11  -1    1.58    0.96
  -8  11   1    1.56    0.76
   8  11  -1    1.57    1.05
   7 -11  -1   19.28    1.50
   7 -11  -1   20.02    1.65
  -7 -11   1   19.03    2.14
   7 -11  -1   22.20    1.99
  -7 -11   1   20.25    1.65
  -7  11   1   21.04    1.44
   7  11  -1   22.12    2.21
   7  11  -1   19.64    1.17
   7  11  -1   20.60    2.22
  -7  11   1   17.22    1.60
  -7  11   1   19.68    1.41
  -7  11   1   18.35    1.61
   6 -11  -1    0.18    0.42
  -6 -11   1    1.08    0.58
  -6 -11   1    0.69    0.73
   6 -11  -1   -0.25    0.45
   6 -11  -1    0.21    0.45
  -6 -11   1    0.68    0.23
  -6 -11   1    0.47    0.65
  -6  11   1    0.40    0.47
   6  11  -1    0.34    0.29
  -6  11   1    0.79    0.36
   6  11  -1    0.24    0.64
  -6  11   1    0.56    0.50
   6  11  -1    1.02    0.81
  -6  11   1    0.44    0.40
  -5 -11   1  181.89    7.65
   5 -11  -1  176.19    7.74
  -5 -11   1  168.61    8.09
   5 -11  -1  176.65    7.58
  -5 -11   1  174.17    8.11
   5 -11  -1  181.98    7.72
   5  11  -1  179.15    7.08
   5  11  -1  176.82    7.90
   5  11  -1  175.59    8.07
  -5  11   1  182.46    7.33
  -5  11   1  181.60    7.45
  -5  11   1  175.07    7.13
  -5  11   1  183.95    7.61
  -5  11   1  168.90    7.03
  -5  11   1  181.07    7.53
  -4 -11   1   33.74    2.38
   4 -11  -1   36.32    1.99
  -4 -11   1   37.20    2.41
   4 -11  -1   34.98    2.04
   4 -11  -1   33.09    2.09
  -4 -11   1   34.40    1.60
   4  11  -1   35.43    2.36
   4  11  -1   35.67    2.21
  -4  11   1   34.09    1.64
  -4  11   1   36.27    1.82
   4  11  -1   34.59    1.62
  -4  11   1   35.57    1.59
  -4  11   1   36.89    2.05
  -4  11   1   36.58    1.98
   4  11  -1   34.33    1.57
   3 -11  -1    1.85    0.32
  -3 -11   1    1.48    0.50
  -3 -11   1    1.73    0.53
   3 -11  -1    2.15    0.50
   3 -11  -1    2.10    0.60
   3 -11  -1    1.92    0.32
  -3 -11   1    0.94    0.50
  -3 -11   1    0.97    0.53
   3 -11  -1    1.10    0.54
  -3 -11   1    1.53    0.29
  -3  11   1    2.28    0.37
   3  11  -1    1.13    0.51
  -3  11   1    2.33    0.35
   3  11  -1    1.52    0.28
  -3  11   1    2.01    0.45
   3  11  -1    1.55    0.27
  -3  11   1    1.76    0.52
   3  11  -1    1.33    0.31
   3  11  -1    1.14    0.52
  -3  11   1    2.01    0.24
   2 -11  -1   69.66    2.96
   2 -11  -1   70.22    3.37
  -2 -11   1   72.59    3.44
   2 -11  -1   71.70    3.22
  -2 -11   1   73.12    3.37
   2 -11  -1   70.17    3.27
  -2 -11   1   70.09    3.11
   2 -11  -1   74.82    2.88
  -2 -11   1   69.64    3.48
  -2 -11   1   70.38    3.02
   2  11  -1   70.09    3.32
  -2  11   1   70.06    3.14
  -2  11   1   70.18    3.16
   2  11  -1   72.59    3.42
   2  11  -1   67.91    3.11
   2  11  -1   71.19    2.91
  -2  11   1   67.16    2.91
   2  11  -1   69.52    3.01
  -2  11   1   69.79    3.21
  -1 -11   1  535.88   21.58
   1 -11  -1  525.45   21.48
  -1 -11   1  563.77   21.41
   1 -11  -1  533.69   21.04
  -1 -11   1  557.12   21.72
   1 -11  -1  548.91   21.25
  -1 -11   1  567.21   21.57
  -1 -11   1  564.93   21.60
   1 -11  -1  541.91   21.55
   1 -11  -1  554.22   21.33
   1  11  -1  566.69   21.18
  -1  11   1  553.46   21.35
  -1  11   1  520.61   21.69
  -1  11   1  552.78   21.36
   1  11  -1  576.87   21.47
  -1  11   1  544.17   21.15
   0 -11  -1  279.18   11.05
   0 -11  -1  280.67   11.40
   0 -11   1  285.11   11.16
   0 -11  -1  294.47   11.34
   0 -11  -1  285.51   11.45
   0 -11  -1  280.18   11.14
   0 -11   1  267.81   11.28
   0 -11   1  286.39   11.02
   0 -11   1  272.78   11.40
   0 -11   1  284.28   11.38
   0  11  -1  292.98   11.28
   0  11   1  288.62   11.16
   0  11  -1  289.56   11.16
   0  11   1  285.70   11.29
   0  11   1  285.90   11.24
   0  11  -1  292.90   11.16
  -1 -11  -1    2.56    0.41
   1 -11   1    1.33    0.43
  -1 -11  -1    2.63    0.51
   1 -11   1    1.45    0.38
  -1 -11  -1    2.19    0.55
  -1 -11  -1    2.78    0.60
   1 -11   1    1.14    0.32
  -1 -11  -1    2.22    0.46
   1 -11   1    0.82    0.44
   1  11   1    2.30    0.39
  -1  11  -1    1.29    0.35
   1  11   1    2.47    0.35
   1  11   1    2.27    0.46
  -1  11  -1    1.81    0.39
  -1  11  -1    1.15    0.39
   1  11   1    2.23    0.49
  -2 -11  -1  409.99   16.13
  -2 -11  -1  412.60   15.75
   2 -11   1  402.27   15.61
   2 -11   1  417.32   16.02
   2 -11   1  396.80   15.78
  -2 -11  -1  387.85   15.71
   2 -11   1  385.84   15.87
  -2 -11  -1  400.77   16.18
  -2 -11  -1  418.32   16.04
  -2  11  -1  406.16   15.73
   2  11   1  393.02   15.89
  -2  11  -1  402.63   15.81
   2  11   1  405.56   15.96
   2  11   1  396.16   15.46
   2  11   1  399.67   16.09
  -3 -11  -1   73.05    3.39
  -3 -11  -1   78.31    3.90
  -3 -11  -1   77.16    3.83
   3 -11   1   77.49    3.65
  -3 -11  -1   74.36    3.59
   3 -11   1   72.59    3.44
  -3 -11  -1   73.53    3.22
   3  11   1   75.36    3.64
   3  11   1   74.61    3.02
   3  11   1   73.14    3.20
  -3  11  -1   73.29    3.24
   3  11   1   74.33    3.75
  -3  11  -1   73.78    3.33
   3  11   1   72.64    3.09
  -4 -11  -1   39.81    2.59
   4 -11   1   40.67    2.33
   4 -11   1   38.48    2.14
  -4 -11  -1   39.02    2.28
  -4 -11  -1   37.71    1.80
  -4 -11  -1   39.45    2.59
  -4 -11  -1   38.79    1.71
   4 -11   1   40.89    2.16
  -4  11  -1   38.05    2.14
  -4  11  -1   39.72    2.08
   4  11   1   37.93    1.71
  -4  11  -1   39.14    1.68
   4  11   1   37.35    1.69
  -4  11  -1   40.76    1.87
  -4  11  -1   38.99    1.91
   4  11   1   40.58    2.57
   4  11   1   38.60    2.36
   4  11   1   37.68    1.75
  -5 -11  -1   33.78    2.45
  -5 -11  -1   33.70    2.06
   5 -11   1   20.19    1.68
  -5 -11  -1   30.92    1.33
  -5 -11  -1   32.17    2.45
  -5 -11  -1   30.10    1.31
   5 -11   1   20.63    1.77
   5  11   1   31.78    2.21
   5  11   1   34.37    2.45
   5  11   1   28.89    1.30
   5  11   1   30.55    1.38
  -5  11  -1   20.35    1.70
   6 -11   1   65.10    3.30
  -6 -11  -1   63.33    3.92
   6 -11   1   64.77    3.40
  -6 -11  -1   65.06    2.61
  -6 -11  -1   63.39    3.38
  -6 -11  -1   65.42    3.96
   6 -11   1   65.93    3.24
  -6  11  -1   61.58    3.21
   6  11   1   63.06    2.70
  -6  11  -1   60.06    2.92
  -6  11  -1   61.41    3.28
  -6  11  -1   65.08    3.26
   6  11   1   64.31    3.91
   6  11   1   63.49    3.65
  -6  11  -1   65.49    2.97
   7 -11   1    5.30    0.90
   7 -11   1    5.48    1.07
   7 -11   1    4.74    0.99
  -7 -11  -1    3.66    1.15
  -7 -11  -1    4.93    0.95
  -7  11  -1    4.04    0.81
   7  11   1    4.69    0.48
  -7  11  -1    3.55    0.85
  -7  11  -1    3.17    0.94
  -7  11  -1    4.01    0.72
   7  11   1    5.13    1.33
  -8 -11  -1   11.30    1.91
  -8 -11  -1    8.96    1.75
   8 -11   1   10.30    1.38
  -8 -11  -1    9.77    1.38
   8 -11   1   11.37    1.23
   8 -11   1   11.89    1.31
  -8  11  -1   11.19    1.40
   8  11   1    8.51    1.58
   8  11   1    9.02    1.72
   8  11   1   10.30    0.91
  -8  11  -1   10.68    1.32
  -8  11  -1   12.73    1.31
  -8  11  -1   11.30    1.16
   9 -11   1    2.32    0.84
  -9 -11  -1    3.29    1.27
   9 -11   1    1.38    0.78
  -9 -11  -1    2.16    1.18
   9 -11   1    1.61    0.78
  -9 -11  -1    3.97    1.06
  -9  11  -1    1.67    0.84
  -9  11  -1    3.19    0.92
  -9  11  -1    3.14    0.90
  -9  11  -1    1.94    0.88
   9  11   1    3.22    1.22
   9  11   1    3.54    1.23
  -9  11  -1    2.83    0.78
  10 -11   1    1.58    0.82
 -10 -11  -1    4.01    0.94
  10 -11   1    1.88    0.86
 -10 -11  -1    1.75    1.25
 -10 -11  -1    0.94    1.07
 -10  11  -1    0.65    0.73
 -10  11  -1    1.04    0.61
  10  11   1    1.43    1.15
  10  11   1    0.47    1.00
 -10  11  -1    2.01    0.87
 -10 -12   1    2.21    1.39
 -10 -12   1    2.32    0.82
  10 -12  -1    3.77    1.02
 -10 -12   1    1.80    1.09
  10 -12  -1    3.08    1.00
  10 -12  -1    2.06    0.91
  10  12  -1    2.84    1.26
 -10  12   1    4.06    1.11
 -10  12   1    2.56    0.93
 -10  12   1    3.50    1.05
 -10  12   1    3.81    1.06
   9 -12  -1    2.06    0.87
   9 -12  -1    0.23    0.67
  -9 -12   1    3.11    1.38
  -9 -12   1    1.16    1.06
   9 -12  -1    1.96    0.85
  -9  12   1    1.47    0.82
   9  12  -1    1.97    1.21
  -9  12   1    1.26    0.59
   9  12  -1    2.38    1.22
  -9  12   1    1.72    0.87
  -9  12   1    1.09    0.77
   8 -12  -1    0.58    0.58
   8 -12  -1    0.36    0.54
  -8 -12   1    0.70    0.83
   8 -12  -1    0.54    0.68
  -8 -12   1    0.16    0.74
   8  12  -1   -0.04    0.82
  -8  12   1   -0.06    0.49
  -8  12   1   -0.04    0.57
  -8  12   1    0.30    0.52
  -8  12   1    0.54    0.45
   8  12  -1    0.12    0.37
   8  12  -1   -0.62    0.72
   7 -12  -1   22.01    1.79
   7 -12  -1   21.27    1.99
  -7 -12   1   24.38    1.84
  -7 -12   1   24.11    2.38
  -7 -12   1   22.47    2.25
   7 -12  -1   20.72    1.61
  -7  12   1   20.07    1.70
   7  12  -1   24.32    1.26
   7  12  -1   21.96    2.14
   7  12  -1   23.00    2.33
  -7  12   1   21.88    1.44
  -7  12   1   22.21    1.77
  -7  12   1   18.38    1.36
   6 -12  -1    2.41    0.81
  -6 -12   1    2.39    0.33
  -6 -12   1    2.71    0.70
   6 -12  -1    1.61    0.66
  -6 -12   1    2.40    1.63
   6 -12  -1    3.44    0.69
  -6 -12   1    2.43    0.95
  -6  12   1    1.38    0.62
   6  12  -1    3.20    0.45
   6  12  -1    1.95    0.88
  -6  12   1    2.39    0.46
  -6  12   1    1.50    0.76
  -6  12   1    2.24    0.44
  -5 -12   1   17.31    0.91
  -5 -12   1   15.57    1.38
  -5 -12   1   16.84    1.71
  -5 -12   1   15.19    0.77
   5 -12  -1   18.74    1.45
   5 -12  -1   17.66    1.31
  -5 -12   1   16.23    1.68
   5 -12  -1   14.58    1.39
   5  12  -1   15.62    1.55
   5  12  -1   17.43    1.76
   5  12  -1   15.43    0.76
  -5  12   1   16.05    1.27
  -5  12   1   16.05    0.94
  -5  12   1   16.34    0.94
  -5  12   1   14.77    1.10
   5  12  -1   16.31    0.96
  -5  12   1   16.08    1.36
  -4 -12   1   21.08    1.15
  -4 -12   1   23.62    1.68
  -4 -12   1   19.94    1.12
  -4 -12   1   19.46    1.85
   4 -12  -1   24.26    1.59
   4 -12  -1   23.92    1.56
   4 -12  -1   26.08    1.74
  -4 -12   1   20.20    1.81
  -4  12   1   22.98    1.06
   4  12  -1   20.16    1.12
   4  12  -1   19.60    1.11
   4  12  -1   20.03    1.65
  -4  12   1   26.42    1.65
   4  12  -1   19.97    1.10
   4  12  -1   20.09    1.95
  -4  12   1   25.13    1.23
  -4  12   1   24.24    1.28
  -3 -12   1    1.81    0.56
  -3 -12   1    1.92    0.70
   3 -12  -1    1.46    0.27
   3 -12  -1    1.22    0.30
   3 -12  -1    2.32    0.56
  -3 -12   1    2.06    0.36
   3 -12  -1    1.65    0.56
  -3 -12   1    1.87    0.62
   3 -12  -1    1.79    0.48
  -3 -12   1    1.77    0.37
  -3  12   1    1.03    0.20
  -3  12   1    1.70    0.28
   3  12  -1    1.99    0.35
  -3  12   1    1.51    0.35
   3  12  -1    1.97    0.31
  -3  12   1    1.39    0.46
   3  12  -1    1.63    0.35
  -3  12   1    0.73    0.46
   3  12  -1    1.62    0.56
   3  12  -1    2.04    0.64
  -2 -12   1    3.35    0.68
  -2 -12   1    2.78    0.69
   2 -12  -1    1.09    0.45
  -2 -12   1    2.97    0.71
  -2 -12   1    3.00    0.50
   2 -12  -1    0.49    0.35
   2 -12  -1    0.85    0.41
   2 -12  -1    0.94    0.19
  -2  12   1    0.73    0.18
  -2  12   1    1.29    0.39
  -2  12   1    0.99    0.41
  -2  12   1    1.16    0.36
   1 -12  -1   13.86    0.75
  -1 -12   1   16.98    1.13
  -1 -12   1   16.04    1.23
   1 -12  -1   14.56    1.02
  -1 -12   1   17.97    1.28
   1 -12  -1   15.26    1.24
   1 -12  -1   14.59    1.15
   1 -12  -1   15.92    0.98
  -1 -12   1   18.84    1.29
  -1  12   1   13.45    1.11
  -1  12   1   14.44    0.85
   1  12  -1   16.83    1.14
  -1  12   1   15.53    1.06
   1  12  -1   16.17    1.16
  -1  12   1   14.22    1.02
   1  12  -1   16.13    0.92
   0 -12  -1  327.40   12.88
   0 -12   1  313.51   12.54
   0 -12  -1  332.92   12.75
   0 -12   1  297.58   12.81
   0 -12   1  334.22   12.75
   0 -12  -1  323.59   12.43
   0 -12   1  315.42   12.80
   0 -12  -1  335.54   12.86
   0 -12   1  306.46   12.38
   0  12  -1  321.18   12.68
   0  12   1  325.37   12.64
   0  12  -1  308.22   12.52
   0  12   1  324.03   12.56
   0  12  -1  316.61   12.55
   0  12   1  327.73   12.73
  -1 -12  -1  616.17   24.58
   1 -12   1  648.92   24.82
  -1 -12  -1  613.01   24.68
   1 -12   1  653.74   24.58
  -1 -12  -1  614.29   24.82
  -1 -12  -1  628.46   24.78
   1 -12   1  665.58   24.55
   1 -12   1  650.21   24.79
  -1 -12  -1  641.47   24.86
   1  12   1  616.08   24.74
   1  12   1  597.46   24.69
  -1  12  -1  664.45   24.61
   1  12   1  633.77   24.40
  -1  12  -1  647.28   24.58
   2 -12   1   48.10    2.11
  -2 -12  -1   41.81    2.48
   2 -12   1   47.41    2.27
  -2 -12  -1   46.38    2.24
  -2 -12  -1   42.46    2.54
  -2 -12  -1   44.45    2.09
   2 -12   1   46.97    2.74
   2 -12   1   47.66    2.41
   2  12   1   45.52    2.09
  -2  12  -1   47.08    2.21
   2  12   1   42.69    2.38
   2  12   1   42.96    2.48
   2  12   1   44.98    1.96
  -2  12  -1   43.83    2.26
  -2  12  -1   47.44    2.29
   3 -12   1   71.82    3.66
  -3 -12  -1   75.88    3.33
   3 -12   1   73.67    3.27
  -3 -12  -1   73.48    3.86
  -3 -12  -1   77.72    3.71
   3 -12   1   77.59    3.54
  -3 -12  -1   83.99    4.08
   3  12   1   77.75    3.89
  -3  12  -1   71.78    3.47
   3  12   1   73.03    3.29
   3  12   1   70.98    3.27
   3  12   1   78.29    3.10
   3  12   1   78.78    3.76
  -3  12  -1   76.49    3.52
  -3  12  -1   77.31    3.43
  -4 -12  -1  197.79    7.42
   4 -12   1  189.72    7.83
   4 -12   1  187.57    7.84
  -4 -12  -1  190.94    7.50
  -4 -12  -1  193.40    8.05
   4 -12   1  185.45    8.00
  -4 -12  -1  193.07    8.45
   4  12   1  189.52    7.32
  -4  12  -1  176.88    7.20
  -4  12  -1  182.43    7.34
  -4  12  -1  178.68    7.70
   4  12   1  183.40    8.09
  -4  12  -1  179.98    7.81
   4  12   1  184.86    7.33
   4  12   1  183.85    7.48
   5 -12   1   72.77    3.59
  -5 -12  -1   66.38    3.94
  -5 -12  -1   65.18    2.83
  -5 -12  -1   66.37    2.81
   5 -12   1   73.55    3.43
   5 -12   1   69.70    3.41
  -5 -12  -1   66.65    3.54
  -5 -12  -1   62.81    3.85
   5  12   1   67.85    3.73
   5  12   1   66.96    2.85
  -5  12  -1   71.01    3.34
  -5  12  -1   70.52    3.00
  -5  12  -1   69.82    3.22
   5  12   1   63.22    2.79
   5  12   1   62.72    2.80
   5  12   1   64.70    3.85
  -5  12  -1   73.48    3.48
  -5  12  -1   72.19    2.89
  -6 -12  -1   28.04    2.04
  -6 -12  -1   26.86    1.26
  -6 -12  -1   25.92    2.76
  -6 -12  -1   25.91    2.38
   6 -12   1   28.64    2.06
   6 -12   1   29.93    1.90
   6 -12   1   28.94    2.19
  -6  12  -1   29.58    1.52
  -6  12  -1   30.02    1.82
  -6  12  -1   31.02    1.92
   6  12   1   25.60    1.25
  -6  12  -1   27.71    2.20
   6  12   1   27.35    2.33
   6  12   1   26.28    1.32
  -6  12  -1   30.25    1.50
  -7 -12  -1    2.25    1.09
   7 -12   1    2.14    0.66
  -7 -12  -1    2.69    1.05
  -7 -12  -1    2.92    0.80
   7 -12   1    2.09    0.68
  -7  12  -1    2.63    0.66
  -7  12  -1    3.48    0.80
   7  12   1    2.41    0.34
   7  12   1    0.85    0.78
  -7  12  -1    2.79    0.55
  -7  12  -1    3.01    0.83
   8 -12   1    6.70    1.08
  -8 -12  -1    4.43    1.31
  -8 -12  -1    4.35    1.29
  -8 -12  -1    6.38    1.15
   8 -12   1    6.99    1.10
   8 -12   1    5.52    1.11
  -8  12  -1    6.33    1.29
  -8  12  -1    6.18    1.09
   8  12   1    6.74    1.54
   8  12   1    5.80    1.33
  -8  12  -1    6.34    1.01
  -9 -12  -1   16.64    2.46
  -9 -12  -1   18.78    1.79
   9 -12   1   18.54    1.76
   9 -12   1   17.70    1.75
  -9 -12  -1   21.66    2.65
   9 -12   1   16.58    1.64
  -9  12  -1   18.37    1.91
  -9  12  -1   18.02    1.76
  -9  12  -1   16.95    1.69
  -9  12  -1   15.99    1.44
   9  12   1   16.73    2.21
  -9  12  -1   15.53    1.76
   9  12   1   16.05    2.44
  10 -12   1    2.85    0.96
 -10 -12  -1    1.82    0.86
 -10 -12  -1    1.99    1.35
  10 -12   1    2.08    0.87
  10 -12   1    1.47    0.78
 -10 -12  -1    1.28    1.24
  10  12   1    2.07    1.26
 -10  12  -1    0.91    0.81
 -10  12  -1    0.73    0.73
 -10  12  -1    1.67    0.93
 -10  12  -1    2.68    0.93
  10  12   1    0.48    1.15
 -10 -13   1    9.55    1.92
 -10 -13   1   12.28    2.24
  10 -13  -1    8.41    1.43
  10 -13  -1    8.73    1.83
 -10 -13   1    8.98    1.37
 -10  13   1    7.22    1.34
 -10  13   1    7.94    1.39
  10  13  -1    9.88    2.17
 -10  13   1    6.75    1.98
 -10  13   1    5.78    1.54
   9 -13  -1    9.19    1.46
  -9 -13   1   12.03    2.18
   9 -13  -1    7.02    1.22
   9 -13  -1    8.08    1.39
  -9 -13   1    6.24    1.68
  -9 -13   1    8.29    1.32
   9  13  -1    9.54    1.90
   9  13  -1    6.99    1.73
  -9  13   1    8.75    1.40
  -9  13   1    8.20    1.16
  -9  13   1    8.56    1.41
  -9  13   1    8.38    1.36
  -8 -13   1    3.91    1.22
   8 -13  -1    3.64    0.98
  -8 -13   1    2.86    0.87
  -8 -13   1    3.12    1.18
   8 -13  -1    2.90    0.91
   8 -13  -1    2.00    0.77
  -8  13   1    2.90    0.86
   8  13  -1    3.46    1.20
  -8  13   1    2.72    0.88
   8  13  -1    3.44    1.26
  -7 -13   1    1.87    1.15
   7 -13  -1    0.41    0.50
   7 -13  -1    0.39    0.54
  -7 -13   1    0.62    0.83
   7 -13  -1    0.86    0.67
  -7 -13   1    1.64    0.67
  -7  13   1    0.90    0.70
  -7  13   1    0.40    0.62
   7  13  -1    0.27    0.29
  -7  13   1    0.78    0.37
   7  13  -1   -0.11    0.80
   7  13  -1   -0.10    0.73
   6 -13  -1   27.52    1.92
  -6 -13   1   25.42    2.29
   6 -13  -1   24.09    1.75
  -6 -13   1   21.52    2.14
  -6 -13   1   25.44    1.26
  -6 -13   1   24.52    1.88
   6 -13  -1   25.14    2.00
   6  13  -1   26.14    1.35
  -6  13   1   26.99    1.52
   6  13  -1   26.93    2.18
  -6  13   1   25.28    1.36
   6  13  -1   24.39    2.20
  -6  13   1   25.93    1.86
   6  13  -1   24.63    1.24
  -6  13   1   26.29    1.81
  -6  13   1   24.59    1.28
   5 -13  -1    3.92    0.81
   5 -13  -1    3.45    0.88
  -5 -13   1    4.21    1.05
  -5 -13   1    3.76    1.03
  -5 -13   1    3.25    0.42
   5 -13  -1    4.22    0.79
  -5 -13   1    3.04    0.35
  -5 -13   1    4.12    0.87
   5  13  -1    3.80    0.45
  -5  13   1    3.56    0.45
  -5  13   1    3.55    0.74
  -5  13   1    3.56    0.45
   5  13  -1    4.51    1.01
  -5  13   1    3.89    0.58
   5  13  -1    3.67    0.47
  -5  13   1    3.00    0.70
   5  13  -1    3.78    0.36
   5  13  -1    4.55    1.01
  -4 -13   1    1.62    0.76
  -4 -13   1    0.41    0.25
   4 -13  -1    0.66    0.49
  -4 -13   1    0.58    0.31
   4 -13  -1    0.24    0.51
  -4 -13   1    0.09    0.47
  -4 -13   1    0.76    0.73
   4 -13  -1    1.08    0.53
  -4  13   1    1.49    0.52
   4  13  -1    0.39    0.61
   4  13  -1    0.73    0.28
   4  13  -1    0.66    0.28
  -4  13   1    1.62    0.60
  -4  13   1    1.46    0.23
  -4  13   1    1.64    0.34
   4  13  -1    0.28    0.43
   4  13  -1    0.50    0.61
  -4  13   1    0.76    0.33
   3 -13  -1    5.02    0.91
  -3 -13   1    8.07    0.74
   3 -13  -1    4.71    0.80
  -3 -13   1    9.47    1.10
  -3 -13   1    9.26    1.28
  -3 -13   1    8.78    1.09
   3  13  -1    7.98    1.00
   3  13  -1    9.68    1.12
   3  13  -1    7.97    0.59
   2 -13  -1    1.50    0.54
  -2 -13   1    1.23    0.41
   2 -13  -1    1.49    0.34
  -2 -13   1    1.64    0.56
   2 -13  -1    1.33    0.51
  -2 -13   1    1.54    0.60
  -2 -13   1    1.81    0.58
  -2  13   1    1.53    0.46
   2  13  -1    1.67    0.33
   2  13  -1    1.45    0.61
   2  13  -1    1.49    0.51
  -2  13   1    1.67    0.46
   1 -13  -1  205.77    9.15
   1 -13  -1  219.60    8.92
   1 -13  -1  231.83    9.49
  -1 -13   1  230.00    9.53
   1 -13  -1  226.35    9.25
  -1 -13   1  236.31    9.40
  -1 -13   1  232.71    9.27
  -1 -13   1  239.69    9.55
  -1 -13   1  236.81    9.39
   1 -13  -1  225.04    9.56
   1  13  -1  240.42    9.45
   1  13  -1  240.39    9.39
  -1  13   1  231.71    9.05
  -1  13   1  226.21    9.26
   1  13  -1  240.00    9.11
  -1  13   1  229.02    9.32
   0 -13  -1  397.15   16.67
   0 -13   1  437.15   16.17
   0 -13   1  428.74   16.65
   0 -13  -1  412.40   16.44
   0 -13   1  425.90   16.34
   0 -13   1  434.72   16.72
   0 -13  -1  400.59   16.20
   0 -13  -1  394.45   16.62
   0 -13   1  434.15   16.56
   0 -13  -1  393.43   16.51
   0  13  -1  444.07   16.38
   0  13   1  416.96   16.35
   0  13  -1  443.14   16.33
   0  13  -1  441.95   16.54
   0  13   1  401.41   16.52
   0  13   1  412.16   16.42
   1 -13   1   13.36    1.18
   1 -13   1   13.03    1.16
  -1 -13  -1   14.34    1.15
   1 -13   1   14.96    1.04
  -1 -13  -1   16.69    1.21
  -1 -13  -1   14.42    1.21
   1 -13   1   11.85    0.96
  -1 -13  -1   15.74    1.25
  -1 -13  -1   14.60    0.99
   1  13   1   16.76    1.22
   1  13   1   16.51    1.18
   1  13   1   14.44    0.88
  -1  13  -1   13.67    1.02
  -1  13  -1   11.62    0.99
  -2 -13  -1  476.83   18.46
   2 -13   1  464.79   18.28
   2 -13   1  468.17   18.71
  -2 -13  -1  478.77   18.89
   2 -13   1  469.57   18.46
  -2 -13  -1  472.81   18.81
  -2 -13  -1  476.14   18.74
   2 -13   1  487.09   18.66
   2  13   1  463.84   18.13
   2  13   1  467.70   18.67
  -2  13  -1  466.52   18.41
  -2  13  -1  458.94   18.46
   2  13   1  473.27   18.78
  -3 -13  -1   10.80    1.24
   3 -13   1   11.05    1.17
  -3 -13  -1   11.88    1.31
  -3 -13  -1   10.16    0.75
   3 -13   1   10.29    1.03
   3 -13   1   10.28    0.82
  -3 -13  -1   11.61    1.23
   3 -13   1   12.70    1.12
  -3 -13  -1   10.14    0.87
  -3  13  -1   11.97    0.98
   3  13   1   10.68    1.24
  -3  13  -1   10.07    1.04
   3  13   1   10.19    0.74
  -3  13  -1   11.12    0.91
   3  13   1   10.92    0.67
   3  13   1   10.88    1.21
  -4 -13  -1   97.05    3.91
   4 -13   1   88.79    4.45
   4 -13   1   85.52    4.27
   4 -13   1   86.90    4.25
  -4 -13  -1   94.33    4.82
  -4 -13  -1   96.24    4.50
  -4 -13  -1  100.16    4.87
  -4 -13  -1   97.50    3.95
  -4  13  -1   81.81    3.95
   4  13   1   96.17    3.88
  -4  13  -1   82.99    4.35
   4  13   1   99.83    4.65
   4  13   1   94.58    3.88
  -4  13  -1   85.08    4.23
   4  13   1  100.68    4.84
  -5 -13  -1    1.13    0.77
   5 -13   1    0.46    0.50
   5 -13   1    1.13    0.57
  -5 -13  -1    0.28    0.54
  -5 -13  -1    0.81    0.26
  -5 -13  -1    0.97    0.24
  -5 -13  -1    1.23    0.74
   5 -13   1   -0.28    0.47
   5  13   1    0.82    0.26
  -5  13  -1    0.52    0.20
  -5  13  -1    0.50    0.47
   5  13   1    1.08    0.27
  -5  13  -1    0.47    0.29
   5  13   1    1.06    0.25
  -5  13  -1    0.73    0.30
   5  13   1    0.96    0.65
  -5  13  -1    0.26    0.45
   5  13   1    0.51    0.59
  -6 -13  -1   14.42    0.72
  -6 -13  -1   16.11    1.54
  -6 -13  -1   15.12    1.72
  -6 -13  -1   15.25    1.85
   6 -13   1   13.44    1.25
   6 -13   1   10.91    1.23
   6 -13   1   13.03    1.48
  -6  13  -1   12.94    1.24
   6  13   1   14.05    0.73
  -6  13  -1   11.88    0.84
  -6  13  -1   11.65    1.11
   6  13   1   14.47    1.68
  -6  13  -1   12.27    1.06
   6  13   1   14.56    0.78
   6  13   1   13.99    1.77
  -6  13  -1   11.77    1.26
  -6  13  -1   11.41    0.88
   7 -13   1   34.88    2.22
   7 -13   1   35.24    2.45
  -7 -13  -1   30.63    2.63
  -7 -13  -1   34.56    2.91
   7 -13   1   36.21    2.29
  -7 -13  -1   30.55    2.80
  -7  13  -1   34.19    1.80
  -7  13  -1   34.41    2.23
  -7  13  -1   32.17    2.23
   7  13   1   31.87    2.79
   7  13   1   32.16    2.68
  -7  13  -1   34.24    2.07
  -8 -13  -1   23.98    2.33
  -8 -13  -1   24.53    2.53
   8 -13   1   24.65    2.11
   8 -13   1   23.51    1.93
  -8 -13  -1   25.57    2.67
  -8  13  -1   24.79    1.97
  -8  13  -1   24.56    1.57
   8  13   1   23.82    2.50
  -8  13  -1   23.50    1.93
   8  13   1   24.95    2.40
  -9 -13  -1   17.56    2.86
   9 -13   1   20.01    2.04
  -9 -13  -1   19.15    1.93
  -9 -13  -1   24.36    2.86
   9 -13   1   22.79    1.93
   9  13   1   19.74    2.91
  -9  13  -1   22.62    2.19
  -9  13  -1   19.05    2.24
  -9  13  -1   23.93    2.05
  -9  13  -1   21.72    2.03
   9  13   1   23.92    2.72
  10 -13   1   50.17    3.25
 -10 -13  -1   53.82    3.44
  10 -13   1   54.03    3.56
 -10 -13  -1   58.17    4.88
 -10 -13  -1   62.03    4.53
  10 -13   1   53.23    3.40
 -10  13  -1   53.83    3.49
 -10  13  -1   55.07    3.45
  10  13   1   57.70    5.93
 -10  13  -1   51.57    3.43
  10  13   1   57.92    4.45
 -10  13  -1   56.53    3.63
  10 -14  -1    4.40    1.10
 -10 -14   1    4.66    1.15
 -10  14   1    3.40    1.17
 -10  14   1    4.35    1.20
  -9 -14   1   15.74    2.38
  -9 -14   1   14.72    2.32
   9 -14  -1   11.90    1.67
   9 -14  -1   10.79    1.77
  -9 -14   1   13.38    1.57
  -9  14   1   11.77    1.83
  -9  14   1   15.06    1.61
   9  14  -1   12.45    2.43
   9  14  -1   15.92    2.14
  -8 -14   1   11.23    1.49
   8 -14  -1    9.45    1.50
  -8 -14   1    8.84    1.82
  -8 -14   1    8.07    1.74
   8 -14  -1    9.19    1.39
   8 -14  -1   10.89    1.56
  -8  14   1   10.50    1.43
  -8  14   1   11.28    1.12
   8  14  -1   11.21    1.99
  -8  14   1    9.89    1.35
   8  14  -1   11.83    1.91
  -7 -14   1    8.65    1.63
   7 -14  -1    8.66    1.26
   7 -14  -1    9.37    1.39
  -7 -14   1   10.97    1.83
  -7 -14   1    7.81    1.23
   7 -14  -1    8.68    1.19
  -7  14   1    8.21    1.22
   7  14  -1    9.33    1.65
  -7  14   1    8.74    1.18
  -7  14   1    8.60    0.76
   7  14  -1    9.50    1.63
   6 -14  -1    0.71    0.56
   6 -14  -1    0.30    0.59
  -6 -14   1    0.29    0.72
  -6 -14   1    0.22    0.56
   6 -14  -1   -0.36    0.41
  -6 -14   1    0.37    0.68
  -6  14   1    0.46    0.24
  -6  14   1    0.56    0.51
  -6  14   1    0.08    0.30
   6  14  -1    0.16    0.27
   6  14  -1    0.43    0.83
  -6  14   1    0.52    0.53
  -5 -14   1    8.80    0.62
  -5 -14   1    8.90    1.22
   5 -14  -1   11.22    1.95
  -5 -14   1    7.88    1.41
   5 -14  -1   11.94    1.19
   5 -14  -1   11.73    1.74
  -5 -14   1    9.47    0.71
  -5 -14   1    8.00    1.63
   5  14  -1    9.87    0.62
  -5  14   1   12.02    1.12
  -5  14   1   10.83    0.62
  -5  14   1   11.24    0.87
   5  14  -1    7.25    1.28
  -5  14   1   11.73    0.80
   5  14  -1    8.87    0.72
   5  14  -1    8.99    0.70
   5  14  -1    9.33    1.48
  -5  14   1    9.74    1.37
  -5  14   1   11.97    0.77
   4 -14  -1   10.75    1.13
  -4 -14   1   15.11    1.62
  -4 -14   1   13.18    1.36
   4 -14  -1    9.82    1.08
  -4 -14   1   15.14    1.55
  -4 -14   1   13.48    0.89
   4 -14  -1   11.40    1.28
  -4  14   1   10.17    0.86
   4  14  -1   13.15    0.86
  -4  14   1    9.51    1.04
  -4  14   1   10.08    1.20
   4  14  -1   14.47    1.49
   4  14  -1   15.37    1.43
   4  14  -1   13.53    0.83
  -3 -14   1   54.32    2.94
  -3 -14   1   58.49    3.09
   3 -14  -1   49.58    2.92
   3 -14  -1   48.04    2.75
  -3 -14   1   54.86    2.54
  -3 -14   1   61.53    3.23
   3 -14  -1   49.06    2.38
   3 -14  -1   50.70    2.69
   3  14  -1   53.73    2.32
   3  14  -1   55.55    2.96
   3  14  -1   60.74    3.09
  -3  14   1   49.05    2.63
  -3  14   1   50.35    2.70
   2 -14  -1  110.05    5.13
  -2 -14   1  116.85    4.99
   2 -14  -1  110.47    5.24
  -2 -14   1  116.78    5.26
  -2 -14   1  126.75    5.44
  -2 -14   1  119.98    5.27
   2 -14  -1  112.41    4.99
   2 -14  -1  107.56    4.75
   2  14  -1  120.96    5.24
   2  14  -1  117.67    4.70
  -2  14   1  105.03    5.04
   2  14  -1  126.49    5.29
  -2  14   1  111.50    5.00
  -1 -14   1  177.43    7.03
   1 -14  -1  158.96    7.13
   1 -14  -1  162.39    6.79
   1 -14  -1  155.39    7.07
  -1 -14   1  178.63    6.83
  -1 -14   1  177.33    7.00
  -1 -14   1  172.51    7.18
   1 -14  -1  153.88    6.59
   1 -14  -1  149.38    6.48
   1 -14  -1  151.15    6.79
  -1 -14   1  178.95    7.16
  -1  14   1  153.57    6.58
   1  14  -1  181.69    6.72
  -1  14   1  160.75    6.83
  -1  14   1  155.53    6.93
   1  14  -1  183.30    6.99
   1  14  -1  181.76    7.43
   0 -14  -1  533.76   20.61
   0 -14   1  529.28   20.73
   0 -14   1  550.51   20.99
   0 -14  -1  538.29   20.86
   0 -14  -1  529.61   21.11
   0 -14  -1  522.91   20.95
   0 -14   1  542.84   21.17
   0 -14   1  529.51   20.55
   0 -14  -1  543.67   21.18
   0 -14   1  532.94   21.08
   0  14   1  539.99   20.84
   0  14   1  512.92   21.76
   0  14   1  538.77   20.78
   0  14  -1  546.27   20.99
   0  14  -1  537.91   20.71
   0  14  -1  539.76   20.78
  -1 -14  -1 1015.97   39.25
  -1 -14  -1 1019.84   39.21
  -1 -14  -1 1014.29   39.33
  -1 -14  -1 1002.92   38.98
   1 -14   1 1012.14   39.00
   1 -14   1 1004.54   39.31
   1 -14   1  990.28   39.31
  -1 -14  -1 1014.69   39.38
   1  14   1 1025.56   38.85
   1  14   1 1007.07   39.21
   1  14   1 1046.35   39.28
  -1  14  -1 1019.51   39.10
   2 -14   1   55.25    2.90
  -2 -14  -1   58.85    3.03
  -2 -14  -1   56.40    2.76
  -2 -14  -1   51.06    3.31
   2 -14   1   54.09    2.99
   2 -14   1   56.59    2.74
   2 -14   1   56.15    2.57
  -2 -14  -1   55.92    2.99
  -2  14  -1   52.24    2.67
  -2  14  -1   56.10    2.74
   2  14   1   55.68    2.41
   2  14   1   55.35    2.96
   2  14   1   57.04    3.00
   3 -14   1  407.39   16.62
  -3 -14  -1  430.07   17.06
   3 -14   1  410.57   16.76
  -3 -14  -1  425.99   17.00
   3 -14   1  414.90   16.50
  -3 -14  -1  410.48   16.75
  -3 -14  -1  421.71   16.35
   3 -14   1  414.59   16.23
   3  14   1  418.28   16.03
  -3  14  -1  419.16   16.52
   3  14   1  437.11   16.85
   3  14   1  394.37   16.31
  -3  14  -1  386.41   16.62
   3  14   1  430.33   16.97
   4 -14   1  139.69    6.18
   4 -14   1  135.91    6.39
   4 -14   1  144.64    6.29
  -4 -14  -1  145.47    6.81
  -4 -14  -1  145.30    6.77
  -4 -14  -1  137.65    5.84
  -4 -14  -1  144.06    5.75
  -4 -14  -1  145.13    6.45
   4  14   1  139.31    6.52
  -4  14  -1  137.73    5.94
   4  14   1  143.77    5.80
  -4  14  -1  143.45    6.09
   4  14   1  144.42    6.72
  -4  14  -1  139.71    6.21
   4  14   1  141.79    5.66
  -5 -14  -1    2.18    1.01
   5 -14   1    2.95    0.81
  -5 -14  -1    4.35    1.13
  -5 -14  -1    2.97    0.82
   5 -14   1    2.45    0.78
   5 -14   1    4.81    0.88
   5  14   1    3.16    0.40
  -5  14  -1    3.28    0.69
   5  14   1    4.28    1.06
  -5  14  -1    2.80    0.32
  -5  14  -1    4.32    0.96
   5  14   1    3.24    0.43
  -5  14  -1    3.63    0.53
  -6 -14  -1   24.55    2.39
   6 -14   1   26.34    1.90
   6 -14   1   27.13    1.90
   6 -14   1   24.66    2.00
  -6  14  -1   23.32    1.52
   6  14   1   24.34    2.18
  -6  14  -1   26.03    1.68
  -6  14  -1   27.61    1.82
  -6  14  -1   25.74    1.86
   6  14   1   25.91    1.21
  -7 -14  -1    7.78    1.57
   7 -14   1   10.75    1.51
   7 -14   1   10.21    1.48
  -7 -14  -1    9.84    1.57
  -7 -14  -1    8.02    1.56
   7 -14   1   11.24    1.39
   7  14   1    8.60    1.50
   7  14   1    7.53    1.54
  -7  14  -1   11.27    1.25
  -7  14  -1    9.57    0.77
  -7  14  -1   11.59    1.08
  -7  14  -1    9.81    1.32
   8 -14   1   42.87    2.63
  -8 -14  -1   39.40    2.73
   8 -14   1   41.57    2.64
   8 -14   1   39.12    2.80
  -8 -14  -1   38.46    3.28
  -8 -14  -1   39.30    3.29
   8  14   1   38.55    3.35
  -8  14  -1   39.82    2.59
  -8  14  -1   43.02    2.70
   8  14   1   37.76    3.17
   9 -14   1   34.12    2.45
  -9 -14  -1   34.54    2.59
  -9 -14  -1   44.48    4.24
  -9 -14  -1   37.81    3.42
   9 -14   1   36.77    2.62
   9 -14   1   37.17    2.76
  -9  14  -1   36.36    2.91
  -9  14  -1   36.77    2.82
  -9  14  -1   34.32    2.56
   9  14   1   39.21    3.25
 -10 -14  -1    7.85    1.38
  10 -14   1    9.02    1.37
  10 -14   1    6.50    1.40
 -10  14  -1   11.75    1.70
 -10  14  -1    8.59    1.54
 -10  14  -1    7.45    2.08
  -9 -15   1    0.16    0.63
  -9 -15   1   -0.26    1.06
  -9 -15   1   -0.05    0.83
   9 -15  -1    0.86    0.67
   9 -15  -1   -0.35    0.60
   9 -15  -1    0.03    0.72
   9  15  -1    1.15    1.08
  -9  15   1    0.95    0.75
  -9  15   1    0.41    0.68
   8 -15  -1   -0.88    0.45
   8 -15  -1   -0.32    0.65
  -8 -15   1    0.39    0.90
  -8 -15   1    0.23    0.65
  -8 -15   1    1.79    1.03
  -8  15   1    0.08    0.69
   8  15  -1    0.22    0.86
  -8  15   1   -0.22    0.57
   8  15  -1   -0.12    0.67
   7 -15  -1    2.82    0.78
   7 -15  -1    1.50    0.71
   7 -15  -1    3.22    1.03
  -7 -15   1    2.79    0.90
  -7 -15   1    3.38    1.19
  -7 -15   1    4.16    1.25
  -7  15   1    2.17    0.83
  -7  15   1    2.05    0.82
   7  15  -1    2.63    1.09
   7  15  -1    4.28    1.26
   6 -15  -1   57.54    3.13
  -6 -15   1   56.31    3.27
  -6 -15   1   53.61    3.70
  -6 -15   1   56.19    3.76
   6 -15  -1   58.20    3.37
   6 -15  -1   57.49    3.17
  -6  15   1   58.06    2.48
  -6  15   1   59.24    2.60
   6  15  -1   55.08    2.52
  -6  15   1   57.79    3.30
   6  15  -1   53.60    3.50
  -6  15   1   59.72    3.24
   6  15  -1   53.43    3.65
   5 -15  -1   71.03    3.65
   5 -15  -1   72.32    3.67
  -5 -15   1   72.54    4.16
  -5 -15   1   75.70    4.25
  -5 -15   1   65.74    3.03
   5 -15  -1   76.41    3.99
  -5 -15   1   67.99    3.75
   5  15  -1   71.38    4.01
  -5  15   1   70.18    2.93
  -5  15   1   72.85    3.66
   5  15  -1   71.68    3.09
   5  15  -1   69.59    4.10
  -5  15   1   73.52    3.56
  -5  15   1   70.83    3.12
  -4 -15   1   35.69    2.32
   4 -15  -1   32.59    2.11
   4 -15  -1   32.95    2.11
  -4 -15   1   34.77    1.77
   4 -15  -1   31.87    2.50
  -4 -15   1   36.83    2.59
  -4 -15   1   36.84    2.50
  -4  15   1   33.76    2.02
   4  15  -1   34.91    1.66
   4  15  -1   35.08    2.43
  -4  15   1   33.70    2.13
   4  15  -1   33.74    2.39
  -3 -15   1    1.90    0.48
   3 -15  -1    0.29    0.47
  -3 -15   1    2.04    0.70
  -3 -15   1    1.57    0.66
   3 -15  -1    0.72    0.45
  -3 -15   1    2.55    0.69
   3 -15  -1    0.55    0.31
   3 -15  -1    0.53    0.53
  -3  15   1    0.61    0.45
   3  15  -1    1.24    0.60
  -3  15   1    0.40    0.32
   3  15  -1    1.52    0.34
  -3  15   1    0.89    0.47
   3  15  -1    2.17    0.72
  -2 -15   1    4.79    0.92
   2 -15  -1    7.16    1.02
  -2 -15   1    5.34    0.78
  -2 -15   1    4.62    0.85
  -2 -15   1    4.91    0.97
   2 -15  -1    6.75    0.67
   2 -15  -1    7.64    0.83
   2 -15  -1    8.15    1.12
  -2  15   1    8.51    0.89
   2  15  -1    5.35    0.58
   2  15  -1    5.12    0.87
   2  15  -1    4.49    0.83
  -2  15   1    7.96    0.83
   1 -15  -1  384.00   15.51
   1 -15  -1  376.36   15.18
   1 -15  -1  380.12   15.54
   1 -15  -1  387.79   15.16
   1 -15  -1  367.31   14.90
  -1 -15   1  389.38   15.11
  -1 -15   1  388.45   15.31
  -1 -15   1  387.61   15.38
  -1 -15   1  390.84   15.54
  -1 -15   1  412.16   15.62
   1 -15  -1  368.01   14.80
   1  15  -1  390.25   15.44
  -1  15   1  379.12   15.31
   1  15  -1  395.48   15.30
  -1  15   1  382.43   14.89
  -1  15   1  379.06   15.20
   1  15  -1  398.56   15.05
   0 -15   1  324.46   12.75
   0 -15  -1  296.24   12.55
   0 -15   1  357.83   12.68
   0 -15   1  314.62   12.31
   0 -15   1  305.46   12.77
   0 -15  -1  305.98   12.78
   0 -15  -1  309.08   12.74
   0 -15   1  311.31   12.13
   0 -15  -1  292.05   12.41
   0  15  -1  324.67   12.41
   0  15   1  294.24   12.59
   0  15  -1  334.43   12.32
   0  15  -1  335.57   12.66
   0  15   1  301.46   12.37
   0  15   1  298.48   12.40
  -1 -15  -1   10.60    1.11
  -1 -15  -1    9.92    1.23
   1 -15   1    6.38    1.00
  -1 -15  -1    9.82    1.02
   1 -15   1    6.05    0.80
   1 -15   1    7.61    1.04
  -1 -15  -1    9.44    1.04
  -1  15  -1    5.66    0.92
  -1  15  -1    5.84    0.80
   1  15   1   10.29    1.02
   1  15   1    9.98    1.11
   1  15   1    9.06    0.76
  -2 -15  -1  656.01   25.54
   2 -15   1  624.92   25.33
   2 -15   1  652.08   24.94
   2 -15   1  668.52   25.48
  -2 -15  -1  645.89   25.15
  -2 -15  -1  641.31   25.43
  -2 -15  -1  633.44   25.44
   2 -15   1  639.28   25.10
  -2  15  -1  638.03   25.11
  -2  15  -1  641.06   25.10
   2  15   1  649.45   24.76
   2  15   1  641.86   25.42
   2  15   1  643.66   25.38
  -3 -15  -1   80.48    4.20
   3 -15   1   89.46    4.17
  -3 -15  -1   88.61    4.50
   3 -15   1   82.81    3.97
  -3 -15  -1   87.04    3.88
   3 -15   1   85.90    3.75
   3 -15   1   87.94    4.30
  -3 -15  -1   84.16    4.38
  -3  15  -1   85.75    4.00
  -3  15  -1   87.14    3.93
   3  15   1   84.23    4.36
   3  15   1   87.34    3.55
   3  15   1   85.07    4.28
   4 -15   1   57.26    2.81
   4 -15   1   57.02    2.95
  -4 -15  -1   49.46    2.44
   4 -15   1   53.46    3.35
  -4 -15  -1   52.99    2.99
  -4 -15  -1   48.29    3.14
  -4 -15  -1   44.48    3.10
   4  15   1   50.00    3.03
   4  15   1   47.69    2.31
  -4  15  -1   55.41    2.60
   4  15   1   47.28    2.22
  -4  15  -1   54.38    2.69
   4  15   1   49.90    3.15
  -4  15  -1   51.58    2.76
   5 -15   1    6.41    1.34
  -5 -15  -1    6.45    1.36
  -5 -15  -1    5.50    1.20
   5 -15   1    5.16    0.94
   5 -15   1    6.66    1.06
  -5 -15  -1    5.80    0.61
  -5  15  -1    4.75    0.89
   5  15   1    6.73    1.29
   5  15   1    5.96    0.61
   5  15   1    6.54    1.27
  -5  15  -1    6.39    0.92
   6 -15   1   15.95    1.50
  -6 -15  -1   20.23    1.81
  -6 -15  -1   21.35    2.18
  -6 -15  -1   18.67    2.05
   6 -15   1   17.71    1.73
   6  15   1   18.52    0.89
   6  15   1   19.69    2.00
  -6  15  -1   15.97    1.41
   6  15   1   19.54    1.94
  -6  15  -1   16.81    1.57
  -6  15  -1   14.62    0.97
  -6  15  -1   16.39    1.30
  -7 -15  -1   43.04    3.33
  -7 -15  -1   43.06    3.41
  -7 -15  -1   41.62    2.80
   7 -15   1   47.55    2.79
   7 -15   1   46.47    3.03
   7 -15   1   47.62    2.85
  -7  15  -1   43.56    2.66
  -7  15  -1   46.75    2.81
   7  15   1   41.79    3.37
   7  15   1   47.38    3.34
   8 -15   1   18.39    1.92
   8 -15   1   16.52    1.64
  -8 -15  -1   13.50    1.73
  -8 -15  -1   14.42    2.34
  -8 -15  -1   12.42    2.16
   8 -15   1   15.58    1.57
   8  15   1   16.21    2.11
  -8  15  -1   16.36    1.63
  -8  15  -1   15.68    1.61
   8  15   1   17.04    2.15
  -9 -15  -1    9.07    1.47
  -9 -15  -1    8.15    1.84
  -9 -15  -1    7.71    1.78
   9 -15   1   10.48    1.49
   9 -15   1    7.80    1.29
   9 -15   1   10.38    1.64
   9  15   1    7.02    1.74
  -9  15  -1   10.30    1.69
   9  15   1   10.04    1.96
  -9  15  -1   10.19    1.38
  -9  15  -1   10.36    1.48
  -9 -16   1    7.98    2.03
   9 -16  -1    8.23    1.45
   9 -16  -1    6.74    1.30
   9 -16  -1    8.07    1.39
  -9 -16   1    6.35    1.73
  -9 -16   1    9.76    1.54
  -9  16   1    6.96    1.27
  -9  16   1    7.99    1.55
   9  16  -1    8.59    1.78
  -8 -16   1    0.19    0.67
  -8 -16   1   -0.55    0.86
   8 -16  -1    1.25    0.74
   8 -16  -1   -0.16    0.59
  -8  16   1    0.53    0.59
   8  16  -1    0.87    0.86
   8  16  -1   -0.84    0.79
   7 -16  -1    8.71    1.39
  -7 -16   1    8.78    1.68
   7 -16  -1    9.46    1.36
  -7 -16   1    9.60    1.76
  -7 -16   1    9.78    1.44
  -7  16   1   10.54    1.41
   7  16  -1    7.83    1.54
   7  16  -1   10.14    1.78
  -7  16   1    7.19    1.15
  -6 -16   1   12.96    1.93
   6 -16  -1   13.61    1.48
  -6 -16   1   14.69    1.83
  -6 -16   1   14.93    1.53
   6 -16  -1   12.79    1.40
   6 -16  -1   14.05    1.76
  -6  16   1   15.43    1.46
  -6  16   1   13.77    1.34
   6  16  -1   15.27    1.85
   6  16  -1   14.51    0.92
   6  16  -1   13.90    1.70
  -5 -16   1    0.29    0.91
   5 -16  -1    0.00    0.61
   5 -16  -1   -0.52    0.50
  -5 -16   1    0.24    0.64
  -5 -16   1    0.71    0.68
  -5 -16   1    0.36    0.27
   5 -16  -1    0.33    0.55
   5  16  -1    0.56    0.31
  -5  16   1    0.97    0.61
  -5  16   1   -0.01    0.44
   5  16  -1    1.23    0.74
  -4 -16   1   73.59    3.40
   4 -16  -1   75.54    4.05
  -4 -16   1   78.42    4.22
  -4 -16   1   77.76    4.59
   4 -16  -1   77.80    3.83
   4 -16  -1   76.21    3.88
  -4  16   1   74.14    3.69
   4  16  -1   78.09    4.20
  -4  16   1   72.65    3.81
   4  16  -1   80.60    4.54
   4  16  -1   78.15    3.29
  -3 -16   1   36.55    2.27
   3 -16  -1   30.64    2.11
  -3 -16   1   38.82    2.39
  -3 -16   1   34.97    2.37
   3 -16  -1   30.84    1.95
   3 -16  -1   31.72    1.67
  -3 -16   1   34.68    1.88
   3 -16  -1   31.54    2.21
   3  16  -1   36.84    1.63
  -3  16   1   32.20    2.01
   3  16  -1   34.03    2.27
  -3  16   1   29.02    1.90
  -3  16   1   27.09    1.95
   3  16  -1   36.38    2.30
  -2 -16   1   15.85    1.25
   2 -16  -1   15.16    1.33
  -2 -16   1   17.38    1.45
  -2 -16   1   16.97    1.37
   2 -16  -1   13.63    1.36
  -2 -16   1   16.28    1.48
   2 -16  -1   12.75    0.98
   2 -16  -1   13.61    1.14
  -2  16   1   13.49    1.18
  -2  16   1   12.60    1.12
   2  16  -1   15.66    0.95
   2  16  -1   15.87    1.32
   2  16  -1   15.40    1.40
  -1 -16   1    3.09    0.79
  -1 -16   1    3.47    0.73
   1 -16  -1    3.30    0.78
  -1 -16   1    2.44    0.68
   1 -16  -1    3.91    0.83
  -1 -16   1    3.12    0.52
   1 -16  -1    3.77    0.42
   1 -16  -1    4.43    0.36
  -1 -16   1    3.76    0.67
   1 -16  -1    4.90    0.69
   1  16  -1    2.99    0.61
   1  16  -1    3.26    0.77
  -1  16   1    3.50    0.63
  -1  16   1    4.20    0.38
  -1  16   1    4.08    0.73
   1  16  -1    3.37    0.54
   0 -16  -1  180.90    7.47
   0 -16  -1  175.09    7.61
   0 -16  -1  185.79    7.90
   0 -16   1  180.36    7.32
   0 -16   1  187.13    7.82
   0 -16   1  181.97    7.15
   0 -16  -1  178.43    7.81
   0 -16   1  184.08    7.66
   0 -16   1  182.71    7.87
   0  16  -1  180.52    7.68
   0  16   1  181.77    7.46
   0  16  -1  190.05    7.46
   0  16   1  185.49    7.74
  -1 -16  -1  384.71   15.63
   1 -16   1  373.20   15.62
  -1 -16  -1  414.94   15.77
   1 -16   1  364.48   15.26
   1 -16   1  369.87   15.62
  -1 -16  -1  404.83   15.57
  -1 -16  -1  389.81   15.50
   1  16   1  394.47   15.12
   1  16   1  402.89   15.62
  -1  16  -1  383.85   15.29
   1  16   1  393.67   15.48
  -1  16  -1  371.05   15.38
   2 -16   1   40.60    2.23
   2 -16   1   42.24    2.47
  -2 -16  -1   41.08    2.55
  -2 -16  -1   41.69    2.56
   2 -16   1   41.54    2.09
   2 -16   1   44.57    2.56
  -2 -16  -1   41.57    2.30
  -2 -16  -1   38.22    2.45
   2  16   1   43.12    2.52
   2  16   1   42.91    2.49
  -2  16  -1   41.00    2.23
  -2  16  -1   40.78    2.22
   2  16   1   39.73    1.91
   3 -16   1   15.90    1.09
   3 -16   1   13.57    1.44
  -3 -16  -1   14.70    1.52
  -3 -16  -1   13.83    1.17
  -3 -16  -1   14.87    1.47
   3 -16   1   15.21    1.39
   3 -16   1   15.14    1.31
  -3 -16  -1   17.14    1.63
  -3  16  -1   14.44    1.30
  -3  16  -1   15.18    1.24
   3  16   1   11.68    1.45
   3  16   1   14.62    0.89
   3  16   1   14.10    1.50
  -4 -16  -1  180.42    8.66
   4 -16   1  184.02    8.31
  -4 -16  -1  191.37    8.70
  -4 -16  -1  193.23    7.72
   4 -16   1  185.56    8.15
  -4 -16  -1  195.72    8.62
   4 -16   1  184.33    8.02
   4  16   1  191.81    8.55
  -4  16  -1  184.32    8.01
  -4  16  -1  183.65    7.89
   4  16   1  192.10    7.45
   4  16   1  185.32    8.98
   5 -16   1   63.56    3.37
  -5 -16  -1   66.30    3.68
   5 -16   1   61.95    4.54
  -5 -16  -1   64.69    2.87
  -5 -16  -1   64.13    3.94
   5 -16   1   62.81    3.65
   5  16   1   64.64    3.91
  -5  16  -1   65.90    3.44
  -5  16  -1   61.56    3.23
   5  16   1   65.45    3.88
   6 -16   1    1.77    0.78
  -6 -16  -1    0.93    0.86
   6 -16   1    1.31    0.73
  -6 -16  -1    0.27    0.68
   6 -16   1    1.78    0.75
  -6 -16  -1    0.31    0.85
   6  16   1    1.00    0.88
  -6  16  -1    1.42    0.54
  -6  16  -1    1.44    0.67
   6  16   1    0.41    0.74
  -7 -16  -1   -0.02    0.82
  -7 -16  -1   -0.12    0.70
  -7 -16  -1    0.11    0.90
   7 -16   1    0.51    0.57
   7 -16   1   -0.01    0.56
   7 -16   1   -0.06    0.64
   7  16   1   -0.04    0.80
   7  16   1    0.44    0.91
  -7  16  -1    0.04    0.58
  -7  16  -1    0.52    0.58
   8 -16   1   25.57    2.29
  -8 -16  -1   25.56    2.19
  -8 -16  -1   21.81    2.65
   8 -16   1   24.06    2.01
   8  16   1   28.43    4.27
  -8  16  -1   23.60    1.93
   8  16   1   24.12    2.63
  -9 -16  -1   12.71    1.76
   9 -16   1   14.57    1.92
   9 -16   1   15.33    2.00
   9 -16   1   13.59    1.55
  -9 -16  -1   11.16    2.19
   9  16   1   11.66    2.31
  -9  16  -1   14.92    2.04
  -9  16  -1   10.09    1.74
  -9  16  -1   14.39    1.55
   9  16   1   10.13    2.27
  -9 -17   1    0.50    1.12
   9 -17  -1   -0.45    0.71
  -9 -17   1   -0.25    0.66
   8 -17  -1    4.35    1.13
   8 -17  -1    3.65    1.00
  -8 -17   1    3.24    1.29
  -8 -17   1    4.08    1.26
   8 -17  -1    3.48    0.97
  -8 -17   1    4.84    1.14
  -8  17   1    3.75    0.95
   8  17  -1    5.14    1.41
  -8  17   1    4.40    1.03
   8  17  -1    3.68    1.26
  -7 -17   1   -0.03    0.69
  -7 -17   1    0.46    0.91
   7 -17  -1    0.43    0.59
   7 -17  -1    1.30    0.82
  -7 -17   1    1.27    0.97
   7 -17  -1    0.79    0.70
  -7  17   1    0.41    0.59
   7  17  -1    0.88    0.98
   7  17  -1    0.23    0.83
  -7  17   1    0.09    0.68
   6 -17  -1   22.58    1.86
  -6 -17   1   18.99    1.80
  -6 -17   1   17.43    2.16
   6 -17  -1   20.86    1.97
   6 -17  -1   21.87    2.01
  -6  17   1   21.42    1.77
   6  17  -1   18.28    1.98
   6  17  -1   21.66    2.53
   5 -17  -1    4.96    0.93
   5 -17  -1    5.22    0.95
  -5 -17   1    4.46    1.18
  -5 -17   1    4.16    1.01
  -5 -17   1    5.14    0.57
  -5 -17   1    5.22    1.26
   5 -17  -1    6.22    1.11
   5  17  -1    5.34    0.60
   5  17  -1    5.45    1.22
   5  17  -1    5.40    1.20
  -5  17   1    5.03    0.99
  -4 -17   1    1.93    0.91
  -4 -17   1    2.32    0.92
   4 -17  -1    2.41    0.80
   4 -17  -1    3.56    0.92
   4 -17  -1    2.84    1.17
  -4 -17   1    2.72    0.84
  -4 -17   1    2.41    0.52
   4  17  -1    1.84    0.82
  -4  17   1    2.68    0.69
   4  17  -1    1.42    0.85
  -4  17   1    2.59    1.12
   4  17  -1    2.17    0.44
   3 -17  -1   30.44    1.59
  -3 -17   1   25.07    2.07
  -3 -17   1   25.26    2.05
   3 -17  -1   32.65    2.21
   3 -17  -1   29.91    1.90
  -3 -17   1   26.00    1.73
  -3 -17   1   26.25    2.06
   3 -17  -1   34.71    2.39
  -3  17   1   33.01    1.99
  -3  17   1   32.87    1.90
   3  17  -1   26.75    1.46
   3  17  -1   26.56    2.11
   3  17  -1   28.54    2.10
   2 -17  -1   -0.08    0.49
   2 -17  -1    0.85    0.49
  -2 -17   1    0.83    0.60
  -2 -17   1    0.81    0.56
   2 -17  -1    0.97    0.60
   2 -17  -1    0.92    0.38
  -2 -17   1    1.06    0.54
   2  17  -1    0.97    0.36
   2  17  -1    0.91    0.63
  -2  17   1    0.54    0.42
   2  17  -1    1.35    0.56
  -2  17   1    0.12    0.41
   1 -17  -1   44.07    2.25
  -1 -17   1   44.87    2.52
  -1 -17   1   44.38    2.32
  -1 -17   1   44.31    2.47
  -1 -17   1   44.73    2.34
  -1 -17   1   44.79    2.62
   1 -17  -1   42.01    2.56
   1 -17  -1   42.54    2.57
  -1  17   1   42.39    2.27
  -1  17   1   39.91    2.37
   1  17  -1   45.73    2.14
   1  17  -1   44.57    2.54
   1  17  -1   45.05    2.30
   0 -17   1   31.01    1.55
   0 -17  -1   29.84    2.08
   0 -17  -1   29.50    2.03
   0 -17   1   35.92    2.12
   0 -17   1   31.37    2.14
   0 -17  -1   28.10    1.84
   0 -17  -1   29.50    1.68
   0 -17   1   32.47    1.43
   0  17  -1   34.43    2.02
   0  17   1   33.23    1.74
   0  17   1   29.88    1.67
   0  17  -1   33.79    1.75
   0  17   1   30.79    1.97
  -1 -17  -1    1.62    0.71
   1 -17   1    3.26    0.61
  -1 -17  -1    1.96    0.61
  -1 -17  -1    1.71    0.62
   1 -17   1    3.04    0.82
  -1 -17  -1    2.24    0.59
   1 -17   1    1.82    0.63
  -1  17  -1    2.12    0.51
  -1  17  -1    3.27    0.66
   1  17   1    1.75    0.53
   1  17   1    1.94    0.65
   1  17   1    2.35    0.47
  -2 -17  -1   47.96    2.60
   2 -17   1   48.97    2.82
   2 -17   1   46.00    2.78
   2 -17   1   46.54    2.37
  -2 -17  -1   49.36    2.88
  -2 -17  -1   48.64    2.77
   2  17   1   48.91    2.75
  -2  17  -1   45.92    2.52
   2  17   1   50.75    2.22
   2  17   1   49.43    2.83
  -2  17  -1   46.35    2.52
  -3 -17  -1  244.87    9.98
   3 -17   1  227.17    9.75
   3 -17   1  215.71    9.07
  -3 -17  -1  224.22    9.71
  -3 -17  -1  222.68    9.26
   3  17   1  224.85    9.81
  -3  17  -1  213.37    9.26
   3  17   1  229.54   10.26
   3  17   1  225.30    8.86
   4 -17   1    3.08    0.92
   4 -17   1    3.14    0.92
  -4 -17  -1    2.64    1.03
  -4 -17  -1    3.03    0.62
  -4 -17  -1    2.82    0.96
   4  17   1    2.66    0.44
  -4  17  -1    4.04    0.78
   4  17   1    1.74    0.94
   4  17   1    2.84    0.95
   5 -17   1   37.69    2.78
   5 -17   1   36.08    2.84
   5 -17   1   39.97    2.49
  -5 -17  -1   45.00    3.11
  -5 -17  -1   45.13    2.84
  -5 -17  -1   41.92    2.04
  -5 -17  -1   47.11    3.22
   5  17   1   47.28    3.06
   5  17   1   42.37    1.93
  -5  17  -1   37.33    2.36
  -5  17  -1   37.38    2.46
   5  17   1   44.67    3.06
  -6 -17  -1   40.24    2.63
  -6 -17  -1   38.27    3.10
  -6 -17  -1   36.03    2.99
   6 -17   1   34.13    2.56
   6 -17   1   35.78    2.45
   6 -17   1   33.48    2.33
   6  17   1   36.03    2.94
  -6  17  -1   36.90    2.39
  -6  17  -1   33.74    2.23
   6  17   1   36.25    2.89
  -7 -17  -1   25.39    2.65
  -7 -17  -1   26.05    2.64
  -7 -17  -1   24.00    2.11
   7 -17   1   21.40    2.13
   7 -17   1   25.67    2.02
   7 -17   1   31.67    2.20
  -7  17  -1   25.59    1.92
   7  17   1   24.68    2.46
  -7  17  -1   30.19    2.19
   7  17   1   21.55    2.49
   8 -17   1    0.96    0.77
  -8 -17  -1    1.82    1.07
  -8 -17  -1    1.65    1.11
  -8 -17  -1    0.90    0.85
   8 -17   1    1.34    0.77
   8 -17   1    0.53    0.72
   8  17   1    1.25    1.01
   8  17   1    1.92    1.01
  -8  17  -1    0.64    0.59
  -8  17  -1    0.63    0.65
  -9 -17  -1    0.22    1.05
   9 -17   1    2.88    0.98
   9  17   1    2.11    1.15
  -9  17  -1    0.66    0.71
   8 -18  -1    3.65    0.98
  -8 -18   1    2.78    1.28
  -8 -18   1    4.19    1.11
  -8 -18   1    2.97    1.28
   8 -18  -1    5.95    1.22
   8 -18  -1    4.63    1.23
  -8  18   1    5.15    1.04
   8  18  -1    3.10    1.32
  -8  18   1    2.92    0.91
  -7 -18   1    7.09    1.66
   7 -18  -1    7.83    1.31
  -7 -18   1    7.59    1.63
   7 -18  -1    4.79    1.30
  -7 -18   1    7.17    1.33
   7  18  -1    7.98    1.64
   7  18  -1    9.40    1.79
  -7  18   1    6.78    1.12
  -6 -18   1   12.79    1.95
   6 -18  -1    8.40    1.26
  -6 -18   1   10.28    1.49
   6 -18  -1    8.47    1.51
   6 -18  -1   12.10    1.52
  -6 -18   1   11.33    1.83
  -6  18   1    9.14    1.25
   6  18  -1   11.29    1.77
   6  18  -1   12.98    1.94
  -6  18   1    9.37    1.38
   5 -18  -1    5.45    0.98
  -5 -18   1    3.62    1.13
  -5 -18   1    3.79    1.01
  -5 -18   1    3.29    0.54
  -5 -18   1    3.48    1.06
   5 -18  -1    4.68    1.12
   5 -18  -1    3.90    0.97
   5  18  -1    3.67    0.54
   5  18  -1    2.87    0.99
  -5  18   1    4.10    0.88
  -5  18   1    3.86    0.83
   5  18  -1    3.44    1.00
  -4 -18   1   30.35    2.34
  -4 -18   1   22.68    2.53
   4 -18  -1   28.65    2.28
   4 -18  -1   26.70    1.90
  -4 -18   1   29.34    2.18
  -4 -18   1   28.08    1.67
   4  18  -1   29.94    2.29
  -4  18   1   26.32    2.11
  -4  18   1   29.08    1.99
   4  18  -1   28.05    1.48
   4  18  -1   28.34    2.32
   3 -18  -1    4.18    0.94
  -3 -18   1    5.01    1.12
   3 -18  -1    4.06    0.78
   3 -18  -1    3.98    1.03
   3 -18  -1    3.88    0.59
  -3 -18   1    6.04    1.00
  -3  18   1    4.39    0.81
  -3  18   1    4.21    0.79
   3  18  -1    5.11    0.60
   3  18  -1    4.90    1.08
   3  18  -1    4.58    1.13
  -2 -18   1   84.07    3.96
  -2 -18   1   73.06    3.66
   2 -18  -1   67.67    3.75
   2 -18  -1   66.22    3.80
   2 -18  -1   68.07    3.25
  -2 -18   1   74.55    3.57
  -2 -18   1   75.53    3.96
  -2  18   1   63.99    3.40
   2  18  -1   78.72    3.89
   2  18  -1   76.77    3.67
  -2  18   1   67.29    3.52
   1 -18  -1    3.93    0.65
  -1 -18   1    3.62    0.66
  -1 -18   1    4.38    0.85
  -1 -18   1    5.46    0.92
   1 -18  -1    4.97    0.98
  -1 -18   1    3.69    0.89
   1 -18  -1    3.46    0.84
   1  18  -1    4.18    0.61
   1  18  -1    4.68    0.92
  -1  18   1    4.98    0.84
  -1  18   1    5.13    0.75
   0 -18   1   23.20    1.59
   0 -18  -1   25.22    1.41
   0 -18   1   24.35    1.80
   0 -18  -1   24.47    1.62
   0 -18   1   25.14    1.86
   0 -18  -1   24.59    1.85
   0 -18   1   20.18    1.18
   0 -18   1   22.22    1.10
   0 -18  -1   27.16    1.88
   0  18  -1   23.53    1.45
   0  18   1   24.70    1.76
   0  18   1   24.11    1.45
   0  18   1   25.63    1.38
   0  18  -1   23.73    1.70
  -1 -18  -1   46.81    2.62
   1 -18   1   49.29    2.42
   1 -18   1   48.06    2.77
  -1 -18  -1   44.39    2.77
  -1 -18  -1   42.92    2.59
  -1 -18  -1   43.56    2.46
   1 -18   1   42.70    2.67
   1  18   1   44.27    2.66
   1  18   1   44.36    2.43
  -1  18  -1   48.58    2.56
   1  18   1   44.01    2.20
  -1  18  -1   47.91    2.41
  -2 -18  -1  163.53    7.55
   2 -18   1  171.75    7.72
  -2 -18  -1  177.51    7.74
  -2 -18  -1  165.33    7.40
   2 -18   1  185.21    7.21
   2 -18   1  181.49    7.72
  -2 -18  -1  166.79    8.11
  -2  18  -1  175.25    7.33
   2  18   1  164.29    8.08
   2  18   1  171.92    7.57
  -2  18  -1  179.39    7.41
   2  18   1  169.48    6.96
   3 -18   1   97.36    5.26
   3 -18   1   95.39    4.37
  -3 -18  -1  107.11    5.11
   3 -18   1   96.84    4.62
  -3 -18  -1  106.00    5.10
  -3 -18  -1  104.62    5.23
  -3 -18  -1   98.29    4.59
   3 -18   1   97.15    5.08
  -3  18  -1   91.44    4.58
   3  18   1  103.15    4.17
  -3  18  -1  100.91    4.62
   3  18   1  103.56    5.11
   3  18   1   99.14    5.01
   4 -18   1   93.02    4.93
   4 -18   1   97.61    4.58
  -4 -18  -1   96.62    4.32
  -4 -18  -1   95.65    5.09
  -4 -18  -1   96.72    4.90
   4 -18   1   95.84    4.84
   4  18   1   97.97    5.06
  -4  18  -1   94.52    4.46
   4  18   1   99.44    5.08
   4  18   1   94.47    4.00
  -4  18  -1   95.11    4.57
  -5 -18  -1   30.74    2.61
   5 -18   1   29.78    2.33
  -5 -18  -1   29.07    2.31
   5 -18   1   29.05    2.14
  -5 -18  -1   27.76    1.59
   5 -18   1   28.44    2.08
   5  18   1   27.56    2.44
  -5  18  -1   29.88    2.09
  -5  18  -1   27.60    2.05
   6 -18   1   17.22    1.83
  -6 -18  -1   12.51    1.94
   6 -18   1   15.68    1.63
   6 -18   1   17.34    1.74
  -6 -18  -1   11.58    1.93
  -6 -18  -1   12.46    1.72
  -6  18  -1   17.54    1.74
   6  18   1   14.85    2.11
  -6  18  -1   17.13    1.67
   6  18   1   14.20    1.91
   7 -18   1   32.69    2.45
  -7 -18  -1   36.35    2.64
  -7 -18  -1   37.12    3.23
  -7 -18  -1   37.21    3.15
   7  18   1   31.49    2.95
   7  18   1   33.28    3.01
  -7  18  -1   31.82    2.25
  -8 -18  -1    1.22    0.84
  -8 -18  -1    3.73    1.25
   8 -18   1    5.50    1.35
   8 -18   1    3.31    1.01
   8 -18   1    3.40    1.04
  -8  18  -1    3.60    0.91
   8  18   1    3.11    1.20
  -8  18  -1    4.18    1.03
  -8 -19   1    5.65    1.28
  -8 -19   1    7.35    1.71
   8 -19  -1    5.40    1.13
  -8  19   1    4.32    1.05
  -7 -19   1    1.87    1.14
   7 -19  -1    0.87    0.78
  -7 -19   1    0.67    0.93
   7 -19  -1    0.41    0.70
  -7 -19   1   -0.07    0.78
   7 -19  -1    1.09    0.78
   7  19  -1    0.98    0.93
  -7  19   1    1.85    0.76
  -7  19   1    0.11    0.71
   6 -19  -1   12.29    1.59
  -6 -19   1    7.78    1.58
   6 -19  -1   12.72    1.82
   6 -19  -1   12.61    1.56
  -6 -19   1   11.22    1.84
  -6 -19   1    8.81    1.54
  -6  19   1   10.78    1.43
   6  19  -1   10.21    1.74
   6  19  -1   13.24    1.96
  -6  19   1   13.51    1.40
   5 -19  -1   29.73    2.30
  -5 -19   1   31.94    2.63
  -5 -19   1   34.52    2.46
   5 -19  -1   31.49    2.23
   5 -19  -1   29.71    2.50
  -5 -19   1   29.86    3.88
  -5  19   1   31.27    2.19
   5  19  -1   29.52    2.57
  -5  19   1   30.47    2.10
   5  19  -1   32.58    2.65
   4 -19  -1    1.39    0.84
  -4 -19   1    0.97    0.72
  -4 -19   1    0.42    0.74
  -4 -19   1    0.32    0.69
   4 -19  -1    1.56    0.63
   4 -19  -1    0.81    0.66
  -4 -19   1    0.50    0.41
   4  19  -1    0.26    0.63
  -4  19   1    1.70    0.63
   4  19  -1    0.46    0.34
  -4  19   1    0.52    0.61
   4  19  -1    0.32    0.71
  -3 -19   1    1.27    0.69
   3 -19  -1    1.67    0.71
  -3 -19   1    1.35    0.69
   3 -19  -1    0.16    0.34
  -3 -19   1    0.30    0.59
   3 -19  -1    0.46    0.69
   3 -19  -1    1.10    0.57
  -3 -19   1    1.20    0.52
  -3  19   1    1.00    0.54
   3  19  -1    1.36    0.44
   3  19  -1    1.22    0.67
   2 -19  -1   30.40    2.58
  -2 -19   1   31.06    2.25
   2 -19  -1   32.46    1.80
  -2 -19   1   32.27    2.04
  -2 -19   1   32.57    2.10
  -2 -19   1   30.34    2.32
   2 -19  -1   34.16    2.29
   2  19  -1   32.47    1.69
   2  19  -1   31.26    2.04
  -2  19   1   33.66    2.01
  -2  19   1   32.83    2.08
   2  19  -1   33.04    2.32
  -1 -19   1  156.82    7.02
  -1 -19   1  152.58    6.47
   1 -19  -1  147.75    6.51
   1 -19  -1  152.28    6.98
  -1 -19   1  159.04    6.84
   1 -19  -1  155.70    7.01
  -1 -19   1  149.34    6.78
  -1  19   1  151.99    6.52
  -1  19   1  150.28    6.75
   1  19  -1  154.30    6.90
   1  19  -1  157.77    6.37
   0 -19   1   60.74    3.02
   0 -19   1   57.99    3.19
   0 -19  -1   51.50    2.60
   0 -19   1   60.79    3.32
   0 -19  -1   54.30    3.16
   0 -19  -1   56.08    2.94
   0 -19  -1   58.37    3.31
   0  19  -1   58.80    3.13
   0  19   1   59.41    2.79
   0  19  -1   58.82    2.79
   0  19   1   58.03    3.15
  -1 -19  -1    3.18    0.80
   1 -19   1    4.79    0.98
  -1 -19  -1    4.41    1.03
   1 -19   1    4.18    0.76
  -1 -19  -1    3.89    0.86
   1 -19   1    6.17    1.07
  -1 -19  -1    3.91    0.75
   1  19   1    5.18    0.77
   1  19   1    4.09    1.48
  -1  19  -1    5.26    0.79
  -1  19  -1    5.19    0.89
   1  19   1    2.97    0.57
  -2 -19  -1  117.92    5.51
  -2 -19  -1  108.96    5.26
   2 -19   1  108.48    6.80
  -2 -19  -1  111.58    5.40
   2 -19   1  109.08    5.40
   2 -19   1  111.79    4.88
  -2 -19  -1  113.79    5.16
  -2  19  -1  109.15    5.02
  -2  19  -1  108.51    5.08
   2  19   1  111.31    4.86
   2  19   1  113.34    5.46
   2  19   1  113.98    5.26
   3 -19   1  153.56    6.25
  -3 -19  -1  142.76    6.86
  -3 -19  -1  142.84    6.42
   3 -19   1  150.67    6.94
  -3 -19  -1  146.53    6.91
   3 -19   1  149.33    6.82
  -3 -19  -1  142.01    6.94
  -3  19  -1  153.47    6.50
   3  19   1  153.11    7.02
  -3  19  -1  149.54    6.52
   3  19   1  145.29    5.98
   3  19   1  140.17    6.81
   4 -19   1    4.62    1.06
  -4 -19  -1    4.17    1.02
   4 -19   1    4.01    0.89
  -4 -19  -1    3.72    0.99
  -4 -19  -1    4.32    1.13
  -4 -19  -1    3.12    0.72
   4 -19   1    3.22    0.89
   4  19   1    3.29    1.03
  -4  19  -1    5.91    1.02
   4  19   1    3.37    1.01
  -4  19  -1    3.95    1.20
   4  19   1    2.94    0.48
   5 -19   1    0.34    0.73
   5 -19   1   -0.05    0.56
  -5 -19  -1    2.57    1.03
   5 -19   1    0.54    0.65
  -5 -19  -1    2.03    0.95
  -5 -19  -1    1.43    0.82
  -5  19  -1    0.30    0.55
   5  19   1    2.55    1.06
  -5  19  -1    0.54    0.63
   5  19   1    2.37    0.99
   6 -19   1   47.95    2.99
  -6 -19  -1   47.87    3.54
  -6 -19  -1   51.24    3.64
   6 -19   1   48.86    3.10
   6 -19   1   48.01    3.22
  -6 -19  -1   54.94    3.37
   6  19   1   49.88    3.52
   6  19   1   48.79    3.58
  -6  19  -1   45.36    2.90
  -6  19  -1   46.00    2.78
  -7 -19  -1   41.62    3.48
  -7 -19  -1   43.33    3.52
  -7 -19  -1   40.80    2.98
   7 -19   1   40.49    3.07
   7 -19   1   45.73    2.97
   7 -19   1   43.32    2.86
   7  19   1   41.84    3.39
  -7  19  -1   45.19    2.72
   7  19   1   38.72    3.25
  -7  19  -1   41.41    2.76
   8 -19   1   -0.73    0.69
  -8 -19  -1    0.47    0.84
  -8 -19  -1   -1.08    0.98
   8  19   1    1.07    1.08
  -8  19  -1    0.25    0.64
  -7 -20   1    3.71    1.26
   7 -20  -1    4.62    1.16
  -7 -20   1    4.65    1.40
  -7 -20   1    5.47    1.46
   7 -20  -1    5.44    1.35
   7 -20  -1    4.66    1.14
   7  20  -1    4.44    1.38
  -7  20   1    5.87    1.23
  -7  20   1    4.99    1.05
   6 -20  -1    7.19    1.95
  -6 -20   1    5.38    1.38
   6 -20  -1    3.25    1.03
  -6 -20   1    5.43    1.29
  -6 -20   1    6.03    1.43
   6 -20  -1    5.76    1.22
  -6  20   1    4.34    1.77
   6  20  -1    6.37    1.52
  -6  20   1    3.18    0.87
  -5 -20   1    1.98    0.97
  -5 -20   1    3.24    1.08
  -5 -20   1    1.59    0.91
   5 -20  -1    1.74    0.89
   5 -20  -1    1.20    0.74
   5 -20  -1    1.75    0.79
  -5  20   1    1.62    0.77
   5  20  -1    2.12    0.93
   5  20  -1    1.67    1.03
  -5  20   1    1.63    0.67
   4 -20  -1    0.24    0.98
  -4 -20   1    0.73    0.69
  -4 -20   1    1.19    0.78
  -4 -20   1    1.06    0.84
   4 -20  -1    0.29    0.57
   4 -20  -1    0.65    0.55
   4  20  -1    1.04    0.84
   4  20  -1    0.96    0.71
   4  20  -1    1.20    0.42
  -4  20   1    0.10    0.54
  -4  20   1    0.30    0.52
   3 -20  -1    0.86    0.63
  -3 -20   1    1.73    0.60
  -3 -20   1    0.57    0.59
   3 -20  -1    0.27    0.71
  -3 -20   1    0.64    0.67
  -3 -20   1    0.96    0.66
   3 -20  -1   -0.40    0.32
   3  20  -1    0.57    0.74
  -3  20   1    0.95    0.52
  -3  20   1    0.42    0.53
   3  20  -1    0.82    0.39
   2 -20  -1   47.06    3.01
   2 -20  -1   47.92    2.50
  -2 -20   1   58.90    3.18
   2 -20  -1   46.33    3.07
  -2 -20   1   55.89    3.24
  -2 -20   1   54.35    2.86
  -2 -20   1   48.52    2.77
   2  20  -1   50.52    2.40
  -2  20   1   46.59    2.79
  -1 -20   1    2.69    0.77
  -1 -20   1    2.77    0.78
  -1 -20   1    3.07    0.88
  -1 -20   1    2.89    0.58
   1 -20  -1    4.70    1.03
   1 -20  -1    2.90    0.64
   1 -20  -1    4.06    1.15
   1  20  -1    2.27    0.79
   1  20  -1    3.10    0.58
  -1  20   1    3.08    0.79
   0 -20   1   31.49    1.99
   0 -20  -1   30.00    1.62
   0 -20  -1   33.72    2.33
   0 -20  -1   32.08    2.23
   0 -20  -1   32.70    2.01
   0 -20   1   28.71    2.22
   0 -20   1   29.09    2.18
   0  20   1   30.49    1.80
   0  20  -1   31.14    1.80
   0  20  -1   31.06    2.41
   0  20   1   36.72    2.28
   1 -20   1   59.00    2.84
  -1 -20  -1   51.94    2.99
  -1 -20  -1   54.81    2.80
  -1 -20  -1   52.33    3.25
   1 -20   1   57.88    3.28
  -1 -20  -1   51.64    3.02
   1  20   1   51.88    3.51
   1  20   1   54.34    2.60
   1  20   1   51.17    2.73
  -1  20  -1   56.64    2.83
  -2 -20  -1   18.70    1.61
   2 -20   1   20.22    1.82
  -2 -20  -1   19.66    1.83
  -2 -20  -1   20.64    1.65
   2 -20   1   22.37    1.91
   2 -20   1   20.85    1.60
   2  20   1   19.56    1.60
  -2  20  -1   21.68    1.74
   2  20   1   19.03    1.83
   2  20   1   21.17    1.24
   3 -20   1    4.69    1.01
  -3 -20  -1    5.92    1.17
  -3 -20  -1    4.67    1.22
   3 -20   1    3.63    1.05
  -3 -20  -1    5.42    1.06
   3 -20   1    4.05    0.67
  -3 -20  -1    4.54    0.84
   3  20   1    4.24    0.99
  -3  20  -1    3.52    0.79
   3  20   1    3.88    1.07
   3  20   1    4.50    0.57
  -3  20  -1    4.73    0.88
  -4 -20  -1    0.23    0.66
  -4 -20  -1    0.70    0.72
  -4 -20  -1    2.14    0.94
   4 -20   1    1.67    0.85
   4 -20   1    1.02    0.74
  -4 -20  -1    1.07    0.49
  -4  20  -1    1.20    0.60
  -4  20  -1    0.71    0.61
   4  20   1    1.17    0.75
   4  20   1   -0.19    0.64
   4  20   1    0.26    0.45
  -5 -20  -1   26.71    2.47
   5 -20   1   28.65    2.23
   5 -20   1   29.15    2.15
  -5 -20  -1   28.09    2.60
  -5 -20  -1   29.75    2.42
   5 -20   1   30.01    2.41
  -5  20  -1   30.32    2.17
   5  20   1   26.99    3.35
   5  20   1   28.46    2.59
  -5  20  -1   29.82    2.00
   6 -20   1   -0.19    0.77
   6 -20   1    0.04    0.73
  -6 -20  -1    0.87    0.76
  -6 -20  -1    0.55    0.82
   6 -20   1    0.84    0.67
  -6 -20  -1   -0.50    0.90
  -6  20  -1    0.17    0.83
  -6  20  -1    0.57    0.61
   6  20   1    0.42    0.78
  -7 -20  -1   -0.18    0.64
  -7 -20  -1    0.20    1.00
  -7 -20  -1    0.08    0.97
   7 -20   1    0.21    0.74
   7 -20   1    0.69    1.00
   7 -20   1    0.92    0.78
   7  20   1    0.70    0.86
  -7  20  -1    1.27    0.84
   7  20   1   -0.61    0.97
  -7  20  -1    0.84    0.61
  -7 -21   1    0.59    0.76
  -7 -21   1    0.85    1.06
  -7  21   1    0.78    0.68
   6 -21  -1    7.77    1.56
  -6 -21   1    7.68    1.68
  -6 -21   1    9.84    1.54
   6 -21  -1    7.02    1.19
   6 -21  -1    6.07    1.24
  -6 -21   1    7.07    1.54
  -6  21   1    5.08    1.12
  -6  21   1    7.20    1.19
   6  21  -1    8.18    1.69
   5 -21  -1    8.27    1.46
  -5 -21   1    6.57    1.32
   5 -21  -1   11.88    1.44
  -5 -21   1    8.29    1.54
   5  21  -1    8.30    1.60
  -5  21   1   11.84    1.49
  -5  21   1    9.17    1.29
   4 -21  -1    9.04    1.37
  -4 -21   1    8.92    0.97
  -4 -21   1    8.02    1.35
  -4 -21   1    7.23    1.41
  -4 -21   1   11.11    1.50
   4 -21  -1    9.69    1.61
  -4  21   1    8.47    1.18
  -4  21   1    9.30    1.19
   4  21  -1    7.64    1.47
   3 -21  -1    5.37    1.18
   3 -21  -1    4.52    1.11
  -3 -21   1    5.15    0.90
  -3 -21   1    6.61    1.25
  -3 -21   1    5.18    0.99
  -3 -21   1    5.47    1.12
  -3  21   1    5.07    0.93
  -3  21   1    6.04    1.02
   3  21  -1    5.23    0.68
   3  21  -1    4.37    1.11
  -2 -21   1   24.41    1.78
   2 -21  -1   25.49    1.62
   2 -21  -1   29.29    2.24
  -2 -21   1   27.83    2.23
   2 -21  -1   27.75    2.22
  -2 -21   1   22.98    1.84
   2  21  -1   25.85    1.50
  -2  21   1   27.33    1.95
   2  21  -1   26.70    2.16
  -2  21   1   26.78    1.81
  -1 -21   1   16.76    1.57
   1 -21  -1   19.26    1.86
  -1 -21   1   18.57    1.61
   1 -21  -1   18.48    1.39
   1 -21  -1   16.32    1.70
  -1 -21   1   19.88    1.85
  -1  21   1   18.94    1.63
  -1  21   1   19.96    1.42
   1  21  -1   16.96    1.68
   1  21  -1   16.53    1.22
   0 -21  -1   13.21    1.25
   0 -21   1   12.45    1.26
   0 -21  -1   13.46    1.69
   0 -21   1   10.81    1.58
   0 -21  -1   13.39    1.78
   0  21   1   11.51    1.39
   0  21   1   12.51    1.07
   1 -21   1   17.90    1.83
   1 -21   1   20.08    1.83
  -1 -21  -1   18.96    1.62
  -1 -21  -1   21.44    1.80
  -1 -21  -1   20.09    1.90
  -1 -21  -1   20.22    1.73
   1 -21   1   18.42    1.48
  -1  21  -1   19.44    1.67
   1  21   1   20.16    1.80
   1  21   1   20.66    1.32
   2 -21   1    5.76    0.85
   2 -21   1    4.72    1.11
  -2 -21  -1    5.77    1.01
  -2 -21  -1    6.16    1.01
   2 -21   1    7.44    1.26
  -2 -21  -1    5.19    1.09
  -2 -21  -1    6.61    1.16
   2  21   1    7.55    1.06
  -2  21  -1    5.32    1.12
   2  21   1    6.45    0.72
  -2  21  -1    7.38    1.02
   2  21   1    6.31    1.22
   3 -21   1   38.66    2.62
  -3 -21  -1   35.05    2.63
   3 -21   1   39.17    2.77
   3 -21   1   39.49    2.12
  -3 -21  -1   33.98    2.23
  -3 -21  -1   38.90    2.69
  -3 -21  -1   34.89    2.51
   3  21   1   36.63    2.49
   3  21   1   37.06    1.87
  -3  21  -1   41.22    2.37
   3  21   1   35.74    2.70
  -3  21  -1   37.82    2.60
   4 -21   1    0.70    0.81
  -4 -21  -1    1.87    0.86
  -4 -21  -1    2.00    0.92
  -4 -21  -1    0.07    0.73
  -4 -21  -1    0.82    0.53
   4 -21   1    0.52    0.71
  -4  21  -1    1.05    0.67
   4  21   1    2.46    0.87
  -4  21  -1    1.48    0.62
   4  21   1    0.52    0.79
   5 -21   1    5.25    1.20
  -5 -21  -1    5.69    1.31
  -5 -21  -1    6.15    1.41
   5 -21   1    7.90    2.25
  -5 -21  -1    6.59    1.29
  -5  21  -1    5.82    0.99
   5  21   1    5.72    1.38
   5  21   1    6.01    1.32
  -5  21  -1    6.84    1.09
  -6 -21  -1    1.54    0.92
   6 -21   1    1.18    0.85
  -6 -21  -1   -0.32    0.67
  -6 -21  -1    1.10    0.90
   6 -21   1    0.89    0.73
   6 -21   1    0.91    0.80
  -6  21  -1    1.32    0.73
   6  21   1    1.18    1.05
  -6  21  -1    0.52    0.60
   6  21   1    1.47    0.97
  -7 -21  -1    0.98    0.99
   7 -21   1    0.85    0.81
  -7 -21  -1    0.75    0.70
   7  21   1    2.91    1.25
  -7  21  -1    1.53    0.66
  -6 -22   1    2.14    1.13
  -6 -22   1    2.72    1.08
  -6 -22   1    0.28    1.02
   6 -22  -1    0.44    0.81
  -6  22   1    2.82    0.83
   6  22  -1    2.26    1.13
  -5 -22   1    7.25    1.36
   5 -22  -1    6.52    1.29
  -5 -22   1    5.50    1.32
   5 -22  -1    6.37    1.36
  -5  22   1    8.11    1.22
   5  22  -1    5.43    2.27
  -5  22   1    6.17    1.12
  -4 -22   1    3.46    1.06
   4 -22  -1    4.89    1.12
  -4 -22   1    4.06    1.27
  -4 -22   1    3.21    1.09
  -4  22   1    5.29    1.01
  -4  22   1    5.30    1.05
   4  22  -1    3.72    1.16
  -3 -22   1   24.54    1.81
  -3 -22   1   25.33    2.18
  -3 -22   1   28.55    2.36
   3 -22  -1   25.30    2.16
   3 -22  -1   22.08    2.18
  -3 -22   1   23.61    2.12
   3  22  -1   24.92    2.25
   3  22  -1   24.98    1.46
  -3  22   1   23.07    1.89
  -3  22   1   24.76    1.86
   2 -22  -1    6.81    1.31
   2 -22  -1    8.60    1.23
  -2 -22   1    7.75    1.23
  -2 -22   1    8.24    1.42
  -2 -22   1    7.80    1.17
   2 -22  -1    7.87    1.41
  -2  22   1    8.66    1.26
   2  22  -1    8.40    0.86
   2  22  -1    6.11    1.25
  -2  22   1    9.31    1.16
  -1 -22   1   10.99    1.31
   1 -22  -1    9.27    1.39
  -1 -22   1    9.01    1.93
   1 -22  -1   11.03    1.08
   1 -22  -1   13.48    1.55
  -1 -22   1    8.92    1.40
  -1  22   1    9.90    1.28
   1  22  -1    9.68    1.43
   1  22  -1    9.24    1.05
  -1  22   1    9.46    1.04
   0 -22  -1    0.32    0.65
   0 -22  -1    0.10    0.61
   0 -22   1   -0.20    0.59
   0 -22   1    1.17    0.71
   0 -22  -1    0.56    0.50
   0 -22   1   -0.26    0.48
   0  22  -1    0.38    0.58
   0  22  -1    0.14    0.42
   0  22   1    0.32    0.61
   0  22   1    0.30    0.44
   1 -22   1    0.08    0.59
   1 -22   1    0.90    0.52
  -1 -22  -1   -0.58    0.57
  -1 -22  -1    1.16    0.63
   1 -22   1    0.17    0.66
  -1 -22  -1    0.75    0.66
   1  22   1    0.41    0.65
  -1  22  -1    0.41    0.54
   1  22   1   -0.04    0.37
  -1  22  -1    0.48    0.48
  -2 -22  -1    0.54    0.67
  -2 -22  -1    2.07    0.96
   2 -22   1    2.90    0.65
   2 -22   1    1.77    0.84
   2 -22   1    1.91    0.94
  -2 -22  -1    1.38    0.69
   2  22   1    1.81    0.47
  -2  22  -1    1.23    0.60
   2  22   1    3.27    1.00
  -2  22  -1    2.09    0.74
  -3 -22  -1    3.28    0.83
  -3 -22  -1    3.13    0.96
  -3 -22  -1    3.53    1.12
   3 -22   1    2.00    0.85
  -3 -22  -1    1.77    0.75
   3 -22   1    2.06    0.94
   3  22   1    2.69    0.76
  -3  22  -1    2.22    0.72
   3  22   1    3.34    1.04
  -3  22  -1    3.70    0.86
   3  22   1    1.54    0.79
  -4 -22  -1   19.36    2.02
   4 -22   1   23.86    2.08
  -4 -22  -1   21.32    2.12
  -4  22  -1   22.93    1.77
   4  22   1   21.44    2.18
   4  22   1   17.15    2.05
  -4  22  -1   22.32    1.82
  -5 -22  -1    3.21    1.52
  -5 -22  -1    5.67    1.35
  -5 -22  -1    4.16    1.15
   5 -22   1    2.06    0.99
  -5  22  -1    3.57    0.95
   5  22   1    3.75    1.09
  -5  22  -1    2.86    0.79
   5  22   1    1.61    0.95
  -6 -22  -1   -0.70    0.75
  -6 -22  -1   -0.64    0.88
  -6 -22  -1    0.31    0.78
   6 -22   1   -0.56    0.69
  -6  22  -1    0.05    0.55
   6  22   1    0.33    0.96
  -5 -23   1    7.09    1.35
   5 -23  -1    6.95    1.44
  -5 -23   1    6.57    1.39
  -5  23   1    5.84    1.07
   5  23  -1    5.49    1.40
  -5  23   1    5.44    1.08
  -4 -23   1    0.93    0.81
  -4 -23   1    1.65    0.89
   4 -23  -1    2.41    0.95
   4 -23  -1    1.38    0.86
  -4  23   1    1.43    0.76
   4  23  -1    0.88    1.31
   3 -23  -1    4.30    1.77
  -3 -23   1    7.24    1.37
  -3 -23   1    7.13    1.28
   3  23  -1    5.61    1.30
  -3  23   1    5.22    1.06
  -3  23   1    3.41    0.88
  -2 -23   1   12.01    2.12
   2 -23  -1   13.79    1.82
  -2 -23   1   12.15    1.43
   2 -23  -1   11.78    1.68
  -2  23   1   12.93    1.50
   2  23  -1   10.86    1.65
   2  23  -1   11.09    1.01
  -2  23   1   12.50    1.29
   1 -23  -1    7.03    1.30
  -1 -23   1    5.06    1.16
   1 -23  -1    7.01    0.96
   1 -23  -1    6.18    1.21
  -1 -23   1    5.77    1.04
  -1 -23   1    6.19    1.14
  -1  23   1    4.75    0.82
   1  23  -1    5.91    0.79
  -1  23   1    6.56    1.12
   1  23  -1    6.26    1.20
   0 -23  -1    0.65    0.68
   0 -23   1    0.31    0.68
   0 -23  -1    0.09    0.55
   0 -23   1   -0.41    0.52
   0 -23  -1    0.61    0.55
   0 -23   1    0.20    0.65
   0  23  -1    0.68    0.48
   0  23   1    0.46    0.46
   0  23  -1    0.28    0.62
   0  23   1    0.73    0.65
   1 -23   1    3.84    0.79
  -1 -23  -1    3.63    1.00
  -1 -23  -1    4.91    1.03
   1 -23   1    5.03    1.20
   1 -23   1    5.59    1.19
  -1  23  -1    5.18    0.88
   1  23   1    3.77    1.02
   1  23   1    5.39    0.77
  -1  23  -1    4.63    1.00
  -2 -23  -1    1.23    0.71
   2 -23   1    1.16    0.87
  -2 -23  -1    2.81    0.89
   2 -23   1    1.81    0.89
   2  23   1    1.87    0.90
  -2  23  -1    1.08    0.69
  -2  23  -1    1.76    0.66
   2  23   1    2.13    0.51
  -3 -23  -1    1.80    0.70
  -3 -23  -1    1.80    0.86
  -3 -23  -1    1.60    0.84
  -3  23  -1    1.58    0.71
  -3  23  -1    2.58    0.72
   3  23   1    2.07    0.90
   4 -23   1   11.12    1.72
  -4 -23  -1   12.89    1.63
   4 -23   1   10.66    1.60
  -4 -23  -1    8.86    1.52
  -4  23  -1    8.32    1.25
   4  23   1    9.37    1.87
  -4  23  -1    9.82    1.28
   5 -23   1   10.70    1.64
  -5 -23  -1   10.51    1.73
  -5 -23  -1   11.31    1.95
  -5 -23  -1    9.29    1.93
  -5  23  -1   12.93    1.41
  -5  23  -1   11.07    1.47
   5  23   1   10.76    1.79
   4 -24  -1   24.28    2.32
  -4 -24   1   23.31    2.29
  -4  24   1   24.47    2.07
  -4  24   1   27.43    2.06
   4  24  -1   25.70    2.52
  -3 -24   1   -0.35    0.67
  -3 -24   1    0.68    0.74
   3 -24  -1    0.26    0.86
   3 -24  -1   -0.54    0.64
  -3  24   1   -0.49    0.76
  -3  24   1   -0.12    0.55
  -2 -24   1    1.37    0.74
  -2 -24   1    0.29    0.71
   2 -24  -1    2.25    0.88
  -2 -24   1    0.80    0.63
  -2  24   1    1.18    0.60
  -2  24   1    0.78    0.63
   2  24  -1    0.17    0.70
   2  24  -1    0.74    0.49
   1 -24  -1    0.75    0.74
  -1 -24   1   -0.47    0.59
  -1 -24   1    0.38    0.64
  -1 -24   1    1.72    0.78
   1 -24  -1    1.07    0.88
  -1  24   1    0.01    0.62
   1  24  -1   -0.07    0.39
   1  24  -1    0.64    0.68
  -1  24   1    0.14    0.49
   0 -24  -1    8.95    1.52
   0 -24  -1   10.76    1.56
   0 -24  -1    9.85    1.20
   0 -24   1   10.77    1.53
   0 -24   1    8.13    1.32
   0 -24   1    9.55    1.60
   0  24   1   10.46    1.54
   0  24  -1   10.16    1.09
   0  24   1   10.19    1.04
   0  24  -1    7.64    1.31
   1 -24   1    0.49    0.60
   1 -24   1   -0.48    0.60
   1 -24   1   -0.12    0.72
  -1 -24  -1   -0.02    0.68
  -1 -24  -1   -0.24    0.61
  -1 -24  -1    0.54    0.60
   1  24   1    0.60    0.68
  -1  24  -1    0.36    0.55
  -1  24  -1   -0.05    0.47
  -2 -24  -1    1.39    0.74
  -2 -24  -1   -0.08    0.61
  -2 -24  -1    1.82    0.92
   2 -24   1    0.70    0.80
  -2  24  -1    1.82    0.74
  -2  24  -1    1.16    0.63
   2  24   1    0.80    0.79
  -3 -24  -1    1.49    0.81
   3 -24   1    1.29    0.75
  -3 -24  -1    0.99    0.83
   3 -24   1   -0.30    0.76
  -3  24  -1    1.30    0.68
   3  24   1    0.40    0.84
  -4 -24  -1   -0.43    0.72
   4 -24   1    1.07    0.88
  -4  24  -1   -0.30    0.58
   4  24   1   -0.31    0.77
  -4  24  -1    0.52    0.67
  -3  25   1    3.58    1.16
   3  25  -1    1.69    1.04
  -3  25   1    3.92    0.90
  -2 -25   1    6.62    1.12
  -2 -25   1    4.82    1.10
   2 -25  -1    6.86    1.43
   2  25  -1    6.92    1.65
  -2  25   1    5.37    1.10
  -2  25   1    5.30    0.98
   1 -25  -1    0.39    0.79
  -1 -25   1    0.96    0.72
   1 -25  -1    1.11    1.01
  -1 -25   1    0.57    0.66
   1  25  -1    0.96    0.83
   1  25  -1    1.50    0.57
  -1  25   1    0.50    0.53
  -1  25   1    1.75    0.80
   0 -25   1    8.79    1.42
   0 -25   1    5.63    1.47
   0 -25  -1    7.36    1.66
   0 -25   1   10.04    1.25
   0  25  -1    9.27    1.47
   0  25   1    8.35    1.03
   0  25   1    7.17    1.38
   0  25  -1    8.06    1.01
   1 -25   1   13.51    2.67
  -1 -25  -1   14.55    1.67
   1 -25   1   11.96    2.07
  -1 -25  -1   14.46    1.53
   1  25   1   12.78    1.14
  -1  25  -1   12.42    1.26
  -1  25  -1   14.45    1.65
  -2 -25  -1    2.00    0.77
  -2 -25  -1    1.33    0.77
   2 -25   1    0.75    0.81
  -2  25  -1    0.85    0.76
   2  25   1    0.61    0.75
  -3 -25  -1    1.97    0.97
  -3  25  -1    1.90    0.73
  -3  25  -1    1.17    0.73
   3  25   1    3.71    1.23
 -12   0   2   49.26    4.06
 -12   0   2   55.50    3.21
  12   0  -2   51.52    3.12
 -12   0   2   58.50    4.04
 -11   0   2   16.55    2.04
  11   0  -2   13.05    1.53
  11   0  -2   12.97    2.01
 -11   0   2   12.57    2.02
 -11   0   2   13.29    1.42
 -11   0   2   13.29    2.00
 -10   0   2    6.05    1.40
 -10   0   2    8.24    1.55
  10   0  -2    6.55    0.78
 -10   0   2    6.83    0.78
  10   0  -2    7.47    1.49
 -10   0   2    6.99    1.39
  -9   0   2    1.84    0.57
   9   0  -2    0.84    0.78
   9   0  -2    1.02    0.54
  -9   0   2    1.97    0.50
  -9   0   2    1.58    0.87
   9   0  -2    1.62    0.47
  -9   0   2    0.97    0.74
  -9   0   2    1.83    0.98
  -8   0   2   24.02    2.02
   8   0  -2   22.12    1.60
   8   0  -2   22.07    1.34
  -8   0   2   22.68    1.38
   8   0  -2   21.38    1.99
  -8   0   2   22.70    1.53
  -8   0   2   23.71    2.04
  -8   0   2   21.70    2.01
  -7   0   2  156.36    6.48
   7   0  -2  147.55    6.91
  -7   0   2  152.37    6.30
  -7   0   2  157.28    6.96
   7   0  -2  154.93    6.55
  -7   0   2  155.67    7.07
   7   0  -2  154.82    6.27
  -7   0   2  146.94    7.09
   6   0  -2   13.22    0.89
  -6   0   2   15.58    1.04
  -6   0   2   14.04    0.94
  -6   0   2   14.39    0.92
  -6   0   2   14.75    0.94
  -6   0   2   14.16    1.38
  -6   0   2   15.69    1.39
   6   0  -2   15.52    1.42
   6   0  -2   15.20    1.08
   5   0  -2  190.10    7.53
   5   0  -2  185.40    7.86
  -5   0   2  189.15    8.03
  -5   0   2  188.45    7.86
  -5   0   2  173.84    7.68
   5   0  -2  188.03    7.58
  -5   0   2  187.92    7.95
   5   0  -2  186.34    8.01
  -4   0   2    2.57    0.34
   4   0  -2    1.65    0.48
   4   0  -2    2.31    0.54
  -4   0   2    2.61    0.33
   4   0  -2    1.64    0.46
  -4   0   2    2.66    0.37
   4   0  -2    2.70    0.34
  -4   0   2    2.92    0.42
  -4   0   2    1.99    0.49
  -4   0   2    2.25    0.52
   4   0  -2    2.49    0.40
  -4   0   2    2.34    0.55
  -3   0   2  985.90   38.02
  -3   0   2  979.23   37.75
   3   0  -2 1003.62   38.03
   3   0  -2  978.27   38.27
   3   0  -2  989.56   38.02
  -3   0   2  984.03   37.68
   3   0  -2  996.47   37.65
  -3   0   2  984.88   37.96
  -3   0   2 1010.78   38.29
  -3   0   2  958.04   37.65
  -2   0   2 1935.06   77.84
   2   0  -2 2019.98   78.06
   1   0  -2    0.09    0.06
  -1   0  -2 9999.00  372.45
  -1   0  -2 9578.15  372.21
  -2   0  -2  959.76   36.82
   3   0   2 2875.37  110.91
  -3   0  -2 2876.10  110.89
  -4   0  -2 1036.06   39.98
  -4   0  -2 1067.85   39.98
   4   0   2 1052.59   39.56
  -4   0  -2  981.41   39.64
   4   0   2 1007.38   39.46
   4   0   2 1011.15   39.41
   4   0   2 1009.71   39.73
  -4   0  -2 1061.32   39.47
  -4   0  -2 1046.58   39.44
   4   0   2 1074.36   39.97
  -4   0  -2  994.06   39.59
   5   0   2  279.19   11.27
  -5   0  -2  274.37   11.52
  -5   0  -2  299.56   11.58
   5   0   2  261.31   11.43
   5   0   2  279.13   10.85
  -5   0  -2  272.10   10.87
  -5   0  -2  273.06   11.08
   5   0   2  275.42   10.93
   5   0   2  273.82   11.02
  -5   0  -2  276.15   10.91
  -6   0  -2   45.59    2.57
   6   0   2   43.32    2.55
  -6   0  -2   44.71    2.76
  -6   0  -2   45.34    2.17
   6   0   2   45.32    2.76
   6   0   2   44.04    2.22
   6   0   2   46.83    2.14
  -6   0  -2   46.07    2.78
  -6   0  -2   45.81    2.39
   7   0   2  178.16    8.17
  -7   0  -2  179.28    8.20
  -7   0  -2  182.03    7.91
   7   0   2  177.90    7.89
   7   0   2  176.12    7.39
  -7   0  -2  176.76    7.60
  -7   0  -2  180.76    8.20
   7   0   2  179.26    7.25
  -7   0  -2  173.37    7.28
   8   0   2    1.01    0.41
  -8   0  -2    1.98    0.86
  -8   0  -2    0.83    0.43
  -8   0  -2    1.72    0.80
  -8   0  -2    1.15    0.50
   8   0   2    0.85    0.71
  -8   0  -2    1.09    0.52
  -8   0  -2    0.98    0.74
   8   0   2   -0.03    0.57
   8   0   2    0.60    0.44
  -9   0  -2  127.68    6.57
   9   0   2  132.02    7.28
  -9   0  -2  123.62    5.58
  -9   0  -2  127.10    5.83
   9   0   2  125.64    5.60
  -9   0  -2  122.18    5.41
  -9   0  -2  124.90    8.29
 -10   0  -2  104.90    5.06
  10   0   2  101.97    4.78
 -10   0  -2  104.09    4.64
 -10   0  -2  102.58    5.52
 -10   0  -2   97.02    5.71
  10   0   2  101.39    5.57
 -10   0  -2  101.53    5.78
 -10   0  -2  101.65    4.78
 -11   0  -2    1.61    1.16
  11   0   2    1.48    1.04
 -11   0  -2    2.90    1.21
 -11   0  -2    1.03    1.11
 -11   0  -2    1.05    0.73
 -12   0  -2   19.94    2.89
  12   0   2   22.01    1.79
 -12   0  -2   19.76    3.05
 -12  -1   2    2.52    0.83
  12  -1  -2    1.61    0.75
 -12  -1   2    2.50    1.24
 -12   1   2    1.78    1.04
 -12   1   2    0.37    0.69
 -12   1   2    0.05    1.04
  12   1  -2    1.48    0.81
 -11  -1   2   23.21    2.45
 -11  -1   2   23.82    2.55
  11  -1  -2   21.28    1.81
 -11  -1   2   23.18    1.98
  11  -1  -2   20.39    2.31
 -11  -1   2   26.17    2.60
  11   1  -2   23.78    2.39
 -11   1   2   23.92    1.86
 -11   1   2   23.90    2.57
 -11   1   2   20.97    2.27
 -11   1   2   20.90    2.32
  11   1  -2   24.15    1.85
  10  -1  -2    0.23    0.48
 -10  -1   2    0.13    0.48
 -10  -1   2    0.13    0.32
 -10  -1   2   -0.04    0.82
  10  -1  -2    0.30    0.79
 -10  -1   2    0.20    0.74
 -10   1   2    0.11    0.71
 -10   1   2    0.77    0.78
  10   1  -2    0.28    0.49
 -10   1   2    0.48    0.79
  10   1  -2    0.88    0.86
  -9  -1   2   50.21    3.29
   9  -1  -2   51.93    2.84
   9  -1  -2   49.68    2.54
  -9  -1   2   48.51    2.69
  -9  -1   2   48.60    3.32
  -9  -1   2   50.81    4.90
   9  -1  -2   50.45    3.65
  -9  -1   2   53.14    2.45
  -9   1   2   49.80    3.29
  -9   1   2   51.97    2.75
   9   1  -2   48.81    2.38
   9   1  -2   49.99    2.76
  -9   1   2   55.88    3.54
  -9   1   2   53.33    3.69
  -9   1   2   52.04    2.61
   9   1  -2   52.10    3.33
  -8  -1   2    0.66    0.73
   8  -1  -2    1.39    0.56
   8  -1  -2    1.07    0.70
   8  -1  -2    1.19    0.45
  -8  -1   2    2.02    0.90
  -8  -1   2    0.97    0.71
  -8  -1   2    1.47    0.41
  -8  -1   2    0.96    0.48
  -8   1   2    1.32    0.72
  -8   1   2    1.73    0.50
  -8   1   2    1.79    0.76
  -8   1   2    1.87    0.82
   8   1  -2    1.03    0.36
   8   1  -2    2.46    0.87
   8   1  -2    1.70    0.56
  -8   1   2    0.75    0.47
   7  -1  -2    1.12    0.59
  -7  -1   2    0.44    0.54
  -7  -1   2    1.01    0.33
  -7  -1   2    0.48    0.58
  -7  -1   2    0.50    0.60
  -7  -1   2    0.86    0.33
  -7  -1   2    1.00    0.43
   7  -1  -2    1.16    0.39
  -7   1   2    0.83    0.58
  -7   1   2    0.77    0.58
   7   1  -2    0.40    0.28
  -7   1   2    0.33    0.36
   7   1  -2   -0.17    0.43
   7   1  -2    1.02    0.44
   7   1  -2    0.85    0.62
  -7   1   2    0.50    0.59
  -7   1   2    0.75    0.36
  -6  -1   2    0.27    0.27
  -6  -1   2    0.10    0.47
   6  -1  -2    0.08    0.23
  -6  -1   2    0.17    0.22
   6  -1  -2    0.41    0.35
  -6  -1   2    0.51    0.49
  -6  -1   2    0.06    0.20
   6   1  -2    0.09    0.42
  -6   1   2    0.27    0.25
   6   1  -2   -0.09    0.25
  -6   1   2    0.56    0.26
  -6   1   2    0.21    0.43
  -6   1   2    0.37    0.41
  -5  -1   2   14.37    1.15
  -5  -1   2   16.07    1.30
   5  -1  -2   17.35    1.01
  -5  -1   2   15.68    0.92
   5  -1  -2   17.66    1.14
   5  -1  -2   18.90    1.40
   5  -1  -2   18.90    1.14
  -5  -1   2   17.32    0.93
   5  -1  -2   18.14    1.34
  -5  -1   2   16.47    0.98
  -5  -1   2   14.50    1.34
  -5  -1   2   17.28    1.41
  -5   1   2   17.54    1.32
   5   1  -2   17.17    1.09
   5   1  -2   16.53    1.04
   5   1  -2   17.00    1.33
   5   1  -2   17.72    0.92
  -5   1   2   17.01    1.31
  -5   1   2   17.82    1.04
  -5   1   2   17.16    1.36
   5   1  -2   16.85    1.40
   4  -1  -2   35.47    2.03
  -4  -1   2   38.84    2.15
  -4  -1   2   39.84    2.12
   4  -1  -2   38.57    1.70
  -4  -1   2   36.81    1.75
   4  -1  -2   34.25    1.95
  -4  -1   2   37.05    1.76
   4  -1  -2   37.01    1.72
  -4  -1   2   38.19    1.65
   4  -1  -2   36.96    1.83
  -4  -1   2   38.12    1.70
   4   1  -2   35.37    2.09
  -4   1   2   38.62    1.67
   4   1  -2   37.01    1.78
   4   1  -2   38.62    1.63
   4   1  -2   37.45    2.15
   4   1  -2   36.34    1.99
  -4   1   2   35.46    1.73
   4   1  -2   38.42    1.76
  -4   1   2   35.48    1.82
  -4   1   2   37.67    2.02
  -4   1   2   36.82    1.74
  -4   1   2   37.23    1.98
  -4   1   2   35.07    2.02
   3  -1  -2   46.43    2.24
   3  -1  -2   43.85    2.33
  -3  -1   2   45.18    2.56
  -3  -1   2   48.61    1.96
  -3  -1   2   50.74    2.36
   3  -1  -2   45.90    2.26
  -3  -1   2   51.85    2.07
  -3  -1   2   49.00    2.07
   3  -1  -2   47.66    2.00
   3  -1  -2   41.49    2.20
   3  -1  -2   47.30    2.05
  -3  -1   2   48.05    2.37
  -3  -1   2   45.95    2.26
  -3  -1   2   50.64    2.03
  -3   1   2   45.86    2.23
  -3   1   2   44.41    2.21
   3   1  -2   49.32    2.06
   3   1  -2   49.92    1.95
   3   1  -2   50.68    2.10
  -3   1   2   44.23    2.05
  -3   1   2   43.30    2.32
  -3   1   2   46.86    2.03
   3   1  -2   51.45    2.58
  -3   1   2   47.58    1.98
   3   1  -2   48.02    2.36
   3   1  -2   47.34    2.26
   3   1  -2   47.35    2.61
   2  -1  -2   69.83    2.96
  -2  -1   2   71.06    2.81
   2  -1  -2   67.34    2.88
   2  -1  -2   68.55    3.00
  -2  -1   2   72.20    2.98
  -2  -1   2   73.46    3.04
   2  -1  -2   67.68    2.93
  -2  -1   2   74.58    3.08
  -2  -1   2   71.12    2.74
   2  -1  -2   66.96    2.75
   2  -1  -2   68.07    2.96
   2  -1  -2   66.67    2.83
  -2  -1   2   69.29    2.82
  -2  -1   2   75.01    3.10
  -2   1   2   67.64    2.75
   2   1  -2   71.75    3.06
  -2   1   2   68.74    2.97
  -2   1   2   64.99    2.83
   2   1  -2   70.49    2.81
   2   1  -2   70.77    3.07
  -2   1   2   67.08    2.99
   2   1  -2   70.38    2.98
  -2   1   2   66.39    2.87
   2   1  -2   71.30    2.73
  -2   1   2   72.42    2.93
  -2   1   2   66.77    2.97
   2   1  -2   71.75    3.06
   2   1  -2   71.61    2.84
  -2   1   2   68.14    2.94
  -1  -1   2  139.58    5.57
  -1  -1   2  144.51    5.56
  -1  -1   2  142.95    5.70
   1  -1  -2  143.30    5.63
   1  -1  -2  145.85    5.66
  -1  -1   2  142.40    5.71
   1  -1  -2  136.20    5.64
   1  -1  -2  141.15    5.61
  -1  -1   2  144.13    5.68
  -1  -1   2  141.66    5.51
   1   1  -2  148.17    5.72
  -1   1   2  144.87    5.61
  -1   1   2  144.40    5.53
   1   1  -2  140.19    5.57
  -1   1   2  151.92    5.66
  -1   1   2  146.84    5.57
   1   1  -2  146.20    5.66
  -1   1   2  156.27    5.67
  -1   1   2  145.25    5.64
  -1   1   2  143.09    5.62
   1  -1   2 1051.96   42.44
  -1  -1  -2 1103.07   43.69
  -1   1  -2 1140.15   42.48
   2  -1   2   77.66    3.66
   2  -1   2   76.84    3.58
   2  -1   2   83.00    3.52
  -2  -1  -2   91.04    3.48
  -2  -1  -2   90.42    3.63
  -2  -1  -2   90.65    3.59
   2  -1   2   85.60    3.53
  -2  -1  -2   94.93    3.49
  -2  -1  -2   92.95    3.84
  -2  -1  -2   93.25    3.78
  -2  -1  -2   93.62    3.48
  -2  -1  -2   95.71    3.65
   2  -1   2   83.19    3.54
   2   1   2   93.13    3.47
   2   1   2   93.55    3.48
   2   1   2   94.78    3.80
   2   1   2   96.37    3.67
  -2   1  -2   83.34    3.54
  -2   1  -2   85.10    3.54
  -2   1  -2   79.80    3.68
  -2   1  -2   83.26    3.54
  -2   1  -2   82.18    3.54
  -2   1  -2   82.29    3.71
   2   1   2   93.09    3.64
  -2   1  -2   80.62    3.67
   2   1   2   92.65    3.50
  -2   1  -2   85.46    3.60
  -2   1  -2   79.44    3.59
   2   1   2   94.76    3.85
  -3  -1  -2 1536.75   58.78
  -3  -1  -2 1581.60   58.82
  -3   1  -2 1445.99   58.88
  -3   1  -2 1561.02   58.72
  -4  -1  -2    0.03    0.22
   4  -1   2    0.55    0.25
  -4  -1  -2    0.02    0.35
  -4  -1  -2    0.21    0.28
  -4  -1  -2    0.26    0.21
  -4  -1  -2   -0.05    0.21
  -4  -1  -2   -0.17    0.33
   4  -1   2    1.18    0.45
   4  -1   2    0.28    0.35
  -4  -1  -2    0.13    0.21
   4  -1   2    0.51    0.28
  -4   1  -2    1.92    0.55
   4   1   2   -0.58    0.25
   4   1   2   -0.11    0.33
   4   1   2    0.38    0.20
  -4   1  -2    0.56    0.41
   4   1   2    0.19    0.23
   4   1   2    0.11    0.29
  -4   1  -2    0.97    0.34
  -4   1  -2    0.36    0.24
  -4   1  -2    0.42    0.37
  -4   1  -2    0.30    0.25
  -5  -1  -2  186.52    7.47
   5  -1   2  189.49    8.05
  -5  -1  -2  183.85    7.52
   5  -1   2  190.66    7.63
  -5  -1  -2  190.83    8.17
  -5  -1  -2  183.40    7.57
   5  -1   2  180.57    7.83
   5  -1   2  193.03    7.52
  -5  -1  -2  189.26    7.72
   5  -1   2  186.22    7.57
  -5  -1  -2  192.53    8.19
  -5   1  -2  191.56    7.87
   5   1   2  180.20    7.86
  -5   1  -2  183.88    7.57
   5   1   2  186.87    8.12
  -5   1  -2  185.29    7.54
  -5   1  -2  188.51    8.06
  -5   1  -2  188.79    8.10
  -5   1  -2  190.03    7.71
   5   1   2  183.59    7.53
   5   1   2  184.41    7.51
  -6  -1  -2    1.55    0.36
   6  -1   2    1.03    0.53
   6  -1   2    1.76    0.43
  -6  -1  -2    2.48    0.42
   6  -1   2    1.92    0.48
  -6  -1  -2    2.31    0.81
  -6  -1  -2    1.79    0.50
   6  -1   2    1.69    0.62
   6  -1   2    1.92    0.41
   6   1   2    1.85    0.36
   6   1   2    1.51    0.39
  -6   1  -2    1.91    0.64
   6   1   2    1.57    0.64
  -6   1  -2    1.35    0.40
  -6   1  -2    1.72    0.52
  -6   1  -2    1.83    0.68
  -6   1  -2    0.86    0.52
   7  -1   2   46.57    2.35
   7  -1   2   43.08    2.69
  -7  -1  -2   45.89    2.49
  -7  -1  -2   45.49    2.73
  -7  -1  -2   44.45    2.15
  -7  -1  -2   41.43    2.89
   7  -1   2   44.55    2.89
   7  -1   2   42.74    2.20
  -7  -1  -2   44.97    2.95
   7   1   2   43.18    2.11
   7   1   2   46.38    2.97
  -7   1  -2   43.36    2.68
  -7   1  -2   39.32    3.23
  -7   1  -2   44.52    2.92
   7   1   2   44.33    2.72
  -7   1  -2   46.03    2.28
   7   1   2   44.04    2.25
  -7   1  -2   45.95    2.47
  -8  -1  -2   37.27    2.59
  -8  -1  -2   35.36    2.22
   8  -1   2   38.15    2.72
   8  -1   2   37.96    2.12
  -8  -1  -2   34.18    1.87
   8  -1   2   35.58    2.53
   8  -1   2   35.65    1.95
  -8  -1  -2   34.49    2.72
  -8  -1  -2   35.39    2.74
  -8   1  -2   38.30    2.73
  -8   1  -2   34.83    2.50
  -8   1  -2   38.03    2.04
   8   1   2   38.58    2.64
   8   1   2   33.91    2.69
   8   1   2   33.53    2.18
  -8   1  -2   39.12    2.15
  -8   1  -2   34.99    2.64
  -8   1  -2   36.92    2.26
  -9  -1  -2    0.49    0.38
   9  -1   2    1.77    0.97
  -9  -1  -2    0.73    0.56
  -9  -1  -2    0.85    0.52
   9  -1   2    0.26    0.50
  -9  -1  -2    0.14    0.72
  -9  -1  -2   -0.14    0.88
   9  -1   2    0.71    0.77
  -9   1  -2   -0.07    0.51
  -9   1  -2    1.16    1.20
  -9   1  -2   -0.13    0.63
   9   1   2    1.17    0.86
   9   1   2    0.51    0.91
   9   1   2    0.38    0.47
  -9   1  -2    0.45    0.51
  -9   1  -2    0.75    0.78
 -10  -1  -2   64.96    4.17
 -10  -1  -2   64.27    3.35
 -10  -1  -2   68.82    4.44
 -10  -1  -2   64.80    3.12
 -10  -1  -2   67.99    3.68
  10  -1   2   67.73    4.15
 -10  -1  -2   63.65    4.34
 -10   1  -2   67.00    3.31
  10   1   2   63.96    4.14
 -10   1  -2   68.72    3.67
  10   1   2   67.82    3.40
 -10   1  -2   65.40    3.76
 -10   1  -2   68.96    4.15
 -10   1  -2   68.90    4.42
 -11  -1  -2   25.82    2.77
 -11  -1  -2   20.95    2.39
 -11  -1  -2   23.54    1.72
  11  -1   2   22.66    1.76
 -11  -1  -2   25.71    2.67
  11  -1   2   22.40    2.30
 -11  -1  -2   26.14    1.98
  11   1   2   23.61    1.74
 -11   1  -2   24.89    2.57
  11   1   2   21.83    2.48
 -11   1  -2   22.17    2.41
 -11   1  -2   21.63    1.87
 -11   1  -2   21.80    1.77
 -11   1  -2   18.65    2.40
  12  -1   2    2.55    0.80
 -12  -1  -2    1.86    1.27
  12  -1   2    2.97    1.36
 -12   1  -2    0.73    0.67
 -12   1  -2    1.79    1.08
 -12   1  -2    0.34    0.86
  12  -2  -2   22.68    1.92
  12   2  -2   22.59    2.19
 -12   2   2   22.52    1.96
 -12   2   2   23.85    2.37
 -12   2   2   20.52    2.50
  11  -2  -2    0.58    0.79
 -11  -2   2    0.39    0.53
  11  -2  -2    0.98    0.69
 -11  -2   2    1.93    1.02
 -11  -2   2    0.67    0.97
 -11  -2   2    1.48    0.96
  11   2  -2    1.43    1.09
 -11   2   2    0.83    0.61
  11   2  -2    0.27    0.55
 -11   2   2    0.64    0.85
 -11   2   2    1.71    0.90
 -11   2   2    1.06    0.83
 -10  -2   2   22.56    2.46
  10  -2  -2   23.28    1.59
 -10  -2   2   23.15    1.71
 -10  -2   2   20.82    2.28
  10  -2  -2   21.34    2.00
  10  -2  -2   25.22    2.32
 -10  -2   2   22.04    2.25
 -10   2   2   24.96    2.41
  10   2  -2   24.60    2.34
 -10   2   2   24.84    1.66
 -10   2   2   24.88    2.54
  10   2  -2   22.61    1.71
 -10   2   2   25.07    2.13
 -10   2   2   24.76    2.23
  -9  -2   2   12.22    1.62
  -9  -2   2   10.33    1.13
  -9  -2   2   13.91    1.68
  -9  -2   2   14.81    1.92
   9  -2  -2   15.24    1.35
   9  -2  -2   10.06    2.40
  -9   2   2   12.07    1.92
   9   2  -2   12.56    1.62
  -9   2   2   13.11    1.23
   9   2  -2   13.18    1.24
  -9   2   2   15.03    1.64
  -9   2   2   12.79    1.68
  -8  -2   2   24.34    2.25
   8  -2  -2   21.95    1.46
   8  -2  -2   23.36    2.00
  -8  -2   2   21.84    1.28
  -8  -2   2   22.88    2.01
  -8  -2   2   23.78    1.26
  -8  -2   2   22.31    2.10
  -8  -2   2   23.48    1.57
   8  -2  -2   22.71    1.66
  -8   2   2   21.04    1.52
  -8   2   2   21.85    1.92
   8   2  -2   22.89    1.59
  -8   2   2   23.77    2.01
  -8   2   2   22.80    2.07
  -8   2   2   21.38    1.49
   8   2  -2   24.27    2.05
   8   2  -2   24.23    2.19
   7  -2  -2   24.43    1.46
  -7  -2   2   22.65    1.49
  -7  -2   2   25.10    1.36
  -7  -2   2   21.52    1.95
   7  -2  -2   23.27    1.60
  -7  -2   2   24.17    1.87
  -7  -2   2   27.16    2.13
   7  -2  -2   23.84    1.89
  -7   2   2   22.84    1.48
  -7   2   2   23.24    1.89
   7   2  -2   26.09    2.15
   7   2  -2   23.99    1.88
  -7   2   2   25.94    1.91
  -7   2   2   24.01    1.50
   7   2  -2   25.91    1.56
  -7   2   2   21.26    1.79
   6  -2  -2   15.27    1.17
  -6  -2   2   14.07    1.10
   6  -2  -2   13.77    1.00
   6  -2  -2   14.88    1.05
  -6  -2   2   17.03    0.93
  -6  -2   2   17.96    1.53
  -6  -2   2   17.53    1.13
  -6  -2   2   16.24    0.88
  -6  -2   2   17.45    1.57
  -6   2   2   12.10    1.95
  -6   2   2   13.67    1.31
  -6   2   2   14.39    1.06
  -6   2   2   15.64    1.38
   6   2  -2   18.09    1.14
   6   2  -2   19.43    1.51
  -6   2   2   14.41    0.96
   6   2  -2   18.42    1.60
   6   2  -2   16.42    0.87
  -5  -2   2    6.24    0.63
   5  -2  -2    7.34    0.65
   5  -2  -2    7.06    0.86
  -5  -2   2    6.74    1.02
   5  -2  -2    6.93    0.72
  -5  -2   2    6.17    0.48
  -5  -2   2    6.50    0.97
  -5  -2   2    6.28    0.47
  -5   2   2    7.55    0.86
   5   2  -2    7.23    0.86
  -5   2   2    7.19    0.65
   5   2  -2    5.72    0.94
   5   2  -2    6.06    0.68
  -5   2   2    7.37    0.75
  -5   2   2    7.00    0.90
   5   2  -2    6.20    0.46
  -5   2   2    7.44    0.57
   5   2  -2    7.08    0.65
  -5   2   2    7.17    0.86
   4  -2  -2  322.28   12.30
   4  -2  -2  321.03   12.49
  -4  -2   2  303.99   12.43
  -4  -2   2  305.33   12.17
  -4  -2   2  313.07   12.80
  -4  -2   2  306.91   12.34
  -4  -2   2  306.11   12.18
  -4  -2   2  312.32   12.38
  -4  -2   2  298.55   12.81
   4  -2  -2  327.91   12.64
   4  -2  -2  330.73   12.40
  -4   2   2  327.32   12.38
   4   2  -2  318.00   12.39
  -4   2   2  316.80   12.62
  -4   2   2  339.90   12.74
   4   2  -2  305.04   12.81
   4   2  -2  305.13   12.66
   4   2  -2  306.63   12.15
  -4   2   2  339.27   12.70
  -4   2   2  339.68   12.29
   4   2  -2  302.16   12.39
  -3  -2   2   91.24    3.77
   3  -2  -2   74.38    3.57
  -3  -2   2   83.13    3.22
  -3  -2   2   89.38    3.82
   3  -2  -2   73.97    3.50
   3  -2  -2   78.05    3.47
  -3  -2   2   83.06    3.60
  -3  -2   2   85.92    3.77
  -3  -2   2   86.61    3.42
  -3  -2   2   86.48    3.36
  -3  -2   2   87.60    3.23
   3  -2  -2   76.95    3.31
   3  -2  -2   78.08    3.41
   3   2  -2   90.65    4.04
  -3   2   2   75.88    3.51
  -3   2   2   75.95    3.58
   3   2  -2   85.23    3.39
   3   2  -2   89.39    3.66
  -3   2   2   76.89    3.54
  -3   2   2   74.76    3.41
  -3   2   2   75.81    3.30
   3   2  -2   83.68    3.42
   3   2  -2   89.90    3.83
  -3   2   2   78.14    3.60
   3   2  -2   85.36    3.21
   3   2  -2   87.62    3.76
   2  -2  -2   70.32    2.91
  -2  -2   2   71.00    3.09
   2  -2  -2   69.36    3.00
   2  -2  -2   69.91    2.93
  -2  -2   2   69.05    2.81
  -2  -2   2   68.88    2.99
  -2  -2   2   67.27    3.09
  -2  -2   2   72.36    2.87
   2  -2  -2   70.43    2.90
  -2  -2   2   68.28    3.09
   2  -2  -2   67.70    2.96
   2  -2  -2   72.84    3.00
   2  -2  -2   71.09    2.80
  -2   2   2   70.51    2.91
  -2   2   2   68.49    2.99
   2   2  -2   71.94    2.88
   2   2  -2   66.27    3.10
  -2   2   2   70.51    2.97
  -2   2   2   75.06    2.91
   2   2  -2   70.31    3.09
   2   2  -2   70.94    3.12
  -2   2   2   70.66    2.94
  -2   2   2   72.94    2.80
   2   2  -2   67.20    2.99
   2   2  -2   72.40    2.84
  -2   2   2   69.01    2.96
  -2   2   2   68.67    2.99
   1   2  -2   22.76    0.90
   0  -2  -2    6.28    0.31
   0  -2   2    5.48    0.32
   0  -2   2    5.39    0.33
   0  -2   2    5.58    0.30
   0  -2  -2    6.18    0.35
   0  -2  -2    6.84    0.37
   0  -2   2    5.77    0.33
   0   2   2    6.15    0.36
   0   2   2    6.02    0.37
   0   2  -2    5.38    0.28
   0   2   2    6.33    0.33
   0   2  -2    5.60    0.29
   0   2  -2    5.48    0.33
   0   2  -2    5.67    0.30
   1  -2   2   12.58    0.62
   1  -2   2   12.70    0.61
   1  -2   2   13.17    0.64
  -1  -2  -2   12.22    0.56
   1  -2   2   10.32    0.57
  -1  -2  -2   10.08    0.67
   1  -2   2   12.31    0.60
   1  -2   2   12.81    0.61
  -1  -2  -2   11.03    0.62
  -1  -2  -2   10.69    0.66
   1  -2   2   12.84    0.63
  -1  -2  -2   10.17    0.73
  -1   2  -2   13.52    0.62
   1   2   2   11.23    0.63
  -1   2  -2   12.32    0.62
   1   2   2   11.59    0.76
  -1   2  -2   13.91    0.60
  -1   2  -2   13.17    0.61
   1   2   2   11.73    0.67
  -1   2  -2   12.94    0.63
  -1   2  -2   13.07    0.60
   1   2   2   12.09    0.73
  -1   2  -2   13.48    0.61
  -2  -2  -2  187.77    7.55
   2  -2   2  182.91    7.34
   2  -2   2  192.24    7.29
   2  -2   2  180.15    7.23
   2  -2   2  185.25    7.26
  -2  -2  -2  185.01    7.47
   2  -2   2  177.23    7.23
  -2  -2  -2  188.18    7.13
  -2  -2  -2  186.40    7.10
  -2  -2  -2  182.98    7.31
  -2  -2  -2  193.12    7.33
  -2  -2  -2  192.38    7.13
   2   2   2  192.90    7.11
   2   2   2  179.14    7.31
  -2   2  -2  175.99    7.28
  -2   2  -2  184.13    7.27
   2   2   2  188.73    7.49
   2   2   2  183.61    7.33
  -2   2  -2  173.95    7.24
  -2   2  -2  179.42    7.26
   2   2   2  186.18    7.55
  -2   2  -2  187.42    7.35
  -2   2  -2  180.00    7.33
   2   2   2  185.19    7.14
  -2   2  -2  186.59    7.23
  -2   2  -2  182.10    7.24
  -3  -2  -2  168.74    6.40
   3  -2   2  161.27    6.54
  -3  -2  -2  175.64    6.95
  -3  -2  -2  176.77    6.67
   3  -2   2  145.57    6.70
  -3  -2  -2  171.08    6.43
  -3  -2  -2  171.18    6.41
  -3  -2  -2  176.32    6.63
  -3  -2  -2  168.12    6.90
  -3  -2  -2  173.16    6.70
   3  -2   2  156.10    6.52
   3  -2   2  145.30    6.77
  -3  -2  -2  176.43    7.00
  -3   2  -2  156.54    6.74
  -3   2  -2  156.78    6.56
  -3   2  -2  142.19    6.69
   3   2   2  174.91    6.75
   3   2   2  176.72    6.94
  -3   2  -2  153.36    6.76
  -3   2  -2  140.46    6.75
   3   2   2  178.53    6.70
  -3   2  -2  155.78    6.51
  -3   2  -2  150.71    6.77
   3   2   2  173.03    6.43
   3   2   2  171.32    6.43
   3   2   2  170.09    6.99
  -4  -2  -2  596.80   23.81
  -4  -2  -2  621.68   23.80
  -4  -2  -2  609.05   24.01
   4  -2   2  635.09   24.00
  -4  -2  -2  599.28   23.85
  -4  -2  -2  593.93   24.45
  -4  -2  -2  601.33   24.08
   4  -2   2  635.53   23.99
  -4  -2  -2  594.47   24.48
   4  -2   2  647.16   24.19
   4  -2   2  641.89   23.98
   4  -2   2  618.09   24.30
  -4   2  -2  646.24   24.03
  -4   2  -2  646.38   24.35
  -4   2  -2  647.66   24.39
   4   2   2  592.35   24.21
  -4   2  -2  672.34   24.42
   4   2   2  577.96   24.06
   4   2   2  588.57   24.41
  -4   2  -2  643.68   23.97
   4   2   2  601.42   23.85
  -4   2  -2  614.39   24.05
  -4   2  -2  641.15   24.10
  -4   2  -2  646.86   24.17
   5  -2   2  257.81   10.50
  -5  -2  -2  260.53   10.86
  -5  -2  -2  254.02   10.02
  -5  -2  -2  263.29   10.89
   5  -2   2  259.82   10.20
  -5  -2  -2  257.63   10.06
   5  -2   2  253.05   10.24
   5  -2   2  258.06   10.25
   5  -2   2  252.34   10.64
  -5  -2  -2  260.02   10.37
  -5  -2  -2  255.89   10.12
  -5   2  -2  247.96   10.22
   5   2   2  259.15   10.12
  -5   2  -2  249.80   10.46
   5   2   2  262.99   10.85
  -5   2  -2  250.21   10.33
  -5   2  -2  259.03   10.72
   5   2   2  259.65   10.58
  -5   2  -2  255.47   10.66
   6  -2   2   96.35    4.33
   6  -2   2   98.97    4.82
  -6  -2  -2  100.54    5.02
  -6  -2  -2  102.62    5.02
  -6  -2  -2  102.05    4.12
  -6  -2  -2  102.14    4.50
   6  -2   2  100.03    4.29
   6  -2   2  100.64    4.66
  -6  -2  -2   99.01    4.17
   6  -2   2   97.74    4.36
  -6   2  -2   96.27    4.32
  -6   2  -2   97.37    4.84
  -6   2  -2   98.10    4.46
   6   2   2   99.72    4.23
   6   2   2   96.16    5.05
  -6   2  -2   96.41    4.62
   6   2   2   95.37    4.92
  -6   2  -2  102.85    4.87
  -7  -2  -2    5.27    0.85
  -7  -2  -2    4.87    0.58
  -7  -2  -2    4.60    1.07
  -7  -2  -2    3.33    0.99
   7  -2   2    4.80    0.92
  -7  -2  -2    4.83    0.91
   7  -2   2    5.28    0.78
   7  -2   2    5.04    0.72
   7  -2   2    5.87    1.08
   7   2   2    4.46    0.65
  -7   2  -2    4.89    0.83
   7   2   2    4.89    1.10
  -7   2  -2    6.24    0.93
  -7   2  -2    5.33    0.77
  -7   2  -2    4.83    0.90
  -7   2  -2    5.18    1.05
  -7   2  -2    6.46    1.19
   7   2   2    4.87    1.02
   8  -2   2   98.55    5.50
   8  -2   2  107.92    4.83
  -8  -2  -2  110.08    4.63
  -8  -2  -2  113.25    5.83
  -8  -2  -2  107.71    5.78
   8  -2   2  110.91    5.41
  -8  -2  -2  111.35    5.53
   8  -2   2  111.56    4.96
   8   2   2  120.83    5.92
  -8   2  -2  107.93    5.10
  -8   2  -2  110.26    4.89
   8   2   2  113.36    5.56
  -8   2  -2  109.87    5.67
   8   2   2  112.97    4.85
  -8   2  -2  109.96    5.63
  -8   2  -2  109.51    4.97
  -8   2  -2  103.36    5.32
   9  -2   2  150.43    7.25
  -9  -2  -2  140.57    6.40
  -9  -2  -2  133.90    7.11
  -9  -2  -2  142.79    6.93
   9  -2   2  141.53    6.08
  -9  -2  -2  136.76    5.82
   9  -2   2  142.57    6.24
  -9  -2  -2  138.53    6.08
  -9  -2  -2  132.18    7.17
  -9   2  -2  142.07    6.44
  -9   2  -2  144.26    6.17
  -9   2  -2  148.72    6.28
   9   2   2  138.76    6.08
  -9   2  -2  141.65    7.18
   9   2   2  136.18    7.20
  -9   2  -2  143.83    7.06
  -9   2  -2  141.45    7.03
   9   2   2  137.96    6.91
 -10  -2  -2  130.95    5.69
  10  -2   2  136.82    6.16
  10  -2   2  138.41    6.85
 -10  -2  -2  135.53    7.25
  10  -2   2  141.22    5.99
 -10  -2  -2  134.08    7.22
 -10  -2  -2  130.20    5.95
 -10  -2  -2  130.88    6.87
 -10  -2  -2  138.81    6.36
 -10   2  -2  139.74    7.09
 -10   2  -2  143.37    7.15
 -10   2  -2  138.97    6.05
  10   2   2  133.30    5.97
 -10   2  -2  133.26    6.13
  10   2   2  125.85    7.13
  10   2   2  135.37    6.94
 -10   2  -2  142.02    6.39
 -10   2  -2  138.20    6.84
 -11  -2  -2    7.50    1.67
 -11  -2  -2    4.14    0.98
  11  -2   2    5.43    1.00
 -11  -2  -2    4.51    1.46
 -11  -2  -2    4.56    1.71
 -11  -2  -2    3.98    0.89
  11  -2   2    5.16    1.31
  11   2   2    3.45    1.33
 -11   2  -2    4.86    1.42
 -11   2  -2    4.12    1.29
 -11   2  -2    3.01    0.78
 -11   2  -2    4.30    0.92
 -11   2  -2    3.31    0.93
 -11   2  -2    4.66    1.37
  12  -2   2   17.59    2.41
 -12  -2  -2   25.89    2.72
  12  -2   2   17.85    1.67
 -12   2  -2   16.42    2.35
 -12   2  -2   20.14    2.87
 -12   2  -2   17.60    1.65
 -12   2  -2   17.88    2.33
  12  -3  -2    1.60    0.81
 -12  -3   2    1.87    1.14
 -12   3   2   -0.53    0.86
 -12   3   2    0.62    0.74
 -12   3   2    0.93    0.91
  11  -3  -2   11.92    1.25
 -11  -3   2   12.75    2.01
 -11  -3   2   13.60    1.36
  11  -3  -2   15.73    1.58
  11  -3  -2   12.21    1.88
 -11   3   2   14.39    2.09
 -11   3   2   15.56    1.39
 -11   3   2   14.35    2.09
 -11   3   2   18.21    1.98
 -11   3   2   12.06    1.54
  11   3  -2   14.96    1.43
  10  -3  -2    1.13    0.63
 -10  -3   2    0.03    0.76
 -10  -3   2    1.40    0.56
 -10  -3   2    2.03    1.04
  10  -3  -2   -0.56    0.69
  10  -3  -2    0.71    0.50
 -10  -3   2    1.54    0.97
 -10   3   2    1.08    0.87
 -10   3   2    0.47    0.81
  10   3  -2    0.91    0.96
 -10   3   2    0.73    0.54
 -10   3   2    0.77    0.63
  10   3  -2    1.03    0.60
 -10   3   2    0.04    0.64
  -9  -3   2    9.27    1.54
   9  -3  -2   10.43    1.06
   9  -3  -2    8.60    1.71
   9  -3  -2   10.94    1.32
  -9  -3   2   10.45    1.78
  -9  -3   2    9.16    1.07
  -9  -3   2    9.80    1.62
  -9   3   2   10.80    1.08
  -9   3   2   10.24    1.50
  -9   3   2   10.46    1.10
  -9   3   2    9.02    1.64
   9   3  -2    9.92    1.56
   9   3  -2    9.90    1.10
  -9   3   2   10.32    1.61
   8  -3  -2  101.63    5.12
   8  -3  -2  102.59    4.80
  -8  -3   2   87.76    4.54
  -8  -3   2  106.90    5.64
  -8  -3   2  110.42    5.40
  -8  -3   2   95.87    4.17
   8  -3  -2  108.65    4.64
  -8  -3   2  103.57    5.44
  -8  -3   2   98.99    4.66
   8   3  -2  103.91    5.36
   8   3  -2  105.33    4.68
  -8   3   2   99.72    5.73
  -8   3   2  109.99    5.20
  -8   3   2  101.30    4.66
  -8   3   2  102.44    4.66
   8   3  -2  107.87    5.62
  -8   3   2  105.69    5.28
  -7  -3   2   39.80    1.82
   7  -3  -2   42.15    2.53
   7  -3  -2   38.97    2.27
  -7  -3   2   42.07    2.76
  -7  -3   2   39.53    1.76
  -7  -3   2   39.81    2.77
   7  -3  -2   39.41    2.11
  -7  -3   2   41.00    2.17
   7  -3  -2   37.50    2.05
  -7   3   2   37.31    2.55
  -7   3   2   38.09    2.45
   7   3  -2   40.81    2.77
   7   3  -2   41.58    2.63
  -7   3   2   38.43    2.50
   7   3  -2   38.95    2.12
  -7   3   2   42.79    2.19
   6  -3  -2    0.63    0.44
  -6  -3   2    0.13    0.49
   6  -3  -2    0.69    0.33
  -6  -3   2    0.46    0.35
  -6  -3   2    0.66    0.20
   6  -3  -2    0.51    0.36
  -6  -3   2    0.23    0.18
  -6  -3   2    0.75    0.62
   6   3  -2    0.89    0.37
   6   3  -2    0.17    0.50
  -6   3   2    1.24    0.53
  -6   3   2    1.31    0.34
  -6   3   2    1.18    0.39
   6   3  -2    0.11    0.51
  -6   3   2    0.80    0.50
  -5  -3   2   65.09    2.90
  -5  -3   2   63.93    2.59
   5  -3  -2   63.30    3.14
  -5  -3   2   63.29    2.56
   5  -3  -2   64.48    2.89
   5  -3  -2   63.62    2.78
  -5  -3   2   61.11    3.35
  -5  -3   2   63.75    2.85
   5  -3  -2   63.74    2.99
  -5  -3   2   60.71    3.31
  -5  -3   2   64.57    2.77
   5   3  -2   60.81    3.34
  -5   3   2   63.09    3.11
  -5   3   2   63.87    2.88
  -5   3   2   62.44    3.15
   5   3  -2   60.18    2.81
  -5   3   2   65.14    3.14
   5   3  -2   64.79    2.91
   5   3  -2   62.01    3.22
   4  -3  -2  110.21    5.13
   4  -3  -2  117.13    4.86
  -4  -3   2  114.25    5.26
  -4  -3   2  116.07    4.53
  -4  -3   2  116.40    4.82
   4  -3  -2  109.00    4.99
  -4  -3   2  119.15    4.56
   4  -3  -2  119.44    4.74
  -4  -3   2  118.85    4.87
   4  -3  -2  120.57    4.95
  -4  -3   2  123.37    5.30
  -4   3   2  120.75    4.73
  -4   3   2  113.09    4.88
  -4   3   2  116.21    5.03
  -4   3   2  117.28    5.17
  -4   3   2  111.62    5.03
   4   3  -2  119.03    5.13
  -4   3   2  121.41    5.02
   4   3  -2  119.35    5.28
  -3  -3   2   17.18    1.14
   3  -3  -2   24.10    1.26
   3  -3  -2   22.27    1.01
  -3  -3   2   18.07    1.30
  -3  -3   2   16.23    1.26
   3  -3  -2   23.05    1.23
  -3  -3   2   19.21    0.96
   3  -3  -2   22.37    1.17
  -3  -3   2   17.31    1.27
  -3  -3   2   18.62    1.05
   3   3  -2   16.83    1.04
  -3   3   2   21.72    1.25
  -3   3   2   22.49    1.21
  -3   3   2   22.90    1.00
  -3   3   2   23.56    1.16
  -3   3   2   23.78    1.22
   3   3  -2   16.83    1.26
  -3   3   2   21.75    1.14
   3   3  -2   17.63    1.32
   3   3  -2   17.82    1.19
  -3   3   2   22.23    1.17
[truncated: 4,545,546 more chars]
