# Supplementary material for: Reversible Dissociation of a Dialumene
Source: Angew Chem Int Ed Engl. 2021 Oct 7;60(46):24702–8. doi: 10.1002/anie.202111385 (PMC8596890; doi:10.1002/anie.202111385)
Supplement: Supplementary file 1 — Supporting Information [file ANIE-60-24702-s002.zip › 5.cif]

data_mc21026_reint_mp
_audit_creation_date               2021-07-14
_audit_creation_method
;
Olex2 1.3-beta
(compiled 2020.11.12 svn.r5f609507 for OlexSys, GUI svn.r6272)
;
_shelx_SHELXL_version_number       '2018/3'
_audit_contact_author_address      ?
_audit_contact_author_email        ?
_audit_contact_author_name         ''
_audit_contact_author_phone        ?
_publ_contact_author_id_orcid      ?
_publ_section_references
;
D. Kratzert, I. Krossing, (2018), J. Appl. Cryst. 51, 928-934. 

Dolomanov, O.V., Bourhis, L.J., Gildea, R.J, Howard, J.A.K. & Puschmann, H.
 (2009), J. Appl. Cryst. 42, 339-341.

Kratzert, D., Holstein, J.J. & Krossing, I. (2015). J. Appl. Cryst. 48, 933-938.

Sheldrick, G.M. (2015). Acta Cryst. C71, 3-8.
;
_chemical_name_common              ?
_chemical_name_systematic          ?
_chemical_formula_moiety          
 'C62 H84 Al2 N2 P2, 0.635(C5 H12), 1.365(C7 H8)'
_chemical_formula_sum              'C74.73 H102.54 Al2 N2 P2'
_chemical_formula_weight           1144.78
_chemical_melting_point            ?
loop_
  _atom_type_symbol
  _atom_type_description
  _atom_type_scat_dispersion_real
  _atom_type_scat_dispersion_imag
  _atom_type_scat_source
 'C' 'C' 0.0033 0.0016 'International Tables Vol C Tables 4.2.6.8 and 6.1.1.4'
 'H' 'H' 0.0000 0.0000 'International Tables Vol C Tables 4.2.6.8 and 6.1.1.4'
 'Al' 'Al' 0.0645 0.0514 'International Tables Vol C Tables 4.2.6.8 and 6.1.1.4'
 'N' 'N' 0.0061 0.0033 'International Tables Vol C Tables 4.2.6.8 and 6.1.1.4'
 'P' 'P' 0.1023 0.0942 'International Tables Vol C Tables 4.2.6.8 and 6.1.1.4'

_shelx_space_group_comment
;
The symmetry employed for this shelxl refinement is uniquely defined
by the following loop, which should always be used as a source of
symmetry information in preference to the above space-group names.
They are only intended as comments.
;
_space_group_crystal_system        'monoclinic'
_space_group_IT_number             14
_space_group_name_H-M_alt          'P 1 21/c 1'
_space_group_name_Hall             '-P 2ybc'
loop_
  _space_group_symop_operation_xyz
 'x, y, z'
 '-x, y+1/2, -z+1/2'
 '-x, -y, -z'
 'x, -y-1/2, z-1/2'

_cell_length_a                     13.8267(3)
_cell_length_b                     14.4472(4)
_cell_length_c                     33.3523(9)
_cell_angle_alpha                  90
_cell_angle_beta                   90.127(2)
_cell_angle_gamma                  90
_cell_volume                       6662.3(3)
_cell_formula_units_Z              4
_cell_measurement_reflns_used      33888
_cell_measurement_temperature      120.01(10)
_cell_measurement_theta_max        26.6900
_cell_measurement_theta_min        3.4620
_shelx_estimated_absorpt_T_max     0.976
_shelx_estimated_absorpt_T_min     0.956
_exptl_absorpt_coefficient_mu      0.135
_exptl_absorpt_correction_T_max    1.00000
_exptl_absorpt_correction_T_min    0.94636
_exptl_absorpt_correction_type     multi-scan
_exptl_absorpt_process_details
;
CrysAlisPro 1.171.41.99a (Rigaku Oxford Diffraction, 2021)
Empirical absorption correction using spherical harmonics,
implemented in SCALE3 ABSPACK scaling algorithm.
;
_exptl_absorpt_special_details     ?
_exptl_crystal_colour              yellow
_exptl_crystal_colour_primary      yellow
_exptl_crystal_density_diffrn      1.141
_exptl_crystal_density_meas        ?
_exptl_crystal_density_method      ?
_exptl_crystal_description         block
_exptl_crystal_F_000               2484
loop_
  _exptl_crystal_face_index_h
  _exptl_crystal_face_index_k
  _exptl_crystal_face_index_l
  _exptl_crystal_face_perp_dist
 2 19 18 0.0478
 -2 -1 -47 0.1069
 -2 -20 2 0.1039
 -3 2 46 0.0998
 16 5 25 0.1476
 15 2 -30 0.0928
 -17 -5 -22 0.1187
 -19 -4 8 0.1165
 1 19 -17 0.0839
 -14 10 21 0.0997
 -14 6 -31 0.1310
 -4 18 21 0.0464

_exptl_crystal_size_max            0.34
_exptl_crystal_size_mid            0.22
_exptl_crystal_size_min            0.18
_exptl_transmission_factor_max     ?
_exptl_transmission_factor_min     ?
_diffrn_reflns_av_R_equivalents    0.0783
_diffrn_reflns_av_unetI/netI       0.0505
_diffrn_reflns_Laue_measured_fraction_full  0.998
_diffrn_reflns_Laue_measured_fraction_max  0.911
_diffrn_reflns_limit_h_max         17
_diffrn_reflns_limit_h_min         -17
_diffrn_reflns_limit_k_max         18
_diffrn_reflns_limit_k_min         -18
_diffrn_reflns_limit_l_max         42
_diffrn_reflns_limit_l_min         -44
_diffrn_reflns_number              140898
_diffrn_reflns_point_group_measured_fraction_full  0.998
_diffrn_reflns_point_group_measured_fraction_max  0.911
_diffrn_reflns_theta_full          25.242
_diffrn_reflns_theta_max           28.240
_diffrn_reflns_theta_min           3.185
_diffrn_ambient_temperature        120.15
_diffrn_detector_area_resol_mean   8.0521
_diffrn_detector_type              Eos
_diffrn_measured_fraction_theta_full  0.998
_diffrn_measured_fraction_theta_max  0.911
_diffrn_measurement_details
;
List of Runs (angles in degrees, time in seconds):

  # Type    Start    End  Width  t~exp~   \w     \q     \k     \f   Frames
--------------------------------------------------------------------------
  1  \w    -87.00  89.00   1.00   15.00    --    0.55  11.00 -82.00  176
  2  \w   -115.00  62.00   1.00   15.00    --  -26.88  11.00 -82.00  177
  3  \w   -116.00  61.00   1.00   15.00    --  -26.88 -11.00 104.00  177
  4  \w    -60.00 117.00   1.00   15.00    --   27.97  11.00 -82.00  177
  5  \w    -61.00 116.00   1.00   15.00    --   27.97 -11.00 104.00  177
  6  \w    -39.00  16.00   1.00   15.00    --  -26.88 -77.00 150.00   55
  7  \w    -39.00  16.00   1.00   15.00    --  -26.88 -77.00 -60.00   55
  8  \w    -20.00  28.00   1.00   15.00    --  -26.88 -99.00-150.00   48
  9  \w    -20.00  28.00   1.00   15.00    --  -26.88 -99.00   0.00   48
 10  \w    -39.00  16.00   1.00   15.00    --  -26.88 -77.00-150.00   55
 11  \w    -39.00  16.00   1.00   15.00    --  -26.88 -77.00 120.00   55
 12  \w     39.00 122.00   1.00   15.00    --   27.97 178.00 120.00   83
 13  \w    -15.00  39.00   1.00   15.00    --   27.97  77.00 150.00   54
 14  \w     39.00 122.00   1.00   15.00    --   27.97 178.00-180.00   83
 15  \w     39.00  96.00   1.00   15.00    --   27.97 178.00  60.00   57
;
_diffrn_measurement_device         'four-circle diffractometer'
_diffrn_measurement_device_type    'Xcalibur, Eos'
_diffrn_measurement_method         '\w scans'
_diffrn_radiation_type             MoK\a
_diffrn_radiation_wavelength       0.71073
_diffrn_source                     ?
_reflns_Friedel_coverage           0.000
_reflns_Friedel_fraction_full      .
_reflns_Friedel_fraction_max       .
_reflns_number_gt                  13201
_reflns_number_total               15027
_reflns_special_details
;
 Reflections were merged by SHELXL according to the crystal
 class for the calculation of statistics and refinement.
 
 _reflns_Friedel_fraction is defined as the number of unique
 Friedel pairs measured divided by the number that would be
 possible theoretically, ignoring centric projections and
 systematic absences. Completness statistics refer to single and
 composite reflections containing twin component 1 only.
;
_reflns_threshold_expression       'I > 2\s(I)'
_computing_cell_refinement         'CrysAlisPro 1.171.41.99a (Rigaku OD, 2021)'
_computing_data_collection         'CrysAlisPro 1.171.41.99a (Rigaku OD, 2021)'
_computing_data_reduction          'CrysAlisPro 1.171.41.99a (Rigaku OD, 2021)'
_computing_molecular_graphics      'Olex2 1.3-beta (Dolomanov et al., 2009)'
_computing_publication_material    'Olex2 1.3-beta (Dolomanov et al., 2009)'
_computing_structure_refinement    'SHELXL 2018/3 (Sheldrick, 2015)'
_computing_structure_solution      'ShelXT (Sheldrick, 2015)'
_refine_diff_density_max           0.608
_refine_diff_density_min           -0.407
_refine_diff_density_rms           0.071
_refine_ls_extinction_coef         .
_refine_ls_extinction_method       none
_refine_ls_goodness_of_fit_ref     1.079
_refine_ls_hydrogen_treatment      constr
_refine_ls_matrix_type             full
_refine_ls_number_parameters       800
_refine_ls_number_reflns           15027
_refine_ls_number_restraints       253
_refine_ls_R_factor_all            0.0756
_refine_ls_R_factor_gt             0.0638
_refine_ls_restrained_S_all        1.101
_refine_ls_shift/su_max            0.001
_refine_ls_shift/su_mean           0.000
_refine_ls_structure_factor_coef   Fsqd
_refine_ls_weighting_details      
 'w=1/[\s^2^(Fo^2^)+(0.0641P)^2^+5.8764P] where P=(Fo^2^+2Fc^2^)/3'
_refine_ls_weighting_scheme        calc
_refine_ls_wR_factor_gt            0.1443
_refine_ls_wR_factor_ref           0.1504
_refine_special_details
;
The structure was modelled as a pseudomerohedral twin with (BASF = 0.3212(12)).  Two regions of disordered solvent were identified and modelled.  One consists of two toluene molecules alternating position over a symmetry element, which were refined using an isotropic model.  The second was modelled as a disordered mix of pentane (64%) and toluene (36%).  In all cases the disordered molecules were modelled using the FragmentDB function of Olex2 and fitting the idealised molecules onto peaks observed in a difference map.
;
_olex2_refinement_description
;
1. Twinned data refinement
 Scales: 0.6978(10)
 0.3022(10)
2. Fixed Uiso
 At 1.2 times of:
  All C(H) groups, All C(H,H) groups
 At 1.5 times of:
  All C(H,H,H) groups
3. Restrained distances
 C97-C96
 1.51 with sigma of 0.02
 C69-C68
 1.51 with sigma of 0.02
 C95-C94 = C93-C92 = C92-C91
 1.38 with sigma of 0.02
 C81-C82 = C83-C84 = C84-C85
 1.38 with sigma of 0.02
 C87-C86
 1.51 with sigma of 0.02
 C86-C81 = C86-C85 = C82-C83
 1.39 with sigma of 0.02
 C96-C95 = C96-C91 = C94-C93
 1.39 with sigma of 0.02
 C63-C64 = C65-C66 = C66-C67
 1.38 with sigma of 0.02
 C68-C63 = C68-C67 = C64-C65
 1.39 with sigma of 0.02
 C97-C95 = C97-C91
 2.52 with sigma of 0.04
 C96-C94
 2.42 with sigma of 0.04
 C69-C63 = C69-C67
 2.52 with sigma of 0.04
 C95-C93
 2.39 with sigma of 0.04
 C94-C92 = C93-C91
 2.4 with sigma of 0.04
 C96-C92
 2.41 with sigma of 0.04
 C86-C82
 2.42 with sigma of 0.04
 C86-C84
 2.41 with sigma of 0.04
 C81-C83
 2.39 with sigma of 0.04
 C82-C84 = C83-C85
 2.4 with sigma of 0.04
 C87-C81 = C87-C85
 2.52 with sigma of 0.04
 C68-C64
 2.42 with sigma of 0.04
 C68-C66
 2.41 with sigma of 0.04
 C63-C65
 2.39 with sigma of 0.04
 C64-C66 = C65-C67
 2.4 with sigma of 0.04
 C74-C73 \\sim C73-C72 \\sim C72-C71 \\sim C71-C70
 with sigma of 0.02
 C97-C91 \\sim C97-C95
 with sigma of 0.04
 C74-C72 \\sim C72-C70 \\sim C73-C71
 with sigma of 0.04
 C69-C67 \\sim C69-C63
 with sigma of 0.04
 C96-C92 \\sim C96-C94 \\sim C91-C93 \\sim C95-C91 \\sim C94-C92 \\sim C95-C93
 with sigma of 0.04
 C86-C84 \\sim C86-C82 \\sim C85-C83 \\sim C81-C85 \\sim C82-C84 \\sim C81-C83
 with sigma of 0.04
 C86-C81 \\sim C81-C82 \\sim C82-C83 \\sim C83-C84 \\sim C84-C85 \\sim C85-C86
 with sigma of 0.02
 C96-C95 \\sim C95-C94 \\sim C94-C93 \\sim C93-C92 \\sim C92-C91 \\sim C91-C96
 with sigma of 0.02
 C87-C85 \\sim C87-C81
 with sigma of 0.04
 C68-C63 \\sim C63-C64 \\sim C64-C65 \\sim C65-C66 \\sim C66-C67 \\sim C67-C68
 with sigma of 0.02
 C68-C66 \\sim C68-C64 \\sim C67-C65 \\sim C63-C67 \\sim C64-C66 \\sim C63-C65
 with sigma of 0.04
4. Restrained planarity
 C91, C92, C93, C94, C95, C96, C97
 with sigma of 0.1
 C69, C68, C63, C64, C65, C66, C67
 with sigma of 0.1
 C81, C82, C83, C84, C85, C86, C87
 with sigma of 0.1
5. Uiso/Uaniso restraints and constraints
C70 \\sim C71 \\sim C72 \\sim C73 \\sim C74: within 2A with sigma of 0.04 and
sigma for terminal atoms of 0.08 within 2A
C69 \\sim C68 \\sim C63 \\sim C64 \\sim C65 \\sim C66 \\sim C67: within 2A with
sigma of 0.04 and sigma for terminal atoms of 0.08 within 2A
6. Rigid body (RIGU) restrains
 C45
 with sigma for 1-2 distances of 0.004 and sigma for 1-3 distances of 0.004
 C70, C71, C72, C73, C74
 with sigma for 1-2 distances of 0.004 and sigma for 1-3 distances of 0.004
 C69, C68, C63, C64, C65, C66, C67
 with sigma for 1-2 distances of 0.004 and sigma for 1-3 distances of 0.004
 C81, C82, C86, C83, C85, C87, C84
 with sigma for 1-2 distances of 0.004 and sigma for 1-3 distances of 0.004
7. Others
 Sof(C81)=Sof(H81)=Sof(C82)=Sof(H82)=Sof(C83)=Sof(H83)=Sof(C84)=Sof(H84)=
 Sof(C85)=Sof(H85)=Sof(C86)=Sof(C87)=Sof(H87A)=Sof(H87B)=Sof(H87C)=1-FVAR(1)
 Sof(C70)=Sof(H70A)=Sof(H70B)=Sof(H70C)=Sof(C71)=Sof(H71A)=Sof(H71B)=Sof(C72)=
 Sof(H72A)=Sof(H72B)=Sof(C73)=Sof(H73A)=Sof(H73B)=Sof(C74)=Sof(H74A)=Sof(H74B)=
 Sof(H74C)=FVAR(1)
 Fixed Sof: C91(0.5) H91(0.5) C92(0.5) H92(0.5) C93(0.5) H93(0.5) C94(0.5)
 H94(0.5) C95(0.5) H95(0.5) C96(0.5) C97(0.5) H97A(0.5) H97B(0.5) H97C(0.5)
 C69(0.5) H69A(0.5) H69B(0.5) H69C(0.5) C68(0.5) C63(0.5) H63(0.5) C64(0.5)
 H64(0.5) C65(0.5) H65(0.5) C66(0.5) H66(0.5) C67(0.5) H67(0.5)
8.a Ternary CH refined with riding coordinates:
 C17(H17), C20(H20), C41(H41), C44(H44)
8.b Secondary CH2 refined with riding coordinates:
 C18(H18A,H18B), C19(H19A,H19B), C21(H21A,H21B), C42(H42A,H42B), C43(H43A,
 H43B), C45(H45A,H45B), C71(H71A,H71B), C72(H72A,H72B), C73(H73A,H73B)
8.c Me refined with riding coordinates:
 C97(H97A,H97B,H97C), C69(H69A,H69B,H69C)
8.d Aromatic/amide H refined with riding coordinates:
 C3(H3), C4(H4), C5(H5), C6(H6), C7(H7), C10(H10), C11(H11), C12(H12),
 C13(H13), C14(H14), C24(H24), C26(H26), C48(H48), C50(H50), C81(H81), C82(H82),
  C83(H83), C84(H84), C85(H85), C91(H91), C92(H92), C93(H93), C94(H94),
 C95(H95), C63(H63), C64(H64), C65(H65), C66(H66), C67(H67)
8.e Idealised Me refined as rotating group:
 C28(H28A,H28B,H28C), C29(H29A,H29B,H29C), C30(H30A,H30B,H30C), C32(H32A,H32B,
 H32C), C33(H33A,H33B,H33C), C34(H34A,H34B,H34C), C36(H36A,H36B,H36C), C37(H37A,
 H37B,H37C), C38(H38A,H38B,H38C), C52(H52A,H52B,H52C), C53(H53A,H53B,H53C),
 C54(H54A,H54B,H54C), C56(H56A,H56B,H56C), C57(H57A,H57B,H57C), C58(H58A,H58B,
 H58C), C60(H60A,H60B,H60C), C61(H61A,H61B,H61C), C62(H62A,H62B,H62C), C70(H70A,
 H70B,H70C), C74(H74A,H74B,H74C), C87(H87A,H87B,H87C)
;
_atom_sites_solution_hydrogens     geom
_atom_sites_solution_primary       ?
_atom_sites_solution_secondary     ?
loop_
  _atom_site_label
  _atom_site_type_symbol
  _atom_site_fract_x
  _atom_site_fract_y
  _atom_site_fract_z
  _atom_site_U_iso_or_equiv
  _atom_site_adp_type
  _atom_site_occupancy
  _atom_site_site_symmetry_order
  _atom_site_calc_flag
  _atom_site_refinement_flags_posn
  _atom_site_refinement_flags_adp
  _atom_site_refinement_flags_occupancy
  _atom_site_disorder_assembly
  _atom_site_disorder_group
 P1 P 0.26114(5) 0.72020(5) 0.64202(2) 0.01717(15) Uani 1 1 d . . . . .
 P2 P 0.23975(5) 0.24677(5) 0.64276(2) 0.01683(15) Uani 1 1 d . . . . .
 Al1 Al 0.20670(6) 0.56109(5) 0.62456(2) 0.01545(17) Uani 1 1 d . . . . .
 Al2 Al 0.28924(6) 0.40628(5) 0.62236(2) 0.01552(17) Uani 1 1 d . . . . .
 N1 N 0.08408(16) 0.59544(15) 0.64638(7) 0.0175(5) Uani 1 1 d . . . . .
 N2 N 0.41629(16) 0.37302(16) 0.63997(8) 0.0205(5) Uani 1 1 d . . . . .
 C1 C 0.22185(19) 0.52935(19) 0.56539(8) 0.0183(6) Uani 1 1 d . . . . .
 C2 C 0.2023(2) 0.5838(2) 0.52826(8) 0.0229(6) Uani 1 1 d . . . . .
 C3 C 0.2740(3) 0.5967(2) 0.49959(9) 0.0334(8) Uani 1 1 d . . . . .
 H3 H 0.334534 0.566316 0.502634 0.040 Uiso 1 1 calc R U . . .
 C4 C 0.2583(3) 0.6539(2) 0.46638(10) 0.0436(9) Uani 1 1 d . . . . .
 H4 H 0.308479 0.662256 0.447313 0.052 Uiso 1 1 calc R U . . .
 C5 C 0.1720(3) 0.6977(3) 0.46101(11) 0.0436(10) Uani 1 1 d . . . . .
 H5 H 0.162283 0.736980 0.438529 0.052 Uiso 1 1 calc R U . . .
 C6 C 0.0999(3) 0.6846(2) 0.48817(11) 0.0389(9) Uani 1 1 d . . . . .
 H6 H 0.038821 0.713354 0.484245 0.047 Uiso 1 1 calc R U . . .
 C7 C 0.1155(2) 0.6289(2) 0.52170(10) 0.0320(7) Uani 1 1 d . . . . .
 H7 H 0.064947 0.621835 0.540680 0.038 Uiso 1 1 calc R U . . .
 C8 C 0.2588(2) 0.44022(19) 0.56395(8) 0.0190(6) Uani 1 1 d . . . . .
 C9 C 0.2631(2) 0.3888(2) 0.52551(9) 0.0239(6) Uani 1 1 d . . . . .
 C10 C 0.1778(3) 0.3715(2) 0.50383(10) 0.0305(7) Uani 1 1 d . . . . .
 H10 H 0.118844 0.397419 0.513147 0.037 Uiso 1 1 calc R U . . .
 C11 C 0.1764(3) 0.3181(2) 0.46945(10) 0.0392(9) Uani 1 1 d . . . . .
 H11 H 0.116976 0.305771 0.456146 0.047 Uiso 1 1 calc R U . . .
 C12 C 0.2625(3) 0.2825(3) 0.45439(10) 0.0444(9) Uani 1 1 d . . . . .
 H12 H 0.262543 0.246460 0.430567 0.053 Uiso 1 1 calc R U . . .
 C13 C 0.3469(3) 0.2999(3) 0.47424(12) 0.0465(10) Uani 1 1 d . . . . .
 H13 H 0.406015 0.276872 0.463754 0.056 Uiso 1 1 calc R U . . .
 C14 C 0.3478(3) 0.3514(2) 0.50989(10) 0.0342(8) Uani 1 1 d . . . . .
 H14 H 0.407217 0.360844 0.523623 0.041 Uiso 1 1 calc R U . . .
 C15 C 0.0738(2) 0.6858(2) 0.65694(9) 0.0208(6) Uani 1 1 d . . . . .
 C16 C 0.1420(2) 0.75500(19) 0.65382(9) 0.0207(6) Uani 1 1 d . . . . .
 C17 C 0.0898(2) 0.8459(2) 0.66420(11) 0.0308(7) Uani 1 1 d . . . . .
 H17 H 0.132931 0.898578 0.671977 0.037 Uiso 1 1 calc R U . . .
 C18 C 0.0157(2) 0.8675(2) 0.63098(11) 0.0352(8) Uani 1 1 d . . . . .
 H18A H 0.046536 0.867907 0.604221 0.042 Uiso 1 1 calc R U . . .
 H18B H -0.016249 0.927853 0.635608 0.042 Uiso 1 1 calc R U . . .
 C19 C -0.0568(2) 0.7867(2) 0.63491(11) 0.0341(8) Uani 1 1 d . . . . .
 H19A H -0.056714 0.747687 0.610513 0.041 Uiso 1 1 calc R U . . .
 H19B H -0.123206 0.810062 0.639536 0.041 Uiso 1 1 calc R U . . .
 C20 C -0.0196(2) 0.7320(2) 0.67160(10) 0.0265(7) Uani 1 1 d . . . . .
 H20 H -0.067534 0.690513 0.684988 0.032 Uiso 1 1 calc R U . . .
 C21 C 0.0210(2) 0.8114(2) 0.69728(11) 0.0331(8) Uani 1 1 d . . . . .
 H21A H 0.055604 0.789424 0.721493 0.040 Uiso 1 1 calc R U . . .
 H21B H -0.028675 0.857688 0.704677 0.040 Uiso 1 1 calc R U . . .
 C22 C 0.0096(2) 0.53035(18) 0.65832(9) 0.0175(6) Uani 1 1 d . . . . .
 C23 C -0.0060(2) 0.5093(2) 0.69905(9) 0.0211(6) Uani 1 1 d . . . . .
 C24 C -0.0791(2) 0.4480(2) 0.70961(9) 0.0240(6) Uani 1 1 d . . . . .
 H24 H -0.090545 0.435945 0.737199 0.029 Uiso 1 1 calc R U . . .
 C25 C -0.1361(2) 0.4035(2) 0.68100(10) 0.0243(6) Uani 1 1 d . . . . .
 C26 C -0.1178(2) 0.4236(2) 0.64101(10) 0.0237(6) Uani 1 1 d . . . . .
 H26 H -0.155137 0.393399 0.620973 0.028 Uiso 1 1 calc R U . . .
 C27 C -0.0473(2) 0.48576(19) 0.62919(9) 0.0207(6) Uani 1 1 d . . . . .
 C28 C -0.0349(2) 0.5068(2) 0.58536(9) 0.0293(7) Uani 1 1 d . . . . .
 H28A H -0.038847 0.573776 0.581113 0.044 Uiso 1 1 calc R U . . .
 H28B H -0.085988 0.475907 0.569970 0.044 Uiso 1 1 calc R U . . .
 H28C H 0.028404 0.484294 0.576416 0.044 Uiso 1 1 calc R U . . .
 C29 C 0.0568(2) 0.5504(2) 0.73161(9) 0.0283(7) Uani 1 1 d . . . . .
 H29A H 0.124768 0.535933 0.726160 0.042 Uiso 1 1 calc R U . . .
 H29B H 0.038356 0.524152 0.757592 0.042 Uiso 1 1 calc R U . . .
 H29C H 0.048072 0.617682 0.732210 0.042 Uiso 1 1 calc R U . . .
 C30 C -0.2142(2) 0.3361(2) 0.69256(11) 0.0349(8) Uani 1 1 d . . . . .
 H30A H -0.235733 0.302106 0.668727 0.052 Uiso 1 1 calc R U . . .
 H30B H -0.269000 0.369925 0.704040 0.052 Uiso 1 1 calc R U . . .
 H30C H -0.188800 0.292399 0.712429 0.052 Uiso 1 1 calc R U . . .
 C31 C 0.3368(2) 0.7311(2) 0.68889(9) 0.0237(6) Uani 1 1 d . . . . .
 C32 C 0.4416(2) 0.7032(2) 0.68051(11) 0.0315(7) Uani 1 1 d . . . . .
 H32A H 0.442585 0.644508 0.665822 0.047 Uiso 1 1 calc R U . . .
 H32B H 0.476378 0.696038 0.705951 0.047 Uiso 1 1 calc R U . . .
 H32C H 0.472874 0.751367 0.664405 0.047 Uiso 1 1 calc R U . . .
 C33 C 0.3317(3) 0.8276(2) 0.70806(10) 0.0337(8) Uani 1 1 d . . . . .
 H33A H 0.363410 0.872638 0.690498 0.051 Uiso 1 1 calc R U . . .
 H33B H 0.364569 0.826501 0.734119 0.051 Uiso 1 1 calc R U . . .
 H33C H 0.263863 0.845189 0.711804 0.051 Uiso 1 1 calc R U . . .
 C34 C 0.2938(2) 0.6607(2) 0.71847(10) 0.0317(7) Uani 1 1 d . . . . .
 H34A H 0.226925 0.678009 0.724677 0.048 Uiso 1 1 calc R U . . .
 H34B H 0.332205 0.660433 0.743198 0.048 Uiso 1 1 calc R U . . .
 H34C H 0.294789 0.598881 0.706409 0.048 Uiso 1 1 calc R U . . .
 C35 C 0.3166(2) 0.7888(2) 0.60018(9) 0.0236(6) Uani 1 1 d . . . . .
 C36 C 0.2361(2) 0.8098(2) 0.57010(10) 0.0311(7) Uani 1 1 d . . . . .
 H36A H 0.199130 0.753240 0.564748 0.047 Uiso 1 1 calc R U . . .
 H36B H 0.264473 0.832501 0.545065 0.047 Uiso 1 1 calc R U . . .
 H36C H 0.192982 0.857128 0.581196 0.047 Uiso 1 1 calc R U . . .
 C37 C 0.3625(3) 0.8818(2) 0.61254(11) 0.0363(8) Uani 1 1 d . . . . .
 H37A H 0.315437 0.918319 0.627699 0.054 Uiso 1 1 calc R U . . .
 H37B H 0.381892 0.915963 0.588488 0.054 Uiso 1 1 calc R U . . .
 H37C H 0.419556 0.870065 0.629306 0.054 Uiso 1 1 calc R U . . .
 C38 C 0.3938(2) 0.7269(2) 0.58000(10) 0.0311(7) Uani 1 1 d . . . . .
 H38A H 0.447685 0.716949 0.598635 0.047 Uiso 1 1 calc R U . . .
 H38B H 0.417652 0.757407 0.555710 0.047 Uiso 1 1 calc R U . . .
 H38C H 0.364898 0.667175 0.572876 0.047 Uiso 1 1 calc R U . . .
 C39 C 0.4286(2) 0.2825(2) 0.65142(10) 0.0263(7) Uani 1 1 d . . . . .
 C40 C 0.3611(2) 0.2135(2) 0.65170(10) 0.0240(7) Uani 1 1 d . . . . .
 C41 C 0.4152(2) 0.1230(2) 0.66068(13) 0.0390(9) Uani 1 1 d . . . . .
 H41 H 0.373665 0.070483 0.669844 0.047 Uiso 1 1 calc R U . . .
 C42 C 0.4826(3) 0.1009(3) 0.62581(15) 0.0526(11) Uani 1 1 d . . . . .
 H42A H 0.446711 0.098571 0.600107 0.063 Uiso 1 1 calc R U . . .
 H42B H 0.516189 0.041167 0.630028 0.063 Uiso 1 1 calc R U . . .
 C43 C 0.5539(3) 0.1818(3) 0.62653(17) 0.0581(13) Uani 1 1 d . . . . .
 H43A H 0.621266 0.159161 0.628905 0.070 Uiso 1 1 calc R U . . .
 H43B H 0.548030 0.219476 0.601855 0.070 Uiso 1 1 calc R U . . .
 C44 C 0.5257(2) 0.2376(2) 0.66308(16) 0.0513(12) Uani 1 1 d . . . . .
 H44 H 0.576238 0.280069 0.674153 0.062 Uiso 1 1 calc R U . . .
 C45 C 0.4894(3) 0.1585(3) 0.69190(15) 0.0521(11) Uani 1 1 d . . . . .
 H45A H 0.540108 0.112507 0.698433 0.063 Uiso 1 1 calc R U . . .
 H45B H 0.458928 0.182252 0.716688 0.063 Uiso 1 1 calc R U . . .
 C46 C 0.4930(2) 0.4376(2) 0.64905(9) 0.0228(6) Uani 1 1 d . . . . .
 C47 C 0.5162(2) 0.4592(2) 0.68901(10) 0.0255(7) Uani 1 1 d . . . . .
 C48 C 0.5937(2) 0.5188(2) 0.69671(11) 0.0304(7) Uani 1 1 d . . . . .
 H48 H 0.610287 0.532445 0.723715 0.036 Uiso 1 1 calc R U . . .
 C49 C 0.6474(2) 0.5588(2) 0.66578(11) 0.0303(7) Uani 1 1 d . . . . .
 C50 C 0.6210(2) 0.5388(2) 0.62712(11) 0.0301(7) Uani 1 1 d . . . . .
 H50 H 0.656117 0.566410 0.605780 0.036 Uiso 1 1 calc R U . . .
 C51 C 0.5441(2) 0.4792(2) 0.61785(10) 0.0259(7) Uani 1 1 d . . . . .
 C52 C 0.5197(3) 0.4601(3) 0.57460(11) 0.0353(8) Uani 1 1 d . . . . .
 H52A H 0.522427 0.393331 0.569620 0.053 Uiso 1 1 calc R U . . .
 H52B H 0.566312 0.491761 0.557272 0.053 Uiso 1 1 calc R U . . .
 H52C H 0.454379 0.482917 0.568762 0.053 Uiso 1 1 calc R U . . .
 C53 C 0.4564(3) 0.4232(2) 0.72305(10) 0.0325(7) Uani 1 1 d . . . . .
 H53A H 0.388702 0.441082 0.719025 0.049 Uiso 1 1 calc R U . . .
 H53B H 0.480101 0.449518 0.748320 0.049 Uiso 1 1 calc R U . . .
 H53C H 0.461340 0.355611 0.724071 0.049 Uiso 1 1 calc R U . . .
 C54 C 0.7322(2) 0.6221(2) 0.67512(13) 0.0404(9) Uani 1 1 d . . . . .
 H54A H 0.716053 0.661631 0.698020 0.061 Uiso 1 1 calc R U . . .
 H54B H 0.746151 0.660837 0.651717 0.061 Uiso 1 1 calc R U . . .
 H54C H 0.789234 0.584647 0.681659 0.061 Uiso 1 1 calc R U . . .
 C55 C 0.1805(2) 0.17709(19) 0.60198(9) 0.0210(6) Uani 1 1 d . . . . .
 C56 C 0.2560(2) 0.1648(2) 0.56882(9) 0.0289(7) Uani 1 1 d . . . . .
 H56A H 0.288324 0.224035 0.563805 0.043 Uiso 1 1 calc R U . . .
 H56B H 0.224050 0.143706 0.544212 0.043 Uiso 1 1 calc R U . . .
 H56C H 0.303995 0.118760 0.577258 0.043 Uiso 1 1 calc R U . . .
 C57 C 0.1448(3) 0.0808(2) 0.61484(11) 0.0304(7) Uani 1 1 d . . . . .
 H57A H 0.197820 0.047130 0.627855 0.046 Uiso 1 1 calc R U . . .
 H57B H 0.122997 0.046376 0.591180 0.046 Uiso 1 1 calc R U . . .
 H57C H 0.091011 0.087558 0.633674 0.046 Uiso 1 1 calc R U . . .
 C58 C 0.0947(2) 0.2328(2) 0.58505(10) 0.0274(7) Uani 1 1 d . . . . .
 H58A H 0.045563 0.240587 0.605928 0.041 Uiso 1 1 calc R U . . .
 H58B H 0.066490 0.199634 0.562217 0.041 Uiso 1 1 calc R U . . .
 H58C H 0.117318 0.293791 0.576223 0.041 Uiso 1 1 calc R U . . .
 C59 C 0.1728(2) 0.2339(2) 0.69126(9) 0.0246(6) Uani 1 1 d . . . . .
 C60 C 0.1886(3) 0.1389(2) 0.71122(11) 0.0356(8) Uani 1 1 d . . . . .
 H60A H 0.159541 0.090413 0.694532 0.053 Uiso 1 1 calc R U . . .
 H60B H 0.158250 0.138567 0.737739 0.053 Uiso 1 1 calc R U . . .
 H60C H 0.258110 0.127216 0.714074 0.053 Uiso 1 1 calc R U . . .
 C61 C 0.0646(2) 0.2531(3) 0.68590(10) 0.0327(8) Uani 1 1 d . . . . .
 H61A H 0.055875 0.311011 0.671044 0.049 Uiso 1 1 calc R U . . .
 H61B H 0.033998 0.258414 0.712267 0.049 Uiso 1 1 calc R U . . .
 H61C H 0.034767 0.202098 0.670950 0.049 Uiso 1 1 calc R U . . .
 C62 C 0.2160(3) 0.3077(2) 0.71961(10) 0.0358(8) Uani 1 1 d . . . . .
 H62A H 0.285773 0.297589 0.722346 0.054 Uiso 1 1 calc R U . . .
 H62B H 0.185350 0.302854 0.746001 0.054 Uiso 1 1 calc R U . . .
 H62C H 0.204219 0.369460 0.708485 0.054 Uiso 1 1 calc R U . . .
 C70 C 0.1531(5) 0.6330(6) 0.8751(2) 0.056(2) Uani 0.635(7) 1 d D U P A 1
 H70A H 0.112529 0.685413 0.866934 0.084 Uiso 0.635(7) 1 calc R U P A 1
 H70B H 0.212330 0.656192 0.887770 0.084 Uiso 0.635(7) 1 calc R U P A 1
 H70C H 0.117632 0.594260 0.894120 0.084 Uiso 0.635(7) 1 calc R U P A 1
 C71 C 0.1787(4) 0.5774(4) 0.8392(2) 0.0447(16) Uani 0.635(7) 1 d D U P A 1
 H71A H 0.211540 0.617554 0.819444 0.054 Uiso 0.635(7) 1 calc R U P A 1
 H71B H 0.118762 0.553431 0.826670 0.054 Uiso 0.635(7) 1 calc R U P A 1
 C72 C 0.2452(5) 0.4957(4) 0.8499(2) 0.0418(16) Uani 0.635(7) 1 d D U P A 1
 H72A H 0.303004 0.519643 0.864088 0.050 Uiso 0.635(7) 1 calc R U P A 1
 H72B H 0.210623 0.453897 0.868545 0.050 Uiso 0.635(7) 1 calc R U P A 1
 C73 C 0.2774(7) 0.4411(7) 0.8142(3) 0.049(2) Uani 0.635(7) 1 d D U P A 1
 H73A H 0.304631 0.483656 0.793872 0.059 Uiso 0.635(7) 1 calc R U P A 1
 H73B H 0.220892 0.409477 0.802087 0.059 Uiso 0.635(7) 1 calc R U P A 1
 C74 C 0.3533(10) 0.3694(8) 0.8256(4) 0.061(3) Uani 0.635(7) 1 d D U P A 1
 H74A H 0.365081 0.328310 0.802785 0.092 Uiso 0.635(7) 1 calc R U P A 1
 H74B H 0.330016 0.332969 0.848436 0.092 Uiso 0.635(7) 1 calc R U P A 1
 H74C H 0.413520 0.400837 0.833031 0.092 Uiso 0.635(7) 1 calc R U P A 1
 C81 C 0.2766(7) 0.4509(7) 0.8844(3) 0.055(3) Uani 0.365(7) 1 d D . P A 2
 H81 H 0.278267 0.447025 0.912853 0.066 Uiso 0.365(7) 1 calc R U P A 2
 C82 C 0.3308(8) 0.3877(7) 0.8621(3) 0.055(3) Uani 0.365(7) 1 d D . P A 2
 H82 H 0.367169 0.340956 0.875276 0.066 Uiso 0.365(7) 1 calc R U P A 2
 C83 C 0.3315(12) 0.3933(12) 0.8208(4) 0.051(4) Uani 0.365(7) 1 d D . P A 2
 H83 H 0.369137 0.351892 0.805186 0.061 Uiso 0.365(7) 1 calc R U P A 2
 C84 C 0.2750(18) 0.4620(14) 0.8028(4) 0.074(7) Uani 0.365(7) 1 d D . P A 2
 H84 H 0.273266 0.466247 0.774395 0.089 Uiso 0.365(7) 1 calc R U P A 2
 C85 C 0.2221(8) 0.5233(8) 0.8252(3) 0.052(3) Uani 0.365(7) 1 d D . P A 2
 H85 H 0.185571 0.569954 0.812044 0.062 Uiso 0.365(7) 1 calc R U P A 2
 C86 C 0.2210(10) 0.5184(8) 0.8667(3) 0.058(3) Uani 0.365(7) 1 d D . P A 2
 C87 C 0.1620(12) 0.5865(10) 0.8913(5) 0.072(5) Uani 0.365(7) 1 d D . P A 2
 H87A H 0.131090 0.553826 0.913576 0.108 Uiso 0.365(7) 1 calc R U P A 2
 H87B H 0.112202 0.614559 0.874202 0.108 Uiso 0.365(7) 1 calc R U P A 2
 H87C H 0.204564 0.634949 0.901823 0.108 Uiso 0.365(7) 1 calc R U P A 2
 C91 C 0.4219(11) -0.1027(9) 0.4801(4) 0.116(5) Uiso 0.5 1 d D . P B -2
 H91 H 0.383676 -0.152955 0.470837 0.140 Uiso 0.5 1 calc R U P B -2
 C92 C 0.5198(12) -0.1062(12) 0.4865(5) 0.166(8) Uiso 0.5 1 d D . P B -2
 H92 H 0.553525 -0.162124 0.481041 0.199 Uiso 0.5 1 calc R U P B -2
 C93 C 0.5708(14) -0.0305(14) 0.5006(9) 0.211(15) Uiso 0.5 1 d D . P B -2
 H93 H 0.636709 -0.040286 0.507477 0.253 Uiso 0.5 1 calc R U P B -2
 C94 C 0.5351(11) 0.0571(12) 0.5055(5) 0.130(6) Uiso 0.5 1 d D . P B -2
 H94 H 0.574303 0.109501 0.511296 0.156 Uiso 0.5 1 calc R U P B -2
 C95 C 0.4369(10) 0.0608(11) 0.5013(6) 0.105(5) Uiso 0.5 1 d D . P B -2
 H95 H 0.403586 0.116866 0.506766 0.126 Uiso 0.5 1 calc R U P B -2
 C96 C 0.3863(8) -0.0152(8) 0.4892(4) 0.093(4) Uiso 0.5 1 d D . P B -2
 C97 C 0.2805(10) -0.0105(12) 0.4898(6) 0.142(7) Uiso 0.5 1 d D . P B -2
 H97A H 0.253541 -0.069402 0.480499 0.213 Uiso 0.5 1 calc R U P B -2
 H97B H 0.258508 0.001649 0.517258 0.213 Uiso 0.5 1 calc R U P B -2
 H97C H 0.258579 0.039582 0.472177 0.213 Uiso 0.5 1 calc R U P B -2
 C69 C 0.1776(13) -0.0133(16) 0.4828(7) 0.203(11) Uiso 0.5 1 d D U P C -1
 H69A H 0.193331 0.044802 0.469105 0.305 Uiso 0.5 1 calc R U P C -1
 H69B H 0.218660 -0.019988 0.506604 0.305 Uiso 0.5 1 calc R U P C -1
 H69C H 0.188840 -0.065396 0.464593 0.305 Uiso 0.5 1 calc R U P C -1
 C68 C 0.0722(10) -0.0121(10) 0.4953(4) 0.112(6) Uiso 0.5 1 d D U P C -1
 C63 C 0.0181(11) -0.0745(14) 0.5145(7) 0.187(11) Uiso 0.5 1 d D U P C -1
 H63 H 0.048595 -0.131093 0.521668 0.225 Uiso 0.5 1 calc R U P C -1
 C64 C -0.0799(11) -0.0643(10) 0.5252(5) 0.125(6) Uiso 0.5 1 d D U P C -1
 H64 H -0.117188 -0.101777 0.542770 0.151 Uiso 0.5 1 calc R U P C -1
 C65 C -0.1077(9) 0.0103(8) 0.5050(4) 0.071(3) Uiso 0.5 1 d D U P C -1
 H65 H -0.174659 0.013825 0.498774 0.085 Uiso 0.5 1 calc R U P C -1
 C66 C -0.0533(7) 0.0812(7) 0.4922(3) 0.064(3) Uiso 0.5 1 d D U P C -1
 H66 H -0.084756 0.137706 0.485659 0.077 Uiso 0.5 1 calc R U P C -1
 C67 C 0.0437(7) 0.0766(8) 0.4880(4) 0.077(3) Uiso 0.5 1 d D U P C -1
 H67 H 0.084952 0.126669 0.481058 0.093 Uiso 0.5 1 calc R U P C -1

loop_
  _atom_site_aniso_label
  _atom_site_aniso_U_11
  _atom_site_aniso_U_22
  _atom_site_aniso_U_33
  _atom_site_aniso_U_23
  _atom_site_aniso_U_13
  _atom_site_aniso_U_12
 P1 0.0143(3) 0.0129(3) 0.0243(3) -0.0016(3) -0.0003(3) -0.0012(2)
 P2 0.0143(3) 0.0125(3) 0.0237(3) 0.0020(3) -0.0019(3) 0.0004(2)
 Al1 0.0152(4) 0.0126(4) 0.0185(4) 0.0000(3) -0.0002(3) 0.0012(3)
 Al2 0.0144(4) 0.0127(4) 0.0194(4) 0.0009(3) -0.0015(3) 0.0008(3)
 N1 0.0136(11) 0.0143(11) 0.0245(12) -0.0019(9) 0.0000(9) -0.0007(9)
 N2 0.0146(11) 0.0134(11) 0.0336(13) 0.0005(10) -0.0026(10) 0.0004(9)
 C1 0.0148(13) 0.0147(13) 0.0254(14) 0.0005(11) 0.0017(10) -0.0013(10)
 C2 0.0317(16) 0.0166(14) 0.0205(14) -0.0013(11) -0.0006(12) -0.0032(12)
 C3 0.045(2) 0.0281(17) 0.0269(16) 0.0031(13) 0.0087(15) 0.0039(15)
 C4 0.072(3) 0.0309(18) 0.0285(17) 0.0072(14) 0.0159(18) 0.0043(19)
 C5 0.076(3) 0.0291(19) 0.0256(17) 0.0100(15) -0.0108(18) -0.0047(19)
 C6 0.043(2) 0.0331(19) 0.041(2) 0.0123(16) -0.0175(17) -0.0024(16)
 C7 0.0282(16) 0.0315(18) 0.0364(18) 0.0135(15) -0.0047(14) -0.0044(14)
 C8 0.0137(12) 0.0197(14) 0.0235(14) 0.0023(11) 0.0002(11) -0.0008(11)
 C9 0.0305(16) 0.0192(14) 0.0220(14) 0.0054(11) 0.0042(12) -0.0035(12)
 C10 0.0403(19) 0.0238(15) 0.0274(16) -0.0026(13) -0.0074(14) 0.0043(14)
 C11 0.061(2) 0.0291(18) 0.0275(17) -0.0046(14) -0.0141(17) 0.0062(17)
 C12 0.069(3) 0.039(2) 0.0251(16) -0.0099(15) 0.0024(18) -0.0055(19)
 C13 0.051(2) 0.043(2) 0.045(2) -0.0119(18) 0.0233(19) 0.0036(18)
 C14 0.0305(17) 0.0377(19) 0.0345(18) -0.0105(15) 0.0057(14) -0.0041(14)
 C15 0.0172(13) 0.0150(14) 0.0303(15) 0.0001(12) -0.0018(12) 0.0013(11)
 C16 0.0154(13) 0.0135(13) 0.0332(16) -0.0020(12) 0.0009(12) -0.0010(11)
 C17 0.0222(15) 0.0155(15) 0.055(2) -0.0049(14) 0.0016(15) -0.0017(12)
 C18 0.0291(17) 0.0265(17) 0.050(2) 0.0067(15) 0.0033(15) 0.0059(14)
 C19 0.0278(17) 0.0294(18) 0.045(2) -0.0014(15) -0.0049(15) 0.0000(14)
 C20 0.0201(15) 0.0235(16) 0.0359(17) 0.0002(13) 0.0008(13) -0.0040(12)
 C21 0.0256(16) 0.0310(18) 0.0426(19) -0.0152(15) 0.0025(14) 0.0070(14)
 C22 0.0139(12) 0.0111(12) 0.0274(14) 0.0004(11) 0.0022(11) 0.0014(10)
 C23 0.0193(14) 0.0147(13) 0.0293(15) -0.0001(12) 0.0006(12) 0.0043(11)
 C24 0.0242(15) 0.0206(15) 0.0272(15) 0.0069(12) 0.0060(12) 0.0044(12)
 C25 0.0187(14) 0.0202(15) 0.0341(17) 0.0037(12) 0.0053(12) 0.0003(12)
 C26 0.0201(14) 0.0163(13) 0.0347(16) -0.0045(13) -0.0023(13) -0.0028(11)
 C27 0.0171(13) 0.0165(14) 0.0286(16) 0.0008(11) 0.0009(11) 0.0015(11)
 C28 0.0298(17) 0.0304(17) 0.0276(16) 0.0006(13) -0.0035(13) -0.0081(14)
 C29 0.0295(17) 0.0283(17) 0.0271(16) 0.0049(13) -0.0017(13) -0.0009(13)
 C30 0.0278(17) 0.0312(17) 0.046(2) 0.0042(15) 0.0087(15) -0.0082(14)
 C31 0.0206(14) 0.0227(15) 0.0277(16) -0.0031(12) -0.0056(12) -0.0024(12)
 C32 0.0203(15) 0.0352(18) 0.0391(19) -0.0001(15) -0.0088(14) 0.0017(14)
 C33 0.0310(17) 0.0354(19) 0.0348(18) -0.0121(15) -0.0063(14) -0.0039(14)
 C34 0.0289(16) 0.0382(19) 0.0280(16) 0.0032(14) -0.0069(14) -0.0050(14)
 C35 0.0224(15) 0.0177(14) 0.0308(16) 0.0038(12) 0.0041(12) -0.0044(11)
 C36 0.0305(17) 0.0286(17) 0.0341(17) 0.0069(13) 0.0007(14) -0.0023(13)
 C37 0.0359(19) 0.0247(17) 0.048(2) 0.0007(15) 0.0006(16) -0.0113(15)
 C38 0.0265(16) 0.0324(18) 0.0345(18) 0.0010(14) 0.0114(14) -0.0001(14)
 C39 0.0165(14) 0.0172(15) 0.0450(19) -0.0025(13) -0.0073(13) 0.0028(11)
 C40 0.0171(14) 0.0146(14) 0.0403(19) 0.0007(12) -0.0063(13) 0.0035(11)
 C41 0.0229(16) 0.0145(15) 0.080(3) 0.0038(16) -0.0140(17) 0.0018(13)
 C42 0.0289(19) 0.034(2) 0.094(3) -0.009(2) -0.005(2) 0.0139(16)
 C43 0.031(2) 0.031(2) 0.112(4) -0.003(2) 0.011(2) 0.0095(16)
 C44 0.0183(16) 0.0154(16) 0.120(4) 0.0036(19) -0.020(2) -0.0003(13)
 C45 0.040(2) 0.036(2) 0.080(3) 0.013(2) -0.031(2) 0.0109(17)
 C46 0.0137(13) 0.0185(14) 0.0362(17) -0.0007(12) -0.0051(12) 0.0015(11)
 C47 0.0203(14) 0.0147(14) 0.0415(18) 0.0011(13) -0.0040(13) 0.0031(11)
 C48 0.0224(15) 0.0256(16) 0.0431(19) -0.0018(14) -0.0129(14) 0.0024(13)
 C49 0.0171(14) 0.0175(15) 0.056(2) -0.0022(14) -0.0072(14) -0.0005(12)
 C50 0.0198(15) 0.0251(16) 0.0456(19) 0.0041(15) 0.0026(14) -0.0015(12)
 C51 0.0168(14) 0.0212(15) 0.0399(18) -0.0017(13) 0.0004(13) 0.0026(11)
 C52 0.0289(17) 0.039(2) 0.0376(19) -0.0047(16) 0.0073(15) -0.0090(15)
 C53 0.0333(18) 0.0284(17) 0.0357(18) 0.0011(14) -0.0060(15) -0.0056(14)
 C54 0.0229(16) 0.0299(18) 0.068(3) -0.0022(17) -0.0113(17) -0.0062(14)
 C55 0.0220(14) 0.0157(14) 0.0255(15) -0.0001(11) -0.0046(12) -0.0039(11)
 C56 0.0325(17) 0.0253(16) 0.0289(16) -0.0047(12) 0.0002(14) 0.0029(14)
 C57 0.0364(18) 0.0125(14) 0.042(2) 0.0002(13) -0.0045(15) -0.0050(13)
 C58 0.0222(15) 0.0268(17) 0.0331(17) 0.0023(13) -0.0065(13) -0.0008(12)
 C59 0.0258(15) 0.0262(16) 0.0219(15) 0.0049(12) 0.0024(12) -0.0009(12)
 C60 0.0392(19) 0.0349(19) 0.0327(18) 0.0136(15) -0.0032(15) -0.0047(15)
 C61 0.0298(17) 0.0349(19) 0.0334(18) 0.0016(15) 0.0099(14) 0.0006(15)
 C62 0.047(2) 0.0363(19) 0.0243(16) -0.0033(14) 0.0043(15) -0.0099(16)
 C70 0.034(3) 0.068(6) 0.068(5) -0.020(4) -0.007(3) 0.007(4)
 C71 0.037(3) 0.046(4) 0.052(4) -0.013(3) -0.004(3) 0.003(3)
 C72 0.032(3) 0.047(4) 0.046(4) -0.007(3) -0.006(3) -0.017(3)
 C73 0.038(4) 0.053(5) 0.055(5) -0.014(4) 0.000(4) -0.012(4)
 C74 0.056(6) 0.042(5) 0.086(7) -0.006(4) -0.012(5) -0.001(4)
 C81 0.054(7) 0.061(7) 0.049(6) -0.005(5) 0.007(5) -0.027(4)
 C82 0.060(7) 0.049(6) 0.056(6) -0.001(5) 0.006(5) -0.023(5)
 C83 0.037(9) 0.066(11) 0.049(6) 0.018(6) 0.011(6) -0.011(6)
 C84 0.098(14) 0.063(11) 0.061(9) -0.005(8) 0.011(9) 0.014(9)
 C85 0.053(7) 0.047(7) 0.056(6) -0.008(5) -0.015(5) -0.001(5)
 C86 0.060(8) 0.052(7) 0.062(7) -0.015(6) 0.013(6) -0.021(5)
 C87 0.090(12) 0.061(9) 0.066(9) -0.016(7) 0.017(9) -0.009(8)

_geom_special_details
;
 All esds (except the esd in the dihedral angle between two l.s. planes)
 are estimated using the full covariance matrix.  The cell esds are taken
 into account individually in the estimation of esds in distances, angles
 and torsion angles; correlations between esds in cell parameters are only
 used when they are defined by crystal symmetry.  An approximate (isotropic)
 treatment of cell esds is used for estimating esds involving l.s. planes.
;
loop_
  _geom_bond_atom_site_label_1
  _geom_bond_atom_site_label_2
  _geom_bond_distance
  _geom_bond_site_symmetry_2
  _geom_bond_publ_flag
 P1 Al1 2.4876(10) . ?
 P1 C16 1.768(3) . ?
 P1 C31 1.885(3) . ?
 P1 C35 1.877(3) . ?
 P2 Al2 2.4988(10) . ?
 P2 C40 1.770(3) . ?
 P2 C55 1.879(3) . ?
 P2 C59 1.875(3) . ?
 Al1 Al2 2.5119(10) . ?
 Al1 N1 1.912(2) . ?
 Al1 C1 2.037(3) . ?
 Al2 N2 1.912(2) . ?
 Al2 C8 2.051(3) . ?
 N1 C15 1.359(4) . ?
 N1 C22 1.451(3) . ?
 N2 C39 1.373(4) . ?
 N2 C46 1.444(4) . ?
 C1 C2 1.491(4) . ?
 C1 C8 1.386(4) . ?
 C2 C3 1.392(4) . ?
 C2 C7 1.382(4) . ?
 C3 H3 0.9500 . ?
 C3 C4 1.398(5) . ?
 C4 H4 0.9500 . ?
 C4 C5 1.362(6) . ?
 C5 H5 0.9500 . ?
 C5 C6 1.362(6) . ?
 C6 H6 0.9500 . ?
 C6 C7 1.394(5) . ?
 C7 H7 0.9500 . ?
 C8 C9 1.483(4) . ?
 C9 C10 1.404(4) . ?
 C9 C14 1.392(4) . ?
 C10 H10 0.9500 . ?
 C10 C11 1.382(5) . ?
 C11 H11 0.9500 . ?
 C11 C12 1.392(6) . ?
 C12 H12 0.9500 . ?
 C12 C13 1.363(6) . ?
 C13 H13 0.9500 . ?
 C13 C14 1.402(5) . ?
 C14 H14 0.9500 . ?
 C15 C16 1.379(4) . ?
 C15 C20 1.534(4) . ?
 C16 C17 1.538(4) . ?
 C17 H17 1.0000 . ?
 C17 C18 1.540(5) . ?
 C17 C21 1.542(5) . ?
 C18 H18A 0.9900 . ?
 C18 H18B 0.9900 . ?
 C18 C19 1.544(5) . ?
 C19 H19A 0.9900 . ?
 C19 H19B 0.9900 . ?
 C19 C20 1.544(5) . ?
 C20 H20 1.0000 . ?
 C20 C21 1.537(4) . ?
 C21 H21A 0.9900 . ?
 C21 H21B 0.9900 . ?
 C22 C23 1.409(4) . ?
 C22 C27 1.405(4) . ?
 C23 C24 1.390(4) . ?
 C23 C29 1.511(4) . ?
 C24 H24 0.9500 . ?
 C24 C25 1.393(4) . ?
 C25 C26 1.389(4) . ?
 C25 C30 1.506(4) . ?
 C26 H26 0.9500 . ?
 C26 C27 1.383(4) . ?
 C27 C28 1.503(4) . ?
 C28 H28A 0.9800 . ?
 C28 H28B 0.9800 . ?
 C28 H28C 0.9800 . ?
 C29 H29A 0.9800 . ?
 C29 H29B 0.9800 . ?
 C29 H29C 0.9800 . ?
 C30 H30A 0.9800 . ?
 C30 H30B 0.9800 . ?
 C30 H30C 0.9800 . ?
 C31 C32 1.530(4) . ?
 C31 C33 1.536(4) . ?
 C31 C34 1.537(4) . ?
 C32 H32A 0.9800 . ?
 C32 H32B 0.9800 . ?
 C32 H32C 0.9800 . ?
 C33 H33A 0.9800 . ?
 C33 H33B 0.9800 . ?
 C33 H33C 0.9800 . ?
 C34 H34A 0.9800 . ?
 C34 H34B 0.9800 . ?
 C34 H34C 0.9800 . ?
 C35 C36 1.527(4) . ?
 C35 C37 1.541(4) . ?
 C35 C38 1.548(4) . ?
 C36 H36A 0.9800 . ?
 C36 H36B 0.9800 . ?
 C36 H36C 0.9800 . ?
 C37 H37A 0.9800 . ?
 C37 H37B 0.9800 . ?
 C37 H37C 0.9800 . ?
 C38 H38A 0.9800 . ?
 C38 H38B 0.9800 . ?
 C38 H38C 0.9800 . ?
 C39 C40 1.366(4) . ?
 C39 C44 1.540(4) . ?
 C40 C41 1.535(4) . ?
 C41 H41 1.0000 . ?
 C41 C42 1.526(6) . ?
 C41 C45 1.547(5) . ?
 C42 H42A 0.9900 . ?
 C42 H42B 0.9900 . ?
 C42 C43 1.529(6) . ?
 C43 H43A 0.9900 . ?
 C43 H43B 0.9900 . ?
 C43 C44 1.514(7) . ?
 C44 H44 1.0000 . ?
 C44 C45 1.576(6) . ?
 C45 H45A 0.9900 . ?
 C45 H45B 0.9900 . ?
 C46 C47 1.406(4) . ?
 C46 C51 1.395(5) . ?
 C47 C48 1.397(4) . ?
 C47 C53 1.499(5) . ?
 C48 H48 0.9500 . ?
 C48 C49 1.398(5) . ?
 C49 C50 1.370(5) . ?
 C49 C54 1.519(4) . ?
 C50 H50 0.9500 . ?
 C50 C51 1.403(4) . ?
 C51 C52 1.506(5) . ?
 C52 H52A 0.9800 . ?
 C52 H52B 0.9800 . ?
 C52 H52C 0.9800 . ?
 C53 H53A 0.9800 . ?
 C53 H53B 0.9800 . ?
 C53 H53C 0.9800 . ?
 C54 H54A 0.9800 . ?
 C54 H54B 0.9800 . ?
 C54 H54C 0.9800 . ?
 C55 C56 1.533(4) . ?
 C55 C57 1.537(4) . ?
 C55 C58 1.540(4) . ?
 C56 H56A 0.9800 . ?
 C56 H56B 0.9800 . ?
 C56 H56C 0.9800 . ?
 C57 H57A 0.9800 . ?
 C57 H57B 0.9800 . ?
 C57 H57C 0.9800 . ?
 C58 H58A 0.9800 . ?
 C58 H58B 0.9800 . ?
 C58 H58C 0.9800 . ?
 C59 C60 1.541(4) . ?
 C59 C61 1.531(4) . ?
 C59 C62 1.545(4) . ?
 C60 H60A 0.9800 . ?
 C60 H60B 0.9800 . ?
 C60 H60C 0.9800 . ?
 C61 H61A 0.9800 . ?
 C61 H61B 0.9800 . ?
 C61 H61C 0.9800 . ?
 C62 H62A 0.9800 . ?
 C62 H62B 0.9800 . ?
 C62 H62C 0.9800 . ?
 C70 H70A 0.9800 . ?
 C70 H70B 0.9800 . ?
 C70 H70C 0.9800 . ?
 C70 C71 1.484(8) . ?
 C71 H71A 0.9900 . ?
 C71 H71B 0.9900 . ?
 C71 C72 1.538(8) . ?
 C72 H72A 0.9900 . ?
 C72 H72B 0.9900 . ?
 C72 C73 1.498(9) . ?
 C73 H73A 0.9900 . ?
 C73 H73B 0.9900 . ?
 C73 C74 1.522(9) . ?
 C74 H74A 0.9800 . ?
 C74 H74B 0.9800 . ?
 C74 H74C 0.9800 . ?
 C81 H81 0.9500 . ?
 C81 C82 1.398(10) . ?
 C81 C86 1.374(10) . ?
 C82 H82 0.9500 . ?
 C82 C83 1.377(11) . ?
 C83 H83 0.9500 . ?
 C83 C84 1.397(11) . ?
 C84 H84 0.9500 . ?
 C84 C85 1.371(11) . ?
 C85 H85 0.9500 . ?
 C85 C86 1.387(10) . ?
 C86 C87 1.519(14) . ?
 C87 H87A 0.9800 . ?
 C87 H87B 0.9800 . ?
 C87 H87C 0.9800 . ?
 C91 H91 0.9500 . ?
 C91 C92 1.371(11) . ?
 C91 C96 1.389(10) . ?
 C92 H92 0.9500 . ?
 C92 C93 1.383(11) . ?
 C93 H93 0.9500 . ?
 C93 C94 1.369(11) . ?
 C94 H94 0.9500 . ?
 C94 C95 1.367(10) . ?
 C95 H95 0.9500 . ?
 C95 C96 1.363(11) . ?
 C96 C97 1.464(14) . ?
 C97 H97A 0.9800 . ?
 C97 H97B 0.9800 . ?
 C97 H97C 0.9800 . ?
 C69 H69A 0.9800 . ?
 C69 H69B 0.9800 . ?
 C69 H69C 0.9800 . ?
 C69 C68 1.517(15) . ?
 C68 C63 1.336(11) . ?
 C68 C67 1.363(10) . ?
 C63 H63 0.9500 . ?
 C63 C64 1.410(11) . ?
 C64 H64 0.9500 . ?
 C64 C65 1.327(10) . ?
 C65 H65 0.9500 . ?
 C65 C66 1.342(10) . ?
 C66 H66 0.9500 . ?
 C66 C67 1.350(10) . ?
 C67 H67 0.9500 . ?

loop_
  _geom_angle_atom_site_label_1
  _geom_angle_atom_site_label_2
  _geom_angle_atom_site_label_3
  _geom_angle
  _geom_angle_site_symmetry_1
  _geom_angle_site_symmetry_3
  _geom_angle_publ_flag
 C16 P1 Al1 91.90(10) . . ?
 C16 P1 C31 107.90(14) . . ?
 C16 P1 C35 113.43(14) . . ?
 C31 P1 Al1 115.98(10) . . ?
 C35 P1 Al1 115.98(10) . . ?
 C35 P1 C31 110.23(14) . . ?
 C40 P2 Al2 92.10(10) . . ?
 C40 P2 C55 112.84(14) . . ?
 C40 P2 C59 107.28(15) . . ?
 C55 P2 Al2 114.60(10) . . ?
 C59 P2 Al2 117.56(10) . . ?
 C59 P2 C55 110.84(14) . . ?
 P1 Al1 Al2 133.82(4) . . ?
 N1 Al1 P1 86.51(7) . . ?
 N1 Al1 Al2 130.20(8) . . ?
 N1 Al1 C1 121.35(11) . . ?
 C1 Al1 P1 113.77(8) . . ?
 C1 Al1 Al2 73.96(8) . . ?
 P2 Al2 Al1 133.51(4) . . ?
 N2 Al2 P2 86.36(8) . . ?
 N2 Al2 Al1 129.18(8) . . ?
 N2 Al2 C8 122.54(12) . . ?
 C8 Al2 P2 115.04(9) . . ?
 C8 Al2 Al1 73.91(8) . . ?
 C15 N1 Al1 116.18(19) . . ?
 C15 N1 C22 118.4(2) . . ?
 C22 N1 Al1 124.54(17) . . ?
 C39 N2 Al2 116.00(19) . . ?
 C39 N2 C46 117.8(2) . . ?
 C46 N2 Al2 125.17(18) . . ?
 C2 C1 Al1 131.8(2) . . ?
 C8 C1 Al1 106.3(2) . . ?
 C8 C1 C2 121.8(3) . . ?
 C3 C2 C1 120.9(3) . . ?
 C7 C2 C1 122.4(3) . . ?
 C7 C2 C3 116.6(3) . . ?
 C2 C3 H3 119.5 . . ?
 C2 C3 C4 120.9(3) . . ?
 C4 C3 H3 119.5 . . ?
 C3 C4 H4 119.6 . . ?
 C5 C4 C3 120.9(4) . . ?
 C5 C4 H4 119.6 . . ?
 C4 C5 H5 120.3 . . ?
 C4 C5 C6 119.4(3) . . ?
 C6 C5 H5 120.3 . . ?
 C5 C6 H6 120.0 . . ?
 C5 C6 C7 120.1(4) . . ?
 C7 C6 H6 120.0 . . ?
 C2 C7 C6 122.2(3) . . ?
 C2 C7 H7 118.9 . . ?
 C6 C7 H7 118.9 . . ?
 C1 C8 Al2 105.3(2) . . ?
 C1 C8 C9 120.7(3) . . ?
 C9 C8 Al2 133.9(2) . . ?
 C10 C9 C8 120.0(3) . . ?
 C14 C9 C8 123.6(3) . . ?
 C14 C9 C10 116.4(3) . . ?
 C9 C10 H10 118.8 . . ?
 C11 C10 C9 122.5(3) . . ?
 C11 C10 H10 118.8 . . ?
 C10 C11 H11 120.2 . . ?
 C10 C11 C12 119.7(4) . . ?
 C12 C11 H11 120.2 . . ?
 C11 C12 H12 120.4 . . ?
 C13 C12 C11 119.2(3) . . ?
 C13 C12 H12 120.4 . . ?
 C12 C13 H13 119.5 . . ?
 C12 C13 C14 121.0(4) . . ?
 C14 C13 H13 119.5 . . ?
 C9 C14 C13 121.2(3) . . ?
 C9 C14 H14 119.4 . . ?
 C13 C14 H14 119.4 . . ?
 N1 C15 C16 127.2(3) . . ?
 N1 C15 C20 126.1(3) . . ?
 C16 C15 C20 106.5(2) . . ?
 C15 C16 P1 116.6(2) . . ?
 C15 C16 C17 106.4(2) . . ?
 C17 C16 P1 136.9(2) . . ?
 C16 C17 H17 115.4 . . ?
 C16 C17 C18 108.8(3) . . ?
 C16 C17 C21 100.1(3) . . ?
 C18 C17 H17 115.4 . . ?
 C18 C17 C21 99.7(3) . . ?
 C21 C17 H17 115.4 . . ?
 C17 C18 H18A 111.2 . . ?
 C17 C18 H18B 111.2 . . ?
 C17 C18 C19 102.6(3) . . ?
 H18A C18 H18B 109.2 . . ?
 C19 C18 H18A 111.2 . . ?
 C19 C18 H18B 111.2 . . ?
 C18 C19 H19A 111.0 . . ?
 C18 C19 H19B 111.0 . . ?
 C18 C19 C20 103.8(3) . . ?
 H19A C19 H19B 109.0 . . ?
 C20 C19 H19A 111.0 . . ?
 C20 C19 H19B 111.0 . . ?
 C15 C20 C19 104.5(3) . . ?
 C15 C20 H20 116.1 . . ?
 C15 C20 C21 101.3(2) . . ?
 C19 C20 H20 116.1 . . ?
 C21 C20 C19 100.4(3) . . ?
 C21 C20 H20 116.1 . . ?
 C17 C21 H21A 112.9 . . ?
 C17 C21 H21B 112.9 . . ?
 C20 C21 C17 93.9(3) . . ?
 C20 C21 H21A 112.9 . . ?
 C20 C21 H21B 112.9 . . ?
 H21A C21 H21B 110.4 . . ?
 C23 C22 N1 121.0(2) . . ?
 C27 C22 N1 120.3(3) . . ?
 C27 C22 C23 118.8(3) . . ?
 C22 C23 C29 121.3(3) . . ?
 C24 C23 C22 119.6(3) . . ?
 C24 C23 C29 119.1(3) . . ?
 C23 C24 H24 119.0 . . ?
 C23 C24 C25 122.0(3) . . ?
 C25 C24 H24 119.0 . . ?
 C24 C25 C30 121.9(3) . . ?
 C26 C25 C24 117.3(3) . . ?
 C26 C25 C30 120.9(3) . . ?
 C25 C26 H26 118.7 . . ?
 C27 C26 C25 122.6(3) . . ?
 C27 C26 H26 118.7 . . ?
 C22 C27 C28 121.0(3) . . ?
 C26 C27 C22 119.6(3) . . ?
 C26 C27 C28 119.4(3) . . ?
 C27 C28 H28A 109.5 . . ?
 C27 C28 H28B 109.5 . . ?
 C27 C28 H28C 109.5 . . ?
 H28A C28 H28B 109.5 . . ?
 H28A C28 H28C 109.5 . . ?
 H28B C28 H28C 109.5 . . ?
 C23 C29 H29A 109.5 . . ?
 C23 C29 H29B 109.5 . . ?
 C23 C29 H29C 109.5 . . ?
 H29A C29 H29B 109.5 . . ?
 H29A C29 H29C 109.5 . . ?
 H29B C29 H29C 109.5 . . ?
 C25 C30 H30A 109.5 . . ?
 C25 C30 H30B 109.5 . . ?
 C25 C30 H30C 109.5 . . ?
 H30A C30 H30B 109.5 . . ?
 H30A C30 H30C 109.5 . . ?
 H30B C30 H30C 109.5 . . ?
 C32 C31 P1 110.5(2) . . ?
 C32 C31 C33 111.0(3) . . ?
 C32 C31 C34 108.1(3) . . ?
 C33 C31 P1 113.3(2) . . ?
 C33 C31 C34 108.4(3) . . ?
 C34 C31 P1 105.2(2) . . ?
 C31 C32 H32A 109.5 . . ?
 C31 C32 H32B 109.5 . . ?
 C31 C32 H32C 109.5 . . ?
 H32A C32 H32B 109.5 . . ?
 H32A C32 H32C 109.5 . . ?
 H32B C32 H32C 109.5 . . ?
 C31 C33 H33A 109.5 . . ?
 C31 C33 H33B 109.5 . . ?
 C31 C33 H33C 109.5 . . ?
 H33A C33 H33B 109.5 . . ?
 H33A C33 H33C 109.5 . . ?
 H33B C33 H33C 109.5 . . ?
 C31 C34 H34A 109.5 . . ?
 C31 C34 H34B 109.5 . . ?
 C31 C34 H34C 109.5 . . ?
 H34A C34 H34B 109.5 . . ?
 H34A C34 H34C 109.5 . . ?
 H34B C34 H34C 109.5 . . ?
 C36 C35 P1 107.2(2) . . ?
 C36 C35 C37 107.6(3) . . ?
 C36 C35 C38 109.4(3) . . ?
 C37 C35 P1 115.5(2) . . ?
 C37 C35 C38 109.6(3) . . ?
 C38 C35 P1 107.5(2) . . ?
 C35 C36 H36A 109.5 . . ?
 C35 C36 H36B 109.5 . . ?
 C35 C36 H36C 109.5 . . ?
 H36A C36 H36B 109.5 . . ?
 H36A C36 H36C 109.5 . . ?
 H36B C36 H36C 109.5 . . ?
 C35 C37 H37A 109.5 . . ?
 C35 C37 H37B 109.5 . . ?
 C35 C37 H37C 109.5 . . ?
 H37A C37 H37B 109.5 . . ?
 H37A C37 H37C 109.5 . . ?
 H37B C37 H37C 109.5 . . ?
 C35 C38 H38A 109.5 . . ?
 C35 C38 H38B 109.5 . . ?
 C35 C38 H38C 109.5 . . ?
 H38A C38 H38B 109.5 . . ?
 H38A C38 H38C 109.5 . . ?
 H38B C38 H38C 109.5 . . ?
 N2 C39 C44 125.4(3) . . ?
 C40 C39 N2 127.8(3) . . ?
 C40 C39 C44 106.6(3) . . ?
 C39 C40 P2 116.6(2) . . ?
 C39 C40 C41 106.8(3) . . ?
 C41 C40 P2 136.5(2) . . ?
 C40 C41 H41 115.2 . . ?
 C40 C41 C45 99.9(3) . . ?
 C42 C41 C40 109.1(3) . . ?
 C42 C41 H41 115.2 . . ?
 C42 C41 C45 100.2(3) . . ?
 C45 C41 H41 115.2 . . ?
 C41 C42 H42A 111.2 . . ?
 C41 C42 H42B 111.2 . . ?
 C41 C42 C43 102.9(3) . . ?
 H42A C42 H42B 109.1 . . ?
 C43 C42 H42A 111.2 . . ?
 C43 C42 H42B 111.2 . . ?
 C42 C43 H43A 110.8 . . ?
 C42 C43 H43B 110.8 . . ?
 H43A C43 H43B 108.9 . . ?
 C44 C43 C42 104.6(3) . . ?
 C44 C43 H43A 110.8 . . ?
 C44 C43 H43B 110.8 . . ?
 C39 C44 H44 116.3 . . ?
 C39 C44 C45 100.4(3) . . ?
 C43 C44 C39 104.3(3) . . ?
 C43 C44 H44 116.3 . . ?
 C43 C44 C45 100.8(3) . . ?
 C45 C44 H44 116.3 . . ?
 C41 C45 C44 92.4(3) . . ?
 C41 C45 H45A 113.2 . . ?
 C41 C45 H45B 113.2 . . ?
 C44 C45 H45A 113.2 . . ?
 C44 C45 H45B 113.2 . . ?
 H45A C45 H45B 110.6 . . ?
 C47 C46 N2 120.6(3) . . ?
 C51 C46 N2 119.7(3) . . ?
 C51 C46 C47 119.8(3) . . ?
 C46 C47 C53 121.1(3) . . ?
 C48 C47 C46 119.0(3) . . ?
 C48 C47 C53 119.9(3) . . ?
 C47 C48 H48 119.1 . . ?
 C47 C48 C49 121.9(3) . . ?
 C49 C48 H48 119.1 . . ?
 C48 C49 C54 120.6(3) . . ?
 C50 C49 C48 117.8(3) . . ?
 C50 C49 C54 121.6(3) . . ?
 C49 C50 H50 118.8 . . ?
 C49 C50 C51 122.5(3) . . ?
 C51 C50 H50 118.8 . . ?
 C46 C51 C50 119.0(3) . . ?
 C46 C51 C52 121.5(3) . . ?
 C50 C51 C52 119.4(3) . . ?
 C51 C52 H52A 109.5 . . ?
 C51 C52 H52B 109.5 . . ?
 C51 C52 H52C 109.5 . . ?
 H52A C52 H52B 109.5 . . ?
 H52A C52 H52C 109.5 . . ?
 H52B C52 H52C 109.5 . . ?
 C47 C53 H53A 109.5 . . ?
 C47 C53 H53B 109.5 . . ?
 C47 C53 H53C 109.5 . . ?
 H53A C53 H53B 109.5 . . ?
 H53A C53 H53C 109.5 . . ?
 H53B C53 H53C 109.5 . . ?
 C49 C54 H54A 109.5 . . ?
 C49 C54 H54B 109.5 . . ?
 C49 C54 H54C 109.5 . . ?
 H54A C54 H54B 109.5 . . ?
 H54A C54 H54C 109.5 . . ?
 H54B C54 H54C 109.5 . . ?
 C56 C55 P2 106.7(2) . . ?
 C56 C55 C57 108.4(3) . . ?
 C56 C55 C58 108.8(2) . . ?
 C57 C55 P2 115.0(2) . . ?
 C57 C55 C58 109.2(2) . . ?
 C58 C55 P2 108.6(2) . . ?
 C55 C56 H56A 109.5 . . ?
 C55 C56 H56B 109.5 . . ?
 C55 C56 H56C 109.5 . . ?
 H56A C56 H56B 109.5 . . ?
 H56A C56 H56C 109.5 . . ?
 H56B C56 H56C 109.5 . . ?
 C55 C57 H57A 109.5 . . ?
 C55 C57 H57B 109.5 . . ?
 C55 C57 H57C 109.5 . . ?
 H57A C57 H57B 109.5 . . ?
 H57A C57 H57C 109.5 . . ?
 H57B C57 H57C 109.5 . . ?
 C55 C58 H58A 109.5 . . ?
 C55 C58 H58B 109.5 . . ?
 C55 C58 H58C 109.5 . . ?
 H58A C58 H58B 109.5 . . ?
 H58A C58 H58C 109.5 . . ?
 H58B C58 H58C 109.5 . . ?
 C60 C59 P2 113.0(2) . . ?
 C60 C59 C62 107.2(3) . . ?
 C61 C59 P2 111.4(2) . . ?
 C61 C59 C60 110.5(3) . . ?
 C61 C59 C62 108.8(3) . . ?
 C62 C59 P2 105.6(2) . . ?
 C59 C60 H60A 109.5 . . ?
 C59 C60 H60B 109.5 . . ?
 C59 C60 H60C 109.5 . . ?
 H60A C60 H60B 109.5 . . ?
 H60A C60 H60C 109.5 . . ?
 H60B C60 H60C 109.5 . . ?
 C59 C61 H61A 109.5 . . ?
 C59 C61 H61B 109.5 . . ?
 C59 C61 H61C 109.5 . . ?
 H61A C61 H61B 109.5 . . ?
 H61A C61 H61C 109.5 . . ?
 H61B C61 H61C 109.5 . . ?
 C59 C62 H62A 109.5 . . ?
 C59 C62 H62B 109.5 . . ?
 C59 C62 H62C 109.5 . . ?
 H62A C62 H62B 109.5 . . ?
 H62A C62 H62C 109.5 . . ?
 H62B C62 H62C 109.5 . . ?
 H70A C70 H70B 109.5 . . ?
 H70A C70 H70C 109.5 . . ?
 H70B C70 H70C 109.5 . . ?
 C71 C70 H70A 109.5 . . ?
 C71 C70 H70B 109.5 . . ?
 C71 C70 H70C 109.5 . . ?
 C70 C71 H71A 109.2 . . ?
 C70 C71 H71B 109.2 . . ?
 C70 C71 C72 111.9(6) . . ?
 H71A C71 H71B 107.9 . . ?
 C72 C71 H71A 109.2 . . ?
 C72 C71 H71B 109.2 . . ?
 C71 C72 H72A 108.9 . . ?
 C71 C72 H72B 108.9 . . ?
 H72A C72 H72B 107.7 . . ?
 C73 C72 C71 113.5(6) . . ?
 C73 C72 H72A 108.9 . . ?
 C73 C72 H72B 108.9 . . ?
 C72 C73 H73A 109.4 . . ?
 C72 C73 H73B 109.4 . . ?
 C72 C73 C74 111.4(8) . . ?
 H73A C73 H73B 108.0 . . ?
 C74 C73 H73A 109.4 . . ?
 C74 C73 H73B 109.4 . . ?
 C73 C74 H74A 109.5 . . ?
 C73 C74 H74B 109.5 . . ?
 C73 C74 H74C 109.5 . . ?
 H74A C74 H74B 109.5 . . ?
 H74A C74 H74C 109.5 . . ?
 H74B C74 H74C 109.5 . . ?
 C82 C81 H81 118.9 . . ?
 C86 C81 H81 118.9 . . ?
 C86 C81 C82 122.3(9) . . ?
 C81 C82 H82 120.0 . . ?
 C83 C82 C81 120.0(10) . . ?
 C83 C82 H82 120.0 . . ?
 C82 C83 H83 121.1 . . ?
 C82 C83 C84 117.8(11) . . ?
 C84 C83 H83 121.1 . . ?
 C83 C84 H84 119.3 . . ?
 C85 C84 C83 121.5(11) . . ?
 C85 C84 H84 119.3 . . ?
 C84 C85 H85 119.4 . . ?
 C84 C85 C86 121.2(10) . . ?
 C86 C85 H85 119.4 . . ?
 C81 C86 C85 117.2(9) . . ?
 C81 C86 C87 121.9(10) . . ?
 C85 C86 C87 120.8(10) . . ?
 C86 C87 H87A 109.5 . . ?
 C86 C87 H87B 109.5 . . ?
 C86 C87 H87C 109.5 . . ?
 H87A C87 H87B 109.5 . . ?
 H87A C87 H87C 109.5 . . ?
 H87B C87 H87C 109.5 . . ?
 C92 C91 H91 124.7 . . ?
 C92 C91 C96 110.6(11) . . ?
 C96 C91 H91 124.7 . . ?
 C91 C92 H92 119.2 . . ?
 C91 C92 C93 121.7(13) . . ?
 C93 C92 H92 119.2 . . ?
 C92 C93 H93 117.0 . . ?
 C94 C93 C92 126.1(14) . . ?
 C94 C93 H93 117.0 . . ?
 C93 C94 H94 123.8 . . ?
 C95 C94 C93 112.4(12) . . ?
 C95 C94 H94 123.8 . . ?
 C94 C95 H95 119.7 . . ?
 C96 C95 C94 120.6(12) . . ?
 C96 C95 H95 119.7 . . ?
 C91 C96 C97 113.6(11) . . ?
 C95 C96 C91 127.9(12) . . ?
 C95 C96 C97 118.1(11) . . ?
 C96 C97 H97A 109.5 . . ?
 C96 C97 H97B 109.5 . . ?
 C96 C97 H97C 109.5 . . ?
 H97A C97 H97B 109.5 . . ?
 H97A C97 H97C 109.5 . . ?
 H97B C97 H97C 109.5 . . ?
 H69A C69 H69B 109.5 . . ?
 H69A C69 H69C 109.5 . . ?
 H69B C69 H69C 109.5 . . ?
 C68 C69 H69A 109.5 . . ?
 C68 C69 H69B 109.5 . . ?
 C68 C69 H69C 109.5 . . ?
 C63 C68 C69 131.6(12) . . ?
 C63 C68 C67 124.0(12) . . ?
 C67 C68 C69 103.8(11) . . ?
 C68 C63 H63 116.9 . . ?
 C68 C63 C64 126.2(13) . . ?
 C64 C63 H63 116.9 . . ?
 C63 C64 H64 128.3 . . ?
 C65 C64 C63 103.5(11) . . ?
 C65 C64 H64 128.3 . . ?
 C64 C65 H65 115.8 . . ?
 C64 C65 C66 128.3(12) . . ?
 C66 C65 H65 115.8 . . ?
 C65 C66 H66 118.2 . . ?
 C65 C66 C67 123.6(10) . . ?
 C67 C66 H66 118.2 . . ?
 C68 C67 H67 125.8 . . ?
 C66 C67 C68 108.3(9) . . ?
 C66 C67 H67 125.8 . . ?

loop_
  _geom_torsion_atom_site_label_1
  _geom_torsion_atom_site_label_2
  _geom_torsion_atom_site_label_3
  _geom_torsion_atom_site_label_4
  _geom_torsion
  _geom_torsion_site_symmetry_1
  _geom_torsion_site_symmetry_2
  _geom_torsion_site_symmetry_3
  _geom_torsion_site_symmetry_4
  _geom_torsion_publ_flag
 P1 C16 C17 C18 115.8(3) . . . . ?
 P1 C16 C17 C21 -140.2(3) . . . . ?
 P2 C40 C41 C42 114.6(4) . . . . ?
 P2 C40 C41 C45 -140.9(3) . . . . ?
 Al1 P1 C16 C15 11.9(2) . . . . ?
 Al1 P1 C16 C17 -171.9(3) . . . . ?
 Al1 P1 C31 C32 79.5(2) . . . . ?
 Al1 P1 C31 C33 -155.2(2) . . . . ?
 Al1 P1 C31 C34 -37.0(2) . . . . ?
 Al1 P1 C35 C36 68.2(2) . . . . ?
 Al1 P1 C35 C37 -172.0(2) . . . . ?
 Al1 P1 C35 C38 -49.3(2) . . . . ?
 Al1 N1 C15 C16 -0.3(4) . . . . ?
 Al1 N1 C15 C20 174.4(2) . . . . ?
 Al1 N1 C22 C23 102.9(3) . . . . ?
 Al1 N1 C22 C27 -76.0(3) . . . . ?
 Al1 C1 C2 C3 125.1(3) . . . . ?
 Al1 C1 C2 C7 -50.3(4) . . . . ?
 Al1 C1 C8 Al2 -6.8(2) . . . . ?
 Al1 C1 C8 C9 169.3(2) . . . . ?
 Al2 P2 C40 C39 10.3(3) . . . . ?
 Al2 P2 C40 C41 -170.5(4) . . . . ?
 Al2 P2 C55 C56 62.9(2) . . . . ?
 Al2 P2 C55 C57 -176.86(19) . . . . ?
 Al2 P2 C55 C58 -54.2(2) . . . . ?
 Al2 P2 C59 C60 -151.9(2) . . . . ?
 Al2 P2 C59 C61 83.0(2) . . . . ?
 Al2 P2 C59 C62 -34.9(2) . . . . ?
 Al2 N2 C39 C40 0.1(5) . . . . ?
 Al2 N2 C39 C44 174.3(3) . . . . ?
 Al2 N2 C46 C47 102.3(3) . . . . ?
 Al2 N2 C46 C51 -77.3(3) . . . . ?
 Al2 C8 C9 C10 115.6(3) . . . . ?
 Al2 C8 C9 C14 -61.0(4) . . . . ?
 N1 C15 C16 P1 -10.3(4) . . . . ?
 N1 C15 C16 C17 172.3(3) . . . . ?
 N1 C15 C20 C19 -102.8(3) . . . . ?
 N1 C15 C20 C21 153.2(3) . . . . ?
 N1 C22 C23 C24 178.9(2) . . . . ?
 N1 C22 C23 C29 -2.7(4) . . . . ?
 N1 C22 C27 C26 179.7(2) . . . . ?
 N1 C22 C27 C28 -2.2(4) . . . . ?
 N2 C39 C40 P2 -9.2(5) . . . . ?
 N2 C39 C40 C41 171.4(3) . . . . ?
 N2 C39 C44 C43 -102.6(4) . . . . ?
 N2 C39 C44 C45 153.3(3) . . . . ?
 N2 C46 C47 C48 177.2(3) . . . . ?
 N2 C46 C47 C53 -5.9(4) . . . . ?
 N2 C46 C51 C50 -177.4(3) . . . . ?
 N2 C46 C51 C52 1.5(4) . . . . ?
 C1 C2 C3 C4 -174.8(3) . . . . ?
 C1 C2 C7 C6 175.8(3) . . . . ?
 C1 C8 C9 C10 -59.2(4) . . . . ?
 C1 C8 C9 C14 124.1(3) . . . . ?
 C2 C1 C8 Al2 172.2(2) . . . . ?
 C2 C1 C8 C9 -11.7(4) . . . . ?
 C2 C3 C4 C5 -0.6(6) . . . . ?
 C3 C2 C7 C6 0.2(5) . . . . ?
 C3 C4 C5 C6 -0.8(6) . . . . ?
 C4 C5 C6 C7 1.9(6) . . . . ?
 C5 C6 C7 C2 -1.6(6) . . . . ?
 C7 C2 C3 C4 0.9(5) . . . . ?
 C8 C1 C2 C3 -53.6(4) . . . . ?
 C8 C1 C2 C7 131.0(3) . . . . ?
 C8 C9 C10 C11 -175.1(3) . . . . ?
 C8 C9 C14 C13 177.2(3) . . . . ?
 C9 C10 C11 C12 -2.5(5) . . . . ?
 C10 C9 C14 C13 0.5(5) . . . . ?
 C10 C11 C12 C13 0.9(6) . . . . ?
 C11 C12 C13 C14 1.3(6) . . . . ?
 C12 C13 C14 C9 -2.1(6) . . . . ?
 C14 C9 C10 C11 1.8(5) . . . . ?
 C15 N1 C22 C23 -66.2(3) . . . . ?
 C15 N1 C22 C27 115.0(3) . . . . ?
 C15 C16 C17 C18 -67.7(3) . . . . ?
 C15 C16 C17 C21 36.3(3) . . . . ?
 C15 C20 C21 C17 50.5(3) . . . . ?
 C16 P1 C31 C32 -179.1(2) . . . . ?
 C16 P1 C31 C33 -53.8(3) . . . . ?
 C16 P1 C31 C34 64.3(2) . . . . ?
 C16 P1 C35 C36 -36.4(3) . . . . ?
 C16 P1 C35 C37 83.5(3) . . . . ?
 C16 P1 C35 C38 -153.8(2) . . . . ?
 C16 C15 C20 C19 72.8(3) . . . . ?
 C16 C15 C20 C21 -31.2(3) . . . . ?
 C16 C17 C18 C19 64.9(3) . . . . ?
 C16 C17 C21 C20 -52.1(3) . . . . ?
 C17 C18 C19 C20 3.6(3) . . . . ?
 C18 C17 C21 C20 59.2(3) . . . . ?
 C18 C19 C20 C15 -71.1(3) . . . . ?
 C18 C19 C20 C21 33.6(3) . . . . ?
 C19 C20 C21 C17 -56.6(3) . . . . ?
 C20 C15 C16 P1 174.1(2) . . . . ?
 C20 C15 C16 C17 -3.2(3) . . . . ?
 C21 C17 C18 C19 -39.3(3) . . . . ?
 C22 N1 C15 C16 169.6(3) . . . . ?
 C22 N1 C15 C20 -15.6(4) . . . . ?
 C22 C23 C24 C25 2.2(4) . . . . ?
 C23 C22 C27 C26 0.9(4) . . . . ?
 C23 C22 C27 C28 179.0(3) . . . . ?
 C23 C24 C25 C26 -0.6(4) . . . . ?
 C23 C24 C25 C30 179.2(3) . . . . ?
 C24 C25 C26 C27 -0.9(4) . . . . ?
 C25 C26 C27 C22 0.7(4) . . . . ?
 C25 C26 C27 C28 -177.4(3) . . . . ?
 C27 C22 C23 C24 -2.3(4) . . . . ?
 C27 C22 C23 C29 176.1(3) . . . . ?
 C29 C23 C24 C25 -176.2(3) . . . . ?
 C30 C25 C26 C27 179.3(3) . . . . ?
 C31 P1 C16 C15 -106.3(3) . . . . ?
 C31 P1 C16 C17 70.0(4) . . . . ?
 C31 P1 C35 C36 -157.5(2) . . . . ?
 C31 P1 C35 C37 -37.6(3) . . . . ?
 C31 P1 C35 C38 85.0(2) . . . . ?
 C35 P1 C16 C15 131.3(2) . . . . ?
 C35 P1 C16 C17 -52.5(4) . . . . ?
 C35 P1 C31 C32 -54.8(3) . . . . ?
 C35 P1 C31 C33 70.5(3) . . . . ?
 C35 P1 C31 C34 -171.3(2) . . . . ?
 C39 N2 C46 C47 -65.4(4) . . . . ?
 C39 N2 C46 C51 115.0(3) . . . . ?
 C39 C40 C41 C42 -66.1(4) . . . . ?
 C39 C40 C41 C45 38.4(4) . . . . ?
 C39 C44 C45 C41 51.3(3) . . . . ?
 C40 P2 C55 C56 -40.8(2) . . . . ?
 C40 P2 C55 C57 79.5(3) . . . . ?
 C40 P2 C55 C58 -157.9(2) . . . . ?
 C40 P2 C59 C60 -50.0(3) . . . . ?
 C40 P2 C59 C61 -175.1(2) . . . . ?
 C40 P2 C59 C62 66.9(2) . . . . ?
 C40 C39 C44 C43 72.7(4) . . . . ?
 C40 C39 C44 C45 -31.5(4) . . . . ?
 C40 C41 C42 C43 63.8(4) . . . . ?
 C40 C41 C45 C44 -53.3(3) . . . . ?
 C41 C42 C43 C44 4.2(4) . . . . ?
 C42 C41 C45 C44 58.3(3) . . . . ?
 C42 C43 C44 C39 -70.9(4) . . . . ?
 C42 C43 C44 C45 32.9(4) . . . . ?
 C43 C44 C45 C41 -55.6(3) . . . . ?
 C44 C39 C40 P2 175.7(3) . . . . ?
 C44 C39 C40 C41 -3.8(4) . . . . ?
 C45 C41 C42 C43 -40.5(4) . . . . ?
 C46 N2 C39 C40 168.9(3) . . . . ?
 C46 N2 C39 C44 -16.8(5) . . . . ?
 C46 C47 C48 C49 1.3(5) . . . . ?
 C47 C46 C51 C50 2.9(4) . . . . ?
 C47 C46 C51 C52 -178.2(3) . . . . ?
 C47 C48 C49 C50 0.9(5) . . . . ?
 C47 C48 C49 C54 -179.0(3) . . . . ?
 C48 C49 C50 C51 -1.1(5) . . . . ?
 C49 C50 C51 C46 -0.8(5) . . . . ?
 C49 C50 C51 C52 -179.7(3) . . . . ?
 C51 C46 C47 C48 -3.2(4) . . . . ?
 C51 C46 C47 C53 173.8(3) . . . . ?
 C53 C47 C48 C49 -175.7(3) . . . . ?
 C54 C49 C50 C51 178.8(3) . . . . ?
 C55 P2 C40 C39 128.2(3) . . . . ?
 C55 P2 C40 C41 -52.6(4) . . . . ?
 C55 P2 C59 C60 73.6(3) . . . . ?
 C55 P2 C59 C61 -51.5(3) . . . . ?
 C55 P2 C59 C62 -169.5(2) . . . . ?
 C59 P2 C40 C39 -109.4(3) . . . . ?
 C59 P2 C40 C41 69.8(4) . . . . ?
 C59 P2 C55 C56 -161.1(2) . . . . ?
 C59 P2 C55 C57 -40.9(3) . . . . ?
 C59 P2 C55 C58 81.8(2) . . . . ?
 C70 C71 C72 C73 -176.6(7) . . . . ?
 C71 C72 C73 C74 172.4(8) . . . . ?
 C81 C82 C83 C84 -1.5(17) . . . . ?
 C82 C81 C86 C85 -1.4(17) . . . . ?
 C82 C81 C86 C87 179.7(11) . . . . ?
 C82 C83 C84 C85 1(3) . . . . ?
 C83 C84 C85 C86 -1(3) . . . . ?
 C84 C85 C86 C81 1(2) . . . . ?
 C84 C85 C86 C87 -179.8(18) . . . . ?
 C86 C81 C82 C83 1.6(12) . . . . ?
 C91 C92 C93 C94 -8(2) . . . . ?
 C92 C91 C96 C95 3(2) . . . . ?
 C92 C91 C96 C97 -170.1(12) . . . . ?
 C92 C93 C94 C95 10(3) . . . . ?
 C93 C94 C95 C96 -6(3) . . . . ?
 C94 C95 C96 C91 0(3) . . . . ?
 C94 C95 C96 C97 172.8(17) . . . . ?
 C96 C91 C92 C93 0.9(12) . . . . ?
 C69 C68 C63 C64 178.7(18) . . . . ?
 C69 C68 C67 C66 170.4(11) . . . . ?
 C68 C63 C64 C65 12(3) . . . . ?
 C63 C68 C67 C66 -17.8(19) . . . . ?
 C63 C64 C65 C66 -26(2) . . . . ?
 C64 C65 C66 C67 19(2) . . . . ?
 C65 C66 C67 C68 5.4(17) . . . . ?
 C67 C68 C63 C64 9(3) . . . . ?

_shelx_res_file
;
TITL mc21026_reint_mp_a.res in P2(1)/c
    mc21026_reint_mp.res
    created by SHELXL-2018/3 at 17:12:24 on 14-Jul-2021
REM Old TITL MC21026_reint_mP in P2(1)/c
REM SHELXT solution in P2(1)/c: R1 0.257, Rweak 0.148, Alpha 0.132
REM <I/s> 1.121 for 568 systematic absences, Orientation as input
REM Formula found by SHELXT: C68 N8 P4
CELL 0.71073 13.8267 14.4472 33.3523 90 90.127 90
ZERR 4 0.0003 0.0004 0.0009 0 0.002 0
LATT 1
SYMM -X,0.5+Y,0.5-Z
SFAC C H Al N P
UNIT 298.92 410.17 8 8 8
SADI C74 C73 C73 C72 C72 C71 C71 C70
DANG 2.52 C97 C95 C97 C91
SADI 0.04 C97 C91 C97 C95
SADI 0.04 C74 C72 C72 C70 C73 C71
DFIX 1.51 C97 C96
FLAT C91 C92 C93 C94 C95 C96 C97
DANG 2.42 C96 C94
SIMU C70 > C74
DFIX 1.51 C69 C68
DFIX 1.38 C95 C94 C93 C92 C92 C91
SADI 0.04 C69 C67 C69 C63
RIGU C45
FLAT C69 C68 C63 C64 C65 C66 C67
SIMU C69 C68 C63 C64 C65 C66 C67
RIGU C70 > C74
RIGU C69 C68 C63 C64 C65 C66 C67
SADI 0.04 C96 C92 C96 C94 C91 C93 C95 C91 C94 C92 C95 C93
SADI 0.04 C86 C84 C86 C82 C85 C83 C81 C85 C82 C84 C81 C83
DANG 2.52 C69 C63 C69 C67
DANG 2.39 C95 C93
FLAT C81 C82 C83 C84 C85 C86 C87
SADI C86 C81 C81 C82 C82 C83 C83 C84 C84 C85 C85 C86
DANG 2.4 C94 C92 C93 C91
DFIX 1.38 C81 C82 C83 C84 C84 C85
DANG 2.41 C96 C92
DFIX 1.51 C87 C86
DANG 2.42 C86 C82
DFIX 1.39 C86 C81 C86 C85 C82 C83
DFIX 1.39 C96 C95 C96 C91 C94 C93
DANG 2.41 C86 C84
SADI C96 C95 C95 C94 C94 C93 C93 C92 C92 C91 C91 C96
DANG 2.39 C81 C83
DANG 2.4 C82 C84 C83 C85
SADI 0.04 C87 C85 C87 C81
DANG 2.52 C87 C81 C87 C85
DFIX 1.38 C63 C64 C65 C66 C66 C67
DFIX 1.39 C68 C63 C68 C67 C64 C65
SADI C68 C63 C63 C64 C64 C65 C65 C66 C66 C67 C67 C68
SADI 0.04 C68 C66 C68 C64 C67 C65 C63 C67 C64 C66 C63 C65
DANG 2.42 C68 C64
DANG 2.41 C68 C66
DANG 2.39 C63 C65
DANG 2.4 C64 C66 C65 C67
RIGU C81 C82 C86 C83 C85 C87 C84

L.S. 64
PLAN  20
SIZE 0.18 0.22 0.34
TEMP -153
CONF
BOND
list 4
fmap 2 53
acta
MORE -1
BOND $H
TWIN -1 0 0 0 -1 0 0 0 1 2
REM <olex2.extras>
REM <HklSrc "%.\\MC21026_reint_mP.hkl">
REM </olex2.extras>

WGHT    0.064100    5.876400
BASF   0.30218
FVAR       0.21581   0.63548
P1    5    0.261142    0.720204    0.642022    11.00000    0.01434    0.01291 =
         0.02425   -0.00160   -0.00026   -0.00124
P2    5    0.239753    0.246766    0.642755    11.00000    0.01431    0.01250 =
         0.02369    0.00199   -0.00191    0.00037
AL1   3    0.206703    0.561087    0.624559    11.00000    0.01524    0.01260 =
         0.01851   -0.00003   -0.00022    0.00118
AL2   3    0.289240    0.406285    0.622358    11.00000    0.01442    0.01268 =
         0.01945    0.00093   -0.00152    0.00079
N1    4    0.084080    0.595439    0.646379    11.00000    0.01356    0.01430 =
         0.02449   -0.00194   -0.00003   -0.00067
N2    4    0.416290    0.373024    0.639970    11.00000    0.01456    0.01335 =
         0.03362    0.00049   -0.00265    0.00041
C1    1    0.221847    0.529354    0.565388    11.00000    0.01481    0.01469 =
         0.02536    0.00053    0.00173   -0.00134
C2    1    0.202261    0.583759    0.528258    11.00000    0.03169    0.01662 =
         0.02051   -0.00133   -0.00060   -0.00321
C3    1    0.274040    0.596720    0.499589    11.00000    0.04518    0.02812 =
         0.02690    0.00308    0.00874    0.00390
AFIX  43
H3    2    0.334534    0.566316    0.502634    11.00000   -1.20000
AFIX   0
C4    1    0.258307    0.653865    0.466384    11.00000    0.07155    0.03094 =
         0.02846    0.00720    0.01585    0.00434
AFIX  43
H4    2    0.308479    0.662256    0.447313    11.00000   -1.20000
AFIX   0
C5    1    0.172049    0.697659    0.461007    11.00000    0.07603    0.02914 =
         0.02561    0.01004   -0.01078   -0.00469
AFIX  43
H5    2    0.162283    0.736980    0.438529    11.00000   -1.20000
AFIX   0
C6    1    0.099879    0.684553    0.488167    11.00000    0.04277    0.03311 =
         0.04067    0.01226   -0.01747   -0.00245
AFIX  43
H6    2    0.038821    0.713354    0.484245    11.00000   -1.20000
AFIX   0
C7    1    0.115544    0.628932    0.521702    11.00000    0.02815    0.03149 =
         0.03636    0.01352   -0.00469   -0.00437
AFIX  43
H7    2    0.064947    0.621835    0.540680    11.00000   -1.20000
AFIX   0
C8    1    0.258838    0.440222    0.563954    11.00000    0.01370    0.01973 =
         0.02348    0.00229    0.00019   -0.00084
C9    1    0.263073    0.388809    0.525514    11.00000    0.03050    0.01923 =
         0.02197    0.00541    0.00423   -0.00345
C10   1    0.177796    0.371480    0.503831    11.00000    0.04028    0.02384 =
         0.02742   -0.00257   -0.00736    0.00426
AFIX  43
H10   2    0.118844    0.397419    0.513147    11.00000   -1.20000
AFIX   0
C11   1    0.176424    0.318101    0.469446    11.00000    0.06106    0.02908 =
         0.02749   -0.00458   -0.01410    0.00618
AFIX  43
H11   2    0.116976    0.305771    0.456146    11.00000   -1.20000
AFIX   0
C12   1    0.262545    0.282495    0.454393    11.00000    0.06931    0.03890 =
         0.02510   -0.00993    0.00238   -0.00547
AFIX  43
H12   2    0.262543    0.246460    0.430567    11.00000   -1.20000
AFIX   0
C13   1    0.346906    0.299931    0.474240    11.00000    0.05111    0.04314 =
         0.04538   -0.01193    0.02325    0.00358
AFIX  43
H13   2    0.406015    0.276872    0.463754    11.00000   -1.20000
AFIX   0
C14   1    0.347772    0.351369    0.509887    11.00000    0.03046    0.03768 =
         0.03448   -0.01050    0.00570   -0.00413
AFIX  43
H14   2    0.407217    0.360844    0.523623    11.00000   -1.20000
AFIX   0
C15   1    0.073785    0.685774    0.656938    11.00000    0.01725    0.01501 =
         0.03028    0.00015   -0.00184    0.00131
C16   1    0.141987    0.755001    0.653816    11.00000    0.01543    0.01349 =
         0.03325   -0.00205    0.00089   -0.00103
C17   1    0.089838    0.845940    0.664196    11.00000    0.02222    0.01549 =
         0.05480   -0.00488    0.00158   -0.00172
AFIX  13
H17   2    0.132931    0.898578    0.671977    11.00000   -1.20000
AFIX   0
C18   1    0.015689    0.867473    0.630980    11.00000    0.02914    0.02646 =
         0.05010    0.00667    0.00326    0.00591
AFIX  23
H18A  2    0.046536    0.867907    0.604221    11.00000   -1.20000
H18B  2   -0.016249    0.927853    0.635608    11.00000   -1.20000
AFIX   0
C19   1   -0.056841    0.786730    0.634906    11.00000    0.02782    0.02943 =
         0.04489   -0.00142   -0.00494    0.00001
AFIX  23
H19A  2   -0.056714    0.747687    0.610513    11.00000   -1.20000
H19B  2   -0.123206    0.810062    0.639536    11.00000   -1.20000
AFIX   0
C20   1   -0.019575    0.732019    0.671599    11.00000    0.02011    0.02353 =
         0.03588    0.00018    0.00075   -0.00400
AFIX  13
H20   2   -0.067534    0.690513    0.684988    11.00000   -1.20000
AFIX   0
C21   1    0.021015    0.811435    0.697284    11.00000    0.02562    0.03104 =
         0.04260   -0.01517    0.00249    0.00698
AFIX  23
H21A  2    0.055604    0.789424    0.721493    11.00000   -1.20000
H21B  2   -0.028675    0.857688    0.704677    11.00000   -1.20000
AFIX   0
C22   1    0.009558    0.530348    0.658324    11.00000    0.01389    0.01110 =
         0.02744    0.00044    0.00217    0.00140
C23   1   -0.006048    0.509336    0.699053    11.00000    0.01927    0.01467 =
         0.02933   -0.00012    0.00059    0.00428
C24   1   -0.079108    0.447954    0.709609    11.00000    0.02415    0.02055 =
         0.02723    0.00688    0.00600    0.00435
AFIX  43
H24   2   -0.090545    0.435945    0.737199    11.00000   -1.20000
AFIX   0
C25   1   -0.136053    0.403520    0.681001    11.00000    0.01870    0.02018 =
         0.03413    0.00371    0.00533    0.00029
C26   1   -0.117761    0.423586    0.641014    11.00000    0.02014    0.01635 =
         0.03470   -0.00455   -0.00231   -0.00280
AFIX  43
H26   2   -0.155137    0.393399    0.620973    11.00000   -1.20000
AFIX   0
C27   1   -0.047309    0.485757    0.629193    11.00000    0.01712    0.01650 =
         0.02858    0.00078    0.00088    0.00150
C28   1   -0.034851    0.506762    0.585357    11.00000    0.02983    0.03041 =
         0.02764    0.00064   -0.00355   -0.00811
AFIX 137
H28A  2   -0.038847    0.573776    0.581113    11.00000   -1.50000
H28B  2   -0.085988    0.475907    0.569970    11.00000   -1.50000
H28C  2    0.028404    0.484294    0.576416    11.00000   -1.50000
AFIX   0
C29   1    0.056807    0.550380    0.731613    11.00000    0.02950    0.02826 =
         0.02713    0.00491   -0.00169   -0.00089
AFIX 137
H29A  2    0.124768    0.535933    0.726160    11.00000   -1.50000
H29B  2    0.038356    0.524152    0.757592    11.00000   -1.50000
H29C  2    0.048072    0.617682    0.732210    11.00000   -1.50000
AFIX   0
C30   1   -0.214219    0.336103    0.692558    11.00000    0.02782    0.03117 =
         0.04587    0.00421    0.00875   -0.00823
AFIX 137
H30A  2   -0.235733    0.302106    0.668727    11.00000   -1.50000
H30B  2   -0.269000    0.369925    0.704040    11.00000   -1.50000
H30C  2   -0.188800    0.292399    0.712429    11.00000   -1.50000
AFIX   0
C31   1    0.336761    0.731065    0.688889    11.00000    0.02060    0.02268 =
         0.02773   -0.00306   -0.00555   -0.00241
C32   1    0.441571    0.703244    0.680514    11.00000    0.02030    0.03520 =
         0.03909   -0.00010   -0.00885    0.00168
AFIX 137
H32A  2    0.442585    0.644508    0.665822    11.00000   -1.50000
H32B  2    0.476378    0.696038    0.705951    11.00000   -1.50000
H32C  2    0.472874    0.751367    0.664405    11.00000   -1.50000
AFIX   0
C33   1    0.331692    0.827579    0.708062    11.00000    0.03101    0.03542 =
         0.03476   -0.01212   -0.00634   -0.00394
AFIX 137
H33A  2    0.363410    0.872638    0.690498    11.00000   -1.50000
H33B  2    0.364569    0.826501    0.734119    11.00000   -1.50000
H33C  2    0.263863    0.845189    0.711804    11.00000   -1.50000
AFIX   0
C34   1    0.293776    0.660725    0.718473    11.00000    0.02891    0.03824 =
         0.02803    0.00320   -0.00689   -0.00502
AFIX 137
H34A  2    0.226925    0.678009    0.724677    11.00000   -1.50000
H34B  2    0.332205    0.660433    0.743198    11.00000   -1.50000
H34C  2    0.294789    0.598881    0.706409    11.00000   -1.50000
AFIX   0
C35   1    0.316580    0.788846    0.600178    11.00000    0.02239    0.01767 =
         0.03076    0.00377    0.00413   -0.00444
C36   1    0.236083    0.809806    0.570103    11.00000    0.03053    0.02857 =
         0.03406    0.00691    0.00067   -0.00235
AFIX 137
H36A  2    0.199130    0.753240    0.564748    11.00000   -1.50000
H36B  2    0.264473    0.832501    0.545065    11.00000   -1.50000
H36C  2    0.192982    0.857128    0.581196    11.00000   -1.50000
AFIX   0
C37   1    0.362550    0.881754    0.612543    11.00000    0.03586    0.02471 =
         0.04821    0.00068    0.00060   -0.01128
AFIX 137
H37A  2    0.315437    0.918319    0.627699    11.00000   -1.50000
H37B  2    0.381892    0.915963    0.588488    11.00000   -1.50000
H37C  2    0.419556    0.870065    0.629306    11.00000   -1.50000
AFIX   0
C38   1    0.393786    0.726913    0.579999    11.00000    0.02649    0.03236 =
         0.03445    0.00104    0.01142   -0.00010
AFIX 137
H38A  2    0.447685    0.716949    0.598635    11.00000   -1.50000
H38B  2    0.417652    0.757407    0.555710    11.00000   -1.50000
H38C  2    0.364898    0.667175    0.572876    11.00000   -1.50000
AFIX   0
C39   1    0.428634    0.282494    0.651424    11.00000    0.01651    0.01722 =
         0.04502   -0.00249   -0.00730    0.00276
C40   1    0.361088    0.213464    0.651704    11.00000    0.01714    0.01463 =
         0.04029    0.00074   -0.00626    0.00345
C41   1    0.415190    0.123025    0.660682    11.00000    0.02290    0.01453 =
         0.07951    0.00382   -0.01404    0.00178
AFIX  13
H41   2    0.373665    0.070483    0.669844    11.00000   -1.20000
AFIX   0
C42   1    0.482587    0.100901    0.625809    11.00000    0.02891    0.03437 =
         0.09446   -0.00928   -0.00531    0.01393
AFIX  23
H42A  2    0.446711    0.098571    0.600107    11.00000   -1.20000
H42B  2    0.516189    0.041167    0.630028    11.00000   -1.20000
AFIX   0
C43   1    0.553909    0.181781    0.626528    11.00000    0.03134    0.03075 =
         0.11234   -0.00262    0.01123    0.00946
AFIX  23
H43A  2    0.621266    0.159161    0.628905    11.00000   -1.20000
H43B  2    0.548030    0.219476    0.601855    11.00000   -1.20000
AFIX   0
C44   1    0.525687    0.237609    0.663082    11.00000    0.01826    0.01543 =
         0.12022    0.00360   -0.01989   -0.00028
AFIX  13
H44   2    0.576238    0.280069    0.674153    11.00000   -1.20000
AFIX   0
C45   1    0.489375    0.158486    0.691901    11.00000    0.04005    0.03581 =
         0.08039    0.01338   -0.03086    0.01093
AFIX  23
H45A  2    0.540108    0.112507    0.698433    11.00000   -1.20000
H45B  2    0.458928    0.182252    0.716688    11.00000   -1.20000
AFIX   0
C46   1    0.492987    0.437562    0.649046    11.00000    0.01371    0.01849 =
         0.03618   -0.00073   -0.00512    0.00152
C47   1    0.516189    0.459186    0.689014    11.00000    0.02030    0.01467 =
         0.04152    0.00105   -0.00397    0.00313
C48   1    0.593671    0.518757    0.696705    11.00000    0.02243    0.02563 =
         0.04306   -0.00176   -0.01292    0.00242
AFIX  43
H48   2    0.610287    0.532445    0.723715    11.00000   -1.20000
AFIX   0
C49   1    0.647405    0.558766    0.665777    11.00000    0.01710    0.01746 =
         0.05636   -0.00220   -0.00722   -0.00048
C50   1    0.621008    0.538813    0.627115    11.00000    0.01981    0.02507 =
         0.04556    0.00411    0.00261   -0.00153
AFIX  43
H50   2    0.656117    0.566410    0.605780    11.00000   -1.20000
AFIX   0
C51   1    0.544075    0.479156    0.617845    11.00000    0.01678    0.02117 =
         0.03986   -0.00173    0.00038    0.00264
C52   1    0.519667    0.460130    0.574599    11.00000    0.02894    0.03949 =
         0.03759   -0.00474    0.00727   -0.00897
AFIX 137
H52A  2    0.522427    0.393331    0.569620    11.00000   -1.50000
H52B  2    0.566312    0.491761    0.557272    11.00000   -1.50000
H52C  2    0.454379    0.482917    0.568762    11.00000   -1.50000
AFIX   0
C53   1    0.456411    0.423239    0.723053    11.00000    0.03333    0.02837 =
         0.03573    0.00106   -0.00602   -0.00562
AFIX 137
H53A  2    0.388702    0.441082    0.719025    11.00000   -1.50000
H53B  2    0.480101    0.449518    0.748320    11.00000   -1.50000
H53C  2    0.461340    0.355611    0.724071    11.00000   -1.50000
AFIX   0
C54   1    0.732239    0.622090    0.675122    11.00000    0.02293    0.02993 =
         0.06816   -0.00225   -0.01134   -0.00622
AFIX 137
H54A  2    0.716053    0.661631    0.698020    11.00000   -1.50000
H54B  2    0.746151    0.660837    0.651717    11.00000   -1.50000
H54C  2    0.789234    0.584647    0.681659    11.00000   -1.50000
AFIX   0
C55   1    0.180480    0.177094    0.601981    11.00000    0.02200    0.01566 =
         0.02546   -0.00011   -0.00462   -0.00388
C56   1    0.256027    0.164789    0.568823    11.00000    0.03254    0.02526 =
         0.02894   -0.00467    0.00021    0.00294
AFIX 137
H56A  2    0.288324    0.224035    0.563805    11.00000   -1.50000
H56B  2    0.224050    0.143706    0.544212    11.00000   -1.50000
H56C  2    0.303995    0.118760    0.577258    11.00000   -1.50000
AFIX   0
C57   1    0.144849    0.080818    0.614837    11.00000    0.03641    0.01253 =
         0.04213    0.00023   -0.00450   -0.00496
AFIX 137
H57A  2    0.197820    0.047130    0.627855    11.00000   -1.50000
H57B  2    0.122997    0.046376    0.591180    11.00000   -1.50000
H57C  2    0.091011    0.087558    0.633674    11.00000   -1.50000
AFIX   0
C58   1    0.094657    0.232848    0.585047    11.00000    0.02219    0.02685 =
         0.03314    0.00226   -0.00646   -0.00084
AFIX 137
H58A  2    0.045563    0.240587    0.605928    11.00000   -1.50000
H58B  2    0.066490    0.199634    0.562217    11.00000   -1.50000
H58C  2    0.117318    0.293791    0.576223    11.00000   -1.50000
AFIX   0
C59   1    0.172794    0.233853    0.691259    11.00000    0.02584    0.02618 =
         0.02185    0.00488    0.00243   -0.00094
C60   1    0.188613    0.138873    0.711216    11.00000    0.03921    0.03491 =
         0.03269    0.01364   -0.00323   -0.00473
AFIX 137
H60A  2    0.159541    0.090413    0.694532    11.00000   -1.50000
H60B  2    0.158250    0.138567    0.737739    11.00000   -1.50000
H60C  2    0.258110    0.127216    0.714074    11.00000   -1.50000
AFIX   0
C61   1    0.064623    0.253074    0.685897    11.00000    0.02982    0.03488 =
         0.03340    0.00158    0.00994    0.00062
AFIX 137
H61A  2    0.055875    0.311011    0.671044    11.00000   -1.50000
H61B  2    0.033998    0.258414    0.712267    11.00000   -1.50000
H61C  2    0.034767    0.202098    0.670950    11.00000   -1.50000
AFIX   0
C62   1    0.215982    0.307687    0.719615    11.00000    0.04698    0.03626 =
         0.02431   -0.00334    0.00432   -0.00989
AFIX 137
H62A  2    0.285773    0.297589    0.722346    11.00000   -1.50000
H62B  2    0.185350    0.302854    0.746001    11.00000   -1.50000
H62C  2    0.204219    0.369460    0.708485    11.00000   -1.50000
AFIX   0

PART 1
C70   1    0.153126    0.633033    0.875053    21.00000    0.03360    0.06755 =
         0.06767   -0.01959   -0.00654    0.00705
AFIX 137
H70A  2    0.112529    0.685413    0.866934    21.00000   -1.50000
H70B  2    0.212330    0.656192    0.887770    21.00000   -1.50000
H70C  2    0.117632    0.594260    0.894120    21.00000   -1.50000
AFIX   0
C71   1    0.178688    0.577373    0.839229    21.00000    0.03655    0.04575 =
         0.05183   -0.01298   -0.00396    0.00313
AFIX  23
H71A  2    0.211540    0.617554    0.819444    21.00000   -1.20000
H71B  2    0.118762    0.553431    0.826670    21.00000   -1.20000
AFIX   0
C72   1    0.245225    0.495651    0.849916    21.00000    0.03201    0.04715 =
         0.04615   -0.00666   -0.00604   -0.01712
AFIX  23
H72A  2    0.303004    0.519643    0.864088    21.00000   -1.20000
H72B  2    0.210623    0.453897    0.868545    21.00000   -1.20000
AFIX   0
C73   1    0.277401    0.441074    0.814179    21.00000    0.03830    0.05325 =
         0.05538   -0.01416   -0.00040   -0.01201
AFIX  23
H73A  2    0.304631    0.483656    0.793872    21.00000   -1.20000
H73B  2    0.220892    0.409477    0.802087    21.00000   -1.20000
AFIX   0
C74   1    0.353255    0.369420    0.825627    21.00000    0.05560    0.04167 =
         0.08607   -0.00601   -0.01215   -0.00055
AFIX 137
H74A  2    0.365081    0.328310    0.802785    21.00000   -1.50000
H74B  2    0.330016    0.332969    0.848436    21.00000   -1.50000
H74C  2    0.413520    0.400837    0.833031    21.00000   -1.50000
AFIX   0

PART 2
C81   1    0.276620    0.450894    0.884425   -21.00000    0.05389    0.06146 =
         0.04932   -0.00519    0.00740   -0.02748
AFIX  43
H81   2    0.278267    0.447025    0.912853   -21.00000   -1.20000
AFIX   0
C82   1    0.330826    0.387724    0.862054   -21.00000    0.05998    0.04937 =
         0.05591   -0.00093    0.00574   -0.02315
AFIX  43
H82   2    0.367169    0.340956    0.875276   -21.00000   -1.20000
AFIX   0
C83   1    0.331520    0.393318    0.820840   -21.00000    0.03678    0.06608 =
         0.04883    0.01779    0.01069   -0.01087
AFIX  43
H83   2    0.369137    0.351892    0.805186   -21.00000   -1.20000
AFIX   0
C84   1    0.275047    0.461960    0.802810   -21.00000    0.09826    0.06263 =
         0.06119   -0.00486    0.01122    0.01420
AFIX  43
H84   2    0.273266    0.466247    0.774395   -21.00000   -1.20000
AFIX   0
C85   1    0.222143    0.523269    0.825212   -21.00000    0.05324    0.04696 =
         0.05572   -0.00755   -0.01487   -0.00057
AFIX  43
H85   2    0.185571    0.569954    0.812044   -21.00000   -1.20000
AFIX   0
C86   1    0.221039    0.518389    0.866729   -21.00000    0.06036    0.05217 =
         0.06237   -0.01522    0.01264   -0.02061
C87   1    0.161987    0.586467    0.891257   -21.00000    0.08978    0.06064 =
         0.06608   -0.01640    0.01690   -0.00917
AFIX 137
H87A  2    0.131090    0.553826    0.913576   -21.00000   -1.50000
H87B  2    0.112202    0.614559    0.874202   -21.00000   -1.50000
H87C  2    0.204564    0.634949    0.901823   -21.00000   -1.50000
AFIX   0

PART -2
C91   1    0.421867   -0.102651    0.480138    10.50000    0.11631
AFIX  43
H91   2    0.383676   -0.152955    0.470837    10.50000   -1.20000
AFIX   0
C92   1    0.519825   -0.106228    0.486478    10.50000    0.16583
AFIX  43
H92   2    0.553525   -0.162124    0.481041    10.50000   -1.20000
AFIX   0
C93   1    0.570790   -0.030548    0.500581    10.50000    0.21095
AFIX  43
H93   2    0.636709   -0.040286    0.507477    10.50000   -1.20000
AFIX   0
C94   1    0.535139    0.057112    0.505537    10.50000    0.13036
AFIX  43
H94   2    0.574303    0.109501    0.511296    10.50000   -1.20000
AFIX   0
C95   1    0.436895    0.060786    0.501271    10.50000    0.10539
AFIX  43
H95   2    0.403586    0.116866    0.506766    10.50000   -1.20000
AFIX   0
C96   1    0.386254   -0.015229    0.489210    10.50000    0.09337
C97   1    0.280472   -0.010455    0.489838    10.50000    0.14208
AFIX  33
H97A  2    0.253541   -0.069402    0.480499    10.50000   -1.50000
H97B  2    0.258508    0.001649    0.517258    10.50000   -1.50000
H97C  2    0.258579    0.039582    0.472177    10.50000   -1.50000
AFIX   0

PART -1
C69   1    0.177581   -0.013273    0.482799    10.50000    0.20328
AFIX  33
H69A  2    0.193331    0.044802    0.469105    10.50000   -1.50000
H69B  2    0.218660   -0.019988    0.506604    10.50000   -1.50000
H69C  2    0.188840   -0.065396    0.464593    10.50000   -1.50000
AFIX   0
C68   1    0.072219   -0.012091    0.495324    10.50000    0.11205
C63   1    0.018131   -0.074480    0.514538    10.50000    0.18720
AFIX  43
H63   2    0.048595   -0.131093    0.521668    10.50000   -1.20000
AFIX   0
C64   1   -0.079909   -0.064266    0.525241    10.50000    0.12544
AFIX  43
H64   2   -0.117188   -0.101777    0.542770    10.50000   -1.20000
AFIX   0
C65   1   -0.107674    0.010255    0.504984    10.50000    0.07117
AFIX  43
H65   2   -0.174659    0.013825    0.498774    10.50000   -1.20000
AFIX   0
C66   1   -0.053303    0.081180    0.492152    10.50000    0.06438
AFIX  43
H66   2   -0.084756    0.137706    0.485659    10.50000   -1.20000
AFIX   0
C67   1    0.043664    0.076611    0.487961    10.50000    0.07746
AFIX  43
H67   2    0.084952    0.126669    0.481058    10.50000   -1.20000
AFIX   0
HKLF 4


REM  mc21026_reint_mp_a.res in P2(1)/c
REM wR2 = 0.1504, GooF = S = 1.079, Restrained GooF = 1.101 for all data
REM R1 = 0.0638 for 13201 Fo > 4sig(Fo) and 0.0756 for all 15027 data
REM 800 parameters refined using 253 restraints

END

WGHT      0.0642      5.8698

REM Highest difference peak  0.608,  deepest hole -0.407,  1-sigma level  0.071
Q1    1  -0.0085  0.8139  0.6181  11.00000  0.05    0.61
Q2    1   0.5585  0.1988  0.6814  11.00000  0.05    0.54
Q3    1  -0.0298  0.7282  0.6384  11.00000  0.05    0.53
Q4    1  -0.1352 -0.0473  0.5402  11.00000  0.05    0.50
Q5    1   0.3630 -0.0632  0.4601  11.00000  0.05    0.46
Q6    1  -0.0491  0.7816  0.6831  11.00000  0.05    0.46
Q7    1   0.4986  0.1564  0.6180  11.00000  0.05    0.45
Q8    1   0.0766  0.8435  0.6387  11.00000  0.05    0.44
Q9    1   0.5000  0.0000  0.5000  10.50000  0.05    0.40
Q10   1   0.5912 -0.0022  0.4987  11.00000  0.05    0.39
Q11   1   0.0363  0.8598  0.6793  11.00000  0.05    0.35
Q12   1   0.2757  0.4237  0.5427  11.00000  0.05    0.34
Q13   1  -0.2021  0.0076  0.5044  11.00000  0.05    0.32
Q14   1   0.3019  0.2190  0.6556  11.00000  0.05    0.30
Q15   1   0.0607 -0.0201  0.4532  11.00000  0.05    0.29
Q16   1   0.3435  0.8373  0.6004  11.00000  0.05    0.28
Q17   1   0.2547  0.4811  0.5589  11.00000  0.05    0.28
Q18   1   0.2006  0.7530  0.6412  11.00000  0.05    0.27
Q19   1   0.2392  0.5426  0.5954  11.00000  0.05    0.27
Q20   1   0.2770  0.4525  0.5993  11.00000  0.05    0.26
;
_shelx_res_checksum                86430
_shelx_hkl_file
;
   0   0   6 9922.79  248.87
   0   0   6 9510.95  248.65
   0   0   6 9999.00  248.85
   0   0   7   22.97    3.80
   0   0   7   34.41    3.61
   0   0   7   28.40    3.61
   0   0  -7   36.43    3.51
   0   0   8  700.49   20.84
   0   0   8  655.77   20.51
   0   0   8  676.70   20.62
   0   0  -8  677.77   20.55
   0   0   9    2.49    1.79
   0   0   9    2.20    1.86
   0   0   9    1.54    1.31
   0   0  -9    5.14    1.91
   0   0  10   42.36    4.07
   0   0  10   40.33    3.92
   0   0  10   45.31    4.12
   0   0 -10   41.87    3.97
   0   0  11   -0.94    1.43
   0   0  11   -0.51    1.32
   0   0  11    0.40    1.45
   0   0 -11    1.01    1.48
   0   0  12  399.25   15.46
   0   0  12  398.20   15.39
   0   0  12  394.52   15.35
   0   0 -12  400.92   15.30
   0   0  13    3.87    3.00
   0   0 -13    6.90    2.33
   0   0  13    4.76    2.88
   0   0  13    3.46    2.57
   0   0 -13    3.70    2.32
   0   0  14 1276.11   39.20
   0   0 -14 1258.31   37.41
   0   0  14 1301.42   39.10
   0   0  14 1296.70   39.13
   0   0 -14 1360.48   39.14
   0   0  15    8.96    3.57
   0   0 -15   16.59    3.19
   0   0  15   15.57    3.93
   0   0  15   24.23    4.40
   0   0 -15   19.35    3.98
   0   0 -16  318.38   13.42
   0   0  16  305.10   14.48
   0   0  16  302.11   14.36
   0   0  16  316.99   14.51
   0   0 -16  298.09   14.13
   0   0 -17    2.32    2.23
   0   0  17    2.12    3.00
   0   0  17    9.76    3.53
   0   0 -17    8.33    3.25
   0   0 -18  341.34   14.94
   0   0  18  330.84   16.06
   0   0  18  339.01   16.11
   0   0 -18  337.98   15.80
   0   0 -19    7.60    2.79
   0   0  19    3.74    2.55
   0   0  19    9.33    3.15
   0   0 -19    5.63    2.99
   0   0 -19    3.77    2.66
   0   0  20  131.82    9.85
   0   0 -20  127.66    8.73
   0   0 -20  118.13    8.50
   0   0  20  128.89    9.70
   0   0 -20  120.92    8.98
   0   0 -20  128.16    9.49
   0   0 -21    2.97    2.04
   0   0  21    5.37    3.09
   0   0 -21    3.35    2.12
   0   0  21    5.40    3.03
   0   0 -21    2.00    2.56
   0   0 -21    5.73    2.93
   0   0 -22    6.77    2.65
   0   0  22    2.25    2.79
   0   0 -22    7.15    2.56
   0   0  22    3.53    2.70
   0   0 -22    6.70    2.87
   0   0 -22    4.86    2.16
   0   0  23   -1.01    2.68
   0   0 -23   -1.71    2.11
   0   0 -23    1.65    1.86
   0   0  23    3.25    3.36
   0   0 -23    0.58    2.29
   0   0 -23    1.31    2.22
   0   0  24   15.31    3.98
   0   0 -24   11.14    3.35
   0   0 -24   10.75    3.22
   0   0  24    6.00    3.41
   0   0 -24    7.24    2.92
   0   0 -24    9.67    3.03
   0   0  25   -1.24    2.68
   0   0 -25    1.14    2.13
   0   0 -25    3.41    2.43
   0   0  25   -0.41    2.52
   0   0 -25    1.06    2.54
   0   0 -25    1.39    2.51
   0   0 -26   90.06    8.27
   0   0  26   74.92    8.74
   0   0 -26   92.40    8.38
   0   0  26   89.41    9.50
   0   0 -26   86.11    8.76
   0   0 -26   85.38    8.93
   0   0 -27    3.95    2.55
   0   0  27    3.71    3.50
   0   0 -27    0.66    2.47
   0   0  27    5.89    3.84
   0   0 -27    2.03    3.20
   0   0 -27    2.26    3.51
   0   0  28   37.67    6.79
   0   0 -28   33.71    5.31
   0   0 -28   43.20    6.18
   0   0  28   29.06    6.26
   0   0 -28   30.16    6.04
   0   0 -28   38.31    6.38
   0   0 -28   27.64    5.48
   0   0 -29    4.43    3.16
   0   0  29   -0.38    3.16
   0   0 -29    2.07    2.72
   0   0  29    2.14    3.05
   0   0 -29    2.29    3.00
   0   0 -29   -2.68    3.47
   0   0 -29    0.38    2.72
   0   0 -30   -0.30    2.25
   0   0 -30    1.68    2.97
   0   0  30   -1.78    3.77
   0   0 -30    2.11    2.46
   0   0  30   -0.72    3.39
   0   0 -30   -0.64    3.39
   0   0 -30   -0.78    3.17
   0   0 -30   -1.49    2.91
   0   0 -31    3.53    2.82
   0   0  31    3.73    4.31
   0   0 -31   -0.61    2.34
   0   0  31    0.85    3.27
   0   0 -31    2.38    2.78
   0   0 -31    3.16    2.99
   0   0 -31    1.97    2.92
   0   0 -32   51.26    7.88
   0   0 -32   53.80    8.30
   0   0 -32   54.78    8.24
   0   0  32   57.48    8.52
   0   0 -32   52.49    7.80
   0   0  32   42.28    7.59
   0   0 -32   42.61    7.02
   0   0 -33    3.83    3.34
   0   0 -33    8.25    4.21
   0   0 -33    3.10    3.69
   0   0  33    1.13    3.14
   0   0  33    5.30    4.63
   0   0 -33    0.68    3.48
   0   0 -33   -3.24    3.38
   0   0 -34   23.02    5.71
   0   0 -34   23.16    6.52
   0   0  34   14.04    5.56
   0   0 -34   16.97    4.78
   0   0 -34   24.71    5.75
   0   0  34    8.14    4.00
   0   0 -35    0.85    3.40
   0   0 -35   -3.96    3.57
   0   0 -35    1.17    3.44
   0   0  35    1.67    3.76
   0   0 -35    1.40    3.09
   0   0  35    1.87    4.01
   0   0 -35    0.53    3.31
   0   0 -36   -1.54    3.22
   0   0 -36    0.26    3.40
   0   0 -36    1.87    3.82
   0   0  36   -1.43    4.81
   0   0 -36   -4.25    3.38
   0   0  36   -2.58    3.39
   0   0 -37   -2.20    2.79
   0   0 -37    0.36    3.71
   0   0 -37    3.07    3.97
   0   0  37   -1.05    3.62
   0   0  37   -3.18    4.28
   0   0 -37   -0.05    3.42
   0   0 -38   24.83    6.55
   0   0 -38   26.36    6.99
   0   0 -38   15.27    5.31
   0   0  38   20.41    6.52
   0   0  38   20.31    6.66
   0   0 -38   23.33    6.05
   0   0 -39    0.10    3.74
   0   0 -39    6.67    4.06
   0   0 -39    6.32    4.48
   0   0  39   -1.41    3.60
   0   0  39   -0.41    3.21
   0   0 -40    8.52    5.43
   0   0 -40    5.62    4.87
   0   0 -40   -3.07    3.89
   0   0  40    9.84    6.01
   0   0  40    4.73    5.25
   0   0 -41    7.39    4.58
   0   0 -41    0.32    3.26
   0   0 -41   -3.87    4.75
   0   0  41   11.33    5.20
   0   0  41    4.66    5.08
   0   0 -42   68.76   10.74
   0   0 -42   57.28   10.52
   0   0 -42   65.37   10.42
   0   0 -43    8.19    5.77
   0   0 -43    3.72    3.87
   0   0 -44    5.95    4.60
   0   1  -5   46.11    2.22
   0  -1   5   49.10    2.28
   0  -1   5   54.61    3.23
   0  -1   5   52.82    3.16
   0  -1  -5   53.67    3.58
   0   1  -5   52.71    2.67
   0  -1   5   50.69    2.39
   0  -1  -5   51.98    2.90
   0  -1  -5   53.62    2.98
   0   1  -5   47.70    3.05
   0   1  -5   51.12    2.39
   0   1  -5   50.85    2.33
   0  -1   5   47.72    2.24
   0  -1   6   29.69    2.54
   0   1  -6   29.93    2.08
   0   1   6   25.81    2.60
   0  -1   6   27.12    1.71
   0   1  -6   32.17    2.00
   0   1  -6   25.70    1.67
   0  -1   6   27.58    2.61
   0   1   6   27.12    2.51
   0  -1   6   28.96    2.40
   0   1   6   25.02    2.49
   0  -1  -6   27.81    2.27
   0   1  -6   29.27    2.62
   0  -1  -6   28.26    2.36
   0   1   7  233.79    9.10
   0  -1   7  239.01    8.91
   0   1  -7  218.31    7.83
   0   1  -7  217.92    6.79
   0   1  -7  211.97    7.40
   0  -1   7  215.71    8.64
   0   1   7  217.77    8.83
   0   1   7  213.11    8.70
   0  -1   7  231.67    8.52
   0  -1  -7  208.10    8.13
   0   1  -7  227.26    8.83
   0  -1  -7  223.64    8.36
   0  -1   8   66.66    4.57
   0   1  -8   74.88    4.02
   0   1   8   75.53    4.86
   0   1  -8   72.88    3.87
   0   1   8   74.69    4.84
   0  -1   8   76.82    4.81
   0   1   8   73.98    4.81
   0  -1   8   79.23    4.66
   0  -1  -8   77.67    4.56
   0  -1  -8   75.14    4.43
   0   1  -8   78.16    4.93
   0   1  -9   37.47    3.12
   0  -1   9   45.62    3.91
   0   1   9   39.14    3.72
   0   1  -9   40.81    2.98
   0  -1   9   41.08    3.60
   0   1   9   42.49    3.86
   0  -1   9   43.58    3.87
   0   1   9   44.59    4.02
   0  -1  -9   41.23    3.51
   0   1  -9   46.18    4.01
   0  -1  -9   41.99    3.44
   0   1  10  123.59    7.20
   0   1 -10  115.59    5.91
   0  -1  10  129.99    7.03
   0   1 -10  119.00    5.77
   0   1  10  115.25    6.79
   0   1  10  130.36    7.26
   0  -1  10  120.91    6.59
   0  -1  10  124.56    6.91
   0  -1 -10  120.52    6.57
   0  -1 -10  124.15    6.64
   0   1 -10  125.97    7.03
   0  -1  11  827.32   26.25
   0   1  11  812.41   26.50
   0   1 -11  800.44   24.58
   0   1 -11  855.40   24.66
   0  -1  11  861.42   26.18
   0  -1  11  863.62   26.43
   0   1  11  847.74   26.56
   0   1  11  876.64   26.92
   0   1 -11  873.20   26.59
   0  -1 -11  859.98   26.02
   0  -1 -11  844.53   25.72
   0  -1  12    3.48    2.64
   0   1 -12    3.39    1.76
   0   1  12    1.14    1.97
   0   1 -12    3.10    1.74
   0   1  12    5.95    2.35
   0  -1  12    1.29    1.74
   0   1  12    7.00    2.63
   0  -1  12    2.97    1.95
   0  -1 -12    5.75    2.31
   0  -1 -12    0.68    1.90
   0   1 -12    4.38    2.45
   0   1 -13   15.90    2.43
   0   1  13   16.33    3.07
   0  -1  13   12.05    2.66
   0   1 -13   11.09    2.08
   0   1  13   18.99    3.32
   0   1  13   11.11    2.57
   0  -1  13   14.40    2.84
   0  -1  13   13.04    2.91
   0  -1 -13   15.65    2.60
   0   1 -13   15.08    2.88
   0  -1 -13   13.40    2.55
   0   1  14   16.32    3.33
   0   1 -14   16.88    2.61
   0  -1  14   18.53    3.46
   0   1 -14   16.08    2.54
   0   1  14   17.75    3.22
   0   1  14   19.56    3.56
   0  -1  14   13.84    2.95
   0  -1  14   19.61    3.33
   0   1 -14   11.81    2.69
   0  -1 -14    8.92    2.31
   0  -1 -14   12.19    2.56
   0   1 -15   84.62    5.86
   0  -1  15  101.65    7.32
   0   1  15   83.07    6.97
   0   1 -15   84.26    5.78
   0  -1  15   85.77    6.72
   0   1  15   91.37    7.14
   0   1  15   88.38    7.01
   0  -1  15   93.77    6.85
   0  -1 -15   89.75    6.52
   0  -1 -15   93.35    6.77
   0   1 -15   90.94    7.05
   0   1  16   58.94    6.02
   0  -1  16   57.17    5.91
   0   1 -16   51.46    4.73
   0   1 -16   50.54    4.50
   0   1  16   39.52    4.76
   0  -1  16   48.66    5.23
   0  -1  16   47.65    5.07
   0   1 -16   54.71    5.59
   0  -1 -16   50.83    5.10
   0  -1 -16   57.61    5.49
   0   1 -17    4.32    1.90
   0  -1  17    7.16    2.85
   0   1  17   13.43    3.34
   0   1 -17    6.41    1.96
   0  -1  17   10.33    3.19
   0   1  17   12.14    3.03
   0  -1  17    9.84    2.96
   0  -1 -17    7.88    2.35
   0   1 -17   13.36    3.17
   0  -1 -17   12.98    2.99
   0  -1  18    8.63    3.24
   0   1  18    4.77    3.17
   0   1 -18    8.25    2.37
   0   1 -18   11.26    2.63
   0  -1  18    9.46    3.47
   0   1  18    7.94    2.82
   0  -1 -18   10.47    2.98
   0  -1 -18   10.13    2.84
   0   1 -18   10.33    2.80
   0   1  19  302.66   15.50
   0  -1  19  289.28   15.01
   0   1 -19  283.68   13.25
   0   1 -19  296.56   13.36
   0  -1  19  300.97   15.12
   0   1  19  279.20   14.88
   0  -1 -19  268.96   13.97
   0   1 -19  316.13   15.37
   0  -1 -19  301.85   14.75
   0  -1  20    9.97    3.69
   0   1  20   11.47    3.29
   0   1 -20   13.70    3.34
   0   1 -20   12.60    2.79
   0  -1  20   13.74    3.93
   0   1  20   15.91    4.20
   0   1 -20   12.74    3.76
   0  -1 -20   13.69    3.78
   0  -1 -20   16.05    3.84
   0  -1 -21   60.51    6.26
   0   1  21   65.53    7.18
   0  -1  21   64.63    6.97
   0   1 -21   62.73    5.93
   0   1 -21   57.61    5.69
   0  -1  21   57.45    6.76
   0   1  21   58.60    6.78
   0  -1 -21   52.84    6.08
   0  -1 -21   56.94    6.41
   0   1 -21   69.13    7.19
   0   1 -22   39.39    4.89
   0  -1 -22   34.72    5.05
   0   1  22   36.25    5.85
   0  -1  22   25.92    5.03
   0   1 -22   33.33    4.44
   0  -1  22   43.39    6.15
   0   1  22   34.61    5.60
   0  -1 -22   35.83    4.98
   0   1 -22   39.33    5.69
   0  -1 -22   36.98    5.41
   0   1  23    1.86    2.58
   0   1 -23    2.69    2.01
   0  -1  23    2.98    2.68
   0  -1 -23    9.59    3.08
   0   1 -23    5.96    2.26
   0  -1  23    6.97    3.83
   0   1  23    5.44    2.75
   0  -1 -23    3.31    2.36
   0  -1 -23    5.42    2.93
   0   1 -23    2.29    2.29
   0  -1 -23    3.90    2.93
   0   1 -24    0.20    1.89
   0   1  24    3.19    3.51
   0  -1 -24    2.42    2.35
   0  -1  24    0.69    2.77
   0  -1 -24    4.74    2.92
   0   1 -24   -0.49    1.75
   0  -1  24    0.59    2.60
   0   1  24   -3.20    3.20
   0  -1 -24    2.10    2.56
   0  -1 -24   -0.83    2.46
   0   1 -24    1.40    2.55
   0  -1 -24    3.71    2.94
   0  -1  25   11.01    3.48
   0   1  25   15.54    4.32
   0  -1 -25   13.64    3.49
   0  -1 -25   12.53    3.99
   0   1 -25   14.64    3.31
   0  -1 -25   21.11    4.28
   0   1 -25   16.36    3.64
   0  -1  25   15.77    4.55
   0   1  25   15.29    4.38
   0   1 -25   17.45    4.35
   0  -1 -25   12.45    3.90
   0  -1 -25   20.53    5.06
   0  -1 -25   21.52    4.68
   0  -1  26   -2.20    2.83
   0  -1 -26   -1.13    2.50
   0   1 -26    0.51    2.18
   0  -1 -26    2.70    2.71
   0   1  26   -0.25    2.97
   0   1 -26   -0.59    1.90
   0  -1 -26    2.56    2.57
   0  -1  26    2.69    3.37
   0   1  26   -1.59    2.83
   0   1 -26   -1.02    3.08
   0   1 -26   -0.23    2.53
   0  -1 -26    0.12    2.62
   0  -1 -26    0.35    2.31
   0  -1 -26   -0.58    2.68
   0  -1 -27    4.68    2.79
   0  -1 -27   -0.78    2.35
   0  -1 -27    7.51    3.36
   0   1  27   -1.25    3.25
   0  -1  27   -0.91    2.79
   0   1 -27   -2.12    2.66
   0  -1 -27    4.32    2.80
   0   1 -27    1.86    2.26
   0  -1  27    5.78    4.00
   0   1  27    5.50    4.07
   0  -1 -27   -0.67    2.35
   0  -1 -27    6.48    3.98
   0  -1 -27    4.05    3.46
   0   1 -27    2.57    3.15
   0   1 -27    1.62    2.91
   0  -1  28   67.59    8.53
   0   1 -28   64.07    7.33
   0   1  28   60.13    8.20
   0  -1 -28   75.85    8.20
   0  -1 -28   66.35    8.27
   0  -1 -28   67.50    7.57
   0  -1 -28   66.77    7.84
   0   1 -28   63.22    6.96
   0   1  28   58.85    8.30
   0  -1  28   72.56    8.85
   0   1 -28   79.79    9.08
   0  -1 -28   63.63    8.39
   0  -1 -28   86.20    9.12
   0  -1 -28   76.92    8.61
   0   1 -28   76.79    8.90
   0  -1  29   30.86    6.36
   0  -1 -29   34.81    5.54
   0  -1 -29   42.57    6.44
   0  -1 -29   34.53    6.52
   0   1 -29   39.74    5.83
   0   1  29   30.34    6.21
   0  -1 -29   50.97    7.01
   0  -1  29   36.99    6.93
   0   1  29   30.75    6.14
   0  -1 -29   37.67    7.06
   0  -1 -29   50.79    7.38
   0   1 -29   45.01    7.17
   0  -1 -29   46.66    7.08
   0   1 -29   33.77    6.58
   0  -1 -30    0.58    2.51
   0  -1 -30    2.20    3.43
   0  -1  30    1.36    3.13
   0  -1 -30    0.52    2.48
   0   1  30    1.86    3.14
   0  -1 -30    1.39    2.29
   0   1  30    1.05    3.62
   0  -1  30    9.73    4.60
   0  -1 -30    0.54    2.89
   0  -1 -30    1.33    2.98
   0  -1 -30   -2.29    3.66
   0   1 -30    2.58    3.45
   0   1 -30    3.00    3.42
   0  -1 -31   44.05    6.57
   0   1  31   36.59    7.14
   0  -1 -31   33.88    6.62
   0  -1 -31   40.73    6.35
   0  -1  31   27.86    6.09
   0  -1 -31   43.92    6.99
   0   1  31   40.90    7.46
   0  -1  31   50.72    8.01
   0   1 -31   42.74    7.55
   0  -1 -31   38.55    6.44
   0  -1 -31   49.36    7.34
   0  -1 -31   40.07    7.43
   0   1 -31   34.81    6.52
   0   1 -31   49.60    7.86
   0  -1  32    8.10    5.00
   0  -1 -32    8.14    4.08
   0  -1 -32    3.52    3.47
   0   1  32    5.94    4.30
   0  -1 -32   -1.53    3.37
   0  -1 -32    2.96    2.84
   0   1  32    0.61    3.39
   0  -1  32    0.16    3.65
   0   1 -32    9.88    4.37
   0   1 -32    2.15    3.21
   0  -1 -32    2.43    3.51
   0   1 -32    0.37    2.93
   0  -1 -32    2.57    3.46
   0  -1 -32   -1.49    3.28
   0   1 -33   57.29    8.30
   0  -1 -33   41.59    7.16
   0   1  33   64.54    9.53
   0  -1  33   62.41    9.49
   0  -1 -33   62.93    8.46
   0  -1  33   67.35    9.62
   0  -1 -33   70.63    8.39
   0   1  33   57.80    9.07
   0  -1 -33   68.18    8.97
   0  -1 -33   64.25    9.41
   0   1 -33   70.21    9.50
   0   1 -33   71.77    9.54
   0   1 -33   57.28    8.78
   0  -1 -33   51.00    7.87
   0   1 -34   30.80    6.63
   0  -1 -34   38.20    7.95
   0  -1 -34   28.75    6.46
   0  -1 -34   26.28    6.00
   0   1 -34   37.81    7.20
   0   1 -34   28.05    6.60
   0  -1  34   26.81    6.88
   0   1  34   31.66    7.02
   0  -1 -34   24.83    6.31
   0  -1 -34   38.39    6.51
   0  -1  34   29.74    6.75
   0   1  34   23.09    6.10
   0   1 -35    6.51    3.40
   0  -1 -35    2.63    3.45
   0  -1 -35    6.25    4.15
   0   1 -35    7.24    4.36
   0   1 -35    3.98    3.05
   0  -1 -35   12.61    4.58
   0  -1  35    5.34    3.84
   0   1  35   -0.59    4.19
   0  -1 -35    6.76    3.33
   0  -1 -35    6.03    3.64
   0  -1  35    2.85    3.06
   0   1  35    1.21    3.15
   0   1 -36   10.04    4.07
   0  -1 -36   20.04    5.73
   0  -1 -36   10.62    4.18
   0   1 -36   18.18    6.03
   0  -1 -36    8.71    4.53
   0   1 -36    7.44    4.03
   0  -1  36   17.04    5.46
   0   1  36    7.11    4.70
   0   1 -36    4.23    3.30
   0  -1 -36   16.35    4.90
   0   1  36   14.78    6.02
   0  -1  36   10.19    5.52
   0   1 -37   18.73    5.47
   0   1 -37   24.90    6.55
   0  -1 -37   28.26    6.76
   0  -1 -37   20.36    6.22
   0  -1 -37   17.80    5.73
   0   1 -37   29.06    6.99
   0   1  37   24.77    6.91
   0  -1  37   16.49    6.16
   0   1  37   10.09    5.20
   0   1 -37   27.66    6.49
   0  -1 -37   22.62    5.95
   0  -1  37   25.94    7.48
   0  -1 -38   16.86    5.61
   0   1 -38   13.82    5.46
   0   1 -38   15.63    5.34
   0  -1 -38    8.08    4.32
   0   1 -38    9.54    4.43
   0  -1 -38    4.28    3.40
   0   1  38    7.43    4.46
   0  -1  38   12.74    5.78
   0  -1  38   16.87    6.00
   0   1  38   21.29    6.99
   0   1 -38   21.56    6.09
   0  -1 -39    4.88    4.33
   0   1 -39   12.02    5.58
   0  -1 -39    3.86    3.65
   0   1 -39    2.83    3.73
   0  -1 -39    3.94    3.86
   0   1 -39    8.83    4.94
   0   1  39    2.13    4.48
   0  -1  39    7.69    4.40
   0   1  39   -0.45    3.82
   0  -1  39    7.57    4.65
   0   1 -39    7.70    4.73
   0  -1 -40    5.67    3.89
   0  -1 -40    2.84    3.90
   0   1 -40   -1.07    4.44
   0   1 -40    5.14    4.13
   0  -1 -40   11.39    5.36
   0   1 -40    4.28    4.31
   0   1  40    9.68    5.95
   0  -1  40    6.34    5.07
   0   1  40   11.33    5.55
   0  -1  40   14.55    5.72
   0   1 -40    3.84    3.64
   0  -1 -41   26.79    7.25
   0   1 -41   19.40    6.73
   0   1 -41   27.35    7.49
   0   1 -41   34.36    8.12
   0  -1 -41   26.88    6.93
   0  -1 -41   21.60    6.47
   0  -1  41   30.27    8.28
   0   1  41   30.62    8.25
   0   1  41   25.34    7.44
   0  -1  41   16.66    6.03
   0   1 -41   22.47    6.05
   0   1 -42    8.98    4.82
   0  -1 -42   -3.64    4.50
   0  -1 -42    0.35    3.49
   0  -1 -42   10.86    5.76
   0   1 -42   -4.77    4.42
   0   1 -42    8.44    5.26
   0  -1 -43    4.14    4.13
   0   1 -43    8.71    5.46
   0   1 -43   -2.87    3.03
   0   1 -44    4.29    4.21
   0   2  -3   38.56    2.58
   0   2   3   46.68    2.72
   0  -2   3   41.37    2.72
   0   2   3   45.00    2.79
   0   2  -3   43.02    2.77
   0  -2   3   35.91    2.61
   0  -2  -3   42.22    3.07
   0  -2  -3   42.59    2.95
   0  -2   3   40.08    2.91
   0  -2  -3   43.27    3.00
   0   2   3   41.63    2.85
   0   2  -3   38.12    2.78
   0  -2   3   41.93    2.72
   0  -2  -3   42.89    2.76
   0   2   4  283.21    8.81
   0   2  -4  254.92    8.64
   0  -2   4  251.75    8.84
   0   2  -4  256.36    8.79
   0  -2  -4  266.47    8.87
   0   2   4  281.94    8.92
   0  -2  -4  268.54    7.89
   0  -2   4  277.59    9.34
   0  -2   4  268.07    7.93
   0  -2  -4  284.40   10.09
   0  -2  -4  275.97    9.28
   0  -2   4  256.72    9.16
   0  -2  -4  283.45    9.77
   0   2  -4  263.41    8.90
   0  -2  -4  271.09    7.98
   0  -2  -4  258.44    8.71
   0   2  -4  246.97    9.00
   0   2   4  273.29    9.20
   0  -2  -4  269.81    8.89
   0  -2   4  250.66    8.79
   0   2   5   85.14    3.97
   0   2  -5   86.14    4.00
   0  -2  -5   82.19    4.04
   0   2  -5   82.35    4.02
   0  -2   5   83.61    4.09
   0   2   5   84.06    4.09
   0  -2  -5   87.32    3.51
   0  -2   5   83.96    3.70
   0   2   5   89.19    4.60
   0  -2   5   85.82    4.58
   0  -2  -5   87.93    5.08
   0  -2   5   87.73    4.56
   0  -2   5   80.30    4.24
   0  -2  -5   81.71    4.31
   0  -2  -5   83.12    3.71
   0  -2  -5   81.83    4.12
   0  -2  -5   90.95    5.06
   0   2  -5   79.84    4.34
   0   2   5   85.76    4.27
   0   2  -5   81.75    4.28
   0  -2  -5   83.55    4.03
   0  -2   5   82.16    4.04
   0   2  -6  194.43    6.98
   0   2   6  197.60    6.98
   0   2   6  195.13    7.04
   0   2  -6  199.83    7.14
   0  -2   6  200.42    7.24
   0  -2  -6  201.22    7.26
   0  -2   6  182.02    7.92
   0  -2  -6  225.41    7.00
   0   2   6  208.27    8.36
   0  -2   6  205.68    7.23
   0   2  -6  193.60    7.09
   0  -2   6  201.53    8.09
   0  -2  -6  219.59    9.01
   0  -2   6  192.96    7.48
   0  -2  -6  190.85    7.35
   0  -2  -6  209.33    8.74
   0   2  -6  204.58    8.08
   0  -2  -6  192.80    7.50
   0  -2  -6  202.11    7.19
   0   2   6  197.59    7.38
   0   2  -6  189.35    7.36
   0  -2   6  200.47    7.21
   0  -2  -6  199.76    7.22
   0   2   7    2.52    0.99
   0   2  -7    1.46    0.79
   0  -2   7    2.25    1.05
   0   2   7    1.60    0.95
   0   2  -7    1.66    0.88
   0  -2  -7    3.27    1.14
   0   2   7    1.65    1.46
   0  -2   7    2.58    1.13
   0  -2   7    0.43    1.27
   0  -2  -7    1.87    0.90
   0  -2   7    0.56    1.32
   0   2  -7    0.72    0.77
   0  -2  -7    1.47    1.82
   0   2   7    2.97    1.51
   0  -2  -7    4.19    1.36
   0  -2   7    2.87    1.06
   0  -2  -7    0.80    1.35
   0  -2  -7    1.65    1.09
   0   2  -7    5.01    1.64
   0  -2  -7    1.18    0.98
   0   2   7    2.40    1.18
   0   2  -7    2.43    0.70
   0   2  -7    2.30    1.12
   0  -2   7    2.24    0.96
   0  -2  -7    0.77    0.96
   0   2  -8 1008.11   26.22
   0   2   8 1008.80   26.13
   0   2   8  989.03   26.19
   0  -2   8  957.33   26.43
   0  -2  -8  967.21   26.28
   0   2  -8  958.75   26.24
   0   2   8  978.79   28.63
   0   2   8  947.12   28.66
   0  -2   8  984.63   28.50
   0  -2   8  962.64   27.38
   0  -2  -8 1083.51   26.93
   0  -2  -8 1037.22   29.89
   0  -2   8 1037.15   28.65
   0   2  -8  938.16   26.83
   0   2   8  987.52   29.19
   0  -2   8  945.97   26.78
   0  -2  -8  963.43   26.62
   0  -2  -8  980.06   27.42
   0   2  -8  994.41   28.55
   0  -2  -8 1026.82   29.73
   0  -2  -8  962.58   27.61
   0   2  -8  978.38   25.69
   0   2   8  966.77   26.54
   0   2  -8  947.01   26.81
   0  -2  -8  963.31   26.27
   0  -2   8  966.04   26.44
   0   2   9   23.26    1.95
   0   2  -9   20.42    1.83
   0   2  -9   20.51    1.92
   0   2   9   22.60    1.94
   0  -2   9   23.92    2.07
   0  -2  -9   19.97    1.90
   0  -2   9   22.79    2.94
   0  -2   9   19.56    2.54
   0  -2  -9   24.84    2.33
   0   2   9   20.56    2.92
   0   2   9   23.79    3.17
   0  -2   9   19.06    2.71
   0   2  -9   22.12    2.33
   0   2   9   23.37    3.28
   0  -2  -9   20.46    3.20
   0  -2  -9   18.57    1.94
   0  -2   9   20.09    2.06
   0  -2  -9   22.43    2.56
   0  -2  -9   23.04    3.38
   0   2  -9   23.26    3.07
   0  -2  -9   27.60    2.87
   0   2  -9   20.00    2.02
   0   2   9   23.69    2.10
   0   2  -9   21.32    1.84
   0  -2  -9   24.58    2.05
   0  -2   9   22.22    1.99
   0   2 -10  639.62   17.64
   0   2  10  629.52   17.43
   0  -2  10  639.62   17.88
   0  -2 -10  623.13   17.69
   0   2 -10  603.12   17.71
   0   2  10  609.81   17.46
   0  -2 -10  631.80   19.01
   0   2  10  589.61   20.70
   0  -2  10  616.41   19.84
   0  -2  10  613.51   20.63
   0   2  10  610.51   20.90
   0   2 -10  586.16   18.78
   0  -2 -10  658.42   21.90
   0   2  10  623.08   21.31
   0  -2  10  659.18   20.78
   0  -2  10  630.82   18.16
   0  -2 -10  610.07   17.92
   0  -2 -10  662.27   21.86
   0  -2 -10  628.99   19.76
   0  -2 -10  624.43   19.81
   0   2 -10  624.84   20.72
   0   2 -10  635.02   18.20
   0   2  10  639.29   17.98
   0   2 -10  634.84   18.00
   0  -2 -10  628.89   17.72
   0  -2  10  639.02   17.88
   0   2 -11  143.24    5.50
   0   2  11  141.44    5.36
   0  -2  11  150.52    5.77
   0   2 -11  136.27    5.54
   0  -2 -11  138.42    5.52
   0   2  11  143.23    5.46
   0  -2 -11  135.32    6.62
   0  -2  11  138.16    7.30
   0   2  11  144.70    8.23
   0   2  11  136.76    8.06
   0  -2  11  141.61    8.10
   0  -2  11  144.19    7.90
   0  -2 -11  141.95    8.50
   0   2 -11  144.24    6.77
   0   2  11  128.23    8.04
   0  -2  11  143.54    5.91
   0  -2 -11  134.01    5.65
   0  -2 -11  137.49    7.27
   0  -2 -11  138.56    8.47
   0  -2 -11  136.68    7.31
   0   2 -11  150.18    8.17
   0   2 -11  135.42    5.85
   0   2 -11  140.90    6.05
   0   2  11  141.64    5.71
   0  -2  11  145.57    5.74
   0  -2 -11  139.88    5.55
   0   2 -12   22.41    1.86
   0   2  12   19.89    1.68
   0   2  12   24.13    1.92
   0  -2 -12   21.62    1.89
   0  -2  12   22.42    1.98
   0   2 -12   19.05    1.79
   0  -2  12   21.65    2.84
   0   2  12   23.85    3.46
   0  -2  12   17.69    3.08
   0   2  12   12.66    2.84
   0  -2  12   24.49    3.25
   0  -2 -12   25.06    2.78
   0   2  12   23.37    3.65
   0  -2 -12   26.59    3.95
   0   2 -12   21.07    2.63
   0  -2  12   26.45    2.22
   0  -2 -12   21.00    1.92
   0  -2 -12   18.45    2.85
   0  -2 -12   16.22    3.25
   0   2 -12   20.25    3.24
   0  -2 -12   22.00    2.90
   0   2 -12   21.40    2.28
   0   2 -12   21.12    2.06
   0   2  12   22.23    2.03
   0  -2  12   18.83    1.85
   0  -2 -12   21.23    1.83
   0   2  13   69.03    3.28
   0   2 -13   65.51    3.39
   0  -2 -13   68.42    3.43
   0   2 -13   63.10    3.36
   0   2  13   68.99    3.34
   0  -2  13   65.03    3.49
   0  -2  13   64.20    5.55
   0  -2 -13   69.80    4.87
   0   2  13   64.77    5.80
   0  -2  13   68.96    5.38
   0  -2  13   56.38    5.17
   0   2  13   61.84    5.85
   0  -2 -13   63.98    5.84
   0   2 -13   62.64    4.62
   0  -2 -13   66.45    3.52
   0  -2  13   64.47    3.60
   0   2 -13   61.89    5.51
   0  -2 -13   60.91    4.95
   0  -2 -13   64.64    5.86
   0  -2 -13   64.82    5.15
   0   2 -13   66.29    3.68
   0   2  13   65.35    3.45
   0   2 -13   61.10    4.17
   0  -2 -13   68.89    3.43
   0  -2  13   67.47    3.56
   0   2 -14    1.53    0.80
   0   2  14    2.27    0.79
   0   2 -14    1.97    0.88
   0  -2  14    2.49    0.91
   0   2  14    2.67    0.82
   0  -2 -14    2.85    0.88
   0  -2  14    2.89    2.08
   0   2  14    5.51    2.63
   0  -2  14    1.31    1.84
   0  -2  14    1.36    2.24
   0   2  14    0.69    2.04
   0  -2 -14    2.30    1.35
   0   2 -14    1.96    1.48
   0  -2 -14    1.19    1.88
   0  -2 -14    2.19    0.78
   0  -2  14    1.15    0.85
   0   2 -14    2.44    1.54
   0  -2 -14    1.54    2.38
   0  -2 -14    1.38    1.56
   0  -2 -14    2.76    1.74
   0   2 -14    3.12    1.41
   0   2  14    2.87    0.90
   0   2 -14    1.37    0.87
   0  -2 -14    2.23    0.82
   0  -2  14    1.24    0.74
   0   2 -15    2.78    0.79
   0   2  15    3.40    0.79
   0  -2  15    2.48    0.87
   0   2 -15    2.42    0.79
   0   2  15    2.53    0.73
   0  -2 -15    1.69    0.74
   0  -2  15    3.34    2.50
   0  -2  15    7.13    2.81
   0   2  15    2.23    2.50
   0   2  15    3.34    2.93
   0   2 -15    3.11    1.62
   0  -2  15    3.66    2.26
   0  -2 -15    2.28    1.68
   0  -2 -15    4.12    2.43
   0  -2  15    3.09    0.94
   0  -2 -15    0.39    0.59
   0   2 -15    4.87    2.87
   0  -2 -15    2.24    2.22
   0  -2 -15    5.80    2.56
   0  -2 -15    4.62    1.72
   0   2 -15    4.62    1.80
   0   2 -15    3.12    0.98
   0   2  15    2.87    0.81
   0  -2  15    3.03    0.94
   0  -2 -15    2.94    0.80
   0   2 -16  770.59   21.06
   0   2  16  761.92   20.65
   0   2 -16  789.05   21.18
   0  -2 -16  785.03   20.93
   0   2  16  779.93   20.76
   0  -2  16  794.73   21.29
   0  -2  16  789.96   26.63
   0   2  16  745.54   27.29
   0  -2  16  810.03   27.44
   0  -2 -16  758.15   28.08
   0  -2 -16  816.10   25.47
   0   2 -16  790.52   25.04
   0   2  16  770.98   27.60
   0  -2  16  840.98   27.77
   0  -2 -16  736.47   20.86
   0  -2  16  777.25   21.36
   0  -2 -16  760.08   26.17
   0  -2 -16  809.24   28.41
   0  -2 -16  802.19   26.59
   0   2 -16  804.56   27.70
   0   2 -16  809.64   24.42
   0   2  16  779.38   20.95
   0   2 -16  801.79   21.54
   0  -2 -16  755.24   20.88
   0  -2  16  800.63   21.32
   0   2 -17  116.67    4.70
   0   2  17  119.58    4.39
   0   2 -17  122.51    4.81
   0  -2  17  125.87    4.91
   0   2  17  127.65    4.53
   0  -2  17  121.37    8.92
   0  -2  17  140.53    8.89
   0   2  17  147.92    9.88
   0  -2  17  140.82    9.35
   0   2  17  128.97    9.73
   0   2 -17  124.83    7.58
   0  -2 -17  147.38    9.96
   0  -2 -17  136.06    8.01
   0  -2  17  123.01    4.92
   0  -2 -17  118.75    4.53
   0  -2 -17  129.71    8.60
   0  -2 -17  129.75    9.74
   0   2 -17  140.87    9.46
   0  -2 -17  146.94    9.07
   0   2 -17  128.27    7.31
   0   2 -17  126.35    5.05
   0   2  17  116.60    4.49
   0  -2 -17  117.59    4.54
   0  -2  17  119.12    4.82
   0   2 -18  288.51    8.93
   0   2 -18  289.21    9.07
   0  -2  18  304.44    9.18
   0  -2  18  306.60   15.23
   0   2  18  295.14   15.15
   0  -2 -18  295.01   15.39
   0  -2  18  305.09   15.14
   0   2  18  306.42   15.52
   0  -2 -18  318.14   13.60
   0   2 -18  285.50   12.97
   0  -2  18  295.25    9.11
   0  -2 -18  322.97   16.24
   0  -2 -18  301.06   14.19
   0   2 -18  322.82   15.46
   0  -2 -18  294.58   14.29
   0   2 -18  304.22    9.29
   0   2 -18  301.80   12.59
   0  -2 -18  286.29    8.65
   0  -2  18  299.90    9.13
   0  -2  19    8.64    3.61
   0   2  19    8.44    3.92
   0  -2 -19    5.74    3.15
   0  -2 -19   12.75    4.08
   0  -2 -19    8.23    3.06
   0   2 -19    5.13    2.93
   0  -2  19    7.02    3.25
   0  -2 -19    5.95    3.21
   0   2 -19    9.83    2.70
   0   2  19    6.30    3.48
   0  -2 -19   10.35    2.86
   0   2 -19    5.10    2.36
   0   2 -19    3.53    0.74
   0  -2 -20  227.93   11.69
   0   2 -20  227.92   11.37
   0  -2 -20  222.08   13.44
   0  -2  20  213.68   12.89
   0   2  20  213.91   13.50
   0   2 -20  210.96   10.69
   0  -2  20  213.74   12.85
   0   2  20  218.13   13.27
   0  -2 -20  233.86   14.13
   0   2 -20  220.21   13.08
   0  -2 -20  209.46   12.21
   0  -2 -20  203.67   11.94
   0  -2  21    6.11    3.40
   0   2  21    2.02    3.28
   0  -2 -21    7.93    3.32
   0   2 -21    4.95    2.30
   0  -2 -21    2.89    2.28
   0   2 -21    4.63    2.40
   0   2  21    7.76    3.75
   0  -2  21    2.83    3.18
   0  -2 -21    1.88    2.36
   0  -2 -21    0.93    2.46
   0   2 -21   -0.24    3.10
   0  -2 -21    3.77    3.13
   0  -2 -22  119.61    8.59
   0  -2 -22  127.23   10.40
   0  -2  22  124.66   10.10
   0   2  22  119.99   10.23
   0   2 -22  127.08    8.71
   0   2 -22  111.82    7.87
   0  -2  22  135.10   10.32
   0   2  22  108.45    9.64
   0   2 -22  128.79   10.08
   0  -2 -22  123.29   10.56
   0  -2 -22  116.02    9.13
   0  -2 -22  124.36    9.57
   0  -2 -23   21.23    4.98
   0   2  23   25.36    5.42
   0  -2 -23   28.37    4.31
   0   2 -23   26.05    4.21
   0  -2  23   23.25    4.86
   0   2 -23   26.22    4.05
   0   2  23   23.29    5.19
   0  -2  23   16.37    4.66
   0   2 -23   32.72    5.50
   0  -2 -23   19.54    5.16
   0  -2 -23   25.21    4.81
   0  -2 -23   20.56    4.55
   0   2  24  299.31   17.47
   0  -2  24  286.72   16.61
   0   2 -24  309.10   14.90
   0  -2 -24  288.87   17.20
   0   2 -24  278.71   13.97
   0   2  24  268.08   16.39
   0  -2  24  294.19   16.78
   0  -2 -24  297.20   15.04
   0  -2 -24  303.15   17.88
   0  -2 -24  292.01   16.03
   0   2 -24  303.48   17.14
   0  -2 -24  280.62   15.88
   0   2 -25   13.58    3.64
   0  -2 -25   14.42    4.36
   0  -2  25   17.89    5.11
   0   2  25   13.53    4.79
   0  -2 -25    6.08    3.15
   0   2 -25   14.08    3.17
   0   2  25   20.80    5.26
   0  -2  25   17.00    4.88
   0  -2 -25   11.59    4.34
   0  -2 -25   20.09    4.92
   0   2 -25   14.16    4.47
   0  -2 -25   14.84    3.99
   0  -2 -26   24.51    5.06
   0  -2  26   22.12    4.99
   0  -2 -26   16.61    4.29
   0   2  26   17.36    5.03
   0  -2 -26   20.41    3.98
   0   2 -26   20.57    4.00
   0  -2 -26   23.19    4.51
   0   2  26   17.55    5.07
   0  -2  26   30.14    6.07
   0  -2 -26   23.74    5.50
   0   2 -26   25.78    5.45
   0  -2 -26   20.53    4.50
   0  -2 -26   21.85    4.24
   0  -2 -27    6.39    3.62
   0  -2 -27   10.71    3.52
   0  -2  27   11.57    5.01
   0  -2 -27    4.43    4.00
   0   2 -27    2.51    2.47
   0   2  27   -2.66    3.90
   0  -2 -27    4.65    3.14
   0   2  27    2.89    3.85
   0  -2  27   12.07    4.62
   0  -2 -27    3.33    2.75
   0  -2 -27    9.71    3.96
   0   2 -27    7.09    3.78
   0  -2 -27    6.68    3.54
   0  -2 -28  260.93   17.42
   0  -2  28  255.63   16.83
   0  -2 -28  268.06   16.13
   0   2  28  222.50   16.45
   0  -2 -28  276.19   16.89
   0   2  28  255.83   17.16
   0  -2  28  271.26   17.33
   0  -2 -28  248.29   14.97
   0   2 -28  290.40   17.75
   0  -2 -28  273.17   16.45
   0  -2 -28  275.52   16.80
   0  -2 -28  259.60   17.73
   0  -2  29   23.44    6.08
   0  -2 -29   31.19    6.00
   0   2  29   14.68    5.46
   0  -2 -29   22.72    4.52
   0  -2 -29   29.31    5.53
   0  -2 -29   26.72    5.66
   0  -2  29   19.10    5.23
   0   2  29   22.03    5.60
   0   2 -29   29.52    5.97
   0  -2 -29   27.11    5.58
   0  -2 -29   22.38    5.46
   0  -2 -29   35.59    6.51
   0  -2  30   18.57    5.45
   0  -2 -30   23.87    5.77
   0  -2 -30   19.30    4.30
   0  -2 -30   10.70    3.37
   0   2  30   18.31    5.21
   0  -2 -30   14.26    4.18
   0   2  30   18.56    5.02
   0  -2  30    9.31    4.46
   0  -2 -30   11.62    3.95
   0  -2 -30   19.21    5.50
   0  -2 -30   15.11    4.41
   0   2 -30   24.68    5.53
   0   2 -30   13.90    4.44
   0  -2 -31   10.73    4.31
   0  -2 -31   17.67    4.66
   0   2  31   11.33    4.53
   0  -2  31   10.39    4.27
   0  -2 -31    9.77    3.82
   0  -2 -31   10.44    4.30
   0  -2  31   13.35    4.70
   0   2  31    8.71    4.42
   0   2 -31   11.79    4.92
   0  -2 -31   11.36    3.97
   0   2 -31   16.91    5.33
   0  -2 -31    9.06    3.93
   0  -2 -31   11.30    4.96
   0  -2  32   91.79   10.87
   0   2  32   92.72   11.05
   0  -2 -32   84.03    9.60
   0  -2 -32   85.99   10.32
   0  -2 -32   84.11    9.69
   0  -2 -32   83.93    9.22
   0   2  32   85.52   10.44
   0  -2  32   87.93   10.41
   0  -2 -32  100.35   11.67
   0   2 -32  115.02   11.76
   0  -2 -32   75.55    9.39
   0   2 -32   83.70   10.33
   0  -2 -32  100.73   10.53
   0  -2 -33   17.68    5.18
   0   2  33   11.73    5.66
   0  -2  33    7.25    4.55
   0  -2 -33    0.92    3.15
   0  -2 -33   11.21    4.22
   0  -2  33   15.11    5.59
   0   2  33    9.93    4.47
   0  -2 -33    7.34    3.88
   0   2 -33   16.98    5.60
   0  -2 -33   11.03    3.82
   0   2 -33    4.06    3.88
   0   2 -33    4.92    3.66
   0  -2 -33    9.70    5.10
   0   2  34   16.14    5.36
   0  -2 -34    4.91    2.90
   0  -2  34   16.67    5.82
   0  -2 -34    7.30    3.59
   0  -2  34   12.97    5.49
   0   2  34   10.77    4.84
   0  -2 -34   11.49    4.79
   0  -2 -34   20.32    5.43
   0   2 -34   11.97    5.28
   0  -2 -34    8.92    3.50
   0   2 -34   13.38    4.97
   0   2 -34   10.65    4.71
   0   2  35   15.97    6.16
   0  -2  35   -0.69    3.35
   0  -2 -35    6.10    4.05
   0  -2 -35    9.87    4.47
   0   2  35    3.93    3.79
   0  -2  35    5.55    3.96
   0   2 -35    4.54    3.64
   0  -2 -35    7.78    4.38
   0   2 -35    6.14    3.70
   0  -2 -35    2.03    3.98
   0  -2 -35    4.83    3.47
   0   2 -35   11.80    5.01
   0  -2 -36   33.25    6.85
   0   2 -36   37.86    7.54
   0   2 -36   52.43    8.89
   0  -2 -36   47.39    8.14
   0  -2 -36   36.29    7.81
   0   2 -36   46.34    8.24
   0  -2  36   37.49    8.07
   0   2  36   37.86    7.89
   0  -2  36   29.88    7.16
   0   2  36   28.57    7.21
   0  -2 -36   47.76    8.29
   0   2 -37    6.55    3.89
   0  -2 -37   14.44    4.90
   0  -2 -37    5.15    4.18
   0  -2 -37    5.82    3.07
   0   2 -37   16.37    5.53
   0   2 -37   10.87    4.37
   0  -2 -37    9.82    4.18
   0   2  37   21.36    6.38
   0  -2  37    8.22    4.34
   0  -2  37   21.92    6.61
   0   2  37   11.23    5.22
   0   2 -38    3.40    3.88
   0  -2 -38    9.81    5.26
   0   2 -38    7.33    4.23
   0  -2 -38    7.46    4.45
   0  -2 -38    3.88    3.78
   0   2 -38    9.10    4.57
   0  -2 -38    7.31    4.74
   0  -2  38   10.03    4.92
   0   2  38    2.93    3.40
   0   2  38    8.93    4.52
   0  -2  38    6.87    4.40
   0   2 -39    1.85    4.12
   0  -2 -39    1.14    4.07
   0  -2 -39    2.49    3.92
   0  -2 -39    3.33    4.24
   0   2 -39    2.81    3.64
   0   2 -39    5.89    5.57
   0  -2 -39    6.62    4.84
   0  -2  39    7.87    5.92
   0   2  39   14.14    6.00
   0   2  39    7.40    5.61
   0  -2  39    2.60    4.03
   0   2 -39   -6.61    4.85
   0  -2 -40   18.34    5.72
   0  -2 -40   16.69    6.35
   0  -2 -40    8.28    3.65
   0   2 -40   20.85    6.62
   0   2 -40   34.43    8.13
   0   2 -40   23.63    6.81
   0  -2  40   20.65    6.96
   0   2  40   10.79    5.05
   0  -2  40   25.23    7.17
   0   2  40   15.91    5.84
   0   2 -40   15.56    5.20
   0  -2 -41    2.73    3.10
   0   2 -41   -7.09    5.23
   0   2 -41    2.65    4.28
   0   2 -41    1.86    5.02
   0  -2 -41   -3.65    4.80
   0  -2  41    0.74    3.61
   0   2  41    3.19    4.60
   0   2 -41   -5.19    4.99
   0   2  41    0.66    5.16
   0  -2  41    3.19    4.64
   0  -2 -42    3.12    4.09
   0   2 -42   10.84    5.30
   0   2 -42    8.42    5.50
   0  -2 -42   10.06    5.63
   0   2 -42   18.38    5.85
   0  -2 -43   -1.67    4.13
   0   2 -43   -0.48    3.52
   0   2 -43    1.94    4.07
   0  -3   0   -0.72    1.09
   0   3   0    0.67    1.26
   0  -3   0   -0.56    1.36
   0  -3   0    0.31    1.13
   0  -3   0    0.94    1.03
   0   3   0    0.53    1.26
   0   3   0   -0.06    0.97
   0   3   1    2.11    1.39
   0   3  -1    3.03    1.51
   0  -3   1   -0.34    1.08
   0  -3  -1    0.03    1.36
   0  -3  -1    0.85    1.28
   0  -3   1   -0.25    1.06
   0  -3   1    1.37    1.59
   0  -3  -1    0.57    1.65
   0  -3  -1    0.15    1.00
   0   3  -1    0.38    0.55
   0  -3  -1    0.54    1.19
   0   3   1    2.17    1.56
   0   3  -1    0.40    1.43
   0   3  -1    0.61    1.21
   0   3   1    0.88    1.15
   0   3   2  331.66   11.26
   0   3  -2  329.14   11.23
   0  -3  -2  312.97   11.18
   0  -3   2  312.95   11.24
   0  -3   2  303.55   11.13
   0  -3  -2  308.68   11.12
   0  -3  -2  310.07   11.22
   0  -3  -2  315.32   11.71
   0  -3   2  308.85   11.66
   0   3  -2  307.14    9.40
   0  -3  -2  302.80   10.60
   0   3   2  305.42   11.45
   0   3  -2  307.69   11.50
   0   3  -2  329.62   11.18
   0   3   2  326.57   11.23
   0   3  -3 4452.42  113.41
   0   3   3 4496.19  113.46
   0  -3  -3 4635.39  113.64
   0  -3   3 4389.29  113.42
   0  -3  -3 4624.39  113.63
   0  -3   3 4365.22  113.48
   0  -3  -3 4511.64  114.13
   0  -3  -3 4622.35  114.41
   0  -3   3 4373.86  114.14
   0  -3  -3 4481.20  113.37
   0   3  -3 4566.34  111.90
   0   3  -3 4365.80  113.97
   0   3   3 4640.81  114.17
   0   3   3 4631.54  113.33
   0   3  -3 4524.83  113.26
   0   3   4  121.12    5.77
   0   3  -4  109.36    5.58
   0  -3  -4  101.69    5.70
   0   3  -4  103.12    5.57
   0   3   4  120.81    5.84
   0  -3   4  115.68    5.87
   0  -3   4   94.52    5.29
   0  -3  -4   96.66    5.97
   0  -3  -4  114.49    6.18
   0  -3   4  107.52    6.04
   0   3  -4  108.93    5.06
   0  -3  -4  106.58    5.76
   0   3  -4  106.04    6.02
   0   3   4  111.03    6.09
   0  -3  -4  104.67    5.59
   0  -3   4  107.05    5.70
   0   3  -5 2893.84   75.10
   0   3   5 3103.68   75.30
   0   3   5 2962.04   75.35
   0  -3   5 2852.55   75.36
   0  -3  -5 3062.61   75.58
   0   3  -5 2837.20   75.22
   0  -3   5 2908.06   75.76
   0  -3   5 2903.64   73.08
   0  -3  -5 3033.99   77.07
   0  -3  -5 3099.79   76.34
   0  -3   5 2748.78   75.93
   0  -3  -5 3102.10   73.26
   0   3  -5 2869.70   74.92
   0  -3  -5 2972.58   76.52
   0   3  -5 2775.35   75.77
   0   3   5 3014.01   76.10
   0  -3   5 2905.54   75.43
   0  -3  -5 3055.27   75.59
   0   3  -6    6.29    1.87
   0   3   6    3.04    1.72
   0  -3  -6    6.32    2.24
   0   3  -6    3.91    1.75
   0   3   6    9.26    2.01
   0  -3   6    3.77    1.81
   0  -3   6    0.82    1.28
   0  -3  -6    2.70    0.85
   0  -3   6    4.03    1.08
   0  -3   6    3.17    1.41
   0  -3  -6    5.34    1.89
   0  -3   6    4.65    1.75
   0   3  -6    8.95    2.14
   0  -3  -6    3.22    2.05
   0  -3  -6    2.96    1.64
   0  -3  -6    3.84    1.15
   0   3  -6    2.94    1.94
   0  -3  -6    3.49    1.38
   0   3   6    4.19    2.00
   0  -3   6    4.52    1.73
   0  -3  -6    5.53    1.81
   0   3  -7 1779.46   46.26
   0   3   7 1797.95   46.21
   0   3  -7 1763.46   46.39
   0   3   7 1761.10   46.32
   0  -3   7 1780.21   46.59
   0  -3  -7 1794.65   46.63
   0  -3   7 1689.29   45.30
   0  -3   7 1710.42   47.49
   0  -3  -7 1747.60   44.87
   0  -3   7 1799.64   47.64
   0  -3  -7 1917.81   49.41
   0  -3  -7 1738.79   47.05
   0  -3   7 1686.62   47.04
   0  -3  -7 1731.07   45.28
   0  -3  -7 1740.11   46.46
   0   3  -7 1718.39   47.07
   0  -3  -7 1911.90   49.03
   0   3   7 1748.58   46.90
   0   3  -7 1686.87   46.89
   0  -3  -7 1795.03   46.64
   0  -3   7 1748.76   46.53
   0   3   8   46.26    3.47
   0   3  -8   49.28    3.43
   0  -3   8   43.21    3.50
   0   3  -8   51.10    3.61
   0   3   8   51.19    3.68
   0  -3  -8   48.78    3.56
   0  -3  -8   49.10    3.02
   0  -3   8   49.13    3.33
   0  -3   8   46.68    4.13
   0  -3   8   45.91    4.16
   0  -3  -8   49.88    4.73
   0  -3   8   47.18    3.86
   0  -3  -8   45.98    3.76
   0   3  -8   55.40    4.34
   0  -3  -8   48.21    3.35
   0  -3  -8   50.35    4.58
   0  -3  -8   43.95    3.57
   0   3   8   51.90    3.84
   0   3  -8   44.97    3.71
   0  -3  -8   46.88    3.52
   0  -3   8   41.45    3.35
   0   3   9    3.09    1.21
   0   3  -9    1.43    0.92
   0   3  -9    0.93    1.01
   0  -3   9    2.36    1.22
   0   3   9    3.22    1.24
   0  -3  -9    2.17    1.19
   0  -3  -9    1.62    0.88
   0  -3   9    2.96    1.29
   0  -3   9    1.80    1.64
   0  -3   9    1.45    1.48
   0  -3   9    2.51    1.25
   0  -3  -9    2.82    1.33
   0   3  -9    6.42    1.95
   0  -3  -9    3.32    1.99
   0  -3  -9    2.76    1.15
   0  -3  -9    6.40    2.25
   0  -3  -9    0.49    1.22
   0   3  -9    1.37    1.13
   0   3  -9    2.68    0.71
   0   3   9    3.31    1.53
   0  -3   9    0.97    1.00
   0  -3  -9    2.89    1.19
   0   3  10   23.12    2.34
   0   3 -10   21.79    2.31
   0   3  10   24.55    2.46
   0  -3  10   23.45    2.49
   0  -3 -10   23.78    2.41
   0   3 -10   22.40    2.44
   0  -3 -10   27.25    2.50
   0  -3  10   25.42    3.16
   0  -3  10   25.05    2.80
   0   3 -10   20.59    2.28
   0  -3  10   28.81    3.54
   0  -3 -10   21.08    2.47
   0  -3  10   27.93    2.90
   0  -3 -10   24.23    2.68
   0  -3 -10   28.50    3.99
   0  -3 -10   20.02    2.55
   0   3 -10   24.25    3.23
   0  -3 -10   31.12    4.05
   0   3  10   26.68    2.68
   0   3 -10   21.92    2.56
   0   3 -10   23.39    1.80
   0  -3 -10   21.18    2.43
   0  -3  10   23.77    2.55
   0   3  11    1.94    1.14
   0   3 -11    0.73    0.83
   0  -3  11    1.20    1.16
   0  -3 -11   -0.01    0.97
   0   3  11    1.46    1.12
   0   3 -11    2.03    1.24
   0  -3  11    1.46    1.30
   0  -3  11    1.78    1.71
   0  -3 -11    3.43    1.27
   0  -3 -11    4.46    2.25
   0   3  11    2.17    1.80
   0  -3  11    3.29    2.15
   0   3 -11    0.59    0.96
   0  -3  11    1.85    1.32
   0  -3 -11    1.57    1.35
   0  -3 -11    3.31    1.55
   0   3 -11    0.65    1.47
   0  -3 -11   -0.53    1.51
   0  -3 -11    1.41    1.78
   0   3  11    2.58    1.43
   0   3 -11    1.34    0.84
   0   3 -11   -0.21    1.14
   0  -3 -11    0.94    1.14
   0  -3  11    1.18    0.95
   0   3  12    5.65    1.30
   0   3 -12    5.80    1.54
   0   3  12    6.15    1.39
   0   3 -12    3.22    1.19
   0  -3 -12    4.60    1.19
   0  -3  12    8.39    1.61
   0  -3  12    2.24    1.73
   0  -3  12    2.80    1.57
   0  -3 -12    3.57    2.36
   0   3 -12    4.22    1.39
   0  -3  12    5.34    2.19
   0  -3 -12    6.40    1.50
   0   3  12    3.03    2.16
   0  -3  12    4.41    1.33
   0  -3 -12    4.54    1.41
   0  -3 -12    3.34    1.41
   0  -3 -12    7.88    2.47
   0  -3 -12    6.07    1.84
   0   3 -12    5.40    2.26
   0   3 -12    6.35    1.26
   0   3  12    3.48    1.28
   0   3 -12    5.35    1.54
   0  -3  12    4.82    1.37
   0  -3 -12    5.38    1.37
   0   3  13   87.42    4.59
   0   3 -13   70.50    4.54
   0   3  13   84.79    4.60
   0  -3  13   83.80    4.84
   0  -3 -13   86.48    4.73
   0   3 -13   87.48    4.79
   0  -3  13   84.06    6.45
   0  -3 -13   80.87    5.10
   0  -3  13   91.04    5.95
   0  -3  13   83.94    6.46
   0  -3 -13   84.53    7.08
   0   3  13   87.26    6.99
   0   3 -13   90.53    5.51
   0  -3  13   90.21    5.23
   0  -3 -13   76.36    4.77
   0  -3 -13   88.92    6.03
   0  -3 -13   89.22    7.22
   0   3 -13   91.83    6.81
   0  -3 -13   75.28    5.55
   0   3  13   86.33    4.96
   0   3 -13   84.46    4.43
   0   3 -13   86.95    5.23
   0  -3  13   75.74    4.66
   0  -3 -13   77.06    4.57
   0   3 -14   84.79    4.63
   0   3  14   86.06    4.52
   0  -3  14   93.02    5.03
   0   3 -14   81.35    4.64
   0  -3 -14   80.29    4.67
   0   3  14   84.59    4.53
   0  -3  14   78.31    5.84
   0  -3  14   81.40    6.68
   0  -3 -14   87.42    5.58
   0   3  14   88.77    7.34
   0  -3  14   81.84    6.54
   0   3 -14   97.07    5.91
   0  -3 -14   82.05    7.34
   0  -3  14   89.12    5.13
   0  -3 -14   76.23    4.72
   0  -3 -14   92.52    7.65
   0  -3 -14   78.90    5.92
   0   3 -14   94.22    7.07
   0  -3 -14   86.10    6.24
   0   3  14   88.00    4.95
   0   3 -14   84.77    4.69
   0   3 -14   82.09    5.04
   0  -3 -14   81.27    4.70
   0  -3  14   82.59    4.78
   0   3  15  366.94   11.77
   0   3 -15  356.06   11.93
   0   3 -15  353.40   12.03
   0   3  15  366.78   11.88
   0  -3 -15  349.12   11.98
   0  -3  15  355.29   12.28
   0  -3  15  369.42   15.88
   0  -3 -15  360.66   13.56
   0  -3  15  346.32   14.52
   0   3  15  350.72   15.82
   0   3  15  345.53   16.04
   0  -3 -15  347.47   16.35
   0   3 -15  339.13   13.68
   0  -3  15  365.28   15.76
   0  -3 -15  343.38   12.19
   0  -3  15  336.03   12.43
   0  -3 -15  343.50   16.55
   0  -3 -15  363.76   14.90
   0   3 -15  362.36   15.90
   0  -3 -15  339.25   14.48
   0   3 -15  343.29   12.26
   0   3 -15  337.56   12.48
   0   3  15  361.90   12.31
   0  -3  15  348.60   12.22
   0  -3 -15  354.85   12.09
   0   3 -16    5.74    1.45
   0   3  16    6.19    1.25
   0  -3 -16    6.80    1.38
   0   3 -16    6.82    1.45
   0   3  16    6.91    1.32
   0  -3  16    6.51    1.51
   0  -3  16    5.68    2.15
   0  -3  16    3.25    2.10
   0   3  16    9.22    3.38
   0  -3 -16    5.28    3.01
   0   3 -16    6.44    1.91
   0   3  16    7.49    3.24
   0  -3  16    6.79    2.52
   0  -3 -16    5.43    1.69
   0  -3 -16    6.82    1.49
   0  -3  16    5.73    1.50
   0  -3 -16    7.51    2.45
   0  -3 -16    8.02    2.36
   0   3 -16   10.13    3.07
   0  -3 -16    8.04    3.47
   0   3 -16    6.72    1.67
   0   3 -16    8.24    1.68
   0   3  16    7.36    1.52
   0  -3 -16    4.62    1.29
   0  -3  16    5.54    1.40
   0   3  17   47.75    3.12
   0   3 -17   44.12    3.15
   0   3  17   48.58    3.21
   0  -3  17   44.82    3.35
   0  -3 -17   45.79    3.25
   0   3 -17   45.88    3.28
   0  -3  17   38.20    4.54
   0  -3 -17   48.38    4.43
   0  -3  17   41.49    5.42
   0   3  17   36.81    5.04
   0   3  17   46.34    5.87
   0  -3 -17   45.01    5.88
   0   3 -17   43.08    4.34
   0  -3  17   44.09    5.30
   0  -3 -17   45.77    3.33
   0  -3  17   44.61    3.45
   0  -3 -17   41.31    5.62
   0  -3 -17   49.96    5.09
   0  -3 -17   39.59    4.60
   0   3 -17   44.92    5.35
   0   3 -17   47.19    3.88
   0   3  17   46.79    3.36
   0   3 -17   47.28    3.60
   0  -3 -17   46.73    3.30
   0  -3  17   45.23    3.37
   0   3 -18    6.91    1.41
   0   3  18    9.25    1.44
   0  -3  18    9.73    1.56
   0   3  18    7.87    1.38
   0   3 -18    8.92    1.50
   0  -3 -18    9.22    1.57
   0  -3  18    7.11    3.08
   0   3  18    7.38    2.70
   0  -3 -18   14.36    3.69
   0  -3 -18    6.98    2.27
   0   3  18   12.77    3.62
   0   3 -18    7.59    2.12
   0  -3  18   10.87    3.14
   0  -3  18    7.77    1.53
   0  -3 -18    8.46    1.47
   0  -3 -18   15.95    3.42
   0  -3 -18    9.40    2.64
   0  -3 -18    8.31    3.35
   0   3 -18    7.83    2.68
   0   3 -18   10.58    1.85
   0   3  18    8.39    1.48
   0   3 -18   10.33    2.02
   0  -3 -18    9.93    1.56
   0  -3  18   10.18    1.57
   0   3 -19   -0.73    0.87
   0   3  19    0.82    0.71
   0  -3 -19    0.29    0.90
   0  -3  19   -0.09    0.65
   0   3 -19    0.75    0.77
   0   3  19    0.03    2.47
   0  -3  19    1.32    2.15
   0  -3 -19   -1.68    2.43
   0  -3 -19    1.97    1.68
   0   3 -19    1.03    1.61
   0   3  19    5.25    3.34
   0  -3  19   -1.53    2.17
   0  -3 -19    0.56    0.66
   0  -3  19   -0.06    0.70
   0  -3 -19    1.41    1.82
   0  -3 -19   -1.44    1.79
   0   3 -19   -1.97    2.39
   0  -3 -19   -2.39    2.29
   0   3 -19   -0.25    1.01
   0   3 -19    1.46    1.09
   0   3  19    0.16    0.77
   0  -3  19    0.08    0.70
   0  -3 -19   -0.26    0.72
   0  -3  20   21.20    4.17
   0   3  20   24.73    4.91
   0  -3 -20   25.67    4.31
   0  -3 -20   23.22    3.91
   0   3 -20   19.65    4.17
   0  -3 -20   27.19    5.16
   0   3  20   26.92    4.82
   0  -3 -20   24.58    4.63
   0  -3 -20   21.08    3.39
   0  -3  20   28.54    4.81
   0   3 -20   20.10    3.35
   0   3 -20   27.45    3.30
   0   3 -20   25.24    2.31
   0  -3  20   22.36    2.20
   0  -3 -20   24.38    2.18
   0  -3 -21  102.31    9.59
   0  -3  21  117.98    9.60
   0   3 -21  110.62    7.74
   0   3  21  112.32    9.76
   0   3 -21  105.13    6.95
   0  -3  21  107.34    9.21
   0   3  21  105.47    9.40
   0  -3 -21  116.68    7.98
   0  -3 -21  110.79    8.69
   0   3 -21  119.70    9.74
   0  -3 -21  124.20   10.56
   0  -3 -21  117.85    9.00
   0  -3 -22    7.50    3.39
   0  -3  22   11.93    3.90
   0   3 -22    6.22    2.63
   0  -3 -22    7.50    2.37
   0   3  22    6.84    3.21
   0   3 -22   10.55    2.49
   0   3  22    5.71    3.22
   0  -3  22   11.20    3.82
   0   3 -22   10.81    4.08
   0  -3 -22   12.05    4.17
   0  -3 -22   11.35    3.47
   0  -3 -22    9.30    3.27
   0   3  23   35.12    5.95
   0  -3 -23   42.60    6.31
   0   3 -23   44.15    5.11
   0  -3  23   42.30    6.09
   0   3  23   36.72    6.07
   0  -3  23   40.79    5.88
   0  -3 -23   45.26    5.14
   0  -3 -23   34.38    5.10
   0  -3 -23   41.32    5.42
   0   3 -23   44.35    6.36
   0  -3 -23   40.40    6.56
   0  -3 -24    1.98    2.85
   0  -3  24    3.78    3.90
   0   3 -24    3.50    2.37
   0  -3 -24    3.53    2.42
   0   3  24   10.32    4.52
   0  -3  24   -0.43    2.41
   0   3  24    2.59    3.39
   0  -3 -24    2.21    2.69
   0  -3 -24    5.98    3.88
   0   3 -24    3.20    3.37
   0  -3 -24    0.32    2.23
   0  -3  25   71.73    8.14
   0   3 -25   64.01    6.46
   0  -3 -25   71.55    8.57
   0   3  25   55.49    7.71
   0  -3  25   72.78    8.41
   0   3  25   70.75    8.40
   0  -3 -25   69.43    6.82
   0   3 -25   73.26    8.24
   0  -3 -25   76.13    7.78
   0  -3 -25   75.45    9.04
   0  -3 -25   76.17    7.95
   0  -3 -26    5.80    3.17
   0  -3 -26    5.29    2.80
   0  -3  26    2.32    3.63
   0   3  26    0.92    3.34
   0  -3  26    3.24    3.27
   0   3  26   10.29    4.54
   0  -3 -26    4.62    3.02
   0  -3 -26    9.27    3.39
   0   3 -26    3.07    3.42
   0  -3 -26    3.40    2.90
   0  -3 -27  122.92   11.65
   0  -3  27  129.64   11.61
   0   3  27  131.49   12.11
   0  -3  27  136.66   11.70
   0  -3 -27  118.06    9.43
   0   3  27  125.85   11.70
   0  -3 -27  129.89   10.76
   0  -3 -27  118.20   10.42
   0  -3 -27  131.00   12.30
   0   3 -27  133.81   11.82
   0   3  28    1.22    2.98
   0  -3  28    7.27    4.40
   0  -3 -28   -2.39    1.79
   0  -3 -28    7.32    4.22
   0  -3 -28   -1.16    3.16
   0   3  28   11.06    4.78
   0  -3  28    1.71    3.17
   0  -3 -28   -2.02    3.30
   0  -3 -28    4.22    3.31
   0   3 -28    0.83    2.72
   0  -3 -28   -2.31    3.13
   0  -3 -29    4.31    2.96
   0   3  29   -0.63    3.64
   0  -3  29    2.51    2.91
   0  -3 -29   -2.29    3.13
   0  -3 -29   -1.68    2.42
   0  -3  29    0.69    2.90
   0   3  29    0.12    3.58
   0   3 -29    3.57    3.42
   0  -3 -29    0.07    3.44
   0  -3 -29    0.67    2.33
   0  -3 -29    0.27    2.72
   0   3  30   13.25    5.33
   0  -3 -30   12.69    5.07
   0  -3  30   14.63    4.61
   0  -3 -30   15.68    5.03
   0  -3 -30   19.29    5.04
   0   3  30   13.44    4.73
   0  -3  30   20.00    5.36
   0  -3 -30   22.85    5.83
   0   3 -30   13.93    4.82
   0  -3 -30    9.22    3.90
   0  -3 -30   13.86    4.25
   0  -3 -31   32.41    6.53
   0  -3 -31   54.01    7.72
   0  -3  31   31.78    6.60
   0   3  31   36.36    7.05
   0  -3 -31   44.89    7.24
   0  -3  31   40.50    7.38
   0   3  31   27.20    6.28
   0  -3 -31   34.80    5.91
   0  -3 -31   38.96    7.50
   0  -3 -31   41.65    6.85
   0   3 -31   44.62    7.53
   0  -3  32   -0.77    3.23
   0   3  32    2.31    3.93
   0  -3 -32    7.78    4.54
   0  -3 -32    2.98    2.31
   0  -3  32   -3.16    3.26
   0   3  32    0.32    3.78
   0  -3 -32    1.74    4.11
   0   3 -32    3.64    3.37
   0  -3 -32   -2.49    4.09
   0  -3 -32    3.46    3.38
   0  -3 -32   -1.32    3.07
   0  -3  33    5.05    3.62
   0  -3 -33    7.30    4.17
   0   3  33    9.27    5.14
   0  -3 -33    9.63    4.43
   0  -3  33    9.55    4.34
   0   3  33   10.67    4.44
   0   3 -33   10.77    5.10
   0  -3 -33    5.94    4.54
   0   3 -33   13.65    5.07
   0  -3 -33    1.84    2.86
   0  -3 -33   11.90    4.45
   0  -3 -33    4.61    3.72
   0  -3 -34    1.89    3.10
   0   3  34   11.74    5.17
   0  -3  34    5.64    4.22
   0  -3 -34    1.41    2.78
   0   3  34    9.36    5.47
   0  -3  34    7.02    3.87
   0  -3 -34   -2.46    3.38
   0  -3 -34    8.37    4.15
   0  -3 -34    0.67    2.94
   0   3 -34    7.47    4.38
   0   3 -34    1.66    3.35
   0  -3 -34   -3.00    3.05
   0  -3  35   23.29    6.96
   0  -3 -35   34.05    6.68
   0   3  35   22.85    6.63
   0  -3 -35   22.79    5.49
   0  -3  35   26.09    6.96
   0   3  35   25.69    6.90
   0   3 -35   34.90    7.70
   0  -3 -35   22.53    6.25
   0  -3 -35   23.60    5.75
   0   3 -35   32.18    7.19
   0   3 -35   22.64    5.68
   0  -3 -35   45.46    9.00
   0  -3 -35   23.81    6.12
   0  -3  36    5.92    5.32
   0   3  36    6.32    5.45
   0  -3 -36    1.71    3.23
   0  -3  36    6.23    4.51
   0   3 -36    2.91    3.53
   0   3 -36    6.41    4.26
   0  -3 -36    6.49    5.07
   0   3 -36    2.99    3.96
   0  -3 -36    4.58    4.08
   0  -3 -36    5.16    3.80
   0  -3 -36    5.28    5.19
   0  -3  37   15.65    5.78
   0   3  37    5.67    5.15
   0  -3 -37    6.69    4.24
   0  -3  37    6.48    4.58
   0  -3 -37   16.11    5.33
   0   3 -37    4.24    4.66
   0  -3 -37   17.30    4.97
   0   3 -37   18.86    5.71
   0   3 -37    8.03    3.94
   0  -3 -37   12.94    5.73
   0  -3 -37   21.28    7.07
   0  -3 -38   -1.75    3.38
   0  -3 -38    1.81    3.21
   0   3 -38    0.68    3.01
   0   3 -38    5.81    4.03
   0   3 -38    3.32    3.92
   0  -3 -38   -1.55    3.66
   0  -3  38    6.76    5.26
   0  -3  38    4.10    4.58
   0   3  38    1.48    3.97
   0   3 -39   10.00    5.16
   0   3 -39    9.66    5.11
   0   3 -39   11.51    4.88
   0  -3 -39    9.00    4.97
   0  -3 -39    7.91    5.09
   0  -3 -39    9.48    5.49
   0  -3  39    1.56    3.63
   0  -3  39    4.91    4.39
   0   3  39   15.60    6.44
   0  -3 -40   -6.66    4.06
   0  -3 -40   -1.85    3.55
   0   3 -40    4.70    4.71
   0   3 -40   -6.65    4.44
   0  -3 -40    7.21    4.53
   0  -3  40    4.14    4.27
   0  -3  40    1.68    3.90
   0   3  40    0.09    3.50
   0  -3 -41    6.93    5.01
   0  -3 -41    9.30    5.18
   0   3 -41    1.99    3.81
   0  -3 -41   -4.57    4.92
   0   3 -41   11.87    5.49
   0  -3  41    4.73    4.30
   0  -3  41   -0.16    4.05
   0   3  41    4.81    4.83
   0   3 -41    1.33    3.48
   0  -3 -42   -4.75    4.90
   0   3 -42   -1.79    3.79
   0   3 -42   -5.39    5.27
   0  -3 -43    1.58    3.38
   0   3 -43    0.87    3.55
   0   4   0  125.18    6.64
   0  -4   0  134.48    6.96
   0  -4   0  120.81    7.21
   0  -4   0  113.89    6.55
   0  -4   0  127.52    6.45
   0   4   0  120.16    7.03
   0   4   0  127.92    6.66
   0  -4  -1   82.22    5.36
   0   4  -1   86.53    5.42
   0  -4   1   78.43    5.23
   0   4   1   80.78    5.21
   0  -4   1   76.25    5.59
   0  -4  -1   74.48    5.59
   0  -4  -1   90.14    5.61
   0  -4   1   80.20    5.36
   0  -4  -1   81.80    4.71
   0   4  -1   85.99    3.35
   0  -4  -1   74.04    5.01
   0   4   1   73.66    5.45
   0   4  -1   73.08    5.42
   0   4   1   87.51    5.34
   0   4  -1   79.64    5.14
   0  -4   2  113.09    6.48
   0  -4  -2  121.98    6.69
   0   4   2  120.12    6.58
   0   4  -2  106.63    6.26
   0  -4  -2  125.66    7.30
   0  -4   2  116.38    7.00
   0  -4   2  106.93    6.40
   0  -4  -2  122.50    6.75
   0  -4  -2  125.69    6.71
   0   4  -2  115.59    4.68
   0  -4  -2  122.29    6.01
   0   4   2  114.45    6.84
   0   4  -2  112.74    6.89
   0   4  -2  117.38    6.34
   0   4   2  122.32    6.40
   0  -4  -3   61.25    4.64
   0   4   3   56.49    4.41
   0  -4   3   53.60    4.30
   0   4  -3   58.13    4.48
   0  -4   3   57.73    4.60
   0  -4  -3   63.31    4.74
   0  -4  -3   55.19    4.82
   0  -4   3   53.80    4.82
   0  -4  -3   59.36    4.70
   0  -4  -3   58.26    4.20
   0   4  -3   57.23    3.33
   0   4  -3   58.58    4.85
   0   4   3   60.21    4.96
   0   4  -3   58.66    4.39
   0   4   3   61.46    4.48
   0   4  -4  678.58   21.39
   0  -4   4  646.31   21.43
   0   4   4  706.70   21.57
   0  -4  -4  703.94   21.80
   0  -4   4  648.50   21.50
   0  -4  -4  663.64   21.53
   0  -4  -4  698.10   22.24
   0  -4  -4  729.89   22.71
   0  -4   4  651.72   22.05
   0  -4  -4  669.03   21.35
   0   4  -4  680.53   19.70
   0   4   4  664.14   22.05
   0   4  -4  656.66   21.98
   0   4   4  723.99   21.45
   0   4  -4  689.95   21.20
   0   4   5    1.50    1.37
   0   4  -5    0.79    1.42
   0  -4   5    3.20    1.49
   0  -4   5    2.26    0.65
   0  -4  -5    4.22    2.01
   0  -4   5    2.99    1.91
   0   4  -5    4.14    1.75
   0  -4  -5    4.39    1.91
   0  -4   5    2.48    1.72
   0   4   5    4.29    1.63
   0  -4  -5    0.98    0.53
   0  -4  -5    3.32    1.85
   0   4  -5    3.11    1.41
   0  -4  -5    1.40    1.58
   0   4   5    2.21    1.82
   0   4  -5    1.77    1.69
   0  -4  -5    3.98    1.88
   0  -4   5    1.60    1.18
   0   4  -6   42.74    3.71
   0   4   6   42.08    3.67
   0  -4   6   37.33    3.65
   0  -4  -6   37.63    3.65
   0   4  -6   38.42    3.64
   0   4   6   35.80    3.52
   0  -4   6   41.62    3.77
   0  -4   6   39.58    2.30
   0  -4  -6   34.72    3.90
   0  -4   6   39.15    4.04
   0   4  -6   42.70    3.42
   0  -4  -6   40.70    4.13
   0  -4  -6   40.94    2.36
   0  -4  -6   40.06    4.26
   0   4   6   43.88    4.14
   0   4  -6   36.76    3.92
   0  -4  -6   42.06    3.85
   0  -4   6   39.45    3.76
   0   4  -7   46.56    3.96
   0   4   7   50.62    4.06
   0   4  -7   55.07    4.31
   0   4   7   58.06    4.38
   0  -4  -7   52.70    4.26
   0  -4   7   51.71    4.29
   0  -4   7   50.58    2.97
   0  -4   7   46.83    4.17
   0  -4  -7   50.60    4.85
   0  -4   7   49.95    4.60
   0  -4  -7   51.05    4.60
   0  -4  -7   46.09    4.46
   0   4  -7   55.84    4.11
   0  -4  -7   49.50    3.01
   0   4  -7   49.31    4.38
   0   4   7   54.56    4.67
   0  -4  -7   51.66    4.32
   0  -4   7   48.15    4.14
   0   4  -8  507.46   17.05
   0   4   8  522.45   17.09
   0  -4   8  489.11   17.47
   0  -4  -8  548.49   17.68
   0   4  -8  517.77   17.36
   0   4   8  514.61   17.24
   0  -4   8  535.78   18.31
   0  -4   8  479.21   15.39
   0  -4   8  521.01   18.22
   0  -4  -8  567.53   19.90
   0  -4   8  520.43   18.23
   0  -4  -8  526.55   18.21
   0   4  -8  524.77   17.56
   0  -4  -8  537.06   19.10
   0  -4  -8  526.84   15.55
   0   4  -8  475.00   17.81
   0   4   8  535.75   18.17
   0  -4   8  507.60   17.57
   0  -4  -8  530.54   17.62
   0   4  -9   31.61    3.21
   0   4   9   38.83    3.55
   0   4  -9   34.43    3.39
   0   4   9   37.52    3.48
   0  -4  -9   30.34    3.31
   0  -4   9   35.84    3.49
   0  -4   9   35.30    4.10
   0  -4  -9   32.56    2.63
   0  -4   9   30.77    2.78
   0  -4   9   31.05    3.71
   0  -4   9   36.29    3.98
   0  -4  -9   34.44    3.88
   0   4  -9   35.91    3.82
   0  -4  -9   40.55    4.44
   0  -4  -9   39.23    3.04
   0  -4  -9   31.81    3.45
   0  -4  -9   33.66    4.42
   0   4  -9   34.46    3.74
   0   4   9   36.60    3.71
   0  -4  -9   35.52    3.52
   0  -4   9   35.82    3.59
   0   4  10  273.42   10.69
   0   4 -10  267.32   10.74
   0  -4 -10  285.86   11.23
   0  -4  10  261.88   10.99
   0   4 -10  263.77   10.87
   0   4  10  286.79   10.98
   0  -4  10  275.98   12.26
   0  -4 -10  273.24    9.70
   0  -4  10  262.05   10.21
   0  -4 -10  292.98   13.55
   0  -4  10  274.25   12.13
   0  -4 -10  261.08   11.39
   0  -4  10  261.16   11.50
   0  -4 -10  263.36   10.15
   0   4 -10  279.92   11.97
   0  -4 -10  259.29   11.09
   0  -4 -10  295.87   13.33
   0   4  10  281.08   11.52
   0   4 -10  272.10   11.64
   0  -4  10  264.25   11.08
   0  -4 -10  276.98   11.15
   0   4  11   44.27    3.72
   0   4 -11   43.86    3.64
   0  -4  11   39.49    3.62
   0   4 -11   42.98    3.78
   0   4  11   44.75    3.75
   0  -4 -11   42.94    3.78
   0  -4  11   39.63    3.52
   0  -4 -11   40.88    3.22
   0  -4  11   32.52    4.08
   0  -4 -11   45.35    5.39
   0  -4  11   42.58    4.47
   0  -4  11   40.26    3.95
   0  -4 -11   38.57    3.84
   0  -4 -11   45.47    3.69
   0   4 -11   42.36    4.48
   0  -4 -11   41.48    4.81
   0  -4 -11   39.03    3.84
   0   4 -11   43.51    4.11
   0   4  11   43.55    4.00
   0  -4  11   45.87    3.91
   0  -4 -11   47.03    3.98
   0   4 -12  160.20    7.88
   0   4  12  180.69    7.99
   0  -4  12  179.86    8.46
   0   4 -12  174.87    8.24
   0   4  12  174.19    8.02
   0  -4 -12  175.57    8.32
   0  -4  12  163.87    8.04
   0  -4  12  180.73    9.89
   0  -4 -12  177.47    7.56
   0  -4 -12  172.24   10.63
   0  -4  12  182.99    9.82
   0  -4  12  162.11    8.53
   0  -4 -12  171.29    8.60
   0   4 -12  172.09    9.55
   0  -4 -12  182.70   10.67
   0  -4 -12  176.05    8.87
   0  -4 -12  165.35    8.14
   0   4  12  167.41    8.41
   0   4 -12  175.17    8.77
   0  -4 -12  173.71    8.29
   0  -4  12  177.16    8.41
   0   4  13   19.46    2.44
   0   4 -13   20.36    2.62
   0  -4 -13   17.67    2.54
   0  -4  13   15.24    2.34
   0   4  13   17.98    2.49
   0   4 -13   17.26    2.60
   0  -4  13   19.83    3.55
   0  -4 -13   17.74    2.43
   0  -4  13   22.05    2.90
   0  -4  13   21.43    3.64
   0  -4  13   18.88    2.77
   0  -4 -13   19.73    2.88
   0  -4 -13   17.92    2.71
   0   4 -13   19.78    3.45
   0  -4 -13   16.20    3.70
   0  -4 -13   21.48    4.11
   0   4  13   18.76    2.72
   0   4 -13   17.84    1.69
   0  -4 -13   23.57    3.23
   0   4 -13   19.50    2.84
   0  -4  13   19.76    2.77
   0  -4 -13   17.42    2.50
   0   4  14  261.15   10.35
   0   4 -14  276.85   10.66
   0   4  14  270.11   10.59
   0  -4 -14  277.63   10.91
   0   4 -14  262.86   10.64
   0  -4  14  280.62   11.07
   0  -4  14  256.51   12.85
   0  -4 -14  255.68   10.44
   0  -4  14  261.65   11.46
   0  -4 -14  262.65   14.06
   0  -4  14  249.32   12.76
   0  -4  14  256.72   11.18
   0  -4 -14  258.54   11.06
   0  -4 -14  251.15   11.81
   0  -4 -14  255.80   11.39
   0  -4 -14  262.67   13.94
   0   4 -14  275.81   13.17
   0   4  14  266.74   11.09
   0   4 -14  247.74    8.87
   0   4 -14  261.87   11.28
   0  -4  14  258.61   10.82
   0  -4 -14  260.32   10.72
   0   4  15    0.62    0.96
   0   4 -15    2.14    1.15
   0   4 -15    2.58    1.39
   0  -4 -15   -0.01    1.04
   0   4  15    3.39    1.45
   0  -4  15    1.83    1.30
   0  -4 -15    2.47    1.19
   0  -4  15    2.71    1.87
   0  -4  15    2.01    1.57
   0   4 -15   -0.19    1.46
   0  -4  15    3.95    2.39
   0  -4  15    2.48    1.39
   0  -4 -15   -0.36    1.28
   0  -4 -15   -0.05    1.45
   0  -4 -15    4.97    3.02
   0   4 -15    0.98    1.74
   0  -4 -15    0.67    1.38
   0  -4 -15    3.17    2.45
   0   4 -15    0.97    1.20
   0   4 -15    2.35    0.96
   0   4  15    2.64    1.22
   0  -4 -15    3.25    1.55
   0  -4  15    2.01    1.31
   0   4 -16    1.28    1.01
   0   4  16    1.47    1.14
   0   4 -16    2.65    1.32
   0  -4 -16    0.27    0.92
   0   4  16    1.57    0.86
   0  -4  16    1.45    0.92
   0  -4  16    1.51    1.61
   0  -4  16   -0.60    1.80
   0  -4 -16   -0.26    1.01
   0  -4  16   -2.05    2.34
   0   4 -16    0.90    1.08
   0  -4  16    3.48    1.70
   0  -4 -16    1.71    1.35
   0  -4 -16    3.34    2.82
   0  -4 -16    4.25    2.09
   0   4 -16    1.97    2.06
   0  -4 -16    1.20    1.60
   0  -4 -16    1.03    2.01
   0   4  16    1.41    1.04
   0   4 -16    1.46    1.38
   0   4 -16    2.48    1.06
   0  -4 -16    4.09    1.60
   0  -4  16    1.58    1.21
   0   4  17   28.20    2.84
   0   4 -17   28.18    2.97
   0  -4 -17   26.86    2.96
   0  -4  17   32.85    3.31
   0   4 -17   28.08    2.96
   0   4  17   32.76    3.09
   0  -4  17   39.28    5.20
   0  -4 -17   29.07    3.42
   0   4  17   30.73    5.07
   0  -4  17   30.85    4.71
   0   4 -17   28.70    3.51
   0  -4 -17   24.87    3.00
   0  -4  17   31.33    3.45
   0   4 -17   31.01    4.63
   0  -4 -17   28.77    5.09
   0  -4 -17   33.66    4.22
   0  -4 -17   35.88    5.36
   0  -4 -17   32.94    4.12
   0   4 -17   27.96    2.71
   0   4  17   34.98    3.46
   0   4 -17   32.54    3.49
   0  -4 -17   31.27    3.21
   0  -4  17   33.71    3.36
   0   4 -18  268.55   10.51
   0   4  18  261.13   10.15
   0   4 -18  263.13   10.62
   0  -4 -18  265.56   10.63
   0   4  18  263.51   10.40
   0  -4  18  263.06   10.74
   0  -4  18  265.60   14.32
   0  -4 -18  268.14   11.84
   0  -4  18  271.87   14.31
   0   4 -18  270.88   12.26
   0  -4 -18  248.00   14.85
   0   4  18  258.73   14.78
   0  -4  18  253.07   11.03
   0  -4 -18  256.44   10.77
   0   4 -18  254.33   14.03
   0  -4 -18  287.44   15.63
   0  -4 -18  268.68   13.02
   0  -4 -18  256.18   12.97
   0   4  18  268.46   10.89
   0   4 -18  268.01   11.25
   0   4 -18  247.40   10.07
   0  -4  18  262.25   10.81
   0  -4 -18  259.60   10.55
   0   4  19   39.90    3.33
   0   4 -19   40.60    3.53
   0   4  19   44.70    3.56
   0   4 -19   38.30    3.47
   0  -4 -19   39.80    3.60
   0  -4  19   40.49    3.61
   0  -4 -19   43.08    4.39
   0  -4  19   43.91    5.88
   0   4 -19   43.22    4.47
   0  -4  19   43.55    5.70
   0   4  19   43.83    6.48
   0  -4  19   35.99    3.68
   0  -4 -19   45.14    3.88
   0   4 -19   41.68    5.66
   0  -4 -19   35.25    5.69
   0  -4 -19   35.99    4.85
   0  -4 -19   39.90    5.12
   0  -4 -19   42.98    6.60
   0   4 -19   29.51    3.50
   0   4  19   43.14    3.70
   0   4 -19   42.70    3.69
   0  -4  19   40.45    3.68
   0  -4 -19   36.56    3.42
   0  -4 -20  280.86   14.43
   0  -4 -20  277.35   14.10
   0  -4 -20  287.46   16.60
   0   4 -20  277.41   15.40
   0   4  20  296.17   16.59
   0  -4  20  286.76   15.59
   0   4 -20  274.34   12.98
   0  -4 -20  272.33   16.33
   0  -4 -20  300.20   13.13
   0  -4  20  299.21   15.79
   0   4 -20  284.90   11.14
   0   4  21   10.20    4.73
   0  -4 -21   11.10    2.80
   0  -4  21    6.58    3.08
   0   4 -21    9.29    2.47
   0  -4  21   13.59    4.14
   0  -4 -21   19.99    5.10
   0   4 -21   12.26    3.77
   0  -4 -21   13.44    4.29
   0  -4 -21   14.13    3.68
   0  -4 -21   10.32    3.25
   0  -4  22   74.58    8.04
   0   4  22   68.39    8.38
   0   4 -22   85.95    6.87
   0  -4  22   74.67    8.09
   0  -4 -22   79.69    6.44
   0   4 -22   87.61    8.61
   0  -4 -22   79.11    7.38
   0  -4 -22   66.83    8.13
   0  -4 -22   72.70    8.53
   0  -4 -22   86.04    7.80
   0   4  23   59.83    7.94
   0  -4 -23   68.49    8.35
   0   4 -23   64.62    6.10
   0  -4  23   64.28    7.54
   0  -4 -23   61.29    5.97
   0  -4  23   63.29    7.60
   0  -4 -23   65.75    8.34
   0  -4 -23   51.35    6.44
   0  -4 -23   60.68    6.73
   0   4 -23   63.36    7.65
   0  -4 -24   81.50    9.24
   0   4  24   93.20    9.81
   0  -4  24   76.38    8.57
   0  -4 -24   91.53    7.39
   0  -4  24   86.79    8.83
   0   4 -24   88.42    9.22
   0  -4 -24   92.97   10.01
   0  -4 -24   93.94    8.48
   0  -4 -24   78.11    7.95
   0  -4  25   59.25    7.59
   0   4  25   42.28    7.13
   0  -4 -25   56.89    5.92
   0  -4  25   67.64    8.17
   0   4 -25   48.35    7.12
   0  -4 -25   57.75    8.32
   0  -4 -25   57.86    8.33
   0  -4 -25   48.38    6.46
   0  -4 -25   60.85    7.05
   0   4  26   16.49    4.81
   0  -4 -26   14.38    3.45
   0  -4  26   21.49    5.28
   0  -4  26   10.71    4.05
   0  -4 -26   34.04    5.54
   0  -4 -26   23.37    5.85
   0   4 -26   22.24    5.31
   0  -4 -26   23.92    5.59
   0  -4 -26   21.30    4.54
   0   4  27   58.47    8.38
   0  -4  27   60.98    7.92
   0  -4  27   63.54    8.33
   0  -4 -27   66.95    8.96
   0  -4 -27   71.84    8.07
   0   4 -27   69.86    8.86
   0  -4 -27   72.57    9.45
   0  -4 -27   62.61    7.41
   0   4  28   12.44    4.88
   0  -4  28   13.25    4.73
   0  -4  28    0.37    3.07
   0  -4 -28   12.07    5.31
   0  -4 -28   11.02    4.09
   0   4 -28    2.87    3.57
   0  -4 -28    5.92    3.38
   0  -4 -28    9.21    4.14
   0   4  29   53.44    8.56
   0  -4  29   71.87    9.00
   0  -4  29   69.79    8.96
   0  -4 -29   69.00    8.28
   0  -4 -29   79.20    9.88
   0  -4 -29   77.10    9.96
   0  -4 -29   81.91    8.89
   0   4 -29   83.49    9.69
   0   4  30   11.88    5.36
   0  -4  30    5.39    4.26
   0  -4 -30    0.46    2.78
   0  -4  30    1.42    3.32
   0  -4 -30    1.27    2.46
   0   4 -30    6.98    4.27
   0  -4 -30   -0.73    3.12
   0  -4 -30    8.40    4.50
   0  -4 -30    4.89    3.90
   0  -4  31   35.75    6.92
   0   4  31   21.84    5.52
   0  -4 -31   32.49    6.62
   0  -4  31   27.73    6.35
   0   4 -31   30.17    6.53
   0  -4 -31   32.96    6.22
   0  -4 -31   23.49    6.42
   0  -4 -31   23.56    5.43
   0  -4 -31   18.47    6.07
   0  -4 -32   29.24    5.94
   0   4  32   35.01    7.37
   0  -4  32   34.04    7.11
   0  -4 -32   34.64    6.77
   0  -4  32   34.34    7.25
   0  -4 -32   42.49    6.87
   0  -4 -32   33.38    7.46
   0  -4 -32   32.59    6.28
   0  -4 -32   36.51    7.39
   0   4 -32   27.84    6.40
   0   4  33   28.91    7.03
   0  -4 -33   20.64    5.29
   0  -4  33   27.53    6.45
   0  -4 -33   30.11    6.56
   0  -4  33   28.80    6.74
   0  -4 -33   29.32    7.12
   0  -4 -33   27.90    5.83
   0  -4 -33   33.18    6.46
   0   4 -33   29.02    6.38
   0  -4 -33   32.07    7.30
   0  -4 -34   -1.64    3.03
   0  -4  34    6.82    4.59
   0   4  34    3.86    3.61
   0  -4 -34    7.14    4.11
   0  -4  34   13.94    6.02
   0  -4 -34   -4.17    3.30
   0   4 -34   -3.88    3.02
   0  -4 -34    3.93    3.86
   0  -4 -34    4.34    4.59
   0  -4 -34   14.73    5.12
   0  -4  35    1.28    3.48
   0   4  35    6.47    4.82
   0  -4 -35    4.93    3.46
   0  -4 -35   -2.71    3.58
   0  -4  35    2.43    3.74
   0  -4 -35    9.98    5.45
   0  -4 -35    1.68    3.33
   0   4 -35    6.41    4.54
   0  -4 -35    3.94    2.85
   0  -4 -36    2.15    3.25
   0  -4  36   11.75    5.46
   0   4  36    6.06    4.08
   0  -4 -36    3.03    3.46
   0  -4  36   15.80    5.76
   0   4 -36   15.41    6.11
   0   4 -36   12.55    5.79
   0  -4 -36   10.38    4.39
   0  -4 -36   17.45    5.62
   0  -4 -36   16.30    6.11
   0   4  37   -1.45    4.40
   0  -4  37   -5.47    4.87
   0  -4 -37    2.28    3.06
   0  -4  37   -1.90    3.74
   0  -4 -37   -6.23    4.88
   0   4 -37   -1.16    3.37
   0  -4 -37   -2.39    3.48
   0  -4 -37    6.34    3.76
   0   4 -37   -3.58    4.08
   0   4  38   17.61    6.72
   0  -4  38   12.74    5.92
   0  -4 -38   18.59    5.69
   0  -4  38    7.64    5.34
   0   4 -38    9.39    4.73
   0  -4 -38   15.99    6.20
   0   4 -38   33.47    8.67
   0  -4 -38   23.49    7.37
   0  -4 -38   15.35    5.39
   0  -4  39    4.91    5.56
   0   4  39   -0.62    3.63
   0  -4 -39    0.37    2.83
   0  -4  39    4.07    4.68
   0   4 -39    2.48    3.78
   0  -4 -39    5.81    4.71
   0   4 -39    6.76    4.63
   0  -4 -39    0.48    3.42
   0  -4 -39    8.23    5.62
   0   4 -40   21.44    6.69
   0  -4 -40    8.76    5.42
   0  -4 -40   17.38    6.70
   0  -4 -40   11.63    4.61
   0   4 -40   10.40    5.60
   0  -4  40   13.86    6.40
   0   4  40    3.85    5.29
   0  -4  40    5.48    4.81
   0  -4 -41   13.44    6.25
   0  -4 -41    3.01    3.16
   0   4 -41    8.14    5.66
   0  -4 -41   10.75    5.45
   0  -4  41   10.46    5.11
   0  -4 -42   -7.07    4.79
   0  -4 -42   -4.98    5.05
   0  -4 -43    2.46    3.45
   0  -4 -43    5.01    4.22
   0  -5   0    0.90    1.68
   0  -5   0    0.15    1.56
   0  -5   0    1.97    1.50
   0   5   0    2.66    1.74
   0  -5   0    0.62    1.31
   0   5   0    0.31    1.65
   0   5   0    0.43    1.63
   0  -5  -1   15.81    2.72
   0  -5   1   14.17    2.62
   0  -5   1   17.81    3.23
   0  -5  -1   17.97    3.21
   0   5  -1   12.58    2.47
   0  -5  -1   13.39    2.43
   0  -5   1   18.81    2.91
   0   5   1   19.67    3.00
   0  -5  -1   21.26    2.95
   0   5  -1   18.93    1.50
   0   5   1   20.81    3.21
   0   5  -1   15.71    3.06
   0   5   1   13.25    2.35
   0   5  -1   15.77    2.57
   0  -5   2   -0.62    1.49
   0  -5  -2   -0.03    1.60
   0  -5  -2   -0.20    1.72
   0  -5   2   -0.55    1.83
   0  -5  -2   -0.40    1.46
   0  -5   2   -0.28    1.51
   0   5   2   -0.34    1.44
   0   5  -2    1.16    1.38
   0   5  -2    0.73    0.70
   0  -5  -2    0.80    1.52
   0  -5  -2    2.99    1.68
   0   5   2    1.72    2.19
   0   5  -2    1.32    1.82
   0   5  -2   -0.33    1.44
   0   5   2    0.07    1.37
   0  -5   3   65.67    5.38
   0  -5  -3   72.17    5.55
   0  -5  -3   78.48    6.16
   0  -5   3   73.71    6.17
   0   5   3   67.85    5.33
   0  -5   3   71.59    5.52
   0   5  -3   68.30    5.28
   0  -5  -3   73.18    5.55
   0  -5  -3   75.74    5.16
   0   5  -3   69.55    3.76
   0  -5  -3   76.02    5.76
   0   5  -3   73.45    5.93
   0   5   3   68.26    5.75
   0   5  -3   51.17    5.25
   0   5   3   60.88    5.31
   0  -5   4  150.15    8.26
   0  -5  -4  143.36    8.22
   0  -5   4  146.20    8.84
   0  -5  -4  149.06    8.84
   0  -5   4  142.24    8.06
   0   5  -4  148.83    8.15
   0  -5  -4  152.40    8.33
   0   5   4  145.30    8.02
   0   5  -4  152.35    6.44
   0  -5  -4  139.91    7.67
   0  -5  -4  146.95    8.45
   0   5   4  152.99    8.71
   0   5  -4  131.62    8.34
   0   5   4  151.60    7.91
   0   5  -4  133.51    7.61
   0  -5  -5   30.93    3.68
   0  -5   5   20.41    3.02
   0  -5   5   25.51    3.89
   0  -5  -5   24.02    3.62
   0   5   5   20.80    2.94
   0  -5  -5   25.96    3.46
   0  -5   5   25.36    3.29
   0   5  -5   24.81    3.34
   0   5  -5   22.03    2.33
   0  -5  -5   27.29    3.39
   0  -5  -5   23.69    3.70
   0   5   5   28.88    3.83
   0   5  -5   26.22    3.65
   0   5   5   28.98    3.44
   0   5  -5   24.24    3.31
   0   5  -6    5.81    1.93
   0   5   6    6.09    2.00
   0  -5   6    9.72    2.37
   0   5  -6    6.95    2.07
   0  -5  -6    7.11    2.20
   0   5   6    7.97    2.13
   0  -5   6    3.81    1.64
   0  -5   6    4.82    0.79
   0  -5  -6    4.62    1.99
   0  -5   6    6.15    2.06
   0  -5  -6    5.32    0.81
   0   5  -6    6.00    1.56
   0  -5  -6    2.61    1.80
   0  -5  -6    8.45    2.23
   0   5  -6    3.47    2.02
   0   5   6    6.49    2.38
   0  -5  -6    5.70    2.08
   0  -5   6    4.60    1.85
   0   5  -7  154.19    8.15
   0   5   7  158.45    8.21
   0  -5  -7  171.49    8.82
   0  -5   7  157.13    8.59
   0   5  -7  149.84    8.25
   0   5   7  156.84    8.36
   0  -5   7  146.57    5.58
   0  -5   7  155.36    8.55
   0  -5  -7  155.61    9.26
   0  -5  -7  163.95    9.28
   0  -5   7  150.89    8.87
   0  -5  -7  160.34    5.73
   0  -5  -7  167.45    9.24
   0   5  -7  154.83    7.64
   0   5   7  155.78    8.90
   0   5  -7  147.17    8.81
   0  -5   7  146.91    8.28
   0  -5  -7  156.94    8.51
   0   5   8   10.62    2.15
   0   5  -8   13.69    2.47
   0  -5   8   11.44    2.47
   0   5   8   17.20    2.74
   0  -5  -8   10.88    2.32
   0   5  -8   11.06    2.35
   0  -5   8   11.77    1.46
   0  -5   8   11.74    2.56
   0  -5  -8   12.46    2.82
   0  -5   8    7.70    2.24
   0  -5  -8   13.27    3.04
   0   5  -8   11.36    2.26
   0  -5  -8   11.51    1.45
   0  -5  -8   11.65    2.77
   0   5  -8   15.33    3.07
   0   5   8    7.55    2.56
   0  -5  -8   12.98    2.45
   0  -5   8    9.16    2.21
   0   5   9  165.15    8.30
   0   5  -9  149.94    8.19
   0   5  -9  161.83    8.55
   0  -5   9  147.51    8.38
   0  -5  -9  167.17    8.73
   0   5   9  162.65    8.42
   0  -5   9  158.67    8.97
   0  -5   9  160.71    6.51
   0  -5  -9  165.63   10.19
   0  -5   9  146.89    8.65
   0  -5   9  143.21    8.78
   0  -5  -9  155.32    9.03
   0  -5  -9  151.49    6.47
   0   5  -9  154.53    8.31
   0  -5  -9  149.82    9.29
   0   5   9  165.26    9.13
   0   5  -9  147.90    8.79
   0  -5  -9  162.49    8.64
   0  -5   9  146.99    8.35
   0   5 -10  110.99    6.83
   0   5  10  109.35    6.76
   0   5 -10  118.31    7.15
   0   5  10  111.45    6.86
   0  -5 -10  125.83    7.49
   0  -5  10  111.88    7.16
   0  -5  10  117.92    5.74
   0  -5  10  116.93    7.72
   0  -5  10  112.87    7.65
   0  -5 -10  122.57    8.68
   0  -5  10  114.72    7.67
   0  -5 -10  120.69    7.79
   0   5 -10  122.51    7.44
   0  -5 -10  114.08    5.68
   0  -5 -10  114.44    8.19
   0   5 -10  109.27    7.39
   0   5  10  117.65    7.63
   0  -5 -10  121.31    7.32
   0  -5  10  131.37    7.63
   0   5 -11    2.10    1.48
   0   5  11    1.33    1.43
   0   5 -11    0.69    1.32
   0  -5  11   -0.06    1.39
   0   5  11   -0.09    1.36
   0  -5 -11    2.24    1.64
   0  -5  11    1.26    0.97
   0  -5  11    0.27    1.65
   0  -5  11    0.19    1.93
   0  -5  11    2.59    1.79
   0  -5 -11    1.47    1.73
   0  -5 -11    0.29    1.01
   0  -5 -11    3.90    2.45
   0   5 -11    0.68    1.60
   0  -5 -11    1.91    2.38
   0   5  11    2.96    1.86
   0   5 -11   -2.17    1.97
   0  -5  11   -0.45    1.32
   0  -5 -11    0.97    1.40
   0   5 -12   78.92    5.54
   0   5  12   78.77    5.50
   0  -5  12   72.22    5.61
   0   5  12   74.41    5.42
   0  -5 -12   74.21    5.62
   0   5 -12   73.73    5.51
   0  -5  12   66.90    6.12
   0  -5  12   70.41    4.70
   0  -5 -12   74.05    4.49
   0  -5  12   73.45    6.39
   0  -5 -12   69.89    7.03
   0  -5 -12   66.94    5.73
   0  -5  12   72.75    5.96
   0  -5 -12   68.73    5.51
   0  -5 -12   78.22    7.07
   0  -5 -12   71.54    4.80
   0   5 -12   67.52    5.85
   0   5  12   76.36    5.98
   0   5 -12   69.56    5.74
   0  -5 -12   73.39    5.63
   0  -5  12   68.63    5.44
   0   5  13   54.81    4.58
   0   5 -13   66.96    5.12
   0  -5 -13   62.00    5.07
   0  -5  13   63.53    5.17
   0   5  13   63.24    4.98
   0   5 -13   60.20    5.17
   0  -5  13   63.30    4.69
   0  -5 -13   61.06    4.19
   0  -5  13   69.04    6.31
   0  -5  13   64.03    6.02
   0  -5 -13   66.28    6.87
   0  -5  13   61.11    5.48
   0  -5 -13   49.97    4.88
   0  -5 -13   59.29    4.62
   0  -5 -13   59.86    6.45
   0   5 -13   65.47    5.82
   0  -5 -13   54.71    5.10
   0   5 -13   59.33    5.30
   0   5  13   66.67    5.46
   0  -5  13   63.50    5.22
   0  -5 -13   63.25    5.17
   0   5 -14    7.05    2.00
   0   5  14    9.48    2.07
   0   5 -14    5.27    1.81
   0  -5  14    6.29    2.06
   0  -5 -14    7.26    1.94
   0   5  14    4.05    1.60
   0  -5  14    7.07    2.72
   0  -5 -14    5.24    1.43
   0  -5  14    6.39    2.61
   0  -5 -14    3.94    1.61
   0  -5  14    3.19    1.61
   0  -5 -14    4.96    1.66
   0  -5 -14    9.84    3.53
   0   5 -14    5.52    2.40
   0  -5 -14    8.53    3.08
   0  -5 -14    9.46    2.46
   0   5 -14    5.49    2.20
   0   5  14    4.99    1.84
   0  -5  14    8.36    2.17
   0  -5 -14    7.85    2.10
   0   5  15   65.39    4.95
   0   5 -15   64.47    5.02
   0   5 -15   58.69    4.97
   0   5  15   71.48    5.25
   0  -5 -15   59.84    5.02
   0  -5  15   65.49    5.30
   0  -5  15   66.36    6.45
   0  -5 -15   66.45    4.63
   0  -5  15   63.19    6.35
   0  -5 -15   59.34    5.26
   0  -5  15   58.03    5.28
   0  -5 -15   53.71    4.79
   0  -5 -15   56.02    6.73
   0  -5 -15   74.30    7.25
   0  -5 -15   64.39    5.60
   0   5 -15   64.52    6.22
   0   5 -15   62.88    5.52
   0   5  15   69.11    5.55
   0  -5 -15   66.67    5.32
   0  -5  15   59.68    5.10
   0   5  16    6.97    1.96
   0   5 -16    6.12    1.77
   0  -5 -16    5.70    1.88
   0   5  16    6.17    1.79
   0   5 -16    8.49    2.10
   0  -5  16    6.45    1.70
   0  -5  16    9.01    2.95
   0  -5 -16    5.41    1.72
   0  -5  16    7.26    2.97
   0  -5  16    5.52    2.12
   0  -5 -16    4.71    1.63
   0  -5 -16    6.87    2.12
   0  -5 -16   12.12    4.11
   0   5 -16    4.25    2.53
   0  -5 -16    7.52    3.12
   0   5  16    3.34    1.63
   0  -5 -16    6.23    2.00
   0   5 -16    3.37    1.96
   0  -5  16    6.27    1.77
   0  -5 -16    5.94    1.81
   0   5 -17   28.69    3.47
   0   5  17   33.19    3.57
   0   5  17   38.69    3.85
   0  -5 -17   40.69    4.05
   0   5 -17   35.73    3.78
   0  -5  17   33.70    3.80
   0  -5 -17   39.96    3.77
   0  -5  17   35.14    5.12
   0  -5  17   36.44    5.23
   0  -5  17   36.35    4.13
   0  -5 -17   40.60    4.25
   0  -5 -17   40.39    4.75
   0  -5 -17   34.49    4.12
   0  -5 -17   39.41    5.88
   0   5 -17   45.02    5.53
   0  -5 -17   40.01    5.95
   0   5 -17   42.51    4.49
   0   5  17   38.25    4.15
   0  -5 -17   29.29    3.58
   0  -5  17   35.24    3.91
   0   5 -18   61.14    4.78
   0   5  18   62.72    4.73
   0   5 -18   56.17    4.71
   0   5  18   62.36    4.80
   0  -5  18   58.93    4.96
   0  -5 -18   60.11    4.92
   0  -5  18   55.08    6.32
   0  -5 -18   62.48    4.91
   0  -5  18   53.26    6.27
   0  -5 -18   58.50    5.08
   0  -5  18   68.42    5.58
   0   5 -18   55.17    6.25
   0  -5 -18   54.30    6.87
   0  -5 -18   49.78    5.38
   0  -5 -18   53.22    5.28
   0  -5 -18   50.74    6.59
   0   5 -18   50.59    4.94
   0   5  18   57.06    5.04
   0  -5  18   71.57    5.42
   0  -5 -18   57.82    4.89
   0   5  19   -0.03    0.96
   0   5 -19    0.99    1.36
   0  -5 -19    0.45    1.13
   0   5  19    1.97    1.20
   0   5 -19    0.50    1.23
   0  -5  19    1.55    1.34
   0  -5 -19   -1.89    1.47
   0  -5  19   -1.15    2.20
   0  -5  19   -2.72    2.15
   0  -5 -19    1.37    1.37
   0  -5  19    0.29    1.23
   0   5 -19    6.18    2.91
   0  -5 -19    0.25    2.38
   0  -5 -19    0.75    2.74
   0  -5 -19   -1.73    1.77
   0   5  19    2.27    1.59
   0   5 -19   -0.43    1.41
   0  -5 -19    2.32    1.47
   0  -5  19    1.38    1.32
   0  -5 -19    1.52    1.38
   0  -5 -20   -0.95    1.16
   0  -5  20    1.18    2.19
   0   5 -20   -3.13    2.64
   0  -5 -20   -0.89    1.89
   0  -5 -20   -1.91    2.85
   0  -5  20   -5.01    2.96
   0  -5 -20    0.38    1.69
   0   5 -20    0.35    1.23
   0   5 -20   -0.35    1.02
   0  -5  21   -0.17    2.17
   0  -5 -21    0.83    2.14
   0  -5  21   -1.38    2.61
   0  -5 -21   -1.29    1.30
   0   5 -21    0.33    2.11
   0  -5 -21   -3.09    3.17
   0  -5 -21   -1.00    1.93
   0  -5 -21   -1.34    2.64
   0  -5  22    5.11    2.51
   0  -5 -22    2.85    2.14
   0  -5 -22    2.75    1.62
   0  -5  22    7.00    3.32
   0   5 -22    5.23    3.41
   0  -5 -22    4.07    2.28
   0  -5 -22    3.66    3.15
   0  -5 -22    2.11    2.78
   0  -5  23   -3.36    2.90
   0  -5  23    3.69    3.51
   0  -5 -23    3.50    3.19
   0  -5 -23   -0.85    2.73
   0  -5 -23    0.57    2.07
   0  -5 -23   -1.69    2.31
   0   5 -23   -2.68    2.88
   0  -5  24    1.35    2.61
   0  -5  24    5.01    3.22
   0  -5 -24    8.25    4.66
   0  -5 -24    0.05    1.84
   0   5 -24   -1.00    2.63
   0  -5 -24    2.40    3.86
   0  -5 -24    3.68    2.57
   0  -5  25    2.30    3.13
   0  -5  25    6.07    3.79
   0  -5 -25   -0.41    1.93
   0  -5 -25   -1.14    2.98
   0  -5 -25    2.19    3.26
   0   5 -25   -0.63    2.81
   0  -5 -25    2.03    2.08
   0  -5  26   52.11    7.48
   0  -5  26   65.35    8.51
   0  -5 -26   70.17    7.64
   0  -5 -26   76.36    7.87
   0  -5 -26   70.02    9.34
   0  -5 -26   84.13    9.89
   0   5 -26   85.55    9.53
   0  -5  27    4.88    3.65
   0  -5  27   -0.34    2.67
   0  -5 -27   -0.49    3.03
   0  -5 -27    7.74    4.48
   0   5 -27    5.01    4.03
   0  -5 -27    3.88    2.62
   0  -5 -27    3.38    2.59
   0  -5  28    1.28    3.66
   0  -5  28    5.72    3.82
   0  -5 -28    6.68    4.74
   0   5 -28    2.79    3.04
   0  -5 -28    0.98    3.31
   0  -5 -28   -1.06    2.01
   0  -5 -28    3.08    2.78
   0  -5  29   10.48    4.19
   0  -5  29    8.46    4.14
   0  -5 -29    6.52    2.40
   0  -5 -29    4.06    3.23
   0  -5 -29    0.63    2.11
   0  -5 -29    0.25    2.91
   0   5 -29    2.50    3.30
   0  -5  30   27.62    6.32
   0  -5  30   15.87    5.06
   0  -5 -30   19.53    4.74
   0  -5 -30   11.04    4.86
   0  -5 -30   21.48    5.86
   0   5 -30   27.21    6.22
   0  -5 -30   16.14    4.55
   0  -5  31   10.19    4.52
   0  -5 -31   15.88    5.23
   0  -5  31   12.46    4.62
   0  -5 -31   31.40    7.35
   0  -5 -31   16.30    5.08
   0  -5 -31   30.78    6.95
   0   5 -31   12.60    4.60
   0  -5 -31   17.93    4.82
   0  -5  32   28.39    6.95
   0  -5 -32   39.12    7.62
   0  -5  32   35.83    7.26
   0  -5 -32   26.96    6.97
   0   5 -32   30.92    6.96
   0  -5 -32   35.65    6.09
   0  -5 -32   37.26    7.58
   0  -5  33   53.94    8.69
   0  -5 -33   43.34    8.16
   0  -5  33   43.88    7.96
   0  -5 -33   61.74    9.65
   0   5 -33   57.14    8.85
   0  -5 -33   38.41    8.04
   0  -5 -33   49.33    7.44
   0  -5  34   17.56    4.89
   0  -5 -34   18.14    5.75
   0  -5  34   15.03    5.71
   0  -5 -34   20.64    6.90
   0  -5 -34   12.44    4.35
   0   5 -34   10.60    5.44
   0  -5 -34   14.36    5.56
   0  -5 -35   -3.19    3.93
   0  -5  35   -0.35    3.02
   0  -5 -35   -1.15    3.65
   0  -5  35    0.60    3.38
   0  -5 -35   -5.24    4.50
   0  -5 -35   -4.83    4.29
   0  -5 -35   -7.03    3.97
   0   5 -35    1.61    3.57
   0  -5  36   10.13    4.64
   0  -5 -36    1.78    3.69
   0  -5 -36    0.34    3.10
   0  -5  36   -1.53    3.31
   0   5 -36    9.31    5.70
   0  -5 -36    2.60    2.86
   0  -5 -36    8.15    5.02
   0  -5 -36   -0.04    3.29
   0  -5 -37    5.46    3.85
   0  -5  37   17.12    6.01
   0  -5 -37   12.20    4.82
   0  -5  37   10.58    5.33
   0  -5 -37   12.08    4.93
   0  -5 -37    4.53    4.21
   0   5 -37   17.23    6.39
   0  -5 -37   20.01    7.07
   0  -5  38   23.44    6.65
   0  -5 -38    8.88    4.54
   0  -5  38   21.39    6.36
   0  -5 -38   15.81    5.99
   0  -5 -38   24.68    7.93
   0   5 -38   15.45    5.55
   0   5 -38    9.94    5.53
   0  -5  39   38.29    8.05
   0  -5 -39   32.44    7.68
   0  -5  39   45.65    9.04
   0  -5 -39   25.97    7.15
   0   5 -39   37.55    8.53
   0   5 -39   35.22    7.91
   0  -5 -39   34.33    8.46
   0  -5  40   -4.52    4.94
   0  -5 -40    0.73    4.07
   0  -5 -40   12.50    5.88
   0   5 -40   10.11    5.35
   0   5 -40   11.22    5.85
   0  -5  40    7.57    5.17
   0  -5 -40    6.09    3.88
   0  -5 -41   24.49    7.49
   0  -5 -41   55.13   10.23
   0   5 -41   45.39    9.80
   0  -5 -42    6.94    5.47
   0   6   0  552.63   20.21
   0  -6   0  556.62   20.47
   0  -6   0  545.43   21.28
   0  -6   0  556.86   20.50
   0  -6   0  520.82   19.42
   0   6   0  544.27   21.05
   0   6   0  553.05   19.91
   0  -6   1  282.26   13.07
   0   6  -1  283.12   12.93
   0  -6  -1  284.49   13.13
   0   6   1  273.94   12.72
   0  -6   1  295.20   14.11
   0  -6  -1  281.77   13.81
   0  -6   1  287.33   13.11
   0  -6  -1  300.53   13.36
   0   6  -1  265.95    8.54
   0  -6  -1  266.31   12.38
   0   6  -1  264.09   13.29
   0   6   1  281.15   13.61
   0   6   1  292.33   12.79
   0   6  -1  277.33   12.62
   0   6   2   19.93    3.40
   0   6  -2   21.18    3.46
   0  -6  -2   18.22    3.40
   0  -6   2   27.43    3.83
   0  -6   2   24.38    4.37
   0  -6  -2   16.79    3.63
   0  -6   2   24.51    3.69
   0  -6  -2   21.87    3.71
   0   6  -2   19.57    1.82
   0  -6  -2   19.14    3.20
   0   6  -2   17.15    3.57
   0   6   2   24.58    3.94
   0   6  -2   25.08    3.65
   0   6   2   23.11    3.66
   0   6   3  327.14   14.15
   0   6  -3  332.50   14.26
   0  -6  -3  346.50   14.67
   0  -6   3  339.15   14.56
   0  -6   3  300.42   14.72
   0  -6  -3  329.16   15.26
   0  -6   3  316.43   14.22
   0  -6  -3  332.92   14.59
   0  -6  -3  299.85   13.82
   0  -6  -3  322.59   13.11
   0   6  -3  313.93   10.72
   0   6   3  324.57   14.87
   0   6  -3  297.40   14.56
   0   6  -3  314.63   13.75
   0   6   3  332.72   13.85
   0  -6  -4 1486.60   42.45
   0   6  -4 1426.05   41.81
   0  -6   4 1409.03   41.99
   0   6   4 1470.03   41.95
   0  -6  -4 1340.83   42.87
   0  -6   4 1377.19   43.02
   0  -6   4 1404.23   41.94
   0  -6  -4 1441.08   42.17
   0  -6  -4 1349.74   41.81
   0   6  -4 1372.29   37.76
   0  -6  -4 1391.18   40.71
   0   6   4 1405.71   42.89
   0   6  -4 1348.81   42.54
   0   6   4 1458.77   41.54
   0   6  -4 1428.68   41.41
   0  -6   5  549.22   20.58
   0  -6  -5  569.89   20.72
   0   6   5  576.37   20.57
   0   6  -5  554.27   20.35
   0  -6  -5  557.16   20.68
   0  -6   5  559.25   20.65
   0  -6   5  545.00   21.44
   0  -6  -5  550.44   21.43
   0  -6  -5  560.00   20.04
   0  -6  -5  548.19   21.24
   0   6  -5  549.20   17.45
   0   6   5  544.94   21.21
   0   6  -5  553.56   21.34
   0   6  -5  527.40   19.75
   0   6   5  544.28   19.91
   0   6   6  397.46   15.63
   0   6  -6  379.10   15.44
   0  -6  -6  392.74   16.07
   0   6   6  392.80   15.76
   0  -6   6  379.02   15.89
   0   6  -6  375.93   15.58
   0  -6   6  372.44   15.22
   0  -6  -6  370.94   16.43
   0  -6   6  364.73   16.51
   0  -6  -6  373.44   16.71
   0   6  -6  373.21   13.43
   0  -6  -6  370.71   15.56
   0   6  -6  344.51   16.12
   0   6   6  392.48   16.67
   0  -6   6  371.15   15.85
   0  -6  -6  377.51   15.88
   0   6  -7    6.46    2.60
   0   6   7    7.45    2.59
   0  -6   7    8.89    2.81
   0   6  -7    6.47    2.23
   0   6   7    8.12    2.53
   0  -6  -7   10.22    2.69
   0  -6   7    6.59    2.43
   0  -6   7    6.41    2.94
   0  -6  -7   11.54    3.24
   0  -6  -7    6.77    0.90
   0  -6  -7    6.91    2.61
   0  -6  -7    5.91    2.30
   0   6  -7    8.70    2.02
   0   6  -7    5.48    2.50
   0   6   7    9.81    3.17
   0  -6  -7    7.17    2.31
   0  -6   7    8.05    2.71
   0   6  -8  441.42   17.59
   0   6   8  477.41   17.78
   0   6  -8  454.59   17.96
   0  -6  -8  484.54   18.44
   0   6   8  464.59   17.88
   0  -6   8  469.50   18.34
   0  -6   8  489.15   18.33
   0  -6  -8  482.25   19.86
   0  -6  -8  470.67   19.15
   0  -6   8  461.16   19.03
   0   6  -8  468.68   16.72
   0  -6  -8  470.68   18.72
   0  -6  -8  470.14   13.49
   0   6   8  470.65   18.88
   0   6  -8  437.86   18.57
   0  -6   8  441.94   18.03
   0  -6  -8  463.11   18.22
   0   6  -9  326.22   14.18
   0   6   9  351.14   14.38
   0   6  -9  342.74   14.55
   0   6   9  322.04   14.18
   0  -6  -9  362.03   15.07
   0  -6   9  337.45   14.75
   0  -6   9  340.41   14.91
   0  -6  -9  310.50   15.83
   0  -6  -9  340.10   15.55
   0  -6   9  319.67   15.24
   0   6  -9  329.85   13.60
   0  -6  -9  334.81   10.77
   0  -6  -9  346.51   15.60
   0   6  -9  308.61   15.03
   0   6   9  329.54   15.09
   0  -6   9  319.93   14.53
   0  -6  -9  359.51   15.08
   0   6  10  358.51   14.60
   0   6 -10  344.40   14.57
   0   6  10  327.45   14.36
   0  -6 -10  345.20   14.99
   0  -6  10  338.50   14.89
   0   6 -10  348.81   14.79
   0  -6  10  338.03   15.19
   0  -6 -10  362.92   17.01
   0  -6  10  347.66   15.43
   0  -6 -10  358.64   15.93
   0  -6  10  313.54   15.32
   0  -6 -10  349.05   16.09
   0  -6 -10  345.41   11.49
   0   6 -10  340.32   14.24
   0   6 -10  350.14   15.75
   0   6  10  354.12   15.60
   0  -6  10  329.56   14.78
   0  -6 -10  346.43   14.95
   0   6  11    5.39    2.30
   0   6 -11    3.82    2.07
   0  -6 -11    5.53    2.29
   0   6 -11    3.44    1.74
   0  -6  11    4.26    1.97
   0   6  11    1.93    1.50
   0  -6  11    3.98    2.32
   0  -6  11    4.44    2.41
   0  -6 -11    1.41    2.04
   0  -6  11    1.97    2.04
   0  -6 -11    3.45    2.42
   0  -6 -11    1.23    0.97
   0   6 -11    1.66    1.80
   0  -6 -11    3.31    3.11
   0   6 -11    3.99    2.43
   0   6  11    3.05    2.21
   0  -6 -11    0.78    1.46
   0  -6  11    2.10    1.79
   0   6  12    7.08    2.32
   0   6 -12    5.05    1.83
   0   6  12    5.25    1.85
   0  -6  12    7.21    2.42
   0   6 -12    6.38    2.18
   0  -6 -12    4.08    1.91
   0  -6  12    7.03    2.60
   0  -6  12    7.23    2.61
   0  -6  12    7.13    2.93
   0  -6 -12    2.40    1.82
   0  -6 -12    4.58    2.26
   0   6 -12    3.36    1.87
   0  -6 -12    4.26    2.62
   0  -6 -12    3.40    1.12
   0   6  12    2.87    1.91
   0   6 -12    5.02    2.27
   0  -6  12    3.49    2.04
   0  -6 -12   10.57    2.79
   0   6 -13   10.13    2.31
   0   6  13   10.91    2.35
   0   6  13   10.80    2.46
   0  -6  13    4.73    1.81
   0  -6 -13   12.06    2.60
   0   6 -13   12.53    2.61
   0  -6  13    6.24    2.31
   0  -6  13   14.13    3.14
   0  -6  13   11.10    2.81
   0  -6 -13    9.86    2.89
   0  -6 -13   10.44    2.89
   0  -6 -13    9.80    2.00
   0   6 -13   14.28    2.98
   0  -6 -13   10.66    3.55
   0   6 -13   10.66    2.99
   0   6  13   10.58    2.80
   0  -6 -13   10.57    2.52
   0  -6  13    7.51    2.32
   0   6 -14    2.66    1.76
   0   6  14    8.27    2.29
   0  -6  14    2.98    1.58
   0  -6 -14    6.13    2.13
   0   6  14    4.37    1.74
   0   6 -14    3.76    1.99
   0  -6  14    3.64    2.36
   0  -6  14    5.35    2.39
   0  -6 -14    4.54    2.10
   0  -6  14    5.24    2.30
   0  -6 -14    2.22    2.35
   0   6 -14   10.36    2.66
   0  -6 -14    6.38    1.74
   0  -6 -14    8.59    3.36
   0   6  14    2.86    1.87
   0   6 -14    6.06    2.51
   0  -6  14    6.56    2.14
   0  -6 -14    4.70    1.87
   0   6 -15   23.03    3.31
   0   6  15   28.79    3.57
   0   6  15   24.88    3.44
   0  -6  15   22.47    3.57
   0   6 -15   32.96    3.91
   0  -6 -15   26.54    3.65
   0  -6  15   32.60    4.86
   0  -6 -15   25.80    2.87
   0  -6  15   27.42    4.55
   0  -6  15   28.32    4.15
   0  -6 -15   33.72    4.46
   0  -6 -15   33.68    5.42
   0  -6 -15   23.66    3.12
   0  -6 -15   18.85    4.28
   0   6 -15   24.19    3.94
   0   6  15   32.74    4.28
   0   6 -15   25.78    4.03
   0  -6 -15   31.80    4.11
   0  -6 -15   31.28    4.02
   0  -6  15   30.91    4.04
   0   6  16   28.30    3.57
   0   6 -16   29.33    3.98
   0  -6  16   29.85    3.98
   0   6 -16   30.52    3.84
   0  -6 -16   27.55    3.69
   0   6  16   28.67    3.64
   0  -6  16   32.82    4.95
   0  -6 -16   29.94    3.14
   0  -6  16   20.93    4.11
   0  -6  16   29.87    4.36
   0  -6 -16   33.06    4.39
   0  -6 -16   35.00    5.81
   0   6 -16   23.83    4.03
   0  -6 -16   30.14    3.69
   0  -6 -16   21.66    4.65
   0   6 -16   27.23    3.98
   0  -6 -16   32.51    4.26
   0   6  16   35.48    4.51
   0  -6  16   34.99    4.24
   0  -6 -16   32.21    4.13
   0   6  17   56.71    4.95
   0   6 -17   53.01    5.07
   0   6 -17   51.48    5.03
   0   6  17   48.22    4.69
   0  -6  17   51.27    5.16
   0  -6 -17   43.36    4.69
   0  -6 -17   51.46    4.22
   0  -6  17   38.55    5.42
   0  -6  17   45.06    5.87
   0  -6 -17   53.14    5.36
   0  -6  17   50.14    5.34
   0  -6 -17   63.61    7.52
   0   6 -17   46.35    5.74
   0  -6 -17   55.65    5.64
   0  -6 -17   43.85    4.56
   0  -6 -17   45.12    6.39
   0   6 -17   55.16    5.51
   0   6  17   48.44    5.05
   0  -6  17   49.07    5.03
   0  -6 -17   55.44    5.28
   0   6 -18   12.64    3.28
   0   6  18   23.92    3.22
   0   6 -18   16.71    2.93
   0  -6  18   17.17    2.99
   0   6  18   18.40    2.94
   0  -6 -18   16.25    2.85
   0  -6  18   14.87    3.90
   0  -6 -18   20.41    2.75
   0  -6  18   23.50    4.65
   0  -6  18   14.59    2.94
   0  -6 -18   20.73    3.45
   0   6 -18   19.07    3.87
   0  -6 -18   13.40    3.98
   0  -6 -18   16.42    2.96
   0  -6 -18   13.90    4.17
   0  -6 -18   17.03    3.60
   0   6  18   16.57    3.13
   0   6 -18   15.16    3.34
   0  -6 -18   13.51    2.83
   0  -6  18   19.10    3.23
   0   6 -19    0.97    1.52
   0   6  19    0.23    1.17
   0   6 -19    1.82    1.57
   0  -6 -19    1.26    1.54
   0   6  19    0.55    1.46
   0  -6  19    2.96    1.70
   0  -6  19    3.58    2.82
   0  -6  19    1.55    2.20
   0  -6 -19    0.08    1.87
   0  -6  19    3.88    2.14
   0  -6 -19    2.73    2.45
   0  -6 -19    5.09    3.31
   0  -6 -19    1.41    1.51
   0   6 -19   -1.98    2.75
   0  -6 -19    5.42    2.82
   0   6  19    1.02    1.41
   0   6 -19    4.82    2.13
   0  -6  19    0.99    1.22
   0  -6 -19   -0.02    1.35
   0   6 -20   11.09    2.25
   0  -6  20    7.56    3.07
   0  -6  20    9.29    3.06
   0  -6  20   10.71    2.78
   0  -6 -20    7.48    2.32
   0  -6 -20   11.66    4.09
   0  -6 -20   10.71    3.77
   0   6 -20   10.49    3.10
   0   6 -20   13.36    2.94
   0  -6 -20    9.98    2.91
   0  -6  20   12.90    2.83
   0  -6  21   82.52    8.52
   0  -6 -21   87.87    9.56
   0  -6  21   74.07    8.00
   0   6 -21   66.42    7.49
   0  -6 -21   70.51    8.47
   0  -6 -21   69.60    6.56
   0  -6 -21   71.82    7.10
   0  -6 -22  117.27   11.27
   0  -6  22   87.07    8.88
   0  -6  22   92.98    9.10
   0  -6 -22   86.63    7.86
   0   6 -22   86.53    8.80
   0  -6 -22   98.47    7.92
   0  -6 -22   86.50    9.55
   0  -6  23    9.49    3.91
   0  -6 -23   13.01    3.73
   0  -6  23    4.80    3.48
   0  -6 -23    5.76    3.82
   0  -6 -23   15.13    4.51
   0   6 -23    7.48    3.37
   0  -6 -23    6.25    2.52
   0  -6  24   36.55    6.25
   0  -6 -24   26.48    4.69
   0  -6  24   39.27    6.18
   0  -6 -24   32.34    6.72
   0   6 -24   33.62    5.99
   0  -6 -24   39.45    7.03
   0  -6 -24   45.71    5.83
   0  -6  25    7.54    3.54
   0  -6 -25    3.63    2.72
   0  -6  25    1.21    2.71
   0  -6 -25   -0.04    3.73
   0   6 -25    1.61    2.52
   0  -6 -25    3.90    3.46
   0  -6 -25    2.71    2.58
   0  -6  26    1.41    2.86
   0  -6 -26    3.82    3.11
   0  -6  26    0.18    2.92
   0  -6 -26    5.23    2.52
   0   6 -26    3.12    2.71
   0  -6 -26    6.92    5.00
   0  -6 -26    2.21    3.09
   0  -6  27   12.33    4.60
   0  -6 -27   19.06    4.52
   0  -6  27   14.27    4.78
   0  -6 -27   27.32    6.62
   0  -6 -27   21.33    5.62
   0   6 -27   22.20    5.46
   0  -6 -27   18.83    4.20
   0  -6  28    4.83    3.32
   0  -6 -28    9.86    3.77
   0  -6  28    9.15    4.09
   0  -6 -28    8.10    3.11
   0  -6 -28    5.87    3.98
   0  -6 -28   -0.47    2.98
   0   6 -28   10.82    4.44
   0  -6  29    4.54    3.83
   0  -6  29   17.25    5.56
   0   6 -29   11.77    5.07
   0  -6 -29   14.10    5.07
   0  -6 -29   13.73    4.04
   0  -6 -29    5.54    3.60
   0  -6  30   71.47    9.61
   0  -6  30   77.83    9.99
   0   6 -30   96.76   10.94
   0  -6 -30   63.89    9.47
   0  -6 -30   76.54   10.57
   0  -6 -30   84.19    9.05
   0  -6  31   12.24    5.39
   0  -6  31    8.43    4.77
   0   6 -31    5.68    4.43
   0  -6 -31    0.03    3.32
   0  -6 -31   -0.21    3.49
   0  -6  32    5.24    3.50
   0  -6 -32    5.18    4.07
   0  -6  32    0.47    3.69
   0  -6 -32    5.46    4.45
   0  -6 -32    7.79    4.41
   0   6 -32    2.07    4.10
   0  -6  33   11.15    4.63
   0  -6 -33    3.25    3.80
   0  -6  33   13.52    5.38
   0  -6 -33   18.99    5.84
   0  -6 -33   19.23    6.63
   0   6 -33    6.57    4.55
   0  -6  34   74.12   10.48
   0  -6 -34   95.29   11.95
   0  -6  34   86.15   11.26
   0   6 -34   75.01   10.49
   0  -6 -34   96.73   12.21
   0  -6 -34   71.99   10.88
   0  -6  35    1.19    4.15
   0  -6 -35    5.06    3.89
   0  -6  35   -1.95    3.98
   0  -6 -35    4.14    4.90
   0  -6 -35    2.20    3.84
   0   6 -35   -1.21    3.63
   0  -6  36    8.51    4.98
   0  -6 -36    9.97    4.80
   0  -6  36   -3.88    3.26
   0  -6 -36    0.94    3.48
   0   6 -36    8.45    5.30
   0  -6 -36    6.97    4.47
   0  -6  37    6.64    4.88
   0  -6 -37    4.97    3.68
   0  -6 -37    6.71    4.51
   0  -6  37   12.42    5.04
   0  -6 -37   10.38    5.99
   0  -6 -37    3.16    4.68
   0   6 -37    9.06    4.35
   0  -6 -38    8.66    4.51
   0  -6  38    9.50    5.35
   0  -6 -38    7.14    4.19
   0  -6  38    3.69    3.84
   0  -6 -38   10.08    6.12
   0   6 -38    5.64    4.95
   0  -6 -38    9.71    5.32
   0  -6 -39   -0.73    3.76
   0  -6  39    2.31    3.75
   0  -6 -39    1.55    3.31
   0  -6  39    1.51    4.31
   0  -6 -39   -0.57    3.34
   0   6 -39   -2.83    3.97
   0  -6 -39    3.12    5.38
   0  -6 -40   -2.12    4.54
   0  -6  40   10.49    5.09
   0  -6 -40    7.47    4.71
   0  -6 -41    3.05    3.90
   0  -6 -41    1.55    3.40
   0  -7   0    0.83    1.96
   0  -7   0   -0.23    2.56
   0   7   0    0.30    1.34
   0  -7   0    2.31    2.05
   0  -7   0    1.21    1.60
   0   7   0   -0.63    2.32
   0   7   0    1.24    2.07
   0  -7   1  219.78   12.01
   0  -7  -1  211.86   11.73
   0  -7   1  206.92   12.47
   0  -7  -1  204.73   12.26
   0   7   1  217.53   11.66
   0  -7  -1  208.62   11.57
   0  -7   1  222.14   11.89
   0   7  -1  204.12   11.31
   0  -7  -1  183.81   10.48
   0   7  -1  199.11    6.85
   0   7   1  208.55   12.21
   0   7  -1  210.20   12.34
   0   7   1  220.75   11.43
   0   7  -1  205.66   11.12
   0  -7  -2  300.33   14.53
   0  -7   2  294.25   14.56
   0  -7   2  278.74   15.12
   0  -7  -2  307.72   15.63
   0   7   2  327.83   14.73
   0   7  -2  321.65   14.67
   0  -7  -2  309.57   14.65
   0  -7   2  329.66   15.05
   0   7  -2  286.38    9.77
   0  -7  -2  296.03   14.10
   0   7  -2  301.90   15.20
   0   7   2  306.17   15.20
   0   7   2  313.37   14.34
   0   7  -2  285.28   13.89
   0  -7  -3  439.20   18.46
   0  -7   3  415.80   17.99
   0  -7   3  425.07   19.21
   0  -7  -3  419.28   19.03
   0  -7   3  454.58   18.60
   0  -7  -3  433.02   18.20
   0   7   3  461.35   18.36
   0   7  -3  448.38   18.24
   0   7  -3  415.73   13.61
   0  -7  -3  440.24   16.79
   0  -7  -3  418.94   17.88
   0   7   3  449.65   19.31
   0   7  -3  421.92   18.84
   0   7  -3  421.48   17.59
   0   7   3  429.81   17.66
   0  -7   4  186.44   10.98
   0  -7  -4  163.52   10.44
   0  -7   4  174.23   11.45
   0  -7  -4  191.26   11.74
   0   7  -4  186.45   10.75
   0  -7   4  180.76   10.81
   0   7   4  201.44   11.04
   0  -7  -4  205.07   11.28
   0   7  -4  180.15    7.66
   0  -7  -4  184.81   10.06
   0  -7  -4  198.11   11.22
   0   7   4  178.50   11.30
   0   7  -4  179.55   11.43
   0   7  -4  199.01   10.85
   0   7   4  195.35   10.77
   0  -7   5   16.93    3.39
   0  -7  -5   20.67    3.65
   0  -7  -5   21.33    4.07
   0  -7   5   17.16    3.49
   0   7   5   19.29    3.62
   0   7  -5   23.07    3.69
   0  -7   5   20.81    3.75
   0  -7  -5   22.64    3.88
   0  -7  -5   18.14    3.09
   0  -7  -5   24.82    4.25
   0   7  -5   15.31    2.18
   0   7  -5   17.29    4.04
   0   7   5   19.28    3.97
   0   7   5   24.51    3.96
   0   7  -5   21.50    3.76
   0  -7   6   32.01    4.49
   0  -7  -6   27.14    4.22
   0  -7   6   30.58    4.70
   0  -7  -6   25.46    4.55
   0   7   6   34.09    4.50
   0  -7   6   25.53    3.91
   0  -7  -6   30.74    4.40
   0   7  -6   34.09    4.49
   0   7  -6   28.28    3.01
   0  -7  -6   26.12    3.88
   0  -7  -6   36.47    5.01
   0   7  -6   25.55    4.37
   0   7   6   30.33    4.82
   0   7  -6   30.61    4.24
   0   7   6   32.97    4.37
   0   7  -7   97.24    7.32
   0   7   7   95.36    7.22
   0  -7   7   97.87    7.39
   0  -7   7   95.54    8.11
   0  -7  -7   88.39    7.90
   0   7   7  109.08    7.75
   0  -7   7  119.06    8.37
   0  -7  -7   96.42    7.56
   0   7  -7   99.65    7.53
   0  -7  -7   95.68    7.42
   0  -7  -7  101.62    8.16
   0   7  -7   96.74    6.07
   0   7  -7   91.46    7.92
   0   7   7   96.84    7.97
   0  -7  -7  100.95    7.90
   0  -7   7  103.50    7.99
   0   7   8   14.53    3.11
   0   7  -8   10.72    3.00
   0  -7   8    9.43    2.60
   0  -7  -8    7.35    3.12
   0  -7   8   15.37    3.44
   0  -7  -8   15.01    3.13
   0   7  -8   15.79    3.39
   0  -7   8    9.50    2.92
   0   7   8   10.53    2.50
   0  -7  -8   14.37    3.30
   0  -7  -8    7.85    2.72
   0   7  -8   13.83    2.33
   0   7   8   14.47    3.35
   0   7  -8   11.07    3.26
   0  -7  -8   11.95    2.99
   0  -7   8    9.67    2.77
   0   7  -9   31.46    4.18
   0   7   9   33.95    4.49
   0   7  -9   35.73    4.53
   0  -7   9   27.91    4.22
   0   7   9   26.07    3.90
   0  -7  -9   27.60    4.24
   0  -7   9   31.66    4.41
   0  -7   9   29.47    4.79
   0  -7  -9   36.12    5.13
   0  -7  -9   27.04    4.22
   0   7  -9   28.94    3.58
   0  -7  -9   30.41    4.92
   0  -7  -9   28.49    2.03
   0   7  -9   23.45    4.22
   0   7   9   28.92    4.52
   0  -7   9   24.81    3.96
   0  -7  -9   30.70    4.40
   0   7  10   82.43    6.69
   0   7 -10   74.99    6.62
   0   7  10   90.58    7.09
   0  -7 -10   74.45    6.73
   0  -7  10   71.25    6.82
   0   7 -10   86.01    6.95
   0  -7  10   83.08    7.04
   0  -7 -10   73.53    7.50
   0  -7 -10   87.19    7.77
   0  -7  10   78.06    7.37
   0  -7 -10   72.21    3.85
   0   7 -10   80.60    6.17
   0  -7 -10   77.86    7.20
   0   7 -10   74.79    7.12
   0   7  10   87.44    7.58
   0  -7 -10   81.36    7.05
   0  -7  10   77.24    6.91
   0   7  11  382.35   16.26
   0   7 -11  390.77   16.51
   0   7  11  390.15   16.59
   0   7 -11  398.45   16.89
   0  -7  11  385.83   16.99
   0  -7 -11  399.58   17.15
   0  -7  11  374.04   17.05
   0  -7  11  370.20   17.11
   0  -7 -11  392.20   18.78
   0  -7 -11  369.60   17.52
   0  -7  11  367.96   17.61
   0  -7 -11  367.93   12.32
   0   7 -11  357.41   15.53
   0  -7 -11  404.14   18.28
   0   7  11  360.31   17.13
   0   7 -11  393.28   17.81
   0  -7 -11  384.74   17.06
   0  -7  11  375.09   16.90
   0   7  12   34.09    4.38
   0   7 -12   23.14    4.00
   0   7  12   27.64    3.99
   0  -7  12   36.75    4.61
   0   7 -12   29.83    4.25
   0  -7 -12   35.29    4.57
   0  -7  12   33.59    4.95
   0  -7  12   33.29    5.01
   0  -7  12   29.98    4.76
   0  -7 -12   33.09    4.84
   0  -7 -12   33.20    2.95
   0  -7 -12   30.93    5.47
   0  -7 -12   27.69    4.78
   0   7 -12   31.51    4.20
   0   7 -12   30.31    4.76
   0   7  12   32.50    4.88
   0  -7 -12   29.66    4.62
   0  -7  12   34.20    4.61
   0   7 -13    7.44    2.30
   0   7  13   12.71    2.89
   0  -7  13   13.62    3.05
   0  -7 -13   12.16    2.90
   0   7  13   13.25    2.97
   0   7 -13    5.27    2.54
   0  -7  13    9.19    2.91
   0  -7  13   10.64    3.09
   0  -7 -13    9.18    2.80
   0  -7  13   16.02    3.58
   0   7 -13   12.73    2.80
   0  -7 -13   10.09    1.84
   0  -7 -13   15.55    4.18
   0  -7 -13   16.54    3.90
   0   7 -13   10.60    2.94
   0   7  13   12.83    3.26
   0  -7  13   16.22    3.42
   0  -7 -13   12.55    3.24
   0   7 -14   23.61    3.92
   0   7  14   28.10    3.93
   0  -7  14   23.40    3.89
   0   7 -14   15.76    3.76
   0   7  14   22.54    3.81
   0  -7 -14   21.11    3.65
   0  -7  14   26.98    4.57
   0  -7  14   26.19    4.26
   0  -7 -14   21.44    4.04
   0  -7  14   17.31    3.63
   0  -7 -14   23.21    2.76
   0  -7 -14   25.71    4.75
   0  -7 -14   28.11    5.66
   0   7 -14   25.48    4.03
   0   7  14   26.63    4.33
   0   7 -14   26.57    4.44
   0  -7  14   29.86    4.42
   0  -7 -14   28.34    4.25
   0   7 -15    4.58    2.11
   0   7  15    1.98    1.88
   0   7  15    5.78    2.15
   0  -7 -15    1.42    1.60
   0  -7  15    3.14    1.58
   0   7 -15    3.62    1.95
   0  -7  15    0.64    2.46
   0  -7  15    3.76    2.51
   0  -7 -15    2.73    2.34
   0  -7  15    2.54    1.98
   0   7 -15    5.37    2.42
   0  -7 -15    3.67    2.98
   0  -7 -15    4.00    1.57
   0  -7 -15    1.72    2.53
   0   7 -15    2.05    1.77
   0   7  15    2.74    2.11
   0  -7  15    4.18    1.99
   0  -7 -15    3.88    2.22
   0   7  16    8.93    2.55
   0   7 -16   10.76    2.61
   0   7  16   10.22    2.59
   0   7 -16    8.98    2.50
   0  -7  16   12.54    2.99
   0  -7 -16    6.80    2.33
   0  -7  16   12.37    3.69
   0  -7  16    8.13    2.86
   0  -7 -16    9.11    3.02
   0  -7  16    9.49    2.90
   0  -7 -16    6.28    3.32
   0  -7 -16    8.97    2.10
   0  -7 -16   19.58    4.45
   0   7 -16   10.11    2.80
   0   7  16   10.52    2.90
   0   7 -16    8.10    2.76
   0  -7  16   10.16    2.87
   0  -7 -16   10.02    2.63
   0   7  17    9.56    2.66
   0   7 -17    6.81    2.30
   0   7 -17   13.75    2.92
   0   7  17    7.10    2.21
   0  -7 -17    5.71    2.24
   0  -7  17   11.51    2.74
   0  -7  17   12.12    3.68
   0  -7  17    5.74    2.59
   0  -7 -17   10.73    2.96
   0  -7  17    8.18    2.63
   0  -7 -17    9.74    3.82
   0   7 -17   10.95    3.22
   0  -7 -17    9.71    3.73
   0  -7 -17    8.28    2.13
   0   7  17    8.18    2.64
   0   7 -17   11.25    3.21
   0  -7  17   10.38    2.90
   0  -7 -17    7.70    2.44
   0   7 -18    2.35    1.81
   0   7  18    2.22    1.80
   0  -7 -18    4.54    2.24
   0   7  18    4.98    2.14
   0   7 -18    0.00    1.31
   0  -7  18    3.28    2.12
   0  -7  18   -2.68    2.74
   0  -7  18    0.14    2.22
   0  -7 -18    1.87    2.02
   0  -7  18    4.58    2.29
   0  -7 -18    0.27    2.45
   0  -7 -18    4.79    3.40
   0   7 -18    1.28    2.01
   0  -7 -18    0.47    1.25
   0   7  18    0.75    1.83
   0   7 -18    1.25    2.32
   0  -7  18    3.41    2.04
   0  -7 -18    3.78    2.16
   0   7  19   19.55    3.21
   0   7 -19   12.81    3.34
   0  -7  19   18.18    3.46
   0   7 -19   16.24    3.11
   0   7  19   16.70    3.03
   0  -7 -19   13.80    3.00
   0  -7  19   20.64    4.66
   0  -7  19    9.90    3.32
   0  -7 -19   14.86    3.37
   0  -7  19   18.26    3.74
   0  -7 -19   20.02    4.85
   0  -7 -19   12.89    2.64
   0   7 -19   19.59    4.10
   0  -7 -19   17.96    4.55
   0  -7 -19   20.18    3.78
   0   7  19   16.77    3.32
   0   7 -19   12.34    3.07
   0  -7  19   15.86    3.41
   0  -7 -19   14.72    3.29
   0   7 -20    1.56    1.51
   0  -7  20    5.59    3.11
   0  -7  20    2.90    2.93
   0  -7  20    3.89    2.38
   0  -7 -20   11.56    4.57
   0   7 -20    0.95    2.27
   0  -7 -20   -3.54    3.22
   0  -7 -20    2.16    1.64
   0  -7 -20    0.44    2.14
   0   7 -20    4.43    2.65
   0  -7  20    1.64    1.49
   0  -7  21   19.71    4.73
   0  -7 -21   14.29    3.46
   0  -7  21   18.41    4.55
   0  -7 -21   22.76    5.74
   0   7 -21   18.51    4.18
   0  -7 -21   19.34    5.22
   0  -7  22   19.31    4.90
   0  -7 -22   20.80    4.03
   0  -7  22   25.02    5.48
   0  -7 -22   18.36    5.16
   0  -7 -22   21.52    5.16
   0   7 -22   23.14    4.82
   0  -7  23   38.71    6.21
   0  -7 -23   47.57    6.01
   0  -7  23   40.28    6.71
   0  -7 -23   48.55    7.47
   0   7 -23   48.07    7.07
   0  -7 -23   54.11    8.08
   0  -7  24   18.12    4.85
   0  -7 -24   28.52    4.92
   0  -7  24   28.33    5.62
   0  -7 -24   31.83    6.82
   0   7 -24   19.34    4.59
   0  -7 -24   31.22    6.73
   0  -7  25    3.29    3.40
   0  -7 -25    6.43    3.37
   0  -7  25   -2.41    2.91
   0  -7 -25    5.03    3.52
   0  -7 -25    6.74    4.35
   0   7 -25    1.49    2.87
   0  -7  26   28.20    5.77
   0  -7  26   28.38    6.03
   0   7 -26   25.13    5.72
   0  -7 -26   30.22    6.45
   0  -7 -26   38.17    7.19
   0  -7  27    6.41    3.62
   0  -7  27    9.07    4.18
   0  -7 -27   12.36    5.20
   0   7 -27    9.74    4.20
   0  -7 -27   19.13    6.18
   0  -7  28    3.02    3.71
   0  -7  28    3.36    3.66
   0   7 -28    0.69    3.07
   0  -7 -28    0.51    3.33
   0  -7 -28    1.75    3.51
   0  -7  29    0.43    3.12
   0  -7  29    4.41    3.63
   0   7 -29   -0.21    2.78
   0  -7 -29    2.45    3.71
   0  -7 -29    8.67    5.15
   0  -7  30   46.03    8.08
   0  -7  30   61.78    9.02
   0  -7 -30   56.50    9.46
   0  -7 -30   47.93    8.44
   0   7 -30   49.46    8.21
   0  -7  31   14.63    5.27
   0  -7  31    4.57    3.66
   0   7 -31   23.39    6.52
   0  -7 -31   12.09    4.67
   0  -7 -31    1.79    3.18
   0  -7  32   11.86    5.26
   0  -7 -32    2.87    3.31
   0  -7  32   -2.17    3.76
   0  -7 -32    8.73    5.55
   0  -7 -32    9.51    5.17
   0   7 -32    7.63    3.98
   0  -7  33    5.69    4.66
   0  -7 -33   17.40    6.09
   0  -7  33   23.42    6.17
   0   7 -33   32.26    7.29
   0  -7 -33   33.44    7.89
   0  -7 -33   24.40    6.91
   0  -7  34    4.32    3.84
   0  -7 -34   12.33    5.12
   0  -7  34   -1.75    2.96
   0  -7 -34   -0.01    4.29
   0  -7 -34   -4.09    3.90
   0   7 -34    3.77    3.76
   0  -7  35    1.97    3.57
   0  -7 -35    7.89    4.46
   0  -7  35   -0.93    3.79
   0   7 -35   -0.39    3.61
   0  -7 -35   -0.96    3.25
   0  -7 -35   -3.12    3.49
   0  -7  36   22.86    6.92
   0  -7 -36   13.92    6.28
   0  -7  36   16.50    6.20
   0  -7 -36   21.73    7.33
   0  -7 -36    8.29    5.53
   0   7 -36   13.46    5.72
   0  -7  37   21.63    6.63
   0  -7 -37   19.74    7.01
   0  -7  37   31.17    7.97
   0   7 -37   31.45    7.47
   0  -7 -37    9.50    5.36
   0  -7 -37   24.35    7.66
   0  -7  38   14.36    6.22
   0  -7 -38    3.25    4.48
   0  -7  38   15.10    6.51
   0  -7 -38   -2.16    3.76
   0   7 -38   -2.92    4.60
   0  -7 -38    4.16    5.08
   0  -7 -39    7.13    6.05
   0  -7 -39    7.27    4.79
   0  -7  39    9.93    5.97
   0  -7 -39   -2.01    3.12
   0  -7 -40   -0.78    3.83
   0  -7 -40    0.31    3.46
   0  -8   0   -0.17    1.88
   0  -8   0    0.02    2.44
   0  -8   0    1.06    1.87
   0   8   0    0.70    1.55
   0   8   0    4.01    3.00
   0   8   0   -2.43    2.53
   0  -8   1   24.34    4.25
   0  -8  -1   16.89    3.60
   0  -8  -1   12.88    3.59
   0  -8   1   16.78    3.70
   0  -8   1   18.12    3.64
   0  -8  -1   15.86    3.65
   0   8   1   19.27    3.65
   0   8  -1   24.09    4.08
   0  -8  -1   14.90    3.26
   0   8  -1   14.02    1.35
   0   8  -1   10.93    3.24
   0   8   1   18.72    4.14
   0   8  -1   19.23    3.86
   0   8   1   12.92    3.08
   0  -8  -2   -0.56    2.25
   0  -8   2   -1.71    2.54
   0  -8  -2    0.40    2.64
   0  -8   2    1.55    2.49
   0   8  -2    2.55    2.48
   0   8   2    1.76    2.03
   0  -8  -2   -0.55    1.75
   0  -8   2   -1.48    1.82
   0  -8  -2    2.87    2.34
   0   8  -2    0.91    0.64
   0   8  -2    2.59    3.01
   0   8   2    0.17    2.21
   0   8   2    0.01    1.94
   0   8  -2    4.41    2.47
   0  -8   3   26.26    4.50
   0  -8  -3   23.45    4.10
   0  -8   3   23.51    4.60
   0  -8  -3   20.77    4.39
   0   8  -3   28.88    4.43
   0   8   3   30.46    4.42
   0  -8  -3   23.90    4.17
   0  -8   3   28.02    4.49
   0  -8  -3   24.77    4.08
   0   8  -3   21.31    2.23
   0   8   3   21.84    4.36
   0   8  -3   24.00    4.64
   0   8  -3   21.76    4.15
   0   8   3   20.64    3.78
   0  -8   4   86.35    7.74
   0  -8  -4   91.19    7.99
   0  -8  -4   85.34    8.10
   0  -8   4   78.57    7.89
   0  -8   4   90.71    7.79
   0   8   4   76.81    6.96
   0  -8  -4   82.92    7.46
   0   8  -4   87.77    7.52
   0  -8  -4   84.62    7.59
   0   8  -4   83.30    4.81
   0   8   4   80.37    7.98
   0   8  -4   74.36    7.80
   0   8  -4   82.96    7.26
   0   8   4   96.09    7.72
   0  -8  -5   76.96    7.29
   0  -8   5   63.90    6.73
   0  -8  -5   55.82    6.78
   0  -8   5   57.40    6.88
   0   8  -5   67.92    6.57
   0   8   5   69.29    6.75
   0  -8  -5   65.29    6.65
   0  -8   5   64.01    6.55
   0  -8  -5   67.59    6.88
   0   8  -5   61.83    4.40
   0  -8  -5   61.33    5.81
   0   8  -5   67.48    7.04
   0   8   5   64.04    7.18
   0   8   5   59.84    6.08
   0   8  -5   52.75    5.94
   0  -8  -6  268.20   14.30
   0  -8   6  253.66   14.06
   0  -8  -6  274.39   15.27
   0  -8   6  254.16   14.85
   0  -8   6  259.82   14.17
   0  -8  -6  269.66   14.32
   0   8   6  281.10   14.23
   0   8  -6  267.65   14.03
   0   8  -6  263.64   10.84
   0  -8  -6  254.23   13.20
   0  -8  -6  253.56   14.25
   0   8  -6  255.04   14.76
   0   8   6  270.25   15.04
   0   8   6  278.89   14.01
   0   8  -6  278.98   14.04
   0   8  -7  194.23   11.39
   0   8   7  187.76   11.31
   0  -8   7  195.62   11.14
   0  -8   7  197.25   12.85
   0  -8  -7  180.63   12.30
   0  -8  -7  196.95   11.98
   0   8  -7  199.24   11.71
   0  -8   7  191.62   11.83
   0   8   7  199.55   11.65
   0  -8  -7  187.67   11.27
   0   8  -7  189.40    9.12
   0  -8  -7  200.16   12.44
   0   8   7  191.52   12.31
   0   8  -7  174.06   12.08
   0  -8  -7  185.64   11.69
   0  -8   7  183.94   11.67
   0   8  -8    2.28    2.27
   0   8   8    1.77    2.45
   0  -8   8    3.24    2.35
   0  -8   8    3.80    2.86
   0  -8  -8    1.53    2.09
   0  -8  -8    2.56    2.08
   0  -8   8    3.06    2.35
   0   8  -8    1.50    1.98
   0   8   8    2.18    2.15
   0  -8  -8    1.36    1.74
   0  -8  -8    3.18    2.88
   0   8  -8   -1.06    1.36
   0   8  -8    2.56    2.36
   0   8   8    3.31    2.59
   0  -8   8    0.41    1.89
   0  -8  -8    1.06    1.84
   0   8  -9    5.60    2.61
   0   8   9    4.74    2.50
   0  -8   9    6.71    2.71
   0  -8  -9    7.52    2.69
   0  -8   9    6.63    2.65
   0  -8  -9    1.96    1.97
   0   8  -9    6.45    2.41
   0  -8   9    4.35    2.19
   0   8   9    7.90    2.67
   0  -8  -9    5.73    2.87
   0  -8  -9    5.93    2.72
   0   8  -9    5.25    1.69
   0   8  -9    6.02    2.81
   0   8   9    5.65    2.71
   0  -8  -9    5.98    2.74
   0  -8   9    6.97    2.74
   0   8 -10    2.17    2.54
   0   8  10   -0.09    2.07
   0  -8  10    0.38    2.37
   0  -8 -10    5.41    2.98
   0  -8  10    2.21    2.70
   0  -8 -10   -1.46    1.52
   0   8  10    0.47    1.69
   0   8 -10    3.30    2.28
   0  -8  10    2.64    2.44
   0   8 -10    1.46    1.69
   0  -8 -10    1.09    1.84
   0  -8 -10    0.04    2.14
   0   8  10    1.44    2.44
   0   8 -10    6.98    3.24
   0  -8  10    2.67    2.54
   0  -8 -10   -1.36    2.05
   0   8  11   23.22    3.94
   0   8 -11   19.62    3.84
   0   8  11   21.68    3.79
   0  -8 -11   24.92    4.37
   0   8 -11   27.22    4.32
   0  -8  11   21.28    3.96
   0  -8  11   25.93    4.57
   0  -8  11   23.35    4.46
   0  -8 -11   16.43    3.96
   0  -8 -11   22.49    4.65
   0   8 -11   20.96    3.41
   0  -8 -11   17.29    3.86
   0   8  11   20.42    4.15
   0   8 -11   20.94    4.28
   0  -8  11   23.75    4.21
   0  -8 -11   18.86    4.00
   0   8  12   94.11    7.76
   0   8 -12  121.79    8.76
   0   8  12  119.10    8.70
   0  -8 -12  121.14    9.16
   0   8 -12   90.71    8.06
   0  -8  12  105.95    8.51
   0  -8  12  108.66    8.87
   0  -8  12   95.87    8.92
   0  -8 -12   99.79    9.58
   0  -8  12   99.05    8.83
   0  -8 -12  105.24    9.11
   0   8 -12  100.23    7.55
   0  -8 -12  100.90    8.99
   0   8  12  111.63    9.17
   0   8 -12  101.21    9.05
   0  -8 -12  115.32    8.97
   0  -8  12  107.06    8.78
   0   8  13    9.75    3.02
   0   8 -13   10.68    2.93
   0   8  13    9.11    2.61
   0   8 -13    9.11    2.78
   0  -8  13    6.18    2.38
   0  -8 -13    9.10    2.94
   0  -8  13   10.88    3.34
   0  -8  13    5.56    2.63
   0  -8 -13   16.16    4.04
   0  -8  13    8.52    3.12
   0  -8 -13    8.47    3.90
   0  -8 -13    8.31    3.36
   0   8 -13   10.51    2.85
   0   8 -13   10.10    3.20
   0   8  13    7.90    3.30
   0  -8 -13   13.96    3.58
   0  -8  13    5.93    2.70
   0   8 -14   23.65    3.79
   0   8  14   23.47    3.98
   0   8 -14   30.73    4.45
   0  -8  14   18.72    3.63
   0   8  14   21.43    3.68
   0  -8 -14   29.00    4.51
   0  -8  14   30.53    4.88
   0  -8  14   32.99    5.24
   0  -8  14   19.66    4.21
   0  -8 -14   26.08    4.71
   0  -8 -14   23.67    4.93
   0  -8 -14   20.88    4.79
   0   8 -14   23.15    3.92
   0   8  14   22.77    4.28
   0   8 -14   22.61    4.25
   0  -8  14   29.31    4.44
   0  -8 -14   25.51    4.24
   0   8  15   35.87    4.90
   0   8 -15   39.68    4.91
   0   8  15   22.12    3.91
   0  -8  15   27.40    4.44
   0  -8 -15   26.83    4.40
   0   8 -15   32.80    4.64
   0  -8  15   30.05    4.88
   0  -8  15   29.75    5.24
   0  -8 -15   27.66    4.81
   0  -8  15   25.11    4.64
   0  -8 -15   27.30    5.32
   0  -8 -15   25.76    5.04
   0   8 -15   30.72    4.63
   0   8  15   28.98    4.59
   0   8 -15   27.58    4.87
   0  -8  15   28.06    4.42
   0  -8 -15   32.47    4.89
   0   8  16    2.41    1.71
   0   8 -16    0.68    1.71
   0   8 -16    0.64    1.71
   0  -8 -16    5.06    2.29
   0   8  16    0.96    1.48
   0  -8  16    2.95    2.19
   0  -8  16    5.81    3.11
   0  -8  16    4.77    2.98
   0  -8 -16    0.47    2.02
   0  -8  16    3.20    2.33
   0  -8 -16    4.57    3.56
   0   8 -16   -2.36    2.12
   0  -8 -16    3.28    2.61
   0   8  16    2.62    2.13
   0   8 -16    0.01    2.29
   0  -8  16   -1.17    2.10
   0  -8 -16    1.12    1.70
   0   8 -17   22.04    3.95
   0   8  17   18.18    3.51
   0   8 -17   16.74    3.48
   0  -8 -17   13.90    3.20
   0  -8  17   18.20    3.72
   0   8  17   20.40    3.56
   0  -8  17   22.18    4.47
   0  -8  17   22.57    4.68
   0  -8  17   22.39    4.51
   0  -8 -17   14.84    3.56
   0   8 -17   16.32    3.51
   0  -8 -17   13.33    4.07
   0  -8 -17   28.91    5.88
   0   8  17   21.59    4.28
   0   8 -17   17.78    4.07
   0  -8 -17   21.98    4.11
   0  -8  17   18.95    3.71
   0   8 -18  100.26    8.02
   0   8  18   96.85    7.82
   0   8  18   85.77    7.37
   0  -8 -18   80.00    7.50
   0   8 -18   93.34    7.86
   0  -8  18   90.51    7.90
   0  -8  18  109.97    9.65
   0  -8  18   88.25    8.69
   0  -8 -18   87.42    9.69
   0  -8 -18   88.64    8.19
   0  -8  18   81.31    8.02
   0   8 -18   94.32    8.52
   0  -8 -18   90.28    9.46
   0   8  18   93.07    8.28
   0   8 -18   92.00    8.72
   0  -8  18   89.23    7.92
   0  -8 -18   95.37    8.15
   0   8  19  189.93   11.13
   0   8 -19  191.15   11.31
   0   8 -19  167.18   10.91
   0  -8  19  185.47   13.10
   0  -8 -19  174.90   14.18
   0  -8  19  190.21   13.13
   0  -8 -19  157.94   11.35
   0  -8  19  170.35   11.80
   0  -8 -19  180.49   13.84
   0   8 -19  177.48   12.37
   0   8 -19  176.92   11.97
   0   8  19  189.83   12.15
   0  -8 -19  184.22   11.56
   0  -8  19  180.16   11.57
   0   8 -20   81.07    7.19
   0  -8  20   73.05    8.23
   0  -8  20   86.05    8.93
   0  -8 -20   81.81    9.88
   0  -8  20   71.86    7.54
   0  -8 -20   58.14    8.34
   0   8 -20   78.23    8.35
   0   8 -20   74.37    7.64
   0  -8  20   75.03    7.33
   0  -8 -20   76.70    7.33
   0  -8  21    5.44    3.49
   0  -8  21   11.45    4.03
   0   8 -21    1.70    2.43
   0  -8 -21    7.43    4.27
   0  -8 -21    4.97    3.80
   0  -8  22   61.15    7.89
   0  -8  22   43.36    6.68
   0  -8 -22   43.70    7.77
   0  -8 -22   40.84    7.02
   0   8 -22   41.43    6.20
   0  -8  23   25.14    5.60
   0  -8  23   20.77    5.25
   0  -8 -23   29.76    6.62
   0   8 -23   15.69    4.57
   0  -8 -23   21.27    5.45
   0  -8  24    8.95    4.02
   0  -8  24    7.29    3.42
   0  -8 -24   14.57    3.99
   0   8 -24    9.59    3.79
   0  -8 -24   14.59    5.25
   0  -8  25    9.61    4.23
   0  -8  25    9.01    3.69
   0  -8 -25   10.41    4.82
   0   8 -25    4.75    3.12
   0  -8 -25   20.70    5.88
   0  -8  26    1.89    3.01
   0  -8  26    7.26    3.48
   0  -8 -26    6.36    4.52
   0   8 -26    3.01    3.51
   0  -8 -26   10.84    4.89
   0  -8  27    4.77    3.22
   0  -8  27   11.14    4.98
   0   8 -27    1.64    3.50
   0  -8 -27   10.95    5.23
   0  -8 -27   -2.74    3.50
   0  -8  28   21.18    5.58
   0  -8  28   15.64    5.16
   0  -8 -28   27.04    7.07
   0   8 -28   16.37    5.63
   0  -8 -28   20.22    6.26
   0  -8  29   53.32    8.56
   0  -8  29   50.98    8.24
   0  -8 -29   68.65   10.25
   0  -8 -29   72.44   10.52
   0   8 -29   47.97    7.94
   0  -8  30   11.67    4.93
   0  -8  30   11.22    5.09
   0  -8 -30    1.42    3.66
   0  -8 -30   21.15    6.42
   0   8 -30   15.61    5.80
   0  -8  31   17.53    5.79
   0  -8  31   22.51    6.39
   0  -8 -31   19.13    6.60
   0  -8 -31   28.13    7.38
   0   8 -31   18.88    5.68
   0  -8  32   51.81    8.79
   0  -8  32   57.17    8.90
   0  -8 -32   64.71   10.12
   0   8 -32   61.20    9.30
   0  -8 -32   44.87    8.82
   0  -8  33   61.99    9.60
   0  -8 -33   61.62   10.07
   0  -8  33   67.97   10.24
   0  -8 -33   67.48   10.94
   0  -8 -33   68.40   10.85
   0   8 -33   69.33   10.09
   0  -8  34   23.39    6.93
   0  -8 -34   23.00    6.82
   0  -8  34   25.89    7.47
   0  -8 -34   19.82    6.62
   0  -8 -34   29.61    7.33
   0   8 -34   19.76    6.16
   0  -8  35   20.00    6.07
   0  -8 -35   12.46    5.95
   0  -8  35   27.73    7.63
   0  -8 -35   31.00    8.04
   0  -8 -35   29.67    8.30
   0   8 -35   23.29    6.82
   0  -8  36   48.72    9.14
   0  -8 -36   63.60   10.63
   0  -8  36   49.52    9.38
   0   8 -36   54.47    9.65
   0  -8 -36   60.27   10.80
   0  -8 -36   80.68   12.37
   0  -8  37   40.79    8.73
   0  -8 -37   18.86    6.85
   0  -8  37   35.22    8.00
   0  -8 -37   21.82    7.00
   0  -8 -37   22.26    7.20
   0   8 -37   27.03    7.63
   0   8 -38   -0.61    3.62
   0  -8 -38   -6.29    4.32
   0  -8 -38   -1.98    3.67
   0  -8 -40   15.42    6.28
   0  -9   0    1.03    1.99
   0   9   0    1.15    1.85
   0  -9   0    0.10    2.34
   0   9   0   -0.06    2.64
   0   9   0    1.42    2.44
   0  -9   1    5.78    3.05
   0  -9  -1    8.55    2.72
   0  -9   1    4.49    2.73
   0  -9  -1    6.41    3.38
   0   9  -1    6.55    2.49
   0   9   1    7.79    3.06
   0   9  -1    6.56    3.16
   0   9   1    7.53    3.52
   0   9  -1    7.42    2.53
   0   9   1    7.00    2.87
   0  -9  -2   -0.84    2.15
   0  -9   2    2.26    2.27
   0  -9  -2    1.57    2.97
   0  -9   2    1.71    2.44
   0   9  -2    1.18    1.79
   0   9   2    2.88    2.08
   0  -9  -2    1.77    2.20
   0   9  -2    1.51    2.79
   0   9   2    1.29    2.18
   0   9   2    4.35    2.73
   0   9  -2    0.73    2.13
   0  -9   3    0.71    2.02
   0  -9  -3   -0.22    2.11
   0  -9  -3    1.02    2.51
   0  -9   3    0.82    2.58
   0   9  -3    4.21    2.05
   0   9   3    5.16    2.53
   0  -9  -3    3.30    2.35
   0   9   3   -1.01    2.76
   0   9  -3    0.93    2.74
   0   9  -3   -1.10    2.21
   0   9   3    2.58    2.36
   0  -9  -4   -0.29    2.41
   0  -9   4    0.36    2.35
   0  -9   4   -0.80    2.05
   0  -9  -4   -0.54    2.32
   0  -9  -4    3.81    2.78
   0   9  -4    4.74    3.34
   0   9   4   -1.35    2.72
   0   9  -4   -1.32    2.07
   0   9   4   -0.54    2.16
   0  -9   5    7.30    3.30
   0  -9  -5    7.18    3.32
   0  -9   5    3.44    2.46
   0  -9  -5    5.72    2.79
   0  -9  -5    4.62    2.62
   0   9  -5    6.32    1.54
   0   9   5    8.79    3.51
   0   9  -5    7.51    3.35
   0   9   5    5.66    2.95
   0   9  -5    4.34    2.58
   0  -9   6    9.45    3.70
   0  -9  -6   12.61    3.60
   0  -9  -6   20.99    4.52
   0  -9   6   14.20    3.76
   0  -9  -6   16.70    3.96
   0  -9  -6   14.46    3.27
   0   9  -6   14.49    2.27
   0   9  -6   13.52    3.96
   0   9   6   11.27    3.23
   0   9  -6   16.85    4.01
   0   9   6   14.63    3.68
   0   9  -7    1.61    2.25
   0   9   7    1.47    2.62
   0  -9   7    0.65    2.41
   0  -9  -7   -0.95    2.33
   0  -9   7   -0.45    2.24
   0   9  -7    0.54    0.95
   0  -9  -7    2.58    2.19
   0  -9  -7    0.09    2.75
   0   9  -7    5.93    3.21
   0   9   7    3.49    2.97
   0  -9  -7    0.74    2.09
   0  -9   7   -0.34    1.97
   0   9   8   69.52    7.06
   0   9  -8   63.05    6.70
   0  -9   8   60.93    7.34
   0  -9  -8   58.86    7.36
   0  -9   8   55.26    6.33
   0   9  -8   57.30    4.95
   0  -9  -8   54.58    6.30
   0  -9  -8   57.05    7.02
   0   9   8   54.71    6.96
   0   9  -8   57.97    7.21
   0  -9  -8   73.64    7.73
   0  -9   8   61.33    7.02
   0   9   9   20.47    4.07
   0   9  -9   20.37    4.08
   0  -9   9   11.54    3.67
   0  -9  -9   19.64    4.47
   0  -9   9   14.96    3.23
   0  -9  -9   24.57    4.62
   0  -9  -9   21.65    4.66
   0   9  -9   23.79    3.37
   0   9   9   19.24    4.45
   0   9  -9   22.48    4.92
   0  -9  -9   27.64    4.99
   0  -9   9   17.05    3.91
   0   9 -10    4.18    2.87
   0   9  10    0.03    1.80
   0  -9 -10    1.89    2.54
   0  -9  10   -0.54    2.60
   0  -9  10    3.76    2.61
   0   9 -10   -0.40    1.25
   0  -9 -10    1.93    2.45
   0  -9 -10   -0.05    2.36
   0   9 -10   -1.61    2.71
   0   9  10   -1.17    2.63
   0  -9  10    2.02    2.75
   0  -9 -10   -0.70    1.94
   0   9 -11   35.55    5.24
   0   9  11   26.85    4.55
   0  -9 -11   28.96    5.24
   0  -9  11   27.54    5.22
   0  -9  11   28.73    4.62
   0  -9 -11   31.69    5.24
   0   9 -11   31.20    4.06
   0  -9 -11   32.38    5.61
   0   9  11   25.35    4.81
   0   9 -11   33.00    5.53
   0  -9  11   30.86    5.06
   0  -9 -11   35.17    5.32
   0   9 -12    1.79    2.61
   0   9  12    1.39    2.47
   0  -9  12    6.50    2.92
   0  -9 -12   -2.37    2.44
   0  -9  12    1.41    2.48
   0  -9 -12   -0.02    2.20
   0  -9 -12    3.42    2.78
   0   9 -12    1.80    1.45
   0   9 -12    4.36    2.82
   0   9  12    1.06    2.29
   0  -9 -12    0.85    2.21
   0  -9  12   -0.01    2.05
   0   9  13    3.62    3.20
   0   9 -13   12.22    3.43
   0  -9  13    7.41    2.81
   0  -9  13    6.07    2.56
   0  -9  13    5.76    3.31
   0  -9 -13    9.32    3.34
   0  -9 -13   15.30    4.81
   0  -9 -13    8.20    3.16
   0   9 -13    7.77    2.73
   0   9  13    7.66    3.12
   0   9 -13   10.52    3.24
   0  -9  13    3.87    2.50
   0  -9 -13    5.23    2.66
   0   9  14    1.89    2.07
   0   9 -14    4.69    3.18
   0  -9  14    5.34    2.84
   0  -9  14    5.66    3.27
   0  -9 -14    1.73    2.34
   0  -9  14    3.21    2.60
   0   9 -14    1.55    1.68
   0  -9 -14    0.92    2.55
   0  -9 -14    7.78    4.08
   0   9 -14   -0.27    2.47
   0   9  14    1.82    2.19
   0  -9  14    3.00    2.43
   0  -9 -14    3.40    2.34
   0   9 -15   23.11    4.26
   0   9  15   26.66    4.49
   0  -9  15   24.79    4.93
   0  -9  15   23.87    4.54
   0  -9  15   16.37    4.29
   0  -9 -15   23.81    4.74
   0   9 -15   29.08    4.56
   0  -9 -15   27.74    5.52
   0  -9 -15   18.87    4.65
   0   9 -15   29.14    5.12
   0   9  15   24.98    4.67
   0  -9  15   18.49    4.26
   0  -9 -15   16.14    3.88
   0   9  16  215.85   12.73
   0   9 -16  201.98   12.59
   0  -9  16  209.93   13.79
   0  -9 -16  218.58   15.55
   0  -9  16  214.74   14.06
   0  -9  16  209.18   14.00
   0  -9 -16  193.75   13.35
   0  -9 -16  201.85   14.26
   0   9 -16  199.90   12.42
   0   9  16  200.14   13.45
   0   9 -16  210.44   13.84
   0  -9 -16  192.33   12.79
   0  -9  16  210.11   13.31
   0   9 -17   21.96    4.26
   0   9  17   27.94    4.52
   0  -9  17   24.96    5.12
   0  -9  17   25.11    5.23
   0  -9 -17   25.87    5.17
   0  -9  17   20.42    4.63
   0  -9 -17   27.52    5.70
   0  -9 -17   28.08    6.20
   0   9 -17   23.62    4.42
   0   9  17   21.66    4.42
   0   9 -17   28.61    5.30
   0  -9  17   23.10    4.60
   0  -9 -17   28.90    4.98
   0   9  18   11.39    3.28
   0   9 -18   11.42    3.45
   0  -9  18    7.59    2.98
   0  -9  18    7.16    3.11
   0  -9 -18   11.99    3.67
   0  -9  18    7.43    2.79
   0  -9 -18    8.25    3.92
   0  -9 -18   -0.11    2.81
   0   9 -18    6.02    2.74
   0   9  18    9.58    3.33
   0   9 -18   18.57    4.37
   0  -9 -18    6.08    2.81
   0  -9  18   10.15    3.31
   0   9  19   10.31    3.29
   0   9 -19   15.41    3.74
   0  -9  19    7.93    3.44
   0  -9  19    6.83    3.69
   0  -9 -19    6.93    3.48
   0  -9  19    7.86    3.64
   0  -9 -19    9.40    3.88
   0   9 -19   10.71    3.60
   0  -9 -19   16.63    5.08
   0   9 -19   12.96    3.82
   0   9  19    5.77    3.24
   0  -9  19    6.11    3.03
   0  -9 -19    7.60    2.98
   0   9 -20  103.07    8.72
   0  -9  20   90.37    9.42
   0  -9  20   86.62    9.46
   0  -9 -20  105.99   11.28
   0  -9  20  108.33    9.73
   0  -9 -20   99.19   10.75
   0   9 -20  103.97    9.49
   0   9 -20   86.25    8.81
   0  -9  20   90.72    8.65
   0  -9 -20   96.73    8.87
   0  -9  21   36.56    6.33
   0  -9  21   34.54    5.96
   0  -9 -21   37.85    7.11
   0   9 -21   36.97    5.79
   0  -9 -21   40.58    7.44
   0  -9  22   35.68    6.53
   0  -9  22   33.67    6.41
   0   9 -22   45.73    6.67
   0  -9 -22   35.94    6.85
   0  -9 -22   40.89    7.15
   0  -9  23    1.76    2.87
   0  -9  23    0.14    3.13
   0  -9 -23    4.85    4.22
   0   9 -23    4.43    3.34
   0  -9 -23    2.97    3.19
   0  -9  24    1.56    2.85
   0  -9  24    9.99    4.27
   0  -9 -24    7.17    4.15
   0  -9 -24   11.61    4.80
   0   9 -24   13.38    4.08
   0  -9  25    9.46    4.06
   0  -9  25    8.62    4.20
   0  -9 -25    5.93    4.50
   0   9 -25   10.46    4.17
   0  -9 -25    9.89    5.14
   0  -9  26   35.18    6.99
   0  -9  26   52.44    7.99
   0  -9 -26   48.06    8.54
   0  -9 -26   52.15    8.63
   0   9 -26   55.78    7.97
   0  -9  27    8.15    4.46
   0  -9  27    9.88    4.25
   0  -9 -27    7.47    4.62
   0  -9 -27    7.09    4.86
   0   9 -27   13.95    4.73
   0  -9  28    4.29    4.39
   0  -9  28   13.68    5.41
   0   9 -28    7.27    4.31
   0  -9 -28    5.00    4.35
   0  -9 -28   20.67    6.51
   0  -9  29   25.82    6.58
   0  -9  29   35.11    7.23
   0  -9 -29   12.17    4.84
   0   9 -29   32.58    6.93
   0  -9 -29   24.18    6.99
   0  -9  30   33.15    7.59
   0  -9  30   45.24    8.32
   0  -9 -30   49.33    8.98
   0  -9 -30   48.37    9.10
   0   9 -30   46.16    8.24
   0  -9  31   46.02    8.66
   0  -9  31   28.69    7.18
   0  -9 -31   42.88    8.57
   0  -9 -31   60.74   10.13
   0   9 -31   38.72    7.32
   0  -9  32    1.98    3.48
   0  -9  32   12.96    5.39
   0  -9 -32    4.41    3.77
   0  -9 -32    3.69    4.41
   0   9 -32    4.76    4.84
   0  -9  33   12.43    5.28
   0  -9 -33   21.12    6.95
   0  -9  33    3.76    4.51
   0  -9 -33    2.54    4.43
   0  -9 -33   10.64    5.03
   0   9 -33    2.40    3.66
   0  -9  34    8.41    4.75
   0  -9 -34    0.21    3.82
   0  -9  34    1.64    3.92
   0  -9 -34    6.86    5.12
   0   9 -34    2.10    3.96
   0  -9 -34    6.18    5.55
   0  -9  35   34.19    7.85
   0  -9 -35   33.17    8.28
   0  -9  35   31.30    7.76
   0   9 -35   36.66    8.04
   0  -9 -35   50.57   10.21
   0  -9 -35   35.42    8.56
   0  -9  36    4.02    4.62
   0  -9 -36    1.45    3.96
   0  -9  36    0.59    3.94
   0  -9 -36   -1.64    3.60
   0  -9 -36    6.72    5.26
   0   9 -36   -2.25    4.17
   0   9 -37    5.13    3.79
   0  -9  37   17.02    6.44
   0  -9  37    3.53    4.68
   0 -10   0    5.37    4.30
   0  10   0    2.77    3.69
   0  10   0    2.63    2.88
   0 -10   0    7.28    3.90
   0 -10  -1  132.98   11.66
   0 -10   1  128.32   11.57
   0 -10  -1  135.31   10.90
   0 -10   1  144.15   11.27
   0  10   1  127.33   11.13
   0  10  -1  136.97   11.46
   0  10  -1  131.22   10.36
   0  10   1  148.43   10.79
   0 -10   2  142.27   11.85
   0 -10  -2  142.91   11.84
   0 -10  -2  134.74   10.91
   0 -10   2  136.65   10.95
   0 -10  -2  144.52   10.85
   0  10  -2  138.81   11.69
   0  10   2  148.57   12.09
   0  10  -2  122.21   10.35
   0  10   2  139.49   10.76
   0 -10  -3   50.73    6.92
   0 -10   3   46.76    6.89
   0 -10  -3   45.99    6.38
   0 -10   3   47.60    6.71
   0 -10  -3   41.13    5.98
   0  10  -3   46.66    7.16
   0  10   3   50.96    6.96
   0  10   3   42.98    6.27
   0  10  -3   47.41    6.49
   0 -10   4   -0.05    2.95
   0 -10  -4    6.99    3.94
   0 -10   4    4.11    2.67
   0 -10  -4    3.49    2.91
   0 -10  -4    5.47    3.17
   0  10  -4    5.09    3.94
   0  10   4    2.30    3.54
   0  10  -4    4.00    2.75
   0  10   4    1.16    2.66
   0 -10  -5    0.09    2.37
   0 -10   5   -0.26    3.07
   0 -10  -5    0.22    2.31
   0 -10   5    0.97    2.17
   0 -10  -5   -0.36    2.29
   0  10   5    0.54    2.76
   0  10  -5   -0.28    2.51
   0  10   5   -1.18    2.39
   0  10  -5    4.63    3.59
   0 -10  -6   -3.02    2.43
   0 -10   6    4.00    3.68
   0 -10   6    0.21    2.46
   0 -10  -6    5.49    3.44
   0 -10  -6   -0.23    2.16
   0  10   6    9.78    4.66
   0  10  -6    2.61    3.34
   0  10  -6    2.96    2.93
   0  10   6    2.83    2.93
   0  10  -7  223.66   13.59
   0  10   7  221.48   13.61
   0 -10  -7  192.50   14.16
   0 -10   7  199.36   14.43
   0 -10   7  223.69   13.08
   0 -10  -7  226.38   14.38
   0 -10  -7  202.74   12.69
   0  10  -7  191.38   13.97
   0  10   7  208.36   14.55
   0 -10   7  195.52   13.51
   0 -10  -7  210.82   13.87
   0  10  -8   70.71    7.66
   0  10   8   84.86    8.29
   0 -10   8   62.20    8.00
   0 -10  -8   76.51    8.68
   0 -10   8   66.02    7.18
   0 -10  -8   69.74    8.28
   0 -10  -8   81.11    7.78
   0  10   8   75.49    8.60
   0  10  -8   72.34    8.59
   0 -10   8   57.01    7.51
   0 -10  -8   75.40    8.14
   0  10  -9   32.38    5.48
   0  10   9   22.13    4.49
   0 -10  -9   31.86    6.07
   0 -10   9   26.27    5.73
   0 -10   9   31.78    5.10
   0 -10  -9   33.76    5.75
   0 -10  -9   29.27    5.05
   0  10   9   27.00    5.62
   0  10  -9   33.88    5.93
   0 -10  -9   25.24    4.87
   0 -10   9   29.64    5.21
   0  10 -10   33.45    5.27
   0  10  10   32.88    5.36
   0 -10  10   27.12    5.41
   0 -10 -10   35.15    6.02
   0 -10  10   33.54    5.19
   0 -10 -10   28.86    5.11
   0 -10 -10   38.72    6.19
   0  10  10   38.95    6.45
   0  10 -10   28.78    5.60
   0 -10 -10   34.22    5.46
   0 -10  10   32.08    5.61
   0  10 -11   67.44    7.60
   0  10  11   79.28    7.79
   0 -10 -11   69.19    8.38
   0 -10  11   70.14    8.36
   0 -10  11   70.30    7.50
   0 -10 -11   69.17    7.80
   0 -10 -11   80.32    8.91
   0  10  11   72.16    8.35
   0  10 -11   69.15    8.29
   0 -10  11   69.14    7.55
   0 -10 -11   63.48    7.41
   0  10  12    8.87    3.60
   0  10 -12   12.54    3.82
   0 -10  12    4.84    2.56
   0 -10 -12    5.84    3.45
   0 -10  12    7.54    3.14
   0  10 -12    7.13    2.39
   0 -10 -12    7.97    3.37
   0 -10 -12   11.17    4.28
   0  10 -12    4.97    3.45
   0  10  12    9.05    3.32
   0 -10 -12    9.35    3.31
   0 -10  12    5.58    2.56
   0  10 -13    9.96    3.57
   0  10  13    8.05    3.64
   0 -10  13   13.63    3.74
   0 -10  13   13.00    3.63
   0 -10  13   10.49    4.07
   0 -10 -13   10.90    4.09
   0  10 -13   13.07    3.37
   0 -10 -13   11.07    3.95
   0 -10 -13    5.01    3.67
   0  10  13   13.11    4.10
   0  10 -13   11.30    4.08
   0 -10  13   12.24    3.89
   0 -10 -13   10.36    3.54
   0  10  14   36.59    5.42
   0  10 -14   52.56    6.53
   0 -10  14   44.77    6.54
   0 -10  14   45.68    6.68
   0 -10 -14   47.33    7.04
   0 -10  14   45.57    6.93
   0 -10 -14   44.21    6.74
   0  10 -14   40.09    5.19
   0 -10 -14   46.86    7.63
   0  10 -14   39.41    6.18
   0  10  14   36.17    6.24
   0 -10  14   43.74    6.32
   0 -10 -14   57.20    7.11
   0  10 -15   59.43    8.19
   0  10  15   97.80    8.78
   0 -10  15   94.30    9.22
   0 -10  15   81.52    8.80
   0 -10  15   86.19    9.34
   0 -10 -15   86.86    9.23
   0 -10 -15   81.16    9.03
   0 -10 -15   94.45   10.28
   0  10 -15   94.42    8.11
   0  10 -15   81.34    8.97
   0  10  15   93.92    9.54
   0 -10 -15   77.87    8.53
   0 -10  15   81.62    8.52
   0  10 -16    3.80    2.81
   0  10  16    3.90    2.46
   0 -10  16   -0.34    2.68
   0 -10  16    7.81    3.49
   0 -10 -16    1.16    2.92
   0 -10  16    2.93    2.58
   0 -10 -16    0.93    3.87
   0  10 -16    2.23    2.23
   0 -10 -16    2.95    3.14
   0  10 -16   -0.20    2.57
   0  10  16    3.79    3.27
   0 -10  16    0.49    2.54
   0 -10 -16    2.77    2.70
   0  10  17   16.77    4.00
   0  10 -17   17.70    4.43
   0 -10  17   18.24    4.47
   0 -10  17   14.54    4.49
   0 -10  17   20.12    5.19
   0 -10 -17   15.26    4.13
   0 -10 -17   25.34    5.76
   0 -10 -17   21.17    5.57
   0  10 -17   19.07    4.15
   0  10  17   17.21    5.05
   0  10 -17   18.18    5.31
   0 -10  17   19.59    4.60
   0 -10 -17   20.95    4.64
   0  10 -18    4.15    2.83
   0  10  18    7.67    2.80
   0 -10  18    2.29    2.58
   0 -10  18    0.65    3.14
   0 -10 -18   -0.19    2.52
   0 -10  18    2.43    2.86
   0  10 -18    1.12    1.99
   0 -10 -18    4.21    2.89
   0 -10 -18    4.74    3.66
   0  10 -18    6.91    3.44
   0  10  18    6.24    3.51
   0 -10 -18    0.64    2.53
   0 -10  18    3.92    2.79
   0  10  19   37.86    5.58
   0  10 -19   20.52    5.16
   0 -10  19   26.78    5.21
   0 -10  19   27.65    5.82
   0 -10 -19   29.47    5.58
   0 -10  19   38.83    6.44
   0  10 -19   36.89    5.76
   0 -10 -19   31.07    6.59
   0 -10 -19   35.18    6.86
   0  10 -19   31.77    6.03
   0  10  19   44.07    6.74
   0 -10  19   39.39    6.18
   0 -10 -19   32.31    5.50
   0  10 -20    0.40    2.32
   0 -10  20    5.11    3.52
   0 -10  20    3.50    3.25
   0 -10  20   -0.13    2.58
   0 -10 -20   -1.23    3.19
   0  10 -20   -0.36    2.40
   0 -10 -20    5.56    3.93
   0  10 -20   -2.02    3.08
   0 -10  20   -0.11    2.00
   0 -10 -20   -0.06    2.21
   0 -10  21    8.20    3.75
   0 -10  21   -0.38    2.53
   0 -10 -21    1.66    3.43
   0 -10 -21    3.16    3.72
   0  10 -21    4.25    3.02
   0 -10  22    0.87    3.32
   0 -10  22    1.78    3.43
   0 -10 -22   -3.83    4.10
   0 -10 -22    5.19    4.27
   0  10 -22    0.60    2.67
   0 -10  23   34.78    6.68
   0 -10  23   48.81    7.87
   0  10 -23   44.34    6.85
   0 -10 -23   41.10    7.99
   0 -10 -23   40.62    7.84
   0 -10  24    2.75    3.39
   0 -10  24    2.88    3.22
   0 -10 -24    3.05    4.27
   0  10 -24    4.81    3.25
   0 -10 -24    8.37    4.94
   0 -10  25    6.93    4.31
   0 -10  25    6.08    3.89
   0  10 -25   -0.52    2.74
   0 -10 -25    1.32    3.31
   0 -10 -25   -1.23    3.46
   0 -10  26    2.23    2.75
   0 -10  26    1.83    2.95
   0 -10 -26   -2.10    3.40
   0  10 -26    5.48    3.35
   0 -10 -26    2.86    4.14
   0 -10  27    4.99    4.66
   0 -10  27    7.30    5.18
   0  10 -27   -0.58    2.86
   0 -10 -27    3.01    3.16
   0 -10 -27    4.62    4.26
   0 -10  28   -1.28    3.12
   0 -10  28    3.84    3.40
   0  10 -28    3.13    2.79
   0 -10 -28    2.60    3.82
   0 -10 -28    2.24    3.82
   0 -10  29   25.16    6.70
   0 -10  29   19.95    6.24
   0 -10 -29   15.49    5.62
   0  10 -29   28.77    6.67
   0 -10 -29   12.82    4.66
   0 -10  30    0.32    4.20
   0 -10  30    4.49    3.68
   0 -10 -30   15.05    6.37
   0 -10 -30    3.26    3.93
   0  10 -30   -1.06    3.61
   0 -10  31   13.73    6.21
   0 -10  31    9.07    4.46
   0 -10 -31   14.08    5.95
   0  10 -31   10.37    5.04
   0 -10 -31    5.71    3.61
   0 -10  32    1.64    3.35
   0 -10  32    1.40    4.15
   0 -10 -32    4.68    4.54
   0  10 -32    0.45    3.38
   0 -10 -32    7.72    5.90
   0 -10  33   35.53    8.12
   0 -10 -33   27.51    8.02
   0 -10  33   19.22    6.28
   0 -10 -33   14.85    6.08
   0  10 -33   13.05    4.95
   0 -10 -33   24.67    7.51
   0 -10  34   13.43    5.78
   0 -10 -34   20.58    7.13
   0 -10  34    2.79    4.47
   0  10 -34   14.30    5.90
   0 -10 -34   13.16    5.75
   0 -10 -34    8.51    4.78
   0 -10  35    2.47    4.43
   0 -10 -35    2.14    4.71
   0 -10  35    5.37    4.32
   0  10 -35    7.58    4.33
   0 -10 -35   -1.21    3.99
   0  10 -36   -5.18    5.16
   0 -10  36   11.43    6.01
   0 -11   0    1.26    3.10
   0  11   0    1.82    2.96
   0  11   0    1.47    2.53
   0 -11   0    2.36    3.30
   0 -11   1    8.19    4.07
   0 -11  -1   14.09    4.82
   0  11   1   13.93    4.72
   0  11  -1   14.41    4.99
   0  11   1   16.13    4.45
   0  11  -1    6.99    3.60
   0 -11   1   15.25    4.77
   0 -11  -1    9.63    3.72
   0 -11  -2   87.59    9.98
   0 -11   2   80.60    9.46
   0 -11   2   89.34    9.47
   0 -11  -2   85.16    9.33
   0  11   2   76.90    9.25
   0  11  -2   86.89    9.71
   0  11   2  102.95    9.37
   0  11  -2  107.93    9.79
   0 -11  -3    1.74    3.42
   0 -11   3    1.08    2.92
   0 -11  -3    3.31    3.03
   0 -11   3   -2.27    3.10
   0 -11  -3    9.19    3.56
   0  11  -3    0.40    3.34
   0  11   3    7.16    4.30
   0  11   3   -0.49    2.41
   0  11  -3    3.39    2.63
   0 -11   4   11.40    4.07
   0 -11  -4   12.23    4.39
   0 -11  -4   10.96    3.77
   0 -11   4   11.73    4.04
   0 -11  -4   19.01    4.81
   0  11   4   15.17    4.82
   0  11  -4   10.98    4.08
   0  11  -4    8.78    3.74
   0  11   4    6.44    2.86
   0 -11  -5    2.73    3.17
   0 -11   5    4.99    3.24
   0 -11   5    3.27    2.96
   0 -11  -5    1.06    3.06
   0 -11  -5    3.60    3.10
   0  11  -5   -5.45    3.95
   0  11   5   -1.29    2.93
   0  11   5    2.26    2.94
   0  11  -5   -3.23    2.88
   0 -11  -6   11.99    4.23
   0 -11   6    8.48    4.41
   0 -11   6   17.16    4.75
   0 -11  -6   21.60    4.80
   0 -11  -6   15.08    4.21
   0  11  -6   15.30    4.93
   0  11   6   15.15    4.54
   0  11   6   14.96    4.31
   0  11  -6   19.25    4.71
   0  11  -7   -1.52    2.74
   0  11   7    2.75    2.93
   0 -11  -7   -2.47    3.14
   0 -11   7   -1.47    3.36
   0 -11   7   -0.78    1.86
   0 -11  -7    0.32    2.56
   0  11   7    2.37    3.13
   0  11  -7   -0.45    3.18
   0 -11   7    2.22    2.76
   0 -11  -7    0.64    2.49
   0  11   8    6.44    3.15
   0  11  -8    2.33    2.75
   0 -11   8    0.23    3.02
   0 -11  -8    2.11    3.68
   0 -11   8    3.27    2.45
   0 -11  -8    3.07    3.14
   0  11  -8    1.54    2.73
   0  11   8    5.41    3.91
   0 -11   8    2.61    2.48
   0 -11  -8   -2.00    2.82
   0  11  -9    4.83    2.85
   0  11   9    9.83    3.31
   0 -11   9    5.77    3.85
   0 -11  -9    7.55    4.36
   0 -11   9    6.54    2.45
   0 -11  -9    8.48    3.32
   0 -11  -9    4.34    3.21
   0  11  -9    5.55    3.54
   0  11   9   -1.17    2.89
   0 -11  -9    4.30    2.99
   0 -11   9    1.14    2.87
   0  11 -10   57.92    7.24
   0  11  10   49.27    6.58
   0 -11  10   43.13    6.81
   0 -11 -10   42.11    6.94
   0 -11  10   58.19    6.98
   0 -11 -10   42.65    6.96
   0 -11 -10   48.97    6.47
   0  11  10   50.49    7.52
   0  11 -10   45.85    7.24
   0 -11  10   53.28    7.18
   0 -11 -10   42.73    6.56
   0  11  11   -2.05    2.52
   0  11 -11    0.59    2.41
   0 -11 -11   -0.90    2.83
   0 -11  11    0.13    2.78
   0 -11  11    5.17    3.15
   0 -11 -11    0.72    2.29
   0 -11 -11    2.92    3.19
   0  11 -11    1.94    3.31
   0  11  11    2.69    3.01
   0 -11 -11    3.12    2.92
   0 -11  11   -0.11    2.36
   0  11  12   18.24    4.27
   0  11 -12   10.93    3.64
   0 -11  12   26.27    5.70
   0 -11 -12   25.61    5.66
   0 -11  12   32.64    5.64
   0 -11 -12   14.58    4.93
   0 -11 -12   18.30    4.79
   0  11 -12   22.70    5.36
   0  11  12   17.13    5.11
   0 -11  12   13.09    3.96
   0 -11 -12   22.37    4.85
   0  11 -13   34.46    5.86
   0  11  13   34.54    5.74
   0 -11  13   35.12    5.85
   0 -11  13   30.44    6.10
   0 -11 -13   29.48    5.90
   0 -11 -13   35.66    6.41
   0 -11 -13   36.18    6.05
   0  11 -13   33.85    6.21
   0  11  13   29.18    5.89
   0 -11 -13   37.61    6.40
   0 -11  13   40.86    6.40
   0  11 -14    3.41    2.83
   0  11  14    4.42    3.11
   0 -11  14    0.39    2.14
   0 -11  14    4.88    3.17
   0 -11  14    1.21    3.00
   0 -11 -14    9.94    4.01
   0 -11 -14    1.22    2.98
   0 -11 -14    3.61    3.45
   0  11  14    1.26    2.54
   0  11 -14    5.13    3.60
   0 -11  14    4.50    3.53
   0 -11 -14    2.62    2.57
   0  11  15   33.54    5.50
   0  11 -15   35.62    6.11
   0 -11  15   32.49    5.90
   0 -11  15   33.90    6.16
   0 -11 -15   34.91    6.37
   0 -11  15   34.78    6.55
   0 -11 -15   33.12    6.77
   0 -11 -15   31.27    5.93
   0  11 -15   36.18    6.61
   0  11  15   35.02    6.45
   0 -11  15   24.25    4.98
   0 -11 -15   35.61    6.08
   0  11 -16   92.17    9.26
   0  11  16   88.47    8.97
   0 -11  16  101.88    9.93
   0 -11  16   89.55    9.82
   0 -11  16   93.86   10.33
   0 -11 -16   83.24    9.59
   0 -11 -16   94.40   10.83
   0 -11 -16   99.14   10.35
   0  11  16   91.50    9.98
   0  11 -16   89.03    9.86
   0 -11  16   84.43    9.30
   0 -11 -16   97.27    9.93
   0  11 -17    6.68    3.81
   0  11  17   11.71    3.96
   0 -11  17    6.54    3.48
   0 -11  17    5.25    3.47
   0 -11  17   12.61    4.34
   0 -11 -17    2.36    3.19
   0 -11 -17    4.88    4.00
   0 -11 -17    8.25    3.96
   0  11 -17    4.81    3.56
   0  11  17   11.02    4.47
   0 -11 -17    4.06    3.18
   0 -11  17    4.29    3.21
   0  11 -18   57.99    7.32
   0  11  18   50.86    6.82
   0 -11  18   45.63    7.01
   0 -11  18   41.50    7.01
   0 -11  18   50.71    7.69
   0 -11 -18   32.24    5.83
   0 -11 -18   44.69    7.79
   0 -11 -18   45.65    7.44
   0  11  18   43.30    6.91
   0  11 -18   49.78    7.47
   0 -11  18   39.80    6.53
   0 -11 -18   43.92    6.71
   0  11  19    6.19    3.30
   0  11 -19    3.89    3.09
   0 -11  19    7.12    3.96
   0 -11  19    5.73    3.92
   0 -11  19    1.05    2.75
   0 -11 -19    0.72    2.95
   0 -11 -19    4.58    4.30
   0 -11 -19    1.96    3.37
   0  11 -19    1.85    2.80
   0  11  19    0.68    2.48
   0 -11  19   -1.01    2.85
   0 -11 -19    4.71    2.85
   0  11 -20   62.88    7.57
   0 -11  20   52.46    7.75
   0 -11  20   57.98    8.45
   0 -11  20   55.02    8.03
   0 -11 -20   47.79    7.72
   0 -11 -20   39.82    7.99
   0  11 -20   62.74    8.41
   0 -11  20   53.06    7.38
   0 -11  21   12.29    5.11
   0 -11  21    6.28    4.66
   0 -11 -21   13.38    5.53
   0 -11 -21   11.05    4.69
   0 -11 -22  206.61   17.35
   0 -11  22  221.86   16.43
   0 -11  22  190.38   15.19
   0 -11 -22  201.74   16.49
   0  11 -22  215.82   15.01
   0 -11  23    5.05    3.43
   0 -11  23   16.59    5.17
   0  11 -23   12.08    4.36
   0 -11 -23   10.38    5.57
   0 -11 -23   15.33    5.83
   0 -11  24   -4.27    4.23
   0 -11  24   -0.13    3.00
   0 -11 -24    7.23    4.63
   0 -11 -24    5.03    4.79
   0  11 -24    7.13    3.76
   0 -11  25   10.44    4.54
   0 -11  25   18.94    5.69
   0 -11 -25   12.87    5.41
   0 -11 -25   14.26    5.93
   0  11 -25    9.74    4.11
   0 -11 -26  130.33   14.53
   0 -11  26  145.44   13.97
   0 -11  26  115.50   12.53
   0  11 -26  149.38   13.29
   0 -11 -26  124.91   14.07
   0 -11  27    0.73    3.77
   0 -11  27    6.26    4.46
   0  11 -27    5.97    4.30
   0 -11 -27    9.05    6.23
   0 -11 -27   -0.80    3.61
   0 -11  28   16.58    5.99
   0 -11  28   10.54    4.74
   0  11 -28   11.46    4.57
   0 -11 -28    4.34    4.27
   0 -11 -28   17.05    6.29
   0 -11  29   36.91    8.38
   0 -11  29   33.63    7.36
   0 -11 -29   39.59    8.63
   0  11 -29   43.72    7.80
   0 -11 -29   34.30    8.34
   0 -11  30   47.22    9.18
   0 -11  30   59.78    9.64
   0  11 -30   41.81    7.92
   0 -11 -30   57.42   10.32
   0 -11 -30   48.47    9.42
   0 -11  31    6.31    4.84
   0 -11  31    4.24    3.77
   0  11 -31    5.36    3.72
   0 -11 -31    6.32    4.72
   0 -11 -31    9.08    5.74
   0 -11  32   -1.86    3.72
   0 -11 -32    2.43    3.97
   0 -11  32    5.73    4.48
   0 -11 -32    3.79    4.92
   0  11 -32    0.87    4.15
   0 -11 -32   -0.70    3.99
   0 -11  33   30.64    7.63
   0 -11 -33   35.22    8.57
   0 -11  33   25.89    7.13
   0 -11 -33   14.72    6.50
   0  11 -33   19.08    6.34
   0 -11 -33   25.68    7.58
   0  11 -34   21.15    6.69
   0 -11  34   36.09    8.58
   0 -11  34   40.20    8.70
   0  11 -35    1.12    3.51
   0 -12   0   10.77    5.16
   0  12   0   15.12    5.04
   0  12   0   11.34    4.74
   0 -12   0    9.82    4.55
   0 -12   1   69.71    9.11
   0 -12  -1   81.72   10.28
   0  12  -1   59.89    8.50
   0  12   1   79.92   10.04
   0  12   1   74.48    8.60
   0  12  -1   87.67    9.33
   0 -12   1   74.24    9.57
   0 -12  -1   67.81    8.71
   0 -12   2    1.59    3.14
   0 -12  -2    0.44    3.38
   0  12  -2    1.63    3.75
   0  12   2    0.18    3.32
   0  12   2   -3.08    3.60
   0  12  -2    6.21    3.45
   0 -12  -2   -0.41    3.42
   0 -12   2    1.60    3.16
   0 -12  -3   32.45    6.36
   0 -12   3   30.38    6.54
   0  12  -3   27.01    6.33
   0  12   3   28.52    6.45
   0  12  -3   36.20    6.22
   0  12   3   36.04    6.09
   0 -12   3   25.55    5.71
   0 -12  -3   39.53    6.62
   0 -12  -4   -2.98    3.77
   0 -12   4    1.62    3.27
   0 -12   4    8.90    4.24
   0 -12  -4    3.40    3.22
   0  12  -4    8.74    4.55
   0  12   4    0.05    3.73
   0  12   4    8.72    3.42
   0  12  -4    4.91    3.20
   0 -12  -5   19.69    5.17
   0 -12   5   27.44    6.75
   0 -12  -5   47.57    7.51
   0 -12   5   30.32    6.32
   0 -12  -5   31.87    5.82
   0  12  -5   31.91    6.30
   0  12   5   29.25    6.55
   0  12  -5   38.23    6.77
   0  12   5   35.85    5.97
   0 -12   6    0.49    3.94
   0 -12  -6    5.33    4.40
   0 -12   6    4.08    3.15
   0 -12  -6    4.92    3.24
   0 -12  -6    1.84    3.02
   0  12   6    1.34    3.02
   0  12  -6    1.71    4.02
   0  12   6    3.16    3.53
   0  12  -6   -0.08    3.20
   0  12   7   45.83    6.71
   0  12  -7   47.75    6.74
   0 -12   7   42.93    7.49
   0 -12  -7   31.59    6.44
   0 -12   7   49.98    6.72
   0 -12  -7   37.54    6.64
   0  12  -7   39.64    7.11
   0  12   7   63.63    8.72
   0 -12   7   45.26    7.07
   0 -12  -7   45.51    7.12
   0  12   8   10.87    4.21
   0  12  -8   10.66    3.98
   0 -12  -8    8.39    4.40
   0 -12   8    3.40    3.39
   0 -12   8    2.91    2.52
   0 -12  -8    4.04    3.12
   0  12  -8    8.35    3.73
   0  12   8    4.18    3.91
   0 -12   8    7.19    4.07
   0 -12  -8   13.28    4.57
   0  12  -9   12.54    4.48
   0  12   9    7.67    3.98
   0 -12   9    5.63    3.38
   0 -12  -9   17.67    5.04
   0 -12   9   13.94    4.06
   0 -12  -9    8.86    3.61
   0  12  -9    3.34    3.23
   0  12   9    1.23    3.08
   0 -12   9   10.83    4.23
   0 -12  -9    9.14    4.06
   0  12 -10   10.66    4.05
   0  12  10   15.26    4.10
   0 -12 -10   22.82    5.68
   0 -12  10   15.65    5.14
   0 -12  10   15.90    3.91
   0 -12 -10   13.32    4.52
   0  12 -10   18.85    5.53
   0  12  10   20.71    5.58
   0 -12  10   12.96    4.39
   0 -12 -10    8.92    3.55
   0  12  11   44.16    6.72
   0  12 -11   37.69    6.33
   0 -12 -11   43.05    7.48
   0 -12  11   40.98    7.31
   0 -12  11   43.71    6.49
   0 -12 -11   45.75    7.52
   0 -12 -11   45.60    6.68
   0  12  11   33.72    6.45
   0  12 -11   37.58    7.37
   0 -12  11   47.17    7.60
   0 -12 -11   31.21    5.86
   0  12 -12    5.84    3.23
   0  12  12    4.26    3.06
   0 -12  12    3.89    3.81
   0 -12 -12   11.58    4.55
   0 -12  12    7.84    3.56
   0 -12 -12    0.28    3.61
   0 -12 -12    8.12    3.23
   0  12 -12   11.15    4.04
   0  12  12   15.93    5.43
   0 -12  12    3.96    3.72
   0 -12 -12    1.54    2.70
   0  12 -13   28.83    5.92
   0  12  13   28.64    5.79
   0 -12  13   23.35    5.10
   0 -12 -13   34.87    7.00
   0 -12  13   28.61    6.38
   0 -12 -13   29.27    5.98
   0 -12 -13   31.29    6.28
   0  12 -13   30.55    6.48
   0  12  13   32.51    6.55
   0 -12  13   35.89    6.81
   0 -12 -13   20.27    5.01
   0  12  14    1.18    2.75
   0  12 -14    0.22    2.41
   0 -12  14   -1.21    2.44
   0 -12  14    5.41    3.58
   0 -12 -14    3.87    3.67
   0 -12  14    6.67    3.93
   0 -12 -14    4.94    4.21
   0 -12 -14    2.92    2.94
   0  12 -14    5.40    4.59
   0  12  14    7.67    4.27
   0 -12  14    5.96    3.79
   0 -12 -14    0.62    2.56
   0  12 -15   24.74    5.94
   0  12  15   44.24    6.85
   0 -12  15   48.51    7.18
   0 -12  15   32.82    6.45
   0 -12 -15   44.27    7.54
   0 -12  15   29.63    6.42
   0 -12 -15   35.08    6.54
   0 -12 -15   37.96    7.68
   0  12 -15   36.71    7.01
   0  12  15   50.10    7.86
   0 -12  15   39.23    6.60
   0 -12 -15   37.06    6.55
   0  12 -16    0.08    3.03
   0  12  16    1.52    3.07
   0 -12  16    0.51    3.15
   0 -12  16   -2.52    2.73
   0 -12  16   11.36    5.21
   0 -12 -16    6.77    3.92
   0 -12 -16    6.11    4.20
   0 -12 -16    4.19    3.41
   0  12 -16    6.83    3.06
   0  12  16    7.42    4.21
   0 -12 -16    6.98    4.13
   0 -12  16    4.35    3.53
   0  12 -17   47.35    6.92
   0  12  17   47.42    6.83
   0 -12  17   48.08    7.51
   0 -12  17   31.44    6.43
   0 -12  17   45.09    7.68
   0 -12 -17   38.67    7.14
   0 -12 -17   38.14    7.46
   0 -12 -17   35.58    6.99
   0  12  17   40.03    7.19
   0  12 -17   33.40    6.89
   0 -12  17   53.89    7.89
   0 -12 -17   29.14    6.02
   0  12  18    2.61    2.87
   0  12 -18    5.28    3.86
   0 -12  18    5.08    3.77
   0 -12  18    5.60    3.52
   0 -12  18    5.49    3.34
   0 -12 -18    3.32    3.31
   0 -12 -18    3.25    4.13
   0 -12 -18    4.73    4.06
   0  12 -18    8.85    4.52
   0  12  18    7.00    3.86
   0 -12 -18    2.81    3.52
   0 -12  18   -1.50    2.69
   0  12  19   17.86    4.71
   0  12 -19   18.96    4.85
   0 -12  19   12.66    4.99
   0 -12  19   18.90    5.16
   0 -12  19   24.71    6.11
   0 -12 -19   15.90    4.79
   0 -12 -19   28.52    7.19
   0 -12 -19   32.28    6.94
   0  12 -19   24.03    5.96
   0  12  19   17.39    5.30
   0 -12  19   20.32    5.42
   0 -12 -19   28.81    5.78
   0  12 -20    4.20    3.69
   0 -12  20    4.68    4.14
   0 -12  20   -0.33    3.74
   0 -12  20    7.59    4.21
   0 -12 -20    4.57    4.73
   0 -12 -20    5.45    5.05
   0  12 -20    9.41    4.89
   0 -12  20    8.17    4.39
   0 -12 -21  112.89   12.56
   0 -12 -21   89.28   11.71
   0 -12  21  125.78   12.28
   0 -12  21  114.25   11.90
   0 -12 -22   10.69    5.52
   0 -12 -22   -1.29    3.79
   0 -12  22   12.24    4.99
   0 -12  22   -3.80    3.60
   0 -12 -23    9.98    5.44
   0 -12 -23   14.68    5.41
   0 -12  23    6.45    4.29
   0 -12  23   10.40    4.67
   0 -12 -24    3.79    3.55
   0 -12 -24    1.66    4.21
   0 -12  24    2.57    4.12
   0 -12  24   -1.77    3.11
   0 -12 -25   11.02    5.47
   0 -12 -25   13.06    5.61
   0 -12  25   24.43    6.67
   0 -12  25   17.25    5.81
   0 -12 -26    3.38    3.52
   0 -12 -26    7.70    4.98
   0 -12  26   16.78    4.93
   0 -12  26   12.51    4.87
   0 -12 -27    1.67    3.33
   0 -12 -27   11.55    5.55
   0 -12  27    9.77    4.81
   0 -12  27   -1.16    4.06
   0 -12 -28    3.46    4.17
   0 -12 -28    3.26    3.97
   0 -12  28   -0.19    3.12
   0 -12  28   -3.46    3.66
   0 -12 -29    9.53    4.51
   0 -12 -29    1.55    3.60
   0 -12  29    2.19    3.11
   0 -12  29    4.85    4.22
   0 -12 -30   12.62    6.11
   0 -12 -30   15.11    6.96
   0 -12  30    4.55    4.52
   0 -12  30   14.43    5.62
   0 -12 -31    8.70    5.54
   0 -12 -31    6.22    5.70
   0 -12  31    9.37    4.03
   0 -12  31    5.34    4.39
   0 -12 -32    1.40    3.37
   0 -12  32    4.57    4.70
   0 -12  32    2.09    4.36
   0 -12  33    5.18    4.65
   0 -12  33   21.49    7.14
   0 -13   0   -0.18    3.80
   0  13   0    0.48    3.76
   0  13   0   -0.42    2.82
   0 -13   0   -0.94    3.07
   0 -13  -1    3.84    4.38
   0 -13   1   16.73    5.94
   0  13  -1   20.96    5.91
   0  13   1   16.75    6.43
   0  13   1   14.70    5.38
   0  13  -1    5.80    3.38
   0 -13   1    6.49    4.69
   0 -13  -1    6.99    3.37
   0 -13   2  313.10   20.99
   0 -13  -2  340.64   21.83
   0  13  -2  317.85   21.13
   0  13   2  309.07   20.84
   0  13  -2  334.59   19.74
   0  13   2  330.82   19.69
   0 -13   2  331.29   20.68
   0 -13  -2  297.97   19.72
   0 -13   3   11.16    4.43
   0 -13  -3   22.06    6.58
   0  13  -3   23.55    6.93
   0  13   3   24.55    7.49
   0  13  -3   16.02    4.98
   0  13   3   18.89    5.32
   0 -13   3   15.36    4.82
   0 -13  -3   14.73    5.57
   0 -13   4   -0.74    3.22
   0 -13  -4   -1.05    3.66
   0  13  -4    1.08    3.87
   0  13   4   -0.60    3.50
   0  13  -4   -1.41    3.00
   0  13   4    0.16    3.09
   0 -13   4    2.38    3.14
   0 -13  -4   -3.29    3.57
   0 -13  -5   49.14    8.90
   0 -13   5   43.08    8.41
   0 -13  -5   44.71    7.65
   0 -13   5   42.37    7.53
   0  13   5   29.93    7.03
   0  13  -5   44.50    8.33
   0  13  -5   56.73    8.08
   0  13   5   44.81    7.57
   0 -13  -6  342.76   22.27
   0 -13   6  375.65   23.18
   0 -13  -6  355.46   21.58
   0 -13   6  374.72   22.00
   0 -13  -6  356.34   21.21
   0  13   6  360.70   22.43
   0  13  -6  363.72   22.65
   0  13  -6  396.00   21.57
   0  13   6  379.07   21.07
   0  13  -7    7.59    4.89
   0  13   7    9.29    4.55
   0 -13   7    5.70    4.63
   0 -13  -7   13.75    5.61
   0 -13   7    6.32    4.16
   0 -13  -7    8.99    4.55
   0  13  -7    5.44    4.53
   0  13   7    6.59    5.42
   0 -13  -7    2.39    3.96
   0 -13   7    6.79    3.93
   0  13   8    4.78    3.46
   0  13  -8    5.40    3.74
   0 -13   8    3.83    3.65
   0 -13  -8    5.00    4.44
   0 -13   8   10.17    3.86
   0 -13  -8   12.44    4.49
   0  13   8    4.69    3.74
   0  13  -8    5.83    4.15
   0 -13  -8    5.18    3.72
   0 -13   8    1.59    2.82
   0  13   9    4.73    3.52
   0  13  -9    5.93    3.60
   0 -13   9    8.80    4.78
   0 -13  -9    8.86    4.88
   0 -13   9   10.12    3.84
   0 -13  -9   11.27    4.73
   0  13  -9    6.30    3.52
   0  13   9   16.51    5.83
   0 -13  -9   10.20    4.51
   0 -13   9    8.75    4.76
   0  13 -10  145.07   12.84
   0  13  10  165.63   13.26
   0 -13  10  146.96   14.18
   0 -13 -10  148.58   14.08
   0 -13  10  148.66   12.45
   0 -13 -10  172.32   14.63
   0  13  10  153.04   14.10
   0  13 -10  141.80   13.79
   0 -13  10  152.80   13.67
   0 -13 -10  160.84   14.03
   0  13 -11   28.52    6.34
   0  13  11   31.53    5.98
   0 -13  11   21.36    6.23
   0 -13 -11   22.41    6.29
   0 -13  11   32.12    6.11
   0 -13 -11   30.59    7.14
   0  13  11   31.77    6.64
   0  13 -11   28.83    6.80
   0 -13  11   19.37    5.83
   0 -13 -11   23.49    5.99
   0  13 -12   26.46    5.99
   0  13  12   26.18    5.90
   0 -13 -12   36.61    7.49
   0 -13  12   28.46    6.56
   0 -13  12   32.13    6.05
   0 -13 -12   44.40    8.22
   0  13 -12   28.65    6.75
   0  13  12   43.60    8.02
   0 -13  12   36.16    7.09
   0 -13 -12   29.01    6.30
   0  13 -13   27.34    5.78
   0  13  13   22.10    5.57
   0 -13  13   20.54    5.45
   0 -13 -13   25.53    6.56
   0 -13  13   16.79    5.97
   0 -13 -13   28.88    6.94
   0 -13 -13   23.32    5.90
   0  13  13   21.72    6.17
   0  13 -13   29.83    6.83
   0 -13  13   28.45    6.75
   0 -13 -13   19.32    4.94
   0  13  14  120.92   11.28
   0  13 -14  114.19   11.05
   0 -13  14  130.48   11.87
   0 -13  14  118.63   11.69
   0 -13 -14  114.20   12.36
   0 -13  14  111.24   12.48
   0 -13 -14  134.26   12.19
   0 -13 -14  122.16   12.88
   0  13  14  123.36   12.79
   0  13 -14  114.01   12.54
   0 -13 -14  115.68   11.77
   0 -13  14  112.96   11.79
   0  13 -15   14.88    5.18
   0  13  15   22.19    5.97
   0 -13  15   17.32    4.86
   0 -13  15   20.56    5.85
   0 -13 -15   28.29    7.02
   0 -13  15   11.80    4.58
   0 -13 -15   13.70    5.37
   0 -13 -15   18.03    5.70
   0  13 -15   25.22    6.46
   0  13  15   22.19    5.96
   0 -13 -15   16.55    5.59
   0 -13  15   17.79    5.24
   0  13 -16   -0.36    2.72
   0  13  16    7.13    3.67
   0 -13  16   13.64    4.06
   0 -13  16   10.04    4.70
   0 -13  16   13.91    5.60
   0 -13 -16   14.20    5.04
   0 -13 -16   14.24    5.82
   0 -13 -16    8.45    3.70
   0  13 -16    9.65    4.56
   0  13  16    8.70    4.03
   0 -13 -16    5.45    3.99
   0 -13  16   18.97    5.19
   0  13 -17   14.39    4.30
   0  13  17   10.43    4.65
   0 -13  17    5.40    3.94
   0 -13  17    4.90    4.25
   0 -13 -17    9.04    4.33
   0 -13  17   12.00    5.37
   0 -13 -17    6.06    4.28
   0 -13 -17    9.17    4.54
   0  13 -17    7.76    4.92
   0  13  17   11.86    5.10
   0 -13 -17    9.95    4.72
   0 -13  17    6.16    4.50
   0  13  18  265.44   17.23
   0  13 -18  270.45   17.77
   0 -13  18  261.81   17.98
   0 -13  18  232.28   17.73
   0 -13  18  277.05   19.65
   0 -13 -18  237.70   18.13
   0 -13 -18  254.62   19.90
   0 -13 -18  284.05   19.36
   0  13  18  286.17   19.66
   0  13 -18  233.43   18.27
   0 -13  18  255.79   18.22
   0 -13 -18  258.55   18.28
   0  13 -19   19.30    5.60
   0  13  19   23.53    5.93
   0 -13  19   12.64    4.68
   0 -13  19   20.56    6.30
   0 -13  19    5.98    4.28
   0 -13 -19   18.00    6.01
   0 -13 -19   14.53    6.24
   0 -13 -19   11.31    5.39
   0  13  19   10.46    5.03
   0  13 -19   10.48    4.61
   0 -13 -19   10.59    4.95
   0 -13  19   16.01    5.15
   0  13 -20   58.56    8.19
   0 -13  20   73.40    9.57
   0 -13  20   60.87    9.04
   0 -13  20   70.76    9.88
   0 -13 -20   58.80    9.36
   0 -13 -20   61.38    9.92
   0  13 -20   58.48    9.17
   0 -13  20   63.83    9.06
   0 -13 -21   13.24    5.59
   0 -13 -21    8.20    5.19
   0 -13  21   15.41    5.27
   0 -13  21    7.39    4.47
   0 -13 -22   14.74    5.98
   0 -13 -22   16.03    5.69
   0 -13  22   21.35    5.73
   0 -13  22   19.22    5.91
   0 -13 -23    5.35    4.73
   0 -13 -23    5.73    5.10
   0 -13  23   -0.24    3.24
   0 -13  23    0.24    3.38
   0 -13 -24   65.07   10.26
   0 -13 -24   56.94   10.06
   0 -13  24   60.22    9.24
   0 -13  24   50.96    8.82
   0 -13 -25    4.69    4.77
   0 -13 -25    6.31    5.60
   0 -13  25    7.85    4.18
   0 -13  25    9.85    5.31
   0 -13 -26    1.63    4.18
   0 -13 -26    6.62    4.51
   0 -13  26    2.85    3.74
   0 -13  26   -0.37    3.05
   0 -13 -27   -1.36    3.79
   0 -13 -27    7.80    5.24
   0 -13  27    4.23    4.30
   0 -13  27    4.35    4.28
   0 -13 -28    9.23    5.40
   0 -13 -28   -5.09    5.33
   0 -13  28   -1.30    3.32
   0 -13  28    1.44    4.54
   0 -13 -29    3.32    4.01
   0 -13 -29    4.43    4.93
   0 -13  29   -2.71    3.93
   0 -13  29    4.13    4.32
   0 -13 -30    0.37    3.42
   0 -13  30    1.56    3.43
   0 -13  30   -1.67    3.59
   0 -13  31   11.18    5.79
   0 -13  31    4.89    5.06
   0 -14   0   -4.26    3.81
   0  14   0    2.46    4.69
   0  14   0   -1.95    3.46
   0 -14   0    6.15    4.91
   0 -14   1   27.96    6.28
   0 -14  -1   27.33    6.55
   0  14  -1   21.73    6.13
   0  14   1   46.64    8.36
   0  14   1   28.60    6.41
   0  14  -1   23.03    5.59
   0 -14   1   25.92    6.95
   0 -14  -1   21.61    6.17
   0 -14  -2   -0.90    3.31
   0 -14   2    3.89    3.08
   0  14  -2   -1.14    4.19
   0  14   2   12.52    5.61
   0  14   2    4.66    3.50
   0  14  -2   10.78    4.78
   0 -14  -2    2.45    3.42
   0 -14   2    4.54    4.50
   0 -14   3    8.23    3.82
   0 -14  -3   -2.58    3.67
   0  14  -3    1.72    3.70
   0  14   3    1.08    3.91
   0  14   3   -3.05    4.02
   0  14  -3   -0.46    3.28
   0 -14  -3   -3.86    3.81
   0 -14   3    4.38    4.97
   0 -14   4   -2.55    3.87
   0 -14  -4    3.78    4.03
   0  14   4    3.07    3.53
   0  14  -4    2.10    4.35
   0  14  -4   -0.33    3.51
   0  14   4   -5.03    4.46
   0 -14  -4   -3.45    4.08
   0 -14   4    6.95    4.57
   0 -14  -5    6.72    4.55
   0 -14   5   12.41    4.35
   0  14   5   11.70    5.03
   0  14  -5   12.96    5.16
   0  14   5   18.07    5.00
   0  14  -5   21.43    5.52
   0 -14  -5   15.78    5.55
   0 -14   5   15.51    6.06
   0  14   6    1.86    3.29
   0  14  -6   -1.24    3.65
   0 -14   6    1.28    2.79
   0  14  -6   -4.22    5.07
   0  14   6   -1.24    3.74
   0 -14   6    2.73    3.20
   0 -14  -6   -1.48    4.19
   0 -14  -6    0.54    3.57
   0 -14   6   -2.16    3.29
   0  14   7   21.76    5.49
   0  14  -7   16.01    4.94
   0 -14   7   20.70    6.47
   0 -14  -7   11.30    5.22
   0 -14   7   22.15    5.21
   0  14   7   19.38    5.94
   0  14  -7   22.23    6.20
   0 -14   7   18.05    6.17
   0 -14  -7   14.56    5.10
   0  14  -8   18.80    5.54
   0  14   8   23.14    6.03
   0 -14  -8   17.04    5.37
   0 -14   8   17.03    5.66
   0 -14   8   28.17    6.20
   0 -14  -8   24.11    6.47
   0  14  -8   13.92    5.75
   0  14   8   19.90    6.55
   0 -14   8   23.31    6.57
   0 -14  -8   21.87    6.13
   0  14   9   53.77    8.04
   0  14  -9   50.76    8.14
   0 -14  -9   43.26    8.17
   0 -14   9   53.26    9.33
   0 -14   9   47.39    7.35
   0 -14  -9   44.48    8.01
   0  14  -9   50.55    8.60
   0  14   9   46.26    8.40
   0 -14   9   44.63    7.99
   0 -14  -9   49.88    8.58
   0  14  10    3.21    3.95
   0  14 -10    2.19    3.76
   0 -14 -10    4.67    4.07
   0 -14  10    9.68    5.87
   0 -14  10    4.30    3.06
   0 -14 -10    7.45    4.88
   0  14  10    3.95    4.66
   0  14 -10    0.74    3.41
   0 -14 -10    8.12    4.12
   0 -14  10    7.65    3.79
   0  14  11    9.03    4.00
   0  14 -11   19.66    6.08
   0 -14 -11   14.18    5.28
   0 -14  11   16.06    5.60
   0 -14  11   24.56    5.23
   0 -14 -11   28.43    6.90
   0  14 -11   24.81    6.77
   0  14  11   14.23    5.54
   0 -14  11   15.68    5.47
   0 -14 -11   20.28    5.87
   0  14  12    4.22    3.98
   0  14 -12    5.56    3.96
   0 -14  12    3.35    3.51
   0 -14 -12   -2.13    4.54
   0 -14  12    1.60    3.08
   0 -14 -12   -2.01    3.04
   0  14 -12    0.97    3.68
   0  14  12    5.64    4.89
   0 -14  12    0.41    2.56
   0 -14 -12   -1.46    3.77
   0  14  13   13.49    4.87
   0  14 -13   14.38    4.89
   0 -14  13   22.27    5.56
   0 -14 -13   17.81    5.60
   0 -14  13   18.90    5.97
   0 -14 -13   28.42    6.53
   0  14  13   16.14    5.50
   0  14 -13   26.85    6.81
   0 -14 -13   14.53    4.66
   0 -14  13   21.33    6.01
   0  14 -14   12.49    5.06
   0  14  14    9.49    4.39
   0 -14  14   14.66    4.73
   0 -14  14    6.64    4.19
   0 -14  14   14.40    5.75
   0 -14 -14    9.25    4.36
   0 -14 -14    8.85    4.95
   0  14 -14    9.49    5.16
   0  14  14   12.72    5.39
   0 -14 -14   11.24    5.11
   0 -14  14    2.92    3.30
   0  14  15   78.87    9.86
   0  14 -15   72.95    9.32
   0 -14  15   83.12    9.74
   0 -14  15   64.03    9.65
   0 -14 -15   61.66    9.84
   0 -14  15   84.86   11.57
   0 -14 -15   77.15   10.89
   0  14  15   80.83   10.70
   0  14 -15   70.98   10.53
   0 -14  15   56.30    8.94
   0 -14 -15   71.61    9.88
   0  14  16    7.68    4.38
   0  14 -16    3.78    3.65
   0 -14  16    6.92    4.34
   0 -14  16    1.86    4.90
   0 -14  16   14.98    5.84
   0 -14 -16    9.09    4.84
   0 -14 -16    5.69    3.81
   0 -14 -16   10.28    5.17
   0  14 -16    6.80    4.88
   0  14  16    6.48    3.92
   0 -14 -16   10.86    4.29
   0 -14  16   11.57    5.31
   0  14  17    4.42    3.70
   0  14 -17   12.38    4.29
   0 -14  17   18.64    5.11
   0 -14  17   13.24    4.64
   0 -14 -17   11.68    5.33
   0 -14  17   12.73    5.11
   0 -14 -17   15.40    6.15
   0 -14 -17   15.24    5.92
   0  14 -17    6.67    4.59
   0  14  17   12.88    5.66
   0 -14  17    6.20    3.96
   0 -14 -17   16.25    5.32
   0  14 -18    5.56    3.99
   0  14  18   10.35    4.40
   0 -14  18    4.39    4.28
   0 -14  18    5.32    4.64
   0 -14 -18    0.32    3.19
   0 -14  18    9.12    5.01
   0 -14 -18    9.31    5.30
   0 -14 -18    2.84    3.36
   0  14  18    9.06    4.81
   0  14 -18    2.93    3.92
   0 -14  18    8.79    4.34
   0 -14 -18    8.18    5.17
   0  14 -19  106.75   11.53
   0  14  19  132.10   12.39
   0 -14  19  113.04   12.14
   0 -14  19  105.87   12.08
   0 -14  19  133.51   14.12
   0 -14 -19  117.56   13.12
   0 -14 -19  118.34   13.00
   0 -14 -19   98.02   12.75
   0  14 -19   89.23   11.89
   0 -14 -19   98.67   11.48
   0 -14  19  111.16   12.29
   0 -14  20    4.35    4.30
   0 -14  20    7.43    4.33
   0 -14  20   12.89    5.95
   0 -14 -20   13.71    6.25
   0 -14 -20    3.16    4.25
   0  14 -20   11.60    5.30
   0  14 -20    8.24    4.87
   0 -14 -21   28.30    7.92
   0 -14 -21   14.22    5.82
   0 -14  21   19.51    5.66
   0 -14  21   12.85    5.66
   0 -14 -22   25.76    7.45
   0 -14 -22   25.78    6.96
   0 -14  22   19.80    5.73
   0 -14  22   16.55    6.04
   0 -14 -23   53.74    9.77
   0 -14 -23   64.71   10.87
   0 -14  23   56.32    9.21
   0 -14  23   61.31    9.87
   0 -14 -24   11.07    5.53
   0 -14 -24    5.59    3.74
   0 -14  24   12.29    5.23
   0 -14  24   10.87    5.51
   0 -14 -25   31.47    8.53
   0 -14 -25   36.48    8.44
   0 -14  25   32.96    7.41
   0 -14  25   23.48    6.98
   0 -14 -26    5.25    4.57
   0 -14 -26   16.30    7.28
   0 -14  26    3.00    3.97
   0 -14  26    0.79    4.99
   0 -14 -27   45.58    9.38
   0 -14  27   40.37    8.40
   0 -14  27   47.51    9.94
   0 -14 -28    3.71    4.40
   0 -14  28   -0.64    3.61
   0 -14  28    2.73    4.27
   0 -14  29   42.19    8.66
   0 -14  29   38.32    8.81
   0 -15   0   -5.32    4.99
   0  15   0   -6.94    5.18
   0  15   0    2.62    3.43
   0 -15   0   -3.26    4.77
   0 -15  -1    2.55    3.66
   0 -15   1    5.40    4.61
   0  15   1   -1.89    3.63
   0  15  -1    2.10    3.74
   0  15  -1    1.22    3.78
   0  15   1    3.71    3.94
   0 -15  -1    4.77    4.34
   0 -15   1   -2.12    3.72
   0 -15   2    4.73    3.46
   0 -15  -2    6.90    3.93
   0  15  -2   10.56    5.00
   0  15   2    9.57    4.58
   0  15  -2    9.63    4.55
   0  15   2   12.94    4.82
   0 -15  -2   18.91    6.15
   0 -15   2    4.10    3.93
   0 -15  -3    4.96    3.15
   0 -15   3    3.06    3.89
   0  15  -3    0.66    3.29
   0  15   3    2.38    4.91
   0  15   3    4.41    4.13
   0  15  -3    5.41    4.23
   0 -15  -3   -1.51    3.59
   0 -15   3    7.97    4.88
   0 -15   4   16.75    5.63
   0 -15  -4    7.39    4.45
   0  15  -4    9.11    5.14
   0  15   4    7.13    5.41
   0  15   4    8.47    4.90
   0  15  -4    1.61    4.05
   0 -15   4    3.40    5.47
   0 -15  -4    0.13    3.20
   0 -15  -5   -0.44    3.31
   0 -15   5    0.50    3.49
   0  15  -5    2.49    4.08
   0  15   5    3.49    4.67
   0  15   5    6.65    4.55
   0  15  -5   -3.66    3.03
   0 -15   5    2.11    4.29
   0 -15  -5    0.53    3.65
   0 -15  -6   -1.54    4.13
   0 -15   6    6.66    3.81
   0  15   6    8.57    5.06
   0  15  -6    7.97    4.87
   0  15   6    5.00    4.10
   0  15  -6   11.15    4.78
   0 -15   6    8.86    4.78
   0 -15  -6    2.36    3.76
   0 -15   7   -4.84    4.15
   0 -15  -7    3.99    3.99
   0  15  -7    8.86    5.63
   0  15   7    0.64    3.84
   0  15  -7   -2.33    3.67
   0  15   7    9.04    4.72
   0 -15  -7    3.04    4.10
   0 -15   7   -1.14    4.04
   0 -15   8   24.30    6.50
   0 -15  -8   23.46    5.80
   0  15   8   10.01    5.55
   0  15  -8   15.13    5.76
   0  15   8    6.53    3.79
   0  15  -8   15.78    5.16
   0 -15  -8   16.69    5.73
   0 -15   8   21.52    6.54
   0 -15   9    3.48    3.92
   0 -15  -9   -2.44    3.29
   0 -15   9   -0.87    3.28
   0 -15  -9    1.84    3.75
   0  15  -9   -3.48    4.20
   0  15   9    2.77    4.94
   0  15   9    5.42    4.24
   0  15  -9   -0.75    3.19
   0 -15 -10    9.35    4.60
   0 -15  10    7.78    4.07
   0 -15 -10   12.82    5.49
   0 -15 -10    2.65    3.75
   0 -15  10    2.09    4.03
   0  15 -10    8.21    4.72
   0  15  10    9.39    4.48
   0  15 -10    2.45    3.56
   0  15  10   16.68    5.53
   0 -15  11    0.63    2.94
   0 -15 -11    3.66    4.13
   0 -15 -11    3.85    3.60
   0 -15  11    6.94    4.44
   0 -15 -11    9.04    4.50
   0  15 -11    4.80    4.32
   0  15  11   -1.91    4.50
   0  15 -11    1.61    3.91
   0  15  11    2.86    3.11
   0 -15 -12   14.44    5.82
   0 -15  12   22.09    6.21
   0 -15 -12   22.07    6.46
   0 -15  12   21.08    6.44
   0 -15 -12   17.28    6.11
   0  15 -12   19.51    6.33
   0  15  12   11.83    5.41
   0  15  12   20.50    5.84
   0  15 -12   10.74    5.03
   0 -15  13    4.00    3.66
   0 -15 -13    1.29    3.30
   0 -15  13    4.36    3.86
   0 -15 -13   -2.54    4.27
   0 -15 -13    1.88    3.51
   0  15 -13   -1.71    4.42
   0  15  13    9.60    5.29
   0  15 -13    2.83    3.11
   0  15  13    7.04    4.61
   0 -15  14    7.76    4.58
   0 -15 -14   18.38    5.85
   0 -15  14   -1.69    3.46
   0 -15 -14    8.32    5.36
   0 -15  14   10.68    5.33
   0 -15 -14    3.55    5.14
   0  15 -14   10.95    5.78
   0  15  14   11.14    5.36
   0  15 -14   14.43    5.07
   0  15  14    7.77    4.63
   0 -15  15    0.16    3.68
   0 -15 -15    1.48    3.56
   0 -15  15   -2.81    2.96
   0 -15 -15    5.11    4.47
   0 -15  15    7.30    5.18
   0 -15 -15    5.19    4.96
   0  15 -15   -0.49    3.38
   0  15  15    3.45    4.53
   0  15  15   13.98    4.80
   0  15 -15   -1.97    3.47
   0 -15  16   88.86   11.54
   0 -15 -16  100.71   12.26
   0 -15  16  107.18   12.04
   0 -15  16  113.82   13.63
   0 -15 -16  105.16   12.91
   0 -15 -16   94.97   12.43
   0  15 -16  128.00   14.41
   0  15  16   94.84   12.15
   0  15 -16  102.24   11.90
   0  15  16  123.02   12.64
   0 -15  17    4.46    4.38
   0 -15 -17   25.22    6.85
   0 -15  17   16.96    5.76
   0 -15  17   12.63    5.50
   0 -15 -17   12.51    5.56
   0 -15 -17   21.73    7.06
   0  15 -17    4.93    5.13
   0  15  17   18.49    6.56
   0  15 -17    8.94    4.77
   0  15  17   16.87    6.17
   0 -15  18   57.51    9.56
   0 -15 -18   46.43    8.69
   0 -15  18   56.88    9.44
   0 -15 -18   58.86    9.89
   0 -15  18   51.46    9.23
   0 -15 -18   59.18   10.26
   0  15 -18   58.85   10.04
   0  15  18   69.59   10.54
   0  15 -18   64.48    9.67
   0  15  18   59.30    8.94
   0 -15  19   17.02    6.43
   0 -15 -19   -0.98    3.03
   0 -15  19   -5.44    4.70
   0 -15 -19    9.06    5.57
   0 -15  19    0.61    3.86
   0  15 -19    5.61    4.55
   0  15 -19   11.97    5.42
   0 -15 -19    9.42    5.58
   0 -15  20   42.28    8.26
   0  15 -20   36.71    7.94
   0 -15 -21    5.05    4.85
   0 -15  21    9.55    5.58
   0 -15 -22   71.34   11.48
   0 -15 -22   70.68   10.76
   0 -15  22   70.67   10.68
   0 -15 -23   15.83    6.71
   0 -15 -23   13.80    6.17
   0 -15  23    3.36    4.68
   0 -15 -24   47.60    9.39
   0 -15  24   30.90    7.59
   0 -15 -25   -2.65    4.16
   0 -15  25    6.98    4.84
   0 -15 -26   60.63   11.06
   0 -15  26   52.37    9.52
   0 -16   0    2.74    4.11
   0  16   0    3.22    3.91
   0  16   0    3.23    4.12
   0 -16   0    0.68    4.13
   0 -16  -1   14.76    5.34
   0 -16   1   20.83    6.55
   0  16  -1   22.67    7.89
   0  16   1   29.75    7.68
   0  16  -1   18.60    6.21
   0  16   1   21.22    6.13
   0 -16  -1   14.67    5.66
   0 -16   1   23.78    7.13
   0 -16  -2    1.16    4.40
   0 -16   2   -1.16    3.71
   0  16   2    7.10    4.72
   0  16  -2    1.04    3.98
   0  16  -2    1.81    4.17
   0  16   2    3.26    4.39
   0 -16   2   -0.30    3.80
   0 -16  -2    5.49    5.20
   0 -16  -3   28.47    7.51
   0 -16   3   27.51    6.92
   0  16   3   16.35    5.98
   0  16  -3   38.27    8.82
   0  16   3   29.53    7.60
   0  16  -3   10.27    6.36
   0 -16  -3   20.00    6.70
   0 -16   3   18.29    6.08
   0 -16  -4   10.15    5.43
   0 -16   4   16.98    6.66
   0  16   4    3.32    4.79
   0  16  -4   -0.74    3.88
   0  16   4    9.81    5.52
   0  16  -4    5.12    4.49
   0 -16  -4    1.65    3.65
   0 -16   4   12.50    6.69
   0 -16  -5   31.30    7.69
   0 -16   5   21.71    6.64
   0  16   5   13.97    5.76
   0  16  -5   26.40    7.52
   0  16  -5   12.76    5.49
   0  16   5   28.40    7.30
   0 -16  -5   22.24    6.84
   0 -16   5   25.42    7.50
   0 -16  -6   -0.01    3.50
   0 -16   6    5.77    4.30
   0  16   6    8.92    5.17
   0  16  -6    0.98    3.88
   0  16  -6    2.98    3.09
   0  16   6    5.65    4.07
   0 -16  -6    3.10    3.94
   0 -16   6    2.43    5.19
   0 -16  -7   17.22    5.66
   0 -16   7   22.14    6.62
   0  16   7   34.57    8.04
   0  16  -7   18.25    6.07
   0  16  -7   34.51    7.45
   0  16   7   31.07    7.08
   0 -16   7   14.45    5.87
   0 -16  -7   15.07    5.88
   0 -16  -8    8.80    5.66
   0 -16   8    2.03    3.39
   0  16  -8   -0.68    4.33
   0  16   8    9.58    5.08
   0  16  -8   -1.01    3.53
   0  16   8    5.06    4.26
   0 -16  -8    7.24    5.28
   0 -16   8    7.21    5.32
   0 -16   9   44.29    8.59
   0 -16  -9   22.34    6.19
   0  16   9   33.30    8.00
   0  16  -9   17.95    6.77
   0  16   9   21.27    5.52
   0  16  -9   22.58    6.60
   0 -16  -9   21.67    6.82
   0 -16   9   37.15    8.69
   0 -16  10    2.13    3.53
   0 -16 -10    0.47    4.24
   0  16 -10    1.96    3.90
   0  16  10    9.33    5.90
   0  16  10   -0.65    3.39
   0  16 -10   -1.17    3.08
   0 -16  10   -3.65    3.31
   0 -16 -10    2.68    4.45
   0 -16 -11   13.94    5.28
   0 -16  11   19.92    6.51
   0 -16  11   15.00    6.12
   0 -16 -11   15.30    6.13
   0  16  11   16.99    6.74
   0  16 -11   10.79    5.26
   0  16 -11   21.89    6.20
   0  16  11   20.84    6.15
   0 -16 -12   -1.39    3.23
   0 -16  12    4.58    4.41
   0 -16 -12    6.38    4.47
   0 -16  12    7.14    5.48
   0 -16 -12    1.52    3.55
   0  16  12    2.86    4.77
   0  16 -12    6.82    5.26
   0  16 -12   -0.86    3.87
   0  16  12    4.01    3.95
   0 -16  13   10.07    4.76
   0 -16 -13    5.34    4.28
   0 -16  13    7.81    4.73
   0 -16 -13    6.53    4.42
   0 -16 -13    9.10    5.36
   0  16 -13    6.56    5.22
   0  16  13    7.34    5.22
   0  16  13    9.91    4.44
   0  16 -13    8.15    4.37
   0 -16  14    9.01    4.97
   0 -16 -14    0.46    3.24
   0 -16  14    2.73    4.74
   0 -16  14    6.42    5.62
   0 -16 -14    6.33    5.39
   0 -16 -14    4.05    4.23
   0  16 -14    8.55    5.22
   0  16  14    2.55    5.07
   0  16 -14    9.03    4.63
   0  16  14    8.31    4.67
   0 -16 -15    2.33    3.48
   0 -16  15   10.35    4.84
   0 -16  15   10.86    5.27
   0 -16 -15    5.32    4.53
   0 -16  15   -4.23    3.39
   0 -16 -15   -0.49    3.73
   0  16  15    5.47    4.33
   0  16 -15   -4.03    3.50
   0  16  15    5.14    3.17
   0  16 -15    0.06    3.70
   0 -16  16    9.97    5.36
   0 -16 -16   -4.32    4.78
   0 -16  16    1.03    3.01
   0 -16  16   -1.13    3.57
   0 -16 -16    6.63    4.88
   0 -16 -16   -0.17    3.49
   0  16 -16    5.98    4.84
   0  16  16   -1.86    4.54
   0  16  16    1.82    3.63
   0  16 -16    2.67    3.78
   0 -16  17    0.40    3.41
   0 -16 -17   12.01    5.84
   0 -16  17   -1.16    5.17
   0 -16  17    7.27    5.28
   0 -16 -17   11.74    6.01
   0 -16 -17   -1.91    3.75
   0  16  17   -0.03    3.36
   0  16 -17    2.34    4.67
   0  16  17   -0.30    3.08
   0  16 -17    3.69    4.00
   0 -16 -18   -2.56    3.61
   0 -16  18    5.56    3.97
   0 -16  18    4.28    4.69
   0 -16  18    0.73    3.76
   0 -16 -18   -3.14    3.69
   0 -16 -18    1.61    4.55
   0  16 -18    6.00    4.29
   0  16  18   -0.94    3.87
   0  16 -18   -0.92    3.77
   0  16  18   -3.87    4.14
   0 -16  19    6.33    4.85
   0 -16  19   -3.05    3.95
   0 -16  19    6.02    4.60
   0  16 -19    3.46    4.03
   0  16 -19    2.40    3.89
   0 -16 -19    1.05    3.77
   0 -16 -20    7.47    4.83
   0 -16  20    4.82    4.46
   0 -16  21   22.38    6.29
   0 -16  22    1.28    3.72
   0 -16  23   27.66    7.17
   0 -17   0   -0.86    3.49
   0  17   0   -0.71    4.01
   0  17   0   -2.34    3.21
   0 -17   0   -5.28    5.64
   0 -17   1    7.51    4.59
   0 -17  -1    8.63    5.05
   0  17   1   13.08    6.14
   0  17  -1    2.38    3.81
   0  17   1    7.17    4.41
   0  17  -1   17.88    6.09
   0 -17  -1    3.88    5.95
   0 -17   1    2.50    4.51
   0 -17  -2   28.63    7.49
   0 -17   2   27.29    7.38
   0  17   2   14.13    5.70
   0  17  -2   46.77   10.05
   0  17   2   22.73    6.59
   0  17  -2   28.16    7.41
   0 -17   2   22.21    7.59
   0 -17  -2   13.30    6.05
   0 -17  -3    3.57    4.15
   0 -17   3    2.90    3.55
   0  17  -3   -1.17    3.63
   0  17   3   -2.17    3.79
   0  17   3   -0.97    3.62
   0  17  -3    3.88    3.93
   0 -17  -3    8.32    5.38
   0 -17   3    4.91    6.14
   0 -17  -4    2.60    3.22
   0 -17   4    7.22    4.32
   0  17   4   27.24    8.05
   0  17  -4   10.79    5.70
   0  17   4   12.18    5.25
   0  17  -4    6.08    4.34
   0 -17   4    9.44    5.58
   0 -17  -4   11.77    5.80
   0 -17   5    4.27    3.41
   0 -17  -5    7.07    4.36
   0  17   5    3.38    4.94
   0  17  -5    7.73    6.36
   0  17  -5    4.01    4.23
   0  17   5   -1.22    3.50
   0 -17  -5    4.53    4.17
   0 -17   5    3.38    5.71
   0 -17  -6   72.34   11.27
   0 -17   6   76.40   11.34
   0  17  -6   80.69   12.31
   0  17   6   45.89    9.54
   0  17   6   73.99   10.64
   0  17  -6   80.85   11.15
   0 -17  -6   71.80   11.73
   0 -17   6   61.02   10.63
   0 -17   7    4.78    5.19
   0 -17  -7   11.80    5.88
   0  17   7    6.99    5.36
   0  17  -7   12.17    6.55
   0  17  -7    4.73    4.82
   0  17   7    9.34    5.81
   0 -17  -7    7.41    5.23
   0 -17   7    3.77    5.37
   0 -17  -8   11.03    4.76
   0 -17   8    3.76    4.16
   0  17   8   26.21    7.14
   0  17  -8   18.62    7.16
   0  17   8   15.26    5.88
   0  17  -8   12.40    5.27
   0 -17   8   28.60    7.62
   0 -17  -8   17.30    6.88
   0 -17   9   -0.39    3.38
   0 -17  -9    2.20    4.42
   0  17   9   10.25    6.30
   0  17  -9    5.96    5.29
   0  17   9   -1.11    3.49
   0  17  -9    8.14    5.09
   0 -17   9    2.04    3.77
   0 -17  -9    0.99    3.71
   0 -17  10   27.75    7.68
   0 -17 -10   36.70    8.41
   0  17 -10   34.70    8.72
   0  17  10   31.46    8.21
   0  17  10   43.05    8.66
   0  17 -10   45.82    8.75
   0 -17  10   56.07   10.82
   0 -17 -10   26.13    7.19
   0 -17 -11    2.23    3.88
   0 -17  11    7.59    5.13
   0  17 -11   11.20    6.09
   0  17  11    8.91    6.38
   0  17 -11   -0.46    3.66
   0  17  11   16.47    5.85
   0 -17 -11    4.36    5.21
   0 -17  11    7.40    5.37
   0 -17  12   98.43   12.97
   0 -17 -12  119.29   14.36
   0  17  12  110.87   14.29
   0  17 -12  121.30   15.00
   0  17 -12  125.87   13.72
   0  17  12  131.54   14.24
   0 -17 -12  117.70   14.83
   0 -17  12  103.13   13.94
   0 -17 -13    2.68    3.61
   0 -17  13    5.16    5.11
   0 -17 -13   16.79    6.90
   0 -17  13    0.81    4.01
   0  17 -13    5.37    5.88
   0  17  13    4.68    5.15
   0  17 -13    2.94    4.54
   0  17  13   12.23    6.03
   0 -17 -14   -2.15    3.88
   0 -17  14    3.95    3.51
   0 -17  14    1.29    3.94
   0 -17  14   -6.02    5.02
   0 -17 -14    3.73    3.81
   0 -17 -14   -0.61    3.29
   0  17 -14    1.29    4.66
   0  17  14    5.96    4.46
   0  17  14    2.98    4.19
   0  17 -14    2.09    4.10
   0 -17 -15    0.55    3.23
   0 -17  15   -3.67    4.90
   0 -17  15    3.37    4.35
   0 -17  15   10.55    6.32
   0 -17 -15   -0.86    4.15
   0 -17 -15    0.46    3.50
   0  17  15    0.01    3.74
   0  17 -15    7.63    5.40
   0  17  15    5.48    5.22
   0  17 -15    3.23    3.94
   0 -17 -16    4.18    4.24
   0 -17  16   10.06    5.29
   0 -17  16    5.47    4.40
   0 -17 -16   -0.11    4.22
   0 -17  16   15.14    7.11
   0 -17 -16    4.03    4.55
   0  17 -16    2.46    3.95
   0  17  16   13.24    6.63
   0  17  16    4.68    4.03
   0  17 -16    2.28    4.47
   0 -17  17   -2.39    4.04
   0 -17 -17    0.50    3.72
   0 -17  17   -0.17    3.36
   0 -17  17    6.58    5.79
   0 -17 -17   -1.66    4.56
   0 -17 -17   -4.44    4.78
   0  17 -17    2.95    4.81
   0  17  17    3.86    5.05
   0  17  17   -5.36    3.79
   0  17 -17   -1.40    3.15
   0 -17  18   17.68    6.39
   0 -17 -18    6.23    5.00
   0 -17  18   11.15    5.66
   0 -17 -18    7.66    4.70
   0 -17  18   18.93    6.52
   0  17 -18    8.11    5.27
   0  17 -18    8.24    5.33
   0  17  18   19.22    6.22
   0 -17  19    1.19    3.88
   0 -17  19   -2.69    4.06
   0  17 -19   -4.45    5.70
   0  17 -19   -0.12    3.51
   0 -18   0    9.05    5.88
   0  18   0    6.15    6.44
   0  18   0   15.73    6.58
   0 -18   0    6.17    5.50
   0 -18  -1   25.91    7.48
   0 -18   1   27.20    7.63
   0  18  -1   24.20    7.68
   0  18   1   31.77    8.77
   0  18  -1   42.34    9.28
   0  18   1   41.63    8.62
   0 -18   1   32.07    8.74
   0 -18  -1   24.56    8.10
   0 -18  -2   11.29    6.16
   0  18  -2   13.36    7.03
   0  18   2   -2.47    4.38
   0  18  -2   10.58    5.75
   0  18   2    9.33    5.47
   0 -18  -2    7.77    6.08
   0 -18   2   14.96    7.09
   0 -18  -3    6.13    4.91
   0  18   3    2.12    4.98
   0  18  -3   24.97    7.98
   0  18  -3   12.01    5.75
   0  18   3    0.70    3.88
   0 -18  -3    5.40    6.47
   0 -18   3    5.79    4.73
   0 -18  -4    2.80    5.79
   0  18  -4    1.24    4.85
   0  18   4    4.28    5.28
   0  18   4    2.23    4.33
   0  18  -4   16.46    6.45
   0 -18  -4   18.15    7.83
   0  18   5    3.64    4.45
   0 -18  -5    1.83    4.80
   0  18   5   11.88    5.60
   0  18  -5    5.58    4.19
   0 -18  -6   10.57    6.44
   0  18   6    3.73    4.44
   0  18  -6    1.44    4.02
   0 -18  -7    4.61    4.46
   0  18  -7    7.24    5.46
   0 -18  -8   13.17    6.64
   0 -18  14    3.76    5.01
   1   0 -43   10.91    6.21
   1   0 -43    3.80    3.76
   1   0 -42    6.55    4.70
   1   0 -42    9.52    5.77
   1   0 -42   14.96    6.01
   1   0 -41   11.91    5.53
   1   0 -41    4.98    4.31
   1   0 -41   14.78    6.55
  -1   0  41    2.95    3.54
  -1   0  41    5.42    5.12
   1   0 -40   88.52   11.90
   1   0 -40  107.54   13.51
   1   0 -40   92.66   12.33
  -1   0  40  104.34   13.16
  -1   0  40  114.12   13.99
   1   0 -39    8.00    4.49
   1   0 -39    2.78    4.16
   1   0 -39    2.88    4.09
  -1   0  39   12.38    5.81
  -1   0  39    7.54    4.81
   1   0 -38    3.13    3.45
   1   0 -38   11.68    5.56
   1   0 -38    5.30    3.62
  -1   0  38    2.28    4.10
  -1   0  38   -3.08    4.01
   1   0 -37    2.49    3.30
   1   0 -37    5.63    3.92
   1   0 -37    3.56    4.07
   1   0 -37    1.82    3.13
  -1   0  37    3.87    4.71
   1   0 -37    2.78    2.67
  -1   0  37   -2.05    3.58
   1   0 -36    8.42    4.95
   1   0 -36   13.65    5.05
   1   0 -36   21.65    5.99
   1   0 -36    0.33    3.08
  -1   0  36   23.28    6.54
   1   0 -36    9.73    4.67
  -1   0  36    4.55    3.16
   1   0 -35    6.49    4.12
   1   0 -35    1.12    3.23
   1   0 -35    2.38    4.39
  -1   0  35    7.26    4.09
   1   0 -35    3.71    3.43
  -1   0  35   11.38    5.12
   1   0 -34    9.64    4.42
   1   0 -34   10.84    4.29
   1   0 -34   10.81    4.64
  -1   0  34    2.41    3.27
  -1   0  34    7.17    3.63
   1   0 -33    0.57    3.24
   1   0 -33    1.23    3.67
   1   0 -33    0.14    2.86
  -1   0  33    4.10    3.97
  -1   0  33    4.26    4.15
   1   0 -32   28.60    6.38
   1   0 -32   43.09    7.23
  -1   0  32   36.05    7.11
  -1   0  32   34.52    7.21
   1   0 -31    2.48    3.27
   1   0 -31    5.94    3.83
  -1   0  31   -0.22    3.00
  -1   0  31   -0.14    3.14
   1   0 -30   21.01    5.06
   1   0 -30   21.04    5.34
  -1   0  30   11.70    4.82
   1   0 -30   14.10    4.19
  -1   0  30   16.29    5.28
   1   0 -29    0.91    2.72
   1   0 -29    2.16    3.50
  -1   0  29    3.63    3.48
   1   0 -29   -0.32    2.18
  -1   0  29   -0.69    2.75
   1   0 -28   26.42    5.29
   1   0 -28   18.24    5.01
  -1   0  28   15.40    5.28
   1   0 -28   17.89    4.03
   1   0 -28   16.69    4.32
  -1   0  28    9.75    4.40
   1   0 -27    2.46    3.56
   1   0 -27   14.95    4.81
  -1   0  27    6.83    4.26
   1   0 -27    6.23    3.16
   1   0 -27    2.57    2.53
  -1   0  27    7.72    4.31
  -1   0  26  154.98   12.58
   1   0 -26  178.07   11.31
  -1   0  26  141.66   12.01
   1   0 -26  168.97   12.67
   1   0 -26  156.97   12.22
  -1   0  25    2.49    3.12
  -1   0  25   -0.33    2.71
   1   0 -25    1.76    1.84
  -1   0  25    4.69    3.83
   1   0 -25    4.02    2.69
   1   0 -25    2.51    2.76
  -1   0  24    8.21    3.42
  -1   0  24    4.47    3.00
   1   0 -24    8.47    2.67
  -1   0  24    7.05    3.16
   1   0 -24    7.96    2.67
   1   0 -24    6.42    2.90
  -1   0  23   -0.83    2.67
  -1   0  23    0.81    2.31
  -1   0  23    0.51    2.59
   1   0 -23   -0.35    1.88
   1   0 -23    0.33    2.19
   1   0 -23    1.71    2.70
  -1   0  22   39.41    5.53
  -1   0  22   28.50    5.06
   1   0 -22   38.70    4.73
  -1   0  22   37.04    5.56
   1   0 -22   38.31    5.49
   1   0 -22   36.66    5.66
  -1   0  21    4.25    2.44
  -1   0  21    0.94    2.07
   1   0 -21    0.98    1.85
  -1   0  21    8.57    3.34
   1   0 -21    0.28    1.87
   1   0 -21    2.08    2.21
  -1   0  20   92.64    8.21
  -1   0  20   87.68    7.90
   1   0 -20   96.25    7.16
  -1   0  20   96.95    8.33
   1   0 -20  102.91    8.47
   1   0 -20   96.10    8.37
  -1   0  19    1.75    2.28
  -1   0  19    0.18    1.87
   1   0 -19    1.05    1.60
  -1   0  19   -0.08    2.37
   1   0 -19    5.89    3.15
   1   0 -19    2.55    2.51
  -1   0  18   28.32    4.58
  -1   0  18   28.95    4.48
  -1   0  18   24.84    4.12
   1   0 -18   35.81    4.92
   1   0 -18   23.62    4.20
  -1   0  17    7.03    2.96
  -1   0  17    2.78    2.86
  -1   0  17    4.81    3.12
   1   0 -17    4.66    2.85
   1   0 -17    2.86    2.69
  -1   0  16  479.76   19.97
  -1   0  16  482.08   19.89
  -1   0  16  496.37   20.25
   1   0 -16  550.39   20.45
   1   0 -16  544.05   20.40
  -1   0  15   -0.27    1.96
  -1   0  15    4.69    2.57
  -1   0  15    0.59    2.29
   1   0 -15   -0.94    1.71
   1   0 -15    3.13    2.41
  -1   0  14    6.47    1.98
  -1   0  14    8.99    2.55
  -1   0  14   10.61    2.71
   1   0 -14    6.69    2.68
   1   0 -14    8.47    2.40
  -1   0  13   12.80    3.40
  -1   0  13    3.00    2.59
  -1   0  13    7.75    3.34
   1   0 -13    5.89    3.55
   1   0 -13    4.65    2.63
  -1   0  12 1593.52   46.37
  -1   0  12 1650.69   46.56
  -1   0  12 1622.49   46.54
   1   0 -12 1644.41   46.37
   1   0 -12 1696.62   46.69
  -1   0  11    0.86    1.53
  -1   0  11    1.10    2.48
  -1   0  11    2.80    2.25
   1   0 -11    5.03    2.58
   1   0 -11    3.74    2.35
  -1   0  10  342.68   13.24
  -1   0  10  350.30   13.31
  -1   0  10  355.88   13.42
   1   0 -10  324.34   12.95
   1   0 -10  353.90   13.35
  -1   0   9    0.07    1.35
  -1   0   9    0.97    1.42
  -1   0   9    3.22    1.91
   1   0  -9    0.85    1.34
   1   0  -9    2.32    1.95
  -1   0   8  832.29   24.89
   1   0  -8  841.91   24.81
   1   0  -8  827.81   24.86
  -1   0   8  842.69   25.00
  -1   0   8  811.29   24.77
   1   0  -8  861.99   21.80
   1   0  -7    0.57    0.53
  -1   0   7    1.19    0.66
   1   0  -7    0.02    0.61
  -1   0   7    1.01    1.32
  -1   0   7    3.43    1.59
  -1   0   7    1.44    1.44
  -1   0   7    0.83    0.52
   1   0  -7    2.30    1.16
   1   0  -7    4.50    1.46
  -1   0   7    0.76    0.59
   1   0  -7    1.95    0.70
  -1   0   6  674.04   18.25
   1   0  -6  691.11   18.31
   1   0  -6  726.05   18.33
  -1   0   6  692.28   20.30
  -1   0   6  704.10   20.44
  -1   0   6  718.34   20.41
  -1   0   6  695.61   18.29
   1   0  -6  694.51   20.41
   1   0  -6  711.26   20.37
  -1   0   6  692.41   18.32
   1   0  -6  704.88   18.29
  -1   0   5   -0.04    0.53
   1   0  -5    0.48    0.54
   1   0  -5   -0.03    0.49
  -1   0   5    1.78    1.04
  -1   0   5   -0.76    0.91
  -1   0   5    0.57    0.51
   1   0  -5    0.17    1.02
   1   0  -5    0.76    0.46
  -1   0   5    0.32    0.49
  -1   0  -5    0.64    0.54
  -1   0  -5    0.84    0.59
   1   0   5    0.44    0.51
   1   0   5    0.59    0.59
   1   0   5    1.27    0.87
  -1   0  -5    0.20    0.84
   1   0   5    0.48    0.82
  -1   0  -5    0.35    0.73
  -1   0  -5    0.02    0.48
  -1   0  -5   -0.16    0.90
  -1   0  -5    0.37    0.74
  -1   0  -5    0.97    0.95
   1   0   5    1.65    0.61
   1   0   6  811.64   22.64
  -1   0  -6  802.00   22.69
  -1   0  -6  784.92   22.04
   1   0   6  787.68   22.53
  -1   0  -6  784.10   22.64
  -1   0  -6  766.02   22.71
  -1   0  -6  818.13   22.63
   1   0   6  813.39   20.66
  -1   0  -7    0.47    1.16
  -1   0  -7    2.35    1.22
   1   0   7    0.32    1.08
  -1   0  -7   -0.23    1.00
   1   0   7   -0.23    1.11
  -1   0  -7    2.64    1.22
  -1   0  -8 1079.54   30.20
   1   0   8 1122.66   30.50
  -1   0  -8 1044.98   29.64
  -1   0  -8 1077.31   30.05
   1   0   8 1027.20   30.10
  -1   0  -8 1075.72   30.43
   1   0   9    3.05    1.96
  -1   0  -9    2.57    1.63
  -1   0  -9    0.77    1.29
  -1   0  -9   -0.40    1.09
   1   0   9   -0.75    1.07
  -1   0  -9    1.30    1.59
  -1   0 -10  378.71   13.89
   1   0  10  390.07   14.31
  -1   0 -10  378.27   13.78
   1   0  10  386.44   14.20
  -1   0 -10  383.14   14.32
  -1   0 -11    3.76    1.95
   1   0  11    7.18    2.79
  -1   0 -11    5.07    2.07
   1   0  11   -1.54    1.70
  -1   0 -11    4.18    2.29
  -1   0 -12 1592.03   45.89
   1   0  12 1684.75   46.68
  -1   0 -12 1634.59   45.77
   1   0  12 1638.76   46.48
  -1   0 -12 1687.31   46.89
   1   0  13   14.54    3.29
  -1   0 -13    9.04    2.85
  -1   0 -13    6.07    3.00
   1   0  13    8.79    2.68
  -1   0 -13   11.72    3.22
   1   0  14    5.19    2.50
  -1   0 -14    1.38    1.42
  -1   0 -14    4.34    1.99
   1   0  14    3.63    1.96
  -1   0 -14    1.93    1.72
   1   0  15    5.24    3.06
  -1   0 -15    1.52    1.90
  -1   0 -15    4.41    2.52
   1   0  15    4.49    3.15
  -1   0 -15    2.61    2.26
   1   0  16  838.29   28.69
  -1   0 -16  819.69   27.60
  -1   0 -16  819.13   27.50
   1   0  16  863.98   28.75
  -1   0 -16  850.35   28.96
   1   0  17   10.04    3.48
  -1   0 -17    8.33    2.94
  -1   0 -17   14.72    3.53
   1   0  17    9.50    3.04
  -1   0 -17   11.34    3.68
  -1   0 -18   69.30    6.28
   1   0  18   67.48    6.59
  -1   0 -18   80.67    6.60
   1   0  18   76.09    6.96
  -1   0 -18   72.96    6.75
  -1   0 -18   73.82    6.94
  -1   0 -19    3.10    2.15
   1   0  19    3.23    2.31
  -1   0 -19    1.99    2.31
   1   0  19    1.35    2.05
  -1   0 -19   -0.13    1.99
  -1   0 -19    2.42    2.23
   1   0  20   53.33    6.44
  -1   0 -20   66.51    6.41
  -1   0 -20   63.10    6.36
  -1   0 -20   67.18    6.50
   1   0  20   68.18    7.04
  -1   0 -20   61.25    6.69
  -1   0 -20   69.85    6.91
  -1   0 -21    2.72    2.31
   1   0  21    1.51    2.22
  -1   0 -21    0.31    1.57
  -1   0 -21    3.79    2.48
   1   0  21    0.03    2.30
  -1   0 -21    0.85    2.01
  -1   0 -21    0.55    2.16
  -1   0 -22   26.86    4.54
  -1   0 -22   25.15    4.36
   1   0  22   18.47    3.83
  -1   0 -22   32.45    4.68
   1   0  22   24.55    4.64
  -1   0 -22   30.64    5.11
  -1   0 -22   21.95    4.40
   1   0  23    1.68    2.30
  -1   0 -23   -0.99    1.58
  -1   0 -23    1.62    2.31
  -1   0 -23    1.07    2.69
   1   0  23    2.60    2.62
  -1   0 -23   -0.79    2.11
  -1   0 -23    0.94    2.83
   1   0  24   16.85    4.33
  -1   0 -24   15.77    3.67
  -1   0 -24   19.85    4.08
  -1   0 -24   17.76    3.82
   1   0  24    8.04    3.19
  -1   0 -24   13.81    3.77
  -1   0 -24    8.45    2.79
  -1   0 -24   15.92    4.19
  -1   0 -25    0.74    2.31
  -1   0 -25    1.25    2.21
  -1   0 -25   -1.94    2.54
   1   0  25   -1.88    3.42
  -1   0 -25    2.42    2.25
   1   0  25   -1.14    2.87
  -1   0 -25    0.33    2.23
  -1   0 -25    2.68    3.27
  -1   0 -25    1.44    2.49
   1   0  26   76.77    8.87
  -1   0 -26   79.41    8.21
  -1   0 -26  103.52    9.19
  -1   0 -26  102.85    9.27
  -1   0 -26   83.08    8.40
   1   0  26   74.07    8.75
  -1   0 -26   78.40    9.09
  -1   0 -26   94.35    8.92
  -1   0 -26   83.78    8.90
   1   0  27    6.55    3.95
  -1   0 -27    1.91    2.64
  -1   0 -27    5.54    2.89
  -1   0 -27    3.57    2.96
  -1   0 -27    7.25    3.46
   1   0  27    7.87    3.80
  -1   0 -27    2.01    2.74
  -1   0 -27    2.68    3.77
  -1   0 -27    1.54    2.81
  -1   0 -28   28.52    5.34
  -1   0 -28   24.35    5.18
   1   0  28   23.42    5.52
  -1   0 -28   22.16    4.78
  -1   0 -28   24.72    5.14
   1   0  28   24.62    5.27
  -1   0 -28   26.88    5.21
  -1   0 -28   20.08    5.23
  -1   0 -28   23.55    5.02
  -1   0 -29    4.65    3.15
   1   0  29    4.16    3.22
  -1   0 -29    3.26    2.92
  -1   0 -29    0.20    2.81
  -1   0 -29    9.75    3.88
   1   0  29    0.18    3.41
  -1   0 -29    1.78    3.08
  -1   0 -29    3.66    3.72
  -1   0 -29    3.19    3.17
   1   0  30   25.89    6.00
  -1   0 -30   26.27    5.20
  -1   0 -30   30.72    6.10
  -1   0 -30   22.26    4.75
  -1   0 -30   23.15    5.00
   1   0  30   40.13    7.51
  -1   0 -30   34.02    6.17
  -1   0 -30   29.69    5.95
  -1   0 -30   33.18    6.45
   1   0  31   -0.36    3.27
  -1   0 -31    0.39    2.70
  -1   0 -31    8.06    4.01
  -1   0 -31    2.11    2.31
  -1   0 -31    0.53    2.34
   1   0  31   -3.54    3.25
  -1   0 -31    2.33    2.82
  -1   0 -31    1.62    3.46
  -1   0 -31   -0.01    2.91
  -1   0 -32   30.53    5.64
   1   0  32   13.00    4.85
  -1   0 -32   32.35    6.24
  -1   0 -32   12.85    4.34
   1   0  32   18.21    5.42
  -1   0 -32   18.82    5.10
  -1   0 -32   28.30    5.76
  -1   0 -32   24.67    6.02
   1   0  33   -1.60    3.57
  -1   0 -33   -0.98    2.74
  -1   0 -33    1.23    2.75
   1   0  33   -0.31    4.01
  -1   0 -33    9.98    4.79
  -1   0 -33    1.53    3.04
  -1   0 -33   -1.46    3.43
   1   0  34    6.57    4.46
  -1   0 -34    6.18    3.19
   1   0  34    1.71    3.27
  -1   0 -34    5.67    4.16
  -1   0 -34    2.69    3.48
  -1   0 -34    5.86    4.55
  -1   0 -35   -4.82    3.63
   1   0  35   -2.65    3.45
   1   0  35    5.10    3.97
  -1   0 -35    0.30    3.08
  -1   0 -35    1.57    2.97
  -1   0 -35    7.44    4.24
   1   0  36   16.97    5.00
  -1   0 -36    3.12    3.23
   1   0  36   19.92    5.79
  -1   0 -36   18.47    5.24
  -1   0 -36   10.87    5.06
  -1   0 -36   11.62    4.61
   1   0  37    4.04    4.24
  -1   0 -37    5.48    4.29
   1   0  37   -1.19    3.64
  -1   0 -37    1.91    3.56
  -1   0 -37    7.79    4.77
  -1   0 -37    0.23    3.66
  -1   0 -38    4.86    3.34
   1   0  38    7.13    3.85
   1   0  38   11.73    5.52
  -1   0 -38    3.05    3.87
  -1   0 -38   14.66    5.78
  -1   0 -38    8.62    4.52
   1   0  39    3.03    3.73
  -1   0 -39    0.75    2.91
   1   0  39    1.42    3.47
  -1   0 -39    4.18    4.56
  -1   0 -39   11.58    4.58
  -1   0 -39    1.69    4.41
   1   0  40   67.34   10.78
  -1   0 -40   52.46    8.54
   1   0  40   55.21   10.35
  -1   0 -40   51.78    9.44
  -1   0 -40   57.73   10.06
  -1   0 -40   40.27    8.24
   1   0  41    1.09    3.74
   1   0  41    2.74    4.62
  -1   0 -41    9.84    5.40
  -1   0 -41    4.32    4.27
  -1   0 -41    8.25    5.29
  -1   0 -42   20.00    6.30
  -1   0 -42   22.33    6.50
  -1   0 -42   21.83    6.60
  -1   0 -43    3.01    3.94
   1  -1 -44    2.64    4.28
   1   1 -43   18.46    6.42
   1   1 -43    9.10    4.92
   1  -1 -43    7.65    5.16
   1   1 -42   24.14    6.85
   1  -1 -42    0.09    3.27
   1  -1 -42    8.29    4.92
   1   1 -42   15.50    6.23
   1  -1 -42   11.98    5.40
   1   1 -42   16.04    5.37
  -1  -1  41   17.03    7.17
  -1   1  41   11.48    5.53
  -1  -1  41    3.55    4.94
  -1   1  41   12.12    5.76
   1   1 -41    4.97    4.30
   1   1 -41    3.76    4.43
   1   1 -41   12.96    5.40
   1  -1 -41    1.78    3.90
   1  -1 -41   17.85    6.75
   1  -1 -41   11.46    5.34
  -1   1  40    6.29    5.24
  -1  -1  40    6.35    5.11
  -1  -1  40   -0.58    3.58
  -1   1  40   -4.60    4.21
   1   1 -40    2.59    4.46
   1   1 -40    3.11    4.00
   1   1 -40    6.74    4.08
   1  -1 -40    1.64    3.62
   1  -1 -40    2.90    4.03
   1  -1 -39    9.01    5.15
  -1  -1  39    5.74    4.42
   1   1 -39    9.86    4.56
  -1   1  39    6.67    5.37
  -1   1  39   13.22    6.05
  -1  -1  39    5.24    5.24
   1   1 -39   17.69    6.02
   1   1 -39   14.76    5.37
   1   1 -39   17.29    6.29
   1  -1 -39   16.38    5.59
   1  -1 -39    9.85    5.03
   1  -1 -39    3.88    3.63
  -1   1  38    6.01    5.18
   1  -1 -38   11.22    4.55
  -1  -1  38   11.74    5.03
  -1  -1  38   23.71    7.52
  -1   1  38   10.17    5.33
   1   1 -38    5.12    4.38
   1  -1 -38   10.69    4.75
   1   1 -38    7.83    4.42
   1  -1 -38   17.17    6.14
   1  -1 -38   16.47    6.04
   1   1 -38    9.16    4.51
   1  -1 -37   -4.01    3.75
  -1  -1  37   10.55    5.11
  -1   1  37    1.84    3.99
  -1   1  37   -7.30    4.80
  -1  -1  37    0.79    3.71
   1  -1 -37    2.90    3.77
   1  -1 -37   -2.97    3.43
   1   1 -37    3.45    4.27
   1   1 -37    5.42    4.57
   1   1 -37    1.34    3.40
   1  -1 -37   -2.78    2.78
   1  -1 -36    7.44    4.31
  -1  -1  36    4.40    4.10
  -1   1  36    0.47    3.64
  -1   1  36    3.69    3.79
  -1  -1  36   -3.60    4.36
   1   1 -36    5.12    3.43
   1   1 -36   11.44    4.82
   1  -1 -36   17.43    6.17
   1  -1 -36    8.63    4.84
   1   1 -36   12.88    4.90
   1  -1 -36    6.19    4.05
  -1   1  35   19.66    5.78
  -1  -1  35   13.78    5.34
   1  -1 -35   33.72    7.29
  -1  -1  35   31.85    7.16
  -1   1  35   37.66    7.93
   1  -1 -35   31.08    6.57
   1   1 -35   26.76    6.42
   1   1 -35   37.32    7.47
   1   1 -35   31.71    6.88
   1  -1 -35   25.00    6.62
   1  -1 -35   32.23    7.21
   1  -1 -34    1.71    2.50
  -1  -1  34    5.04    4.27
  -1   1  34    8.92    4.98
   1  -1 -34    1.44    3.21
  -1   1  34    7.56    4.62
  -1  -1  34    1.32    3.83
   1  -1 -34    6.23    4.49
   1  -1 -34   -0.76    3.14
   1  -1 -34    2.13    3.21
   1   1 -34    2.23    3.11
   1   1 -34    5.64    4.14
   1  -1 -33   20.95    4.97
  -1  -1  33   14.52    5.17
  -1   1  33   19.42    6.51
   1  -1 -33   11.87    4.61
  -1  -1  33   20.39    6.00
  -1   1  33   23.15    6.28
   1  -1 -33    9.73    4.15
   1  -1 -33   14.69    4.83
   1   1 -33   19.37    5.38
   1   1 -33   10.58    4.38
   1  -1 -33   15.21    4.85
  -1   1  32   11.62    5.15
  -1  -1  32    7.42    3.63
   1  -1 -32   10.05    4.49
   1  -1 -32    7.22    3.77
   1  -1 -32    9.95    4.21
  -1   1  32    8.56    4.95
  -1  -1  32   15.03    5.30
   1   1 -32    9.95    4.82
   1  -1 -32   -1.64    3.28
   1  -1 -32   11.93    4.83
   1  -1 -32    8.06    4.15
   1   1 -32   13.07    4.84
   1  -1 -31   82.62    9.90
  -1  -1  31   69.53    9.34
  -1   1  31   47.45    8.24
   1  -1 -31   59.09    7.75
  -1  -1  31   53.42    8.35
  -1   1  31   60.16    8.87
   1   1 -31   55.08    8.14
   1   1 -31   65.50    8.79
   1  -1 -31   76.18    9.30
   1  -1 -31   67.99    8.86
   1  -1 -31   65.99    9.47
   1  -1 -30   44.82    6.44
  -1   1  30   35.51    7.03
  -1  -1  30   37.41    6.75
   1  -1 -30   46.99    6.84
  -1  -1  30   44.10    7.17
  -1   1  30   43.27    7.21
   1   1 -30   51.65    8.00
   1  -1 -30   40.43    6.85
   1  -1 -30   35.18    6.87
   1   1 -30   32.93    6.33
   1  -1 -30   43.01    6.98
  -1   1  29    3.28    3.47
   1  -1 -29    9.32    3.44
  -1  -1  29   12.65    4.95
  -1  -1  29    2.12    3.25
  -1   1  29    4.69    3.11
   1   1 -29    7.36    3.98
   1  -1 -29    8.42    4.23
   1  -1 -29    7.85    3.38
   1   1 -29   17.30    5.13
  -1  -1  28    2.82    2.88
  -1   1  28    2.19    3.08
   1  -1 -28    1.72    2.56
  -1  -1  28    2.43    2.84
  -1   1  28    5.60    3.84
   1   1 -28    3.86    3.08
   1   1 -28    3.38    3.40
   1  -1 -28    0.39    2.69
   1  -1 -28    1.04    2.83
  -1  -1  27   10.80    4.56
   1  -1 -27    7.62    3.46
  -1   1  27   19.83    5.08
   1   1 -27   11.55    3.24
  -1  -1  27   11.46    4.70
  -1   1  27   15.80    4.68
   1  -1 -27   23.44    5.06
   1   1 -27    7.82    3.63
   1   1 -27   15.16    4.47
   1  -1 -27   14.03    3.94
  -1  -1  26    8.63    3.46
   1   1 -26   10.31    2.98
  -1   1  26    4.52    3.72
   1  -1 -26    9.23    2.95
   1   1 -26    6.20    2.44
  -1  -1  26   10.14    3.79
  -1   1  26    2.65    3.07
   1   1 -26   13.01    4.44
   1   1 -26   10.13    3.75
   1  -1 -26   10.59    3.85
   1  -1 -26   13.80    4.37
  -1  -1  25    4.01    2.84
   1  -1 -25   10.49    3.24
  -1   1  25    8.80    3.63
   1   1 -25    8.02    2.80
   1   1 -25    9.01    2.69
  -1   1  25    6.59    3.61
  -1  -1  25    8.82    3.88
  -1  -1  25    7.31    3.37
   1   1 -25    8.04    3.82
   1  -1 -25   10.43    3.83
   1   1 -25   10.21    3.41
   1  -1 -25    5.74    2.56
  -1   1  24   47.17    6.63
   1   1 -24   31.50    4.54
  -1  -1  24   32.86    5.53
   1   1 -24   32.83    4.79
  -1  -1  24   31.18    5.34
  -1   1  24   25.41    5.27
  -1   1  24   30.91    5.56
  -1  -1  24   34.96    5.56
   1   1 -24   44.11    6.16
   1  -1 -24   25.08    4.87
   1  -1 -24   40.92    5.92
   1   1 -24   34.87    5.58
   1   1 -23    2.64    3.03
   1  -1 -23    2.53    2.28
   1   1 -23    4.04    2.83
   1  -1 -23    5.03    3.16
  -1  -1  23    1.81    2.62
  -1   1  23    2.40    2.91
  -1  -1  23    0.68    2.70
  -1   1  23    3.39    3.10
  -1   1  23    2.57    2.96
  -1  -1  23    1.96    3.10
   1   1 -23    3.79    1.94
   1   1 -22    8.18    3.68
   1  -1 -22    2.79    1.93
   1   1 -22    2.75    2.67
   1  -1 -22    2.22    2.07
  -1   1  22    9.29    3.40
  -1   1  22    2.86    2.74
  -1  -1  22    5.48    2.68
  -1  -1  22    3.58    2.71
   1   1 -22    0.00    1.64
  -1  -1  22    0.69    2.54
  -1   1  22    0.83    2.49
   1   1 -21    4.25    2.51
   1  -1 -21   10.31    3.18
   1  -1 -21    5.09    2.53
   1   1 -21    6.87    3.12
  -1  -1  21    7.70    3.13
  -1   1  21   10.13    3.99
  -1  -1  21    2.83    2.23
  -1   1  21    6.20    3.25
   1   1 -21    5.95    2.31
  -1  -1  21    3.41    2.53
  -1   1  21    3.48    3.02
   1  -1 -20   15.39    3.55
   1  -1 -20   24.86    4.44
   1   1 -20   21.39    4.13
   1   1 -20   17.40    3.98
  -1   1  20   20.87    4.39
  -1   1  20   17.91    4.23
  -1  -1  20   22.50    4.42
  -1  -1  20   21.88    4.42
  -1   1  20   23.34    4.45
   1   1 -20   22.98    3.37
  -1  -1  20   19.66    3.95
   1  -1 -19  189.99   11.35
   1   1 -19  183.27   11.43
   1  -1 -19  183.86   11.08
  -1  -1  19  175.60   11.02
  -1  -1  19  187.41   11.47
  -1   1  19  163.88   11.19
  -1   1  19  176.13   11.41
  -1   1  19  175.85   11.52
   1   1 -19  172.13    9.26
  -1  -1  19  178.50   11.44
   1   1 -18    4.89    2.75
   1  -1 -18   10.04    3.34
   1  -1 -18    6.35    2.81
  -1  -1  18    3.92    3.02
  -1   1  18    3.05    2.41
  -1   1  18    0.59    1.93
  -1  -1  18    5.24    2.55
   1   1 -18    4.73    1.93
  -1  -1  18    4.51    2.79
  -1   1  18    5.25    2.93
   1  -1 -17  141.45    9.08
   1   1 -17  129.01    9.03
   1  -1 -17  135.83    9.02
  -1  -1  17  125.57    8.86
  -1   1  17  125.10    9.10
  -1   1  17  117.26    8.90
  -1  -1  17  119.60    8.83
   1   1 -17  115.87    7.08
  -1   1  17  118.64    8.92
  -1  -1  17  120.59    8.91
   1  -1 -16   34.26    4.28
   1   1 -16   45.62    5.20
   1  -1 -16   36.58    4.46
  -1  -1  16   40.98    4.71
  -1   1  16   41.19    5.08
   1   1 -16   39.11    3.74
  -1  -1  16   32.43    4.49
  -1  -1  16   36.26    4.65
  -1   1  16   37.94    4.77
  -1   1  16   35.92    4.76
   1   1 -15   18.91    1.35
  -1  -1  15   18.10    1.35
   1   1 -15   18.97    1.36
  -1   1  15   15.91    3.36
  -1  -1  15   15.13    3.01
  -1   1  15   15.97    3.33
  -1  -1  15   15.00    3.38
   1   1 -15   12.91    2.25
  -1   1  15   18.50    3.59
  -1  -1  15   15.79    3.42
  -1  -1  15   20.02    1.39
   1  -1 -15   17.24    2.96
   1   1 -15   11.55    3.24
   1  -1 -15   20.30    3.55
   1   1 -15   18.36    1.49
  -1  -1  15   14.89    1.23
  -1   1  14   59.72    2.59
   1   1 -14   59.96    2.73
  -1   1  14   63.44    2.68
   1   1 -14   63.02    2.83
  -1   1  14   61.09    2.67
  -1  -1  14   61.76    2.75
  -1   1  14   58.40    5.54
  -1  -1  14   60.37    5.30
  -1   1  14   63.45    5.80
  -1  -1  14   56.86    5.38
  -1  -1  14   71.42    6.10
   1   1 -14   62.48    4.43
  -1   1  14   51.38    5.47
  -1   1  14   59.39    2.62
   1  -1 -14   63.03    2.83
  -1  -1  14   63.46    2.80
   1  -1 -14   60.46    5.54
   1   1 -14   65.37    5.83
   1  -1 -14   65.99    5.47
   1   1 -14   61.18    2.94
  -1  -1  14   60.67    2.74
   1  -1 -14   61.84    2.65
   1   1 -13   46.06    2.35
  -1   1  13   44.89    2.23
  -1   1  13   45.88    2.30
  -1   1  13   47.26    2.31
   1   1 -13   42.21    2.30
  -1  -1  13   39.69    2.20
  -1   1  13   47.67    5.03
  -1   1  13   32.05    4.41
  -1  -1  13   36.95    4.36
  -1  -1  13   38.92    4.37
   1   1 -13   41.44    3.48
  -1   1  13   43.55    4.88
  -1  -1  13   46.23    4.80
  -1  -1  13   44.84    2.33
   1  -1 -13   48.41    2.52
   1  -1 -13   41.92    4.54
   1  -1 -13   43.81    4.75
   1   1 -13   38.35    4.63
   1   1 -13   41.47    2.43
  -1  -1  13   35.23    2.16
   1  -1 -13   49.42    2.34
  -1   1  12  458.90   12.72
   1   1 -12  466.00   12.93
  -1   1  12  449.54   12.76
  -1  -1  12  462.27   12.90
   1   1 -12  454.97   12.95
  -1   1  12  465.52   12.87
  -1   1  12  462.84   17.49
  -1  -1  12  485.69   17.22
  -1  -1  12  461.62   17.12
  -1   1  12  457.66   17.43
   1   1 -12  462.21   14.91
  -1   1  12  456.88   17.40
  -1  -1  12  461.69   17.32
  -1  -1  12  483.84   13.01
   1  -1 -12  434.11   16.81
   1   1 -12  469.13   17.32
   1  -1 -12  453.85   16.72
   1   1 -12  460.89   13.15
   1  -1 -12  453.25   12.84
  -1  -1  12  463.03   12.92
  -1   1  11   21.46    1.63
   1   1 -11   20.07    1.54
  -1  -1  11   17.99    1.49
   1   1 -11   20.02    1.60
  -1   1  11   17.72    1.47
  -1   1  11   18.63    1.46
  -1   1  11   20.56    3.17
  -1  -1  11   21.70    3.36
  -1   1  11   18.96    3.06
  -1  -1  11   20.61    2.90
  -1  -1  11   18.31    2.81
  -1   1  11   24.16    3.47
   1   1 -11   18.75    2.23
  -1  -1  11   20.39    1.57
   1  -1 -11   21.97    2.98
   1   1 -11   16.85    2.71
   1  -1 -11   28.78    3.61
   1   1 -11   19.67    1.66
   1  -1 -11   20.85    1.62
  -1  -1  11   18.24    1.53
   1   1 -10  178.61    6.00
  -1   1  10  181.88    6.11
  -1   1  10  189.59    6.13
   1   1 -10  176.58    6.06
  -1  -1  10  170.72    5.93
  -1   1  10  180.67    6.02
  -1  -1  10  183.58    8.67
  -1   1  10  169.64    8.81
  -1  -1  10  183.91    8.52
  -1   1  10  163.22    8.57
  -1  -1  10  163.02    8.43
   1   1 -10  171.10    6.85
  -1   1  10  170.47    8.70
  -1  -1  10  181.62    6.07
   1  -1 -10  176.44    8.59
   1   1 -10  181.75    8.86
   1  -1 -10  169.20    8.18
   1   1 -10  177.96    6.22
   1  -1 -10  186.84    6.12
  -1  -1  10  172.50    6.00
   1   1  -9  876.92   23.55
  -1   1   9  908.12   23.72
  -1  -1   9  889.32   23.59
   1   1  -9  875.48   23.64
  -1   1   9  897.30   23.66
  -1   1   9  889.45   23.58
   1  -1  -9  907.14   23.72
  -1   1   9  873.20   27.05
  -1  -1   9  873.67   26.49
  -1   1   9  905.90   27.28
  -1  -1   9  886.67   26.63
  -1   1   9  916.85   27.14
   1   1  -9  923.59   24.45
  -1  -1   9  913.38   26.99
  -1  -1   9  918.37   23.72
   1   1  -9  892.10   26.91
   1  -1  -9  891.76   26.83
   1  -1  -9  925.80   26.55
  -1   1   9  932.38   23.73
   1   1  -9  893.57   23.82
   1  -1  -9  908.25   23.70
  -1  -1   9  890.14   23.64
   1   1  -8 1333.83   34.28
  -1   1   8 1358.44   34.44
   1  -1  -8 1325.25   34.42
   1   1  -8 1306.83   34.32
  -1   1   8 1329.44   34.31
  -1  -1   8 1327.03   34.30
  -1   1   8 1328.76   34.32
  -1  -1   8 1352.59   36.99
  -1   1   8 1373.39   37.51
  -1  -1   8 1322.26   36.88
  -1   1   8 1274.76   37.33
  -1  -1   8 1354.31   37.23
   1   1  -8 1343.35   34.64
  -1   1   8 1362.94   37.35
  -1  -1   8 1372.75   34.46
   1  -1  -8 1360.65   37.25
   1   1  -8 1364.81   37.31
   1  -1  -8 1348.59   36.72
   1   1  -8 1340.13   34.50
  -1   1   8 1376.01   34.40
   1  -1  -8 1359.50   34.41
  -1  -1   8 1341.50   34.33
  -1   1   7   14.64    1.40
   1   1  -7   13.43    1.33
  -1   1   7   13.38    1.39
  -1   1   7   12.06    1.38
   1  -1  -7   14.29    1.44
   1   1  -7    9.18    1.28
  -1  -1   7   11.58    1.29
  -1  -1   7    8.74    1.84
  -1   1   7   10.79    2.07
  -1   1   7   14.22    2.32
  -1  -1   7   12.12    1.94
  -1   1   7   13.34    2.30
  -1  -1   7   11.77    1.89
   1   1  -7   15.10    1.39
  -1  -1   7   11.93    1.26
  -1  -1   7   11.02    1.25
   1  -1  -7   11.41    1.77
   1   1  -7   11.45    2.12
   1  -1  -7   13.13    1.98
  -1   1   7   14.35    1.37
   1   1  -7   11.91    1.34
   1  -1  -7   17.71    1.51
  -1   1   6  394.34   11.24
   1   1  -6  372.21   10.97
  -1   1   6  389.77   11.18
   1  -1  -6  415.33   11.31
  -1  -1   6  360.82   10.97
   1   1  -6  361.40   11.00
  -1  -1   6  362.85   12.22
  -1   1   6  382.08   12.80
  -1  -1   6  368.66   12.28
  -1   1   6  370.34   12.59
  -1  -1   6  388.26   12.74
  -1  -1   6  361.85   10.98
  -1  -1   6  369.59   11.07
   1  -1  -6  373.77   12.27
   1  -1  -6  363.06   12.54
   1   1  -6  377.98   12.64
  -1   1   6  414.78   11.29
   1   1  -6  376.13   11.14
   1  -1  -6  408.67   11.29
   1   1  -5   61.05    2.95
  -1   1   5   66.83    3.14
   1   1  -5   60.70    3.02
  -1   1   5   62.00    3.11
   1  -1  -5   68.36    3.16
  -1  -1   5   65.84    3.04
  -1  -1   5   61.13    3.52
  -1  -1   5   57.62    3.57
  -1   1   5   68.95    3.87
  -1  -1   5   72.61    3.99
  -1   1   5   57.76    3.57
  -1  -1   5   65.07    3.10
  -1  -1   5   64.33    3.01
   1   1  -5   67.45    3.15
  -1   1   5   62.42    3.05
   1  -1  -5   70.41    3.21
   1  -1  -5   61.82    3.52
   1  -1  -5   57.62    3.66
   1   1  -5   65.13    3.81
  -1   1  -4  358.17   11.28
  -1   1  -5   62.81    3.12
   1   1   5   66.64    2.99
   1   1   5   63.16    3.04
  -1   1  -5   64.28    3.15
  -1  -1  -5   61.64    2.97
   1  -1   5   62.56    3.11
  -1  -1  -5   69.21    3.65
   1  -1   5   75.26    4.06
   1   1   5   66.45    3.59
  -1  -1  -5   69.82    3.98
   1  -1   5   66.65    3.51
  -1   1  -5   68.36    3.78
   1   1   5   70.49    4.08
  -1  -1  -5   67.29    3.05
  -1  -1  -5   68.53    3.12
  -1  -1  -5   68.36    4.11
  -1   1  -5   63.17    3.18
   1   1   5   71.53    3.16
  -1  -1  -5   66.97    3.99
  -1   1  -5   64.01    3.36
   1  -1   5   65.34    3.14
   1   1   6  473.63   13.22
  -1   1  -6  462.52   13.54
   1  -1   6  486.04   13.57
   1   1   6  460.46   13.27
  -1   1  -6  447.37   13.41
  -1  -1  -6  463.69   13.24
   1   1   6  475.37   14.66
  -1  -1  -6  474.18   14.53
   1  -1   6  466.33   15.06
   1   1   6  511.43   15.36
  -1   1  -6  483.69   14.82
  -1  -1  -6  486.85   15.12
   1  -1   6  481.47   14.60
  -1  -1  -6  486.75   13.34
  -1  -1  -6  486.54   13.41
  -1  -1  -6  491.49   15.61
  -1  -1  -6  461.63   15.18
  -1   1  -6  488.65   14.24
  -1   1  -6  486.65   13.58
   1   1   6  478.29   13.36
   1  -1   6  466.21   13.46
  -1   1  -7   19.03    1.61
   1   1   7   19.05    1.51
  -1  -1  -7   17.83    1.53
   1   1   7   17.35    1.53
  -1   1  -7   19.76    1.62
   1  -1   7   19.13    1.63
   1  -1   7   15.38    2.09
   1   1   7   23.11    2.53
   1   1   7   21.63    2.67
  -1   1  -7   21.01    2.34
   1  -1   7   20.35    2.33
  -1  -1  -7   17.77    2.10
  -1  -1  -7   19.26    1.55
  -1  -1  -7   18.35    1.57
  -1  -1  -7   19.79    2.48
  -1  -1  -7   21.33    2.52
  -1  -1  -7   18.97    2.48
   1   1   7   16.29    1.48
  -1   1  -7   19.62    2.04
  -1   1  -7   19.94    1.68
   1  -1   7   17.45    1.54
  -1   1  -8 1320.64   33.60
   1   1   8 1342.13   33.27
  -1  -1  -8 1271.21   33.23
   1  -1   8 1316.63   33.57
   1   1   8 1287.01   33.30
  -1   1  -8 1282.64   33.48
   1   1   8 1279.32   35.89
  -1  -1  -8 1382.40   35.81
   1  -1   8 1226.64   36.17
  -1   1  -8 1330.24   35.93
   1   1   8 1311.54   36.51
  -1  -1  -8 1298.89   36.23
   1  -1   8 1328.85   35.92
  -1  -1  -8 1317.99   33.38
  -1  -1  -8 1272.33   36.71
  -1  -1  -8 1288.18   36.36
  -1   1  -8 1320.45   33.61
  -1   1  -8 1295.22   35.05
   1   1   8 1299.96   33.39
   1  -1   8 1307.96   33.52
  -1  -1  -8 1292.94   33.30
   1   1   9  951.46   24.79
  -1   1  -9  962.73   25.19
   1   1   9  936.56   24.86
  -1   1  -9  946.81   25.06
  -1  -1  -9  928.58   24.79
  -1   1  -9  962.87   25.08
   1   1   9  970.08   28.06
   1  -1   9  964.52   28.30
  -1  -1  -9  987.54   27.76
   1  -1   9  999.38   28.06
   1   1   9  945.40   28.46
  -1   1  -9  937.77   27.64
  -1  -1  -9  967.31   28.27
  -1  -1  -9  965.00   24.94
  -1  -1  -9  965.10   28.79
  -1   1  -9  940.86   26.96
  -1  -1  -9  945.00   28.35
  -1   1  -9  976.35   25.19
   1   1   9  945.90   24.97
   1  -1   9  950.86   25.07
  -1  -1  -9  974.63   24.91
  -1   1 -10  252.89    7.93
   1   1  10  250.78    7.59
  -1   1 -10  248.73    7.69
  -1   1 -10  234.93    7.72
  -1   1 -10  242.31    7.82
   1   1  10  246.86    7.65
  -1  -1 -10  247.67    7.61
   1   1  10  245.58   10.52
   1  -1  10  269.41   10.94
  -1  -1 -10  250.35   10.07
  -1  -1 -10  246.23   10.60
  -1   1 -10  254.59   10.28
   1  -1  10  260.11   10.58
   1   1  10  259.61   10.99
  -1  -1 -10  249.66    7.70
  -1  -1 -10  241.09   10.97
  -1   1 -10  260.22    9.85
   1   1  10  239.29    7.70
  -1  -1 -10  232.98   10.50
  -1   1 -10  248.65    7.86
   1  -1  10  249.01    7.82
  -1  -1 -10  253.92    7.68
   1   1  11   25.35    1.63
  -1   1 -11   26.88    1.77
   1   1  11   23.88    1.65
  -1   1 -11   28.23    1.84
  -1   1 -11   27.30    1.83
  -1  -1 -11   23.55    1.59
   1  -1  11   23.58    3.23
   1   1  11   24.33    3.39
  -1  -1 -11   22.33    2.87
   1  -1  11   27.34    3.46
   1   1  11   26.31    3.53
  -1   1 -11   27.41    3.04
  -1  -1 -11   19.48    2.93
  -1  -1 -11   22.35    1.60
  -1  -1 -11   20.18    3.15
   1   1  11   26.44    1.80
  -1   1 -11   26.25    2.96
  -1   1 -11   24.11    1.73
  -1  -1 -11   26.63    3.34
  -1  -1 -11   21.29    1.54
   1  -1  11   27.41    1.83
  -1   1 -12  478.38   12.94
   1   1  12  471.42   12.80
  -1  -1 -12  470.13   12.81
  -1   1 -12  468.25   13.05
  -1   1 -12  466.70   13.05
   1   1  12  458.94   12.82
   1  -1  12  458.58   17.16
   1   1  12  449.36   17.00
  -1  -1 -12  442.61   16.45
  -1  -1 -12  465.79   17.22
  -1   1 -12  463.20   16.52
   1  -1  12  477.70   17.23
   1   1  12  457.90   17.45
   1  -1  12  478.47   13.40
  -1  -1 -12  469.03   12.87
  -1  -1 -12  449.88   17.56
   1   1  12  452.60   12.94
  -1   1 -12  455.87   15.94
  -1  -1 -12  424.22   16.78
  -1  -1 -12  476.47   12.86
   1  -1  12  456.86   13.02
  -1   1 -13   90.63    3.48
   1   1  13   90.95    3.44
  -1   1 -13   90.35    3.57
  -1  -1 -13   91.01    3.41
   1   1  13   86.55    3.41
  -1   1 -13   85.08    3.53
   1  -1  13   96.38    6.75
   1   1  13   83.35    6.32
   1   1  13   95.19    6.82
  -1   1 -13   90.37    6.09
   1  -1  13  102.10    6.86
  -1  -1 -13  100.04    6.75
  -1  -1 -13   91.04    6.02
  -1  -1 -13   89.46    3.45
   1  -1  13   89.23    3.75
  -1  -1 -13   94.74    7.00
  -1   1 -13   89.60    5.78
  -1  -1 -13  102.30    6.79
   1   1  13   84.66    3.48
  -1  -1 -13   94.98    3.47
   1  -1  13   79.11    3.49
   1  -1  13   88.56    3.59
  -1   1 -14   61.24    2.62
  -1   1 -14   60.60    2.75
  -1   1 -14   63.10    2.73
   1   1  14   54.33    5.25
   1  -1  14   60.38    5.45
   1   1  14   60.07    5.73
  -1   1 -14   57.64    5.08
  -1  -1 -14   55.41    5.35
   1  -1  14   64.27    5.62
  -1  -1 -14   57.96    4.94
   1  -1  14   57.76    2.83
  -1  -1 -14   64.09    5.87
  -1  -1 -14   60.44    5.38
  -1   1 -14   58.12    4.81
   1  -1  14   60.68    2.74
   1  -1  15   31.43    4.33
   1   1  15   33.84    4.48
  -1  -1 -15   29.13    3.99
  -1   1 -15   29.24    3.75
   1   1  15   37.17    4.66
   1  -1  15   35.94    4.41
  -1  -1 -15   38.98    4.17
   1  -1  15   30.81    1.84
  -1  -1 -15   39.36    4.84
  -1  -1 -15   38.24    4.47
  -1   1 -15   35.09    3.80
   1  -1  15   30.47    1.74
  -1  -1 -16   37.99    4.26
  -1  -1 -16   41.16    5.13
   1  -1  16   38.83    4.72
   1   1  16   33.53    4.56
  -1   1 -16   39.94    4.23
  -1  -1 -16   34.79    4.35
  -1  -1 -16   39.22    4.75
   1  -1  16   49.64    5.43
   1   1  16   34.68    4.75
  -1  -1 -16   36.53    4.28
  -1  -1 -16   40.76    4.71
  -1   1 -16   35.74    4.22
  -1  -1 -17  248.57   12.17
  -1  -1 -17  248.90   13.49
   1  -1  17  270.13   13.56
   1   1  17  262.14   13.37
  -1  -1 -17  268.16   13.21
  -1   1 -17  261.57   12.11
  -1   1 -17  262.16   12.54
  -1  -1 -17  257.15   13.02
   1  -1  17  273.39   13.42
   1   1  17  247.33   13.36
  -1  -1 -17  249.97   12.78
  -1  -1 -17  251.14   12.38
  -1  -1 -18   16.00    3.96
  -1   1 -18    6.21    2.97
  -1  -1 -18   12.29    3.02
  -1  -1 -18    7.79    2.66
   1  -1  18   13.01    3.55
   1   1  18   11.93    3.40
  -1  -1 -18   15.74    3.47
  -1   1 -18   13.31    2.88
  -1  -1 -18   12.71    3.17
  -1  -1 -18    9.35    2.72
   1  -1  18   12.04    3.53
   1   1  18   22.90    4.45
  -1  -1 -18   15.58    3.48
  -1   1 -18   10.99    3.06
  -1  -1 -19  173.33   10.35
  -1   1 -19  167.16   10.94
  -1  -1 -19  176.20   11.52
  -1  -1 -19  171.98   10.75
   1   1  19  178.99   11.30
   1  -1  19  174.42   11.22
  -1   1 -19  164.71    9.70
  -1  -1 -19  165.43   10.53
  -1  -1 -19  164.59   10.66
  -1  -1 -19  177.38   10.76
  -1   1 -19  164.04   10.09
   1  -1  19  178.86   11.34
  -1  -1 -19  171.66   10.30
   1   1  19  184.42   11.64
  -1  -1 -20   31.30    4.94
  -1   1 -20   26.56    4.75
  -1  -1 -20   29.02    4.21
  -1  -1 -20   26.22    4.54
   1  -1  20   35.21    5.35
   1   1  20   24.65    4.60
  -1  -1 -20   27.22    4.43
  -1   1 -20   33.95    4.35
   1  -1  20   27.06    4.96
  -1  -1 -20   25.70    4.47
   1   1  20   22.66    4.43
  -1  -1 -20   33.32    4.72
  -1  -1 -20   25.61    4.38
  -1   1 -20   27.73    4.33
  -1  -1 -21   14.92    3.22
  -1  -1 -21   17.82    4.22
  -1   1 -21   18.45    4.00
  -1  -1 -21   20.03    3.94
   1   1  21   18.30    4.15
   1  -1  21   26.21    4.88
  -1   1 -21   23.04    3.80
  -1  -1 -21   20.78    3.92
  -1  -1 -21   12.24    3.42
  -1   1 -21   19.87    3.56
   1   1  21   21.54    4.51
   1  -1  21   26.16    4.62
  -1  -1 -21   17.63    3.36
  -1  -1 -21   18.77    3.74
  -1  -1 -22   -1.62    2.31
  -1   1 -22    3.11    2.96
  -1  -1 -22    2.69    2.71
  -1  -1 -22    0.54    2.37
   1   1  22    4.69    3.24
   1  -1  22    0.70    2.38
  -1  -1 -22    1.15    1.60
  -1   1 -22    1.26    1.85
  -1   1 -22   -0.12    1.63
  -1  -1 -22    2.83    2.31
  -1  -1 -22    0.56    1.63
   1   1  22    3.08    2.77
  -1  -1 -22   -1.76    2.25
   1  -1  22    0.94    2.48
  -1   1 -23    1.47    2.69
  -1  -1 -23    3.40    2.75
  -1   1 -23    3.45    2.65
  -1  -1 -23    2.22    2.56
  -1  -1 -23   -0.91    2.32
   1   1  23    2.17    2.52
   1  -1  23    4.71    3.17
  -1  -1 -23    1.39    1.96
  -1   1 -23    3.03    2.12
   1  -1  23   -0.24    2.15
  -1  -1 -23    0.54    1.58
   1   1  23    3.88    2.97
  -1  -1 -23   -0.09    1.54
  -1  -1 -23    3.16    2.23
  -1   1 -23    2.81    2.27
  -1   1 -24   17.44    4.34
  -1  -1 -24   17.45    4.00
  -1  -1 -24   18.46    3.92
  -1  -1 -24   24.82    5.00
  -1   1 -24   25.99    5.09
   1  -1  24   20.65    4.86
   1   1  24   20.58    4.88
  -1   1 -24   20.40    3.96
  -1  -1 -24   22.69    4.54
  -1  -1 -24   14.05    4.00
   1  -1  24   16.23    4.61
  -1  -1 -24   18.89    4.08
   1   1  24   17.06    4.62
  -1  -1 -24   23.48    4.01
  -1   1 -24   16.37    3.82
  -1   1 -25    1.28    3.26
  -1  -1 -25    6.29    3.40
  -1  -1 -25    7.80    3.13
  -1  -1 -25    7.33    3.31
  -1   1 -25    4.94    3.12
   1  -1  25    5.47    3.33
   1   1  25    2.01    3.05
  -1   1 -25    5.81    2.83
  -1  -1 -25    6.53    3.36
  -1  -1 -25    5.40    2.73
  -1   1 -25    7.22    3.07
  -1  -1 -25    3.63    2.64
  -1  -1 -25    4.94    2.39
   1   1  25    4.02    2.75
   1  -1  25    5.12    3.16
  -1  -1 -26   17.24    4.53
  -1  -1 -26   10.34    3.51
  -1   1 -26   23.90    5.13
  -1   1 -26   15.37    4.24
  -1  -1 -26   13.17    3.40
   1  -1  26   17.31    4.99
   1   1  26   22.55    5.41
  -1  -1 -26   22.29    4.67
  -1   1 -26   26.30    4.55
  -1  -1 -26   15.87    3.64
  -1  -1 -26   20.64    4.69
   1  -1  26   12.75    4.31
   1   1  26    4.47    3.39
  -1  -1 -26   12.08    3.82
  -1   1 -26   20.77    4.11
  -1   1 -27   34.53    6.01
  -1  -1 -27   52.66    7.69
  -1  -1 -27   41.32    5.99
  -1  -1 -27   50.41    6.92
  -1   1 -27   40.40    6.36
   1  -1  27   42.35    6.59
   1   1  27   46.27    6.81
  -1  -1 -27   42.14    6.08
  -1   1 -27   40.07    5.63
  -1  -1 -27   38.62    6.18
  -1   1 -27   38.70    6.02
  -1   1 -27   37.10    5.62
  -1  -1 -27   44.97    6.50
   1  -1  27   43.36    6.82
   1   1  27   43.99    7.11
  -1  -1 -27   36.60    5.78
  -1   1 -28    0.48    3.10
  -1  -1 -28    2.77    2.95
  -1  -1 -28    0.46    2.86
  -1  -1 -28   -1.29    3.06
  -1   1 -28    6.23    3.83
   1   1  28    1.31    2.82
   1  -1  28    2.74    3.33
  -1  -1 -28    7.04    3.65
  -1   1 -28    1.59    2.47
   1   1  28    0.70    3.17
  -1  -1 -28    3.20    2.95
  -1   1 -28    1.66    2.56
  -1  -1 -28    2.47    2.26
  -1   1 -28    0.65    2.60
   1  -1  28    0.41    3.27
  -1  -1 -28    5.71    3.10
  -1   1 -29   18.68    4.78
  -1  -1 -29   13.34    3.67
  -1  -1 -29   20.84    5.49
  -1  -1 -29   18.73    4.61
  -1   1 -29   13.03    4.12
  -1   1 -29   23.53    5.53
   1  -1  29   13.05    4.49
   1   1  29   26.26    6.06
  -1  -1 -29   15.40    4.28
  -1   1 -29   12.79    3.48
  -1  -1 -29   19.44    4.91
   1   1  29   16.06    5.34
  -1   1 -29   14.46    4.13
  -1  -1 -29   20.01    4.74
   1  -1  29   21.97    5.38
  -1   1 -29   18.21    4.55
  -1  -1 -29   11.70    3.74
  -1  -1 -30   14.67    4.83
  -1   1 -30   16.31    5.13
  -1  -1 -30   20.16    5.12
  -1  -1 -30   27.03    5.53
  -1   1 -30   20.72    5.35
  -1   1 -30   18.52    5.50
   1   1  30   21.62    5.16
   1  -1  30   19.25    5.13
  -1  -1 -30   17.18    4.46
  -1   1 -30   20.75    4.59
   1   1  30   13.73    4.91
   1  -1  30   17.56    5.26
  -1  -1 -30   18.04    4.92
  -1  -1 -30   15.54    4.03
  -1   1 -30   13.94    4.44
  -1  -1 -30   18.74    5.06
  -1  -1 -31   68.64    8.59
  -1   1 -31   74.30    9.29
  -1  -1 -31   67.44    8.79
  -1  -1 -31   74.12    9.57
  -1   1 -31   58.85    8.37
  -1   1 -31   48.20    7.75
   1   1  31   50.65    8.18
   1  -1  31   67.43    9.17
  -1  -1 -31   63.06    8.00
   1   1  31   49.71    8.26
  -1   1 -31   63.11    8.43
  -1   1 -31   75.65    9.01
  -1   1 -31   67.71    7.97
  -1  -1 -31   46.45    7.25
  -1  -1 -31   70.68    8.55
   1  -1  31   65.93    8.97
  -1  -1 -31   65.38    8.52
  -1  -1 -32   13.10    4.99
  -1   1 -32   10.83    4.17
  -1   1 -32   11.52    4.85
  -1  -1 -32   16.01    5.29
  -1   1 -32   12.90    4.66
  -1  -1 -32   11.46    4.15
   1   1  32    9.59    4.25
   1  -1  32    5.08    3.77
  -1  -1 -32   14.47    4.49
  -1  -1 -32    5.49    3.49
   1  -1  32    5.26    4.58
  -1  -1 -32    6.48    3.67
  -1  -1 -32    9.84    3.80
  -1   1 -32    6.78    3.85
   1   1  32    6.82    4.13
  -1   1 -33   14.28    4.91
  -1  -1 -33   11.74    4.85
  -1  -1 -33    8.82    4.66
  -1   1 -33   12.52    5.05
  -1   1 -33   10.00    4.36
  -1  -1 -33   12.16    4.33
   1   1  33    3.43    3.82
   1  -1  33    4.77    3.48
  -1  -1 -33    9.01    4.12
  -1  -1 -33   10.56    4.09
   1  -1  33    9.16    4.15
   1   1  33    9.79    5.49
  -1  -1 -33   14.67    4.54
  -1   1 -33   16.70    5.15
  -1  -1 -33   15.41    4.85
  -1  -1 -34    7.58    4.59
  -1   1 -34    3.12    4.12
  -1   1 -34   14.97    4.64
  -1  -1 -34    5.95    4.00
  -1  -1 -34    9.44    4.59
  -1  -1 -34    4.23    3.26
  -1   1 -34   16.33    5.30
   1   1  34    1.00    3.75
   1  -1  34    6.40    4.21
  -1  -1 -34    8.44    4.03
  -1  -1 -34    8.18    3.33
   1  -1  34    3.27    3.99
  -1  -1 -34    8.88    3.73
   1   1  34   10.17    4.73
  -1   1 -34    5.32    3.95
  -1  -1 -35   36.02    7.13
  -1  -1 -35   30.12    6.92
  -1   1 -35   29.74    6.64
  -1  -1 -35   26.15    6.31
  -1   1 -35   32.50    7.02
  -1   1 -35   37.02    7.58
  -1  -1 -35   22.55    5.91
   1  -1  35   18.47    5.62
   1   1  35   25.56    6.12
  -1  -1 -35   24.36    5.44
   1   1  35   42.07    8.42
   1  -1  35   25.96    6.58
  -1   1 -35   31.81    6.51
  -1  -1 -36    2.22    3.78
  -1  -1 -36    0.69    3.22
  -1   1 -36    0.53    3.00
  -1  -1 -36    5.79    4.72
  -1   1 -36    2.92    3.33
  -1   1 -36    5.02    4.26
   1  -1  36    7.02    4.30
   1   1  36    2.59    4.11
   1   1  36    6.25    3.89
  -1   1 -36    0.59    3.03
   1  -1  36    3.25    4.12
  -1  -1 -36   10.38    4.25
  -1  -1 -37   -0.05    2.65
  -1  -1 -37    6.67    4.63
  -1   1 -37   -9.78    4.58
  -1   1 -37   -4.06    4.25
  -1   1 -37    2.67    2.94
  -1  -1 -37    3.92    4.22
   1   1  37    2.60    4.50
   1  -1  37    0.42    3.83
  -1   1 -37    1.97    2.93
   1  -1  37    0.74    3.52
  -1  -1 -37   -3.99    3.55
   1   1  37    3.54    3.86
  -1   1 -38    1.57    3.27
  -1  -1 -38    8.42    5.15
  -1  -1 -38    5.89    4.51
  -1   1 -38    8.97    4.75
  -1  -1 -38    4.68    3.82
  -1   1 -38    0.62    3.99
   1   1  38    4.19    3.66
   1  -1  38    9.56    5.12
   1   1  38    3.65    4.61
   1  -1  38    3.59    4.57
  -1   1 -38    2.80    3.04
  -1  -1 -39   25.72    7.10
  -1   1 -39   38.31    7.86
  -1   1 -39   42.41    8.33
  -1  -1 -39   35.57    7.44
  -1   1 -39   26.57    7.50
  -1  -1 -39   37.82    7.84
   1   1  39   23.91    7.41
   1  -1  39   34.09    8.05
   1   1  39   48.45    9.31
   1  -1  39   35.44    8.22
  -1   1 -39   29.34    7.05
  -1   1 -40    3.81    4.27
  -1  -1 -40   -1.56    3.36
  -1   1 -40   -3.22    4.50
  -1   1 -40   18.22    6.11
  -1  -1 -40    8.04    4.88
   1   1  40    9.62    6.26
   1  -1  40   15.52    5.80
   1  -1  40    3.76    5.59
   1   1  40    5.40    5.22
  -1   1 -40    8.11    4.43
  -1  -1 -41   23.02    6.86
  -1  -1 -41   32.27    7.77
  -1   1 -41   33.11    7.79
  -1   1 -41   23.83    7.14
  -1   1 -41   26.20    7.01
   1   1  41   25.55    7.43
   1   1  41    8.90    4.62
   1  -1  41   11.67    5.20
  -1   1 -41   14.03    5.52
  -1  -1 -42   -5.85    5.00
  -1   1 -42    0.66    4.03
  -1  -1 -42   15.09    6.25
  -1   1 -42    2.41    3.85
  -1   1 -42   11.37    5.89
  -1   1 -42    5.32    3.81
  -1   1 -43    5.52    3.62
  -1  -1 -43   11.63    5.26
  -1   1 -43    8.57    5.15
  -1   1 -44    2.22    3.44
   1  -2 -43   -3.07    4.12
   1   2 -43    3.37    4.39
   1  -2 -42   11.98    6.59
   1  -2 -42    1.66    3.48
   1   2 -42    7.89    5.44
   1  -2 -42    3.02    3.64
   1   2 -42   -2.97    4.63
   1   2 -42   -3.14    4.65
   1   2 -41    3.08    3.21
   1  -2 -41    4.96    3.60
   1  -2 -41    7.06    3.89
   1   2 -41    1.72    3.91
   1   2 -41    2.83    4.25
   1  -2 -41    3.18    4.34
  -1  -2  41    0.76    3.64
  -1  -2  41    8.12    5.50
  -1   2  41   -0.27    3.87
   1  -2 -41    1.77    4.33
   1   2 -40    5.67    4.42
   1  -2 -40   11.43    5.15
   1   2 -40   10.44    4.48
   1   2 -40    6.37    4.53
   1  -2 -40   17.84    6.82
   1  -2 -40    6.21    3.94
  -1  -2  40   13.92    6.71
  -1  -2  40    9.51    5.67
   1  -2 -40    8.63    4.77
  -1   2  40    8.99    6.32
   1  -2 -39    1.78    3.21
   1  -2 -39   -5.90    5.12
   1   2 -39    8.90    4.93
   1  -2 -39    4.01    3.30
   1   2 -39    7.12    4.74
   1   2 -39   -2.12    4.37
  -1  -2  39   10.62    5.37
  -1  -2  39    3.05    3.59
   1  -2 -39   -2.24    3.16
  -1   2  39    2.64    4.27
   1  -2 -38   17.54    5.48
   1   2 -38   23.26    6.14
   1  -2 -38   38.93    8.01
   1   2 -38   16.93    5.48
   1  -2 -38   17.86    6.25
   1   2 -38   26.91    6.96
  -1  -2  38   15.59    5.73
  -1  -2  38   18.61    6.17
  -1   2  38   23.71    7.09
   1  -2 -38   20.87    5.72
   1  -2 -37    0.80    3.44
   1   2 -37    3.43    4.25
   1  -2 -37    4.35    2.75
   1   2 -37    2.35    3.89
   1  -2 -37    3.15    3.26
   1   2 -37   11.56    5.74
  -1   2  37   -0.47    3.64
  -1  -2  37    2.56    4.77
  -1  -2  37   -1.00    3.38
  -1   2  37    1.73    3.27
   1  -2 -37    2.62    4.27
   1   2 -36    8.04    4.59
   1  -2 -36    2.83    3.49
   1  -2 -36   -0.01    3.64
   1   2 -36    6.43    4.34
   1  -2 -36   -2.27    3.67
  -1  -2  36    7.41    5.43
  -1   2  36    0.38    3.54
  -1  -2  36   -0.92    3.34
   1  -2 -36    5.31    4.08
  -1   2  36    4.48    4.95
   1   2 -35    4.46    3.33
   1  -2 -35    4.62    3.33
   1   2 -35   10.99    5.29
   1  -2 -35    7.68    5.15
   1  -2 -35    9.08    4.57
  -1   2  35    3.72    4.22
  -1  -2  35    3.50    3.86
   1  -2 -35   21.21    5.57
   1  -2 -35    7.73    4.46
  -1  -2  35    2.24    3.32
  -1   2  35   10.83    4.96
   1  -2 -34   65.97    9.07
   1  -2 -34   59.84    9.58
   1   2 -34   63.87    9.49
   1   2 -34   81.62   10.53
   1  -2 -34   70.09    9.21
  -1  -2  34   62.10    9.48
  -1   2  34   62.22    9.42
   1  -2 -34   72.62    9.31
  -1   2  34   60.16    9.29
   1  -2 -34   61.77    9.08
  -1  -2  34   65.92    9.42
   1  -2 -33   19.10    5.72
   1  -2 -33    2.38    2.83
   1   2 -33   14.99    5.16
   1   2 -33    7.33    3.81
   1  -2 -33   16.62    5.26
  -1  -2  33   17.22    6.12
  -1   2  33   13.25    5.64
   1  -2 -33    8.21    3.66
  -1   2  33   19.35    5.42
  -1  -2  33   13.80    5.32
   1  -2 -33   14.09    5.37
   1  -2 -32   -2.38    3.79
   1  -2 -32    2.62    3.80
   1  -2 -32   -0.34    3.16
   1   2 -32   -1.37    4.05
   1   2 -32    9.32    4.22
  -1  -2  32    2.68    3.42
  -1   2  32    4.24    4.54
   1  -2 -32    2.73    2.73
  -1   2  32    4.33    4.46
  -1  -2  32    1.51    3.54
   1  -2 -32    9.56    4.65
   1   2 -31   24.22    6.28
   1   2 -31    8.69    3.69
   1  -2 -31    7.59    3.35
   1  -2 -31    4.79    3.79
   1  -2 -31   13.65    4.91
  -1  -2  31    5.88    3.69
  -1   2  31   24.48    6.44
  -1   2  31   10.72    4.65
   1  -2 -31   11.28    4.74
  -1  -2  31   14.17    5.09
   1  -2 -31   12.57    4.29
   1  -2 -31   14.35    3.93
   1   2 -30  136.90   12.60
   1  -2 -30  137.66   12.03
   1  -2 -30  149.60   13.77
   1  -2 -30  134.45   11.83
   1   2 -30  156.78   13.36
  -1  -2  30  129.68   12.42
  -1   2  30  120.21   12.28
   1  -2 -30  130.37   10.99
   1  -2 -30  119.81   10.28
   1  -2 -30  117.29   12.15
  -1   2  30  123.80   12.39
  -1  -2  30  121.61   11.94
   1  -2 -29    9.55    3.84
   1   2 -29    0.70    3.20
   1  -2 -29    5.17    3.04
   1  -2 -29    3.92    3.62
   1   2 -29   14.99    4.88
  -1  -2  29   10.77    4.45
  -1   2  29    4.85    4.30
  -1   2  29    7.25    3.83
  -1  -2  29    9.47    4.58
   1  -2 -29    6.27    4.01
   1  -2 -29    9.54    3.81
   1  -2 -29    9.86    3.71
   1  -2 -28   37.38    7.21
   1   2 -28   28.55    5.63
   1  -2 -28   21.43    4.89
   1   2 -28   19.34    5.01
   1  -2 -28   25.13    5.26
  -1   2  28   31.41    6.05
  -1  -2  28   28.99    6.26
  -1  -2  28   24.43    5.46
   1  -2 -28   26.24    4.67
  -1   2  28   23.25    6.03
   1  -2 -28   36.85    6.49
   1  -2 -27   32.51    5.63
   1  -2 -27   28.86    6.46
   1   2 -27   26.29    5.99
   1   2 -27   27.88    5.69
   1  -2 -27   43.18    6.62
  -1  -2  27   31.06    6.31
  -1   2  27   36.18    6.76
  -1  -2  27   30.15    6.26
   1  -2 -27   19.41    5.18
   1  -2 -27   35.28    5.11
  -1   2  27   25.85    5.68
   1  -2 -26  143.74   11.34
   1   2 -26  138.87   11.84
   1   2 -26  143.81   11.95
   1  -2 -26  145.72   11.54
  -1  -2  26  145.20   11.99
  -1   2  26  124.70   11.52
  -1  -2  26  128.36   11.57
  -1   2  26  129.34   11.89
   1  -2 -25   55.18    7.04
   1  -2 -25   62.23    7.33
   1   2 -25   54.77    7.55
  -1  -2  25   52.29    7.46
  -1  -2  25   46.71    6.51
  -1   2  25   66.52    8.09
   1   2 -25   53.53    5.62
  -1  -2  25   39.98    6.90
  -1   2  25   52.65    7.80
   1   2 -24   62.85    7.45
   1  -2 -24   54.85    6.56
   1  -2 -24   49.89    6.48
  -1   2  24   57.55    7.60
  -1  -2  24   45.66    6.73
  -1  -2  24   47.65    6.61
   1   2 -24   60.21    5.79
   1   2 -24   50.03    5.34
  -1  -2  24   49.09    6.97
  -1   2  24   43.96    6.55
   1  -2 -23    2.64    3.29
   1   2 -23    7.49    3.82
   1  -2 -23    5.65    2.97
  -1  -2  23    2.95    3.23
  -1   2  23    4.15    3.38
  -1  -2  23    2.94    3.48
  -1   2  23    7.14    4.50
   1   2 -23    2.93    2.20
   1   2 -23    9.52    2.95
  -1  -2  23    4.41    3.09
  -1   2  23    2.82    3.75
   1   2 -22  348.71   18.05
   1  -2 -22  360.90   17.64
   1  -2 -22  355.65   17.80
  -1  -2  22  354.86   18.11
  -1   2  22  353.15   18.42
  -1   2  22  359.81   18.50
  -1  -2  22  360.22   17.76
   1   2 -22  357.94   15.26
   1   2 -22  365.00   15.35
  -1  -2  22  354.25   18.24
  -1   2  22  392.13   19.44
   1  -2 -21   72.54    7.17
   1  -2 -21   74.50    7.56
   1   2 -21   89.64    8.41
  -1   2  21   78.54    8.00
  -1  -2  21   72.84    7.46
  -1   2  21   75.08    7.97
  -1  -2  21   73.98    7.63
   1   2 -21   81.08    6.24
  -1  -2  21   62.22    7.39
   1   2 -21   67.04    5.78
  -1   2  21   85.09    8.46
  -1  -2  20   86.21    7.93
   1   2 -20   68.58    5.76
  -1   2  20   82.36    7.99
  -1  -2  20   68.51    7.17
  -1   2  20   79.17    7.72
  -1   2  20   65.72    7.21
  -1  -2  20   75.86    7.16
   1  -2 -20   63.66    6.70
   1  -2 -20   65.89    6.64
   1   2 -20   84.70    7.82
   1   2 -20   89.46    6.28
  -1  -2  20   77.32    3.39
   1   2 -20   74.63    3.36
  -1   2  19   13.44    1.23
  -1  -2  19   11.60    1.39
   1   2 -19   12.47    1.38
   1   2 -19   12.95    1.38
  -1   2  19   13.00    1.24
  -1  -2  19   10.79    3.32
  -1   2  19   11.18    3.72
  -1   2  19   15.15    3.87
  -1  -2  19   11.63    3.34
  -1   2  19   16.81    4.02
  -1  -2  19   11.65    3.38
   1   2 -19   14.33    2.81
   1  -2 -19   12.16    3.38
   1  -2 -19   13.04    3.28
   1   2 -19    9.16    3.29
   1   2 -19   12.39    1.51
   1   2 -19   12.98    2.49
  -1  -2  19   12.82    1.39
   1   2 -18  122.90    4.97
  -1   2  18  120.92    4.66
  -1   2  18  129.07    4.75
  -1  -2  18  125.90    5.10
  -1   2  18  129.03    4.83
   1   2 -18  124.99    5.10
  -1  -2  18  118.04    8.76
  -1   2  18  125.87    9.31
  -1  -2  18  117.59    9.03
  -1   2  18  121.15    9.26
  -1   2  18  124.74    9.40
   1   2 -18  107.59    6.87
  -1  -2  18  106.58    8.86
  -1  -2  18  120.83    4.96
   1  -2 -18  115.95    4.87
   1   2 -18  117.41    8.98
   1  -2 -18  136.58    9.25
   1  -2 -18  122.63    8.72
   1   2 -18  126.01    5.35
   1  -2 -18  132.40    4.96
  -1  -2  18  122.52    5.05
   1  -2 -18  123.54    4.79
   1   2 -17   96.36    4.47
  -1   2  17  100.22    4.16
  -1  -2  17  109.01    4.65
  -1   2  17  109.10    4.42
   1   2 -17  101.03    4.49
  -1   2  17   86.47    4.09
  -1  -2  17   95.57    7.51
  -1   2  17   94.27    8.01
  -1   2  17   95.32    8.48
  -1  -2  17   88.58    7.81
  -1   2  17   90.90    8.14
   1   2 -17   84.47    5.87
  -1  -2  17   82.31    7.51
   1  -2 -17   98.00    4.47
  -1  -2  17   91.00    4.31
   1  -2 -17   89.07    7.54
   1  -2 -17  100.77    7.82
   1   2 -17  120.23    8.86
   1   2 -17  102.67    4.89
   1  -2 -17  107.19    4.46
  -1  -2  17   98.12    4.50
  -1   2  16  771.42   20.41
   1   2 -16  730.47   20.67
   1   2 -16  725.20   20.80
  -1   2  16  779.28   20.54
  -1  -2  16  778.40   20.91
  -1   2  16  733.67   20.53
  -1  -2  16  826.86   27.27
  -1   2  16  776.86   27.22
  -1   2  16  806.46   27.59
  -1  -2  16  781.64   26.14
   1   2 -16  761.06   23.28
  -1  -2  16  801.67   27.07
  -1   2  16  787.60   27.26
   1  -2 -16  692.63   20.72
  -1  -2  16  782.31   20.92
   1  -2 -16  766.52   25.80
   1   2 -16  787.73   26.95
   1  -2 -16  739.12   25.97
  -1   2  16  735.02   20.57
   1   2 -16  713.92   21.06
  -1  -2  16  755.47   20.84
   1  -2 -16  693.81   20.55
  -1   2  15   18.16    1.78
   1   2 -15   20.14    1.85
  -1   2  15   19.24    1.81
   1   2 -15   18.40    1.89
  -1   2  15   22.45    1.96
  -1  -2  15   21.21    1.97
  -1  -2  15   16.53    3.24
  -1   2  15   15.79    3.50
  -1  -2  15   15.67    3.27
  -1   2  15   11.94    3.45
   1   2 -15   22.50    2.69
  -1   2  15   22.21    4.23
  -1  -2  15   14.42    3.29
   1  -2 -15   18.02    1.98
  -1  -2  15   19.71    1.90
   1  -2 -15   20.92    3.54
   1   2 -15   21.20    3.97
   1  -2 -15   19.28    3.51
   1   2 -15   17.11    1.98
  -1   2  15   21.27    1.93
  -1  -2  15   19.10    1.92
   1  -2 -15   20.12    1.88
   1   2 -14  129.03    5.43
  -1   2  14  125.48    5.23
  -1  -2  14  134.55    5.50
   1   2 -14  126.22    5.47
  -1   2  14  125.00    5.34
  -1  -2  14  133.03    8.39
  -1   2  14  109.39    8.25
  -1  -2  14  120.24    7.68
  -1   2  14  132.13    8.78
  -1  -2  14  118.61    8.17
   1   2 -14  125.92    6.35
  -1   2  14  120.66    8.35
   1  -2 -14  127.89    5.73
  -1  -2  14  124.37    5.44
   1   2 -14  135.06    8.68
   1  -2 -14  133.91    7.95
   1  -2 -14  128.74    8.10
   1   2 -14  132.28    5.84
  -1   2  14  147.64    5.68
  -1  -2  14  128.01    5.49
   1  -2 -14  138.99    5.59
   1   2 -13   19.26    1.87
  -1   2  13   18.15    1.77
   1   2 -13   20.51    2.01
  -1  -2  13   18.32    1.95
  -1   2  13   19.59    1.89
  -1  -2  13   16.27    3.03
  -1   2  13   21.77    3.54
  -1   2  13   16.12    3.16
  -1  -2  13   20.62    3.22
   1   2 -13   22.31    2.39
  -1  -2  13   15.41    2.83
  -1   2  13   19.27    3.54
   1  -2 -13   19.99    2.04
  -1  -2  13   20.99    2.01
   1   2 -13   14.73    2.95
   1  -2 -13   22.72    3.48
   1  -2 -13   20.55    3.00
   1   2 -13   19.38    2.10
  -1   2  13   21.24    2.01
  -1  -2  13   19.70    1.94
   1  -2 -13   18.47    1.90
  -1   2  12  233.58    7.91
   1   2 -12  197.60    7.91
  -1   2  12  229.72    8.04
   1  -2 -12  210.22    7.91
  -1  -2  12  236.19    8.12
   1   2 -12  225.79    8.07
  -1   2  12  215.99   11.07
  -1  -2  12  231.43   10.47
  -1  -2  12  228.99   10.74
  -1   2  12  230.92   11.40
   1   2 -12  227.09    8.66
  -1  -2  12  223.97   10.92
  -1   2  12  218.07   10.99
  -1  -2  12  230.01    8.22
   1  -2 -12  225.42    8.35
   1  -2 -12  237.77   10.40
   1  -2 -12  229.81   10.69
   1   2 -12  229.15   11.00
   1   2 -12  216.41    8.32
  -1   2  12  228.18    8.11
  -1  -2  12  233.12    8.16
   1  -2 -12  217.60    8.00
   1   2 -11   48.16    3.10
  -1   2  11   55.75    3.18
   1  -2 -11   57.09    3.32
  -1   2  11   57.28    3.32
  -1  -2  11   52.31    3.23
   1   2 -11   48.67    3.15
  -1  -2  11   44.06    4.13
  -1  -2  11   44.42    4.31
  -1   2  11   49.52    4.77
  -1   2  11   43.60    4.53
   1   2 -11   52.35    3.35
  -1  -2  11   50.32    4.75
   1  -2 -11   60.31    3.66
  -1  -2  11   52.55    3.37
   1  -2 -11   43.10    4.07
   1   2 -11   46.04    4.59
   1  -2 -11   52.88    4.67
  -1   2  11   61.31    3.49
   1   2 -11   52.84    3.49
   1  -2 -11   63.32    3.51
  -1  -2  11   48.10    3.17
  -1   2  10  159.22    6.06
   1   2 -10  122.49    5.80
   1  -2 -10  163.74    6.25
   1   2 -10  129.58    5.91
  -1   2  10  154.23    6.13
  -1  -2  10  140.78    5.87
  -1  -2  10  139.22    7.23
  -1  -2  10  107.65    7.12
  -1   2  10  139.92    7.88
  -1   2  10  129.84    7.66
  -1  -2  10  139.20    7.80
   1   2 -10  136.98    5.75
  -1  -2  10  150.17    6.24
   1  -2 -10  161.13    6.56
   1  -2 -10  146.84    7.72
   1  -2 -10  144.70    7.30
   1   2 -10  153.02    8.15
   1   2 -10  152.26    6.47
  -1   2  10  162.63    6.33
  -1  -2  10  138.45    5.93
   1  -2 -10  167.38    6.31
  -1   2   9   88.87    4.21
   1   2  -9   87.19    4.23
  -1   2   9   85.72    4.27
   1  -2  -9   79.39    4.27
   1   2  -9   82.62    4.21
  -1  -2   9   85.65    4.22
  -1  -2   9   88.22    5.24
  -1   2   9  101.87    6.17
  -1  -2   9   91.06    5.58
   1   2  -9   86.76    3.94
  -1  -2   9   85.61    5.72
  -1   2   9   88.65    5.84
  -1  -2   9   83.87    4.42
   1  -2  -9   73.85    4.83
   1  -2  -9   81.51    5.45
   1   2  -9   82.89    5.59
   1   2  -9   82.73    4.45
  -1   2   9   86.33    4.37
   1  -2  -9   79.46    4.25
  -1  -2   9   85.74    4.28
  -1   2   8   25.82    2.19
   1   2  -8   25.95    2.22
  -1  -2   8   22.04    2.08
   1  -2  -8   26.40    2.38
   1   2  -8   26.13    2.30
  -1   2   8   26.73    2.32
  -1   2   8   26.79    3.09
  -1  -2   8   22.06    2.47
  -1  -2   8   22.57    2.74
  -1   2   8   27.19    3.10
   1   2  -8   23.13    1.79
  -1  -2   8   28.16    3.14
  -1  -2   8   28.12    2.49
   1  -2  -8   27.50    3.04
   1  -2  -8   26.23    2.74
   1   2  -8   22.87    2.85
   1   2  -8   24.55    2.38
  -1   2   8   30.40    2.50
  -1  -2   8   25.69    2.32
   1  -2  -8   26.40    2.35
   1   2  -7  277.46    9.43
  -1   2   7  281.79    9.54
   1   2  -7  262.57    9.41
  -1  -2   7  268.46    9.36
  -1   2   7  291.59    9.67
   1  -2  -7  311.21    9.88
  -1  -2   7  258.17   10.16
  -1   2   7  266.98   10.83
  -1  -2   7  268.71    9.94
  -1   2   7  253.59   10.55
   1   2  -7  281.12    8.42
  -1  -2   7  284.11   10.99
  -1  -2   7  278.73    9.80
   1   2  -7  273.83   10.71
   1  -2  -7  309.42   11.06
   1  -2  -7  285.74   10.04
   1   2  -7  277.18    9.88
  -1   2   7  305.93    9.96
   1  -2  -7  312.31    9.91
  -1  -2   7  268.70    9.44
   1   2  -6  120.83    5.23
  -1   2   6  127.85    5.58
  -1   2   6  122.52    5.24
   1  -2  -6  137.02    5.63
   1   2  -6  113.34    5.22
  -1  -2   6  116.40    5.22
  -1   2   6  129.34    5.53
  -1   2   6  121.27    6.07
  -1  -2   6  118.15    5.45
  -1  -2   6  105.42    5.50
  -1  -2   6  134.77    6.39
  -1   2   6  111.31    5.90
  -1  -2   6  118.86    5.53
   1   2  -6  121.11    6.01
   1  -2  -6  127.08    6.22
   1  -2  -6  121.18    5.47
   1   2  -6  119.03    5.56
  -1   2   6  141.54    5.90
   1  -2  -6  138.45    5.69
  -1  -2   6  109.36    5.20
  -1   2   5   96.56    4.51
  -1   2   5   97.65    4.81
   1   2  -5   82.04    4.24
  -1  -2   5   82.91    4.28
  -1   2   5   95.10    4.64
   1  -2  -5   96.23    4.63
   1   2  -5   81.49    4.25
  -1  -2   5   85.90    4.16
  -1  -2   5   78.04    4.28
  -1   2   5   79.57    4.54
  -1   2   5   76.45    4.51
  -1  -2   5   85.88    4.89
  -1  -2   5   79.66    4.45
   1   2  -5   84.69    4.63
   1  -2  -5   82.86    4.78
   1  -2  -5   91.07    4.16
   1   2  -5   92.29    4.74
  -1   2   5  105.55    4.92
   1  -2  -5  101.19    4.73
  -1  -2   5   81.87    4.29
  -1   2   4 2137.68   53.83
   1   2  -4 2038.49   53.34
  -1   2   4 2139.01   53.50
   1  -2  -4 2190.30   53.86
   1   2  -4 1945.50   53.37
  -1   2   4 2154.84   53.74
  -1  -2   4 1969.88   53.34
  -1  -2   4 2078.66   53.12
  -1  -2   4 2128.68   52.98
  -1   2   4 2185.40   53.79
  -1  -2   4 2044.18   53.86
   1  -2  -4 2048.97   53.98
   1   2  -4 2064.11   53.55
   1  -2  -4 2138.12   52.67
  -1   2   4 2178.21   54.07
   1   2  -4 1984.77   53.77
  -1  -2   4 2068.91   53.49
   1  -2  -4 2197.64   53.86
  -1   2   3  273.15    9.13
   1   2  -3  258.12    8.92
  -1   2   3  265.78    9.31
  -1   2   3  264.20    9.18
   1  -2  -3  260.57    9.21
  -1  -2   3  261.17    9.07
   1   2  -3  267.63    9.12
  -1  -2   3  276.49    8.52
  -1   2   3  267.24    8.76
   1  -2  -3  258.31    9.47
  -1  -2   3  264.24    9.42
   1   2  -3  249.80    8.71
  -1   2   3  268.87    9.50
   1   2  -3  252.01    9.26
  -1  -2   3  274.27    9.17
   1  -2  -3  269.69    9.30
  -1  -2   2 2863.67   73.66
  -1   2   2 2924.78   74.01
   1   2  -2 2929.44   73.72
   1  -2  -2 2916.51   73.95
   1  -2  -2 2991.36   74.05
  -1  -2   2 2948.12   73.77
   1  -2  -2 2960.59   73.91
   1   2  -2 2957.93   73.62
  -1   2   2 2897.69   73.73
  -1   2   2 2995.85   74.15
   1   2  -2 2824.94   73.95
  -1   2   2 2998.34   74.27
  -1  -2   2 2859.96   74.15
   1  -2   2 2815.37   74.31
  -1  -2  -2 2860.82   74.21
   1   2   2 3082.68   74.27
  -1   2  -2 2846.37   74.32
  -1  -2  -2 3047.21   74.72
   1  -2   2 2852.70   74.37
  -1  -2  -2 3013.59   74.36
  -1  -2  -2 3111.59   74.79
   1   2   2 2977.26   74.59
  -1   2  -2 2985.86   74.75
  -1   2  -2 2906.11   74.47
  -1   2  -2 2868.88   74.12
   1   2   2 3195.61   74.22
   1  -2   3  151.65    6.30
  -1   2  -3  140.52    6.24
   1   2   3  142.96    5.94
  -1  -2  -3  147.78    6.01
  -1  -2  -3  144.79    5.96
   1  -2   3  161.76    6.43
  -1  -2  -3  145.57    6.30
  -1  -2  -3  134.10    6.24
  -1  -2  -3  132.37    6.30
  -1   2  -3  167.39    6.68
   1   2   3  148.91    6.20
  -1   2  -3  146.34    6.25
  -1   2  -3  147.21    6.00
   1   2   3  148.25    5.93
  -1   2  -4 2150.10   57.95
   1   2   4 2357.99   57.75
  -1   2  -4 2161.93   57.61
   1   2   4 2323.41   57.78
  -1   2  -4 2161.18   57.81
   1  -2   4 2160.31   57.84
  -1  -2  -4 2281.80   57.70
  -1  -2  -4 2462.62   57.71
   1  -2   4 2162.21   58.42
   1  -2   4 2290.45   57.48
  -1  -2  -4 2343.61   58.21
  -1  -2  -4 2376.61   56.26
  -1  -2  -4 2408.96   59.18
  -1  -2  -4 2309.78   59.02
   1   2   4 2308.19   58.11
  -1   2  -4 2231.56   58.19
  -1  -2  -4 2355.65   57.87
   1  -2   4 2152.70   57.84
  -1   2  -5  167.62    6.72
   1   2   5  166.72    6.53
  -1   2  -5  153.72    6.25
  -1  -2  -5  168.74    6.46
   1  -2   5  151.13    6.46
  -1   2  -5  159.43    6.59
   1   2   5  174.56    6.67
   1   2   5  155.55    6.60
   1  -2   5  152.95    7.21
  -1  -2  -5  164.99    6.47
   1  -2   5  160.09    6.53
  -1  -2  -5  171.75    7.56
  -1  -2  -5  158.39    6.66
  -1  -2  -5  181.85    7.83
  -1  -2  -5  166.29    5.66
  -1   2  -5  158.06    6.69
   1   2   5  158.13    6.60
  -1  -2  -5  175.72    6.58
   1  -2   5  166.25    6.64
   1   2   6  186.89    6.97
  -1   2  -6  177.88    7.10
  -1   2  -6  178.38    7.17
  -1  -2  -6  179.74    6.93
   1  -2   6  175.03    7.08
   1   2   6  178.97    6.97
   1  -2   6  185.76    8.18
  -1  -2  -6  209.11    7.45
   1   2   6  188.89    7.57
  -1   2  -6  190.93    7.80
  -1  -2  -6  208.63    8.70
   1  -2   6  194.14    7.56
  -1  -2  -6  195.14    7.38
  -1  -2  -6  202.84    6.75
  -1  -2  -6  208.40    8.84
  -1   2  -6  186.99    7.39
  -1   2  -6  188.96    6.80
   1   2   6  171.87    7.12
   1  -2   6  184.95    7.22
  -1  -2  -6  189.06    7.11
  -1   2  -7  483.14   14.46
   1   2   7  472.35   14.27
   1   2   7  482.82   14.42
  -1  -2  -7  476.15   14.38
  -1   2  -7  466.85   14.56
   1  -2   7  460.79   14.63
  -1  -2  -7  522.50   15.29
   1  -2   7  479.15   16.12
   1   2   7  505.98   15.89
   1  -2   7  492.64   15.50
  -1   2  -7  493.73   15.63
  -1  -2  -7  529.85   17.09
  -1  -2  -7  473.65   14.68
  -1  -2  -7  558.94   17.41
  -1  -2  -7  494.04   14.39
   1   2   7  454.11   14.62
  -1   2  -7  448.18   14.79
  -1   2  -7  495.24   14.48
  -1  -2  -7  490.19   14.54
   1  -2   7  462.54   14.65
   1   2   8   31.49    2.34
  -1   2  -8   31.99    2.41
  -1   2  -8   26.00    2.34
   1  -2   8   26.83    2.41
   1   2   8   28.43    2.35
  -1  -2  -8   26.65    2.27
   1   2   8   21.74    2.67
   1  -2   8   32.88    3.42
  -1  -2  -8   21.41    2.50
  -1   2  -8   27.68    2.83
   1  -2   8   28.87    2.85
  -1  -2  -8   28.29    2.44
  -1  -2  -8   31.47    2.55
  -1  -2  -8   23.48    3.27
  -1  -2  -8   24.12    3.12
  -1   2  -8   29.03    2.55
  -1   2  -8   27.98    2.36
   1   2   8   25.21    2.38
   1  -2   8   25.95    2.38
  -1  -2  -8   27.54    2.30
   1   2   9   35.46    2.50
  -1   2  -9   39.91    2.78
  -1  -2  -9   35.89    2.61
  -1   2  -9   39.11    2.85
   1  -2   9   41.99    2.92
   1   2   9   33.97    2.68
   1  -2   9   31.63    3.50
   1   2   9   35.45    3.64
  -1  -2  -9   34.72    2.98
   1   2   9   30.16    3.51
  -1   2  -9   37.13    3.30
   1  -2   9   30.77    3.22
   1  -2   9   41.19    3.19
  -1  -2  -9   32.77    2.64
  -1  -2  -9   35.73    2.94
  -1  -2  -9   24.18    3.52
  -1  -2  -9   36.53    3.78
   1   2   9   37.92    2.85
  -1   2  -9   32.15    2.70
  -1   2  -9   43.29    3.12
   1  -2   9   42.27    2.99
  -1  -2  -9   31.80    2.51
   1   2  10  279.05    9.17
  -1   2 -10  245.35    9.30
  -1   2 -10  269.57    9.47
   1   2  10  280.43    9.25
   1  -2  10  267.15    9.44
  -1  -2 -10  278.40    9.22
   1   2  10  282.36   11.58
  -1  -2 -10  295.61   10.87
   1  -2  10  286.85   11.88
   1  -2  10  288.77   11.38
  -1   2 -10  276.01   10.97
   1   2  10  299.25   12.40
  -1  -2 -10  296.58   12.41
  -1  -2 -10  276.60    9.45
   1  -2  10  263.94    9.79
  -1  -2 -10  309.02   12.89
  -1  -2 -10  266.51   10.22
  -1   2 -10  278.93   10.03
   1   2  10  262.21    9.39
  -1   2 -10  281.23    9.66
   1  -2  10  260.72    9.41
  -1  -2 -10  284.10    9.36
  -1   2 -11   95.95    4.44
   1   2  11   95.52    4.36
  -1  -2 -11   93.24    4.40
   1  -2  11   95.56    4.59
   1   2  11   97.37    4.44
  -1   2 -11   92.31    4.51
  -1  -2 -11   99.86    5.80
   1   2  11   98.53    6.41
   1  -2  11   93.57    6.39
  -1  -2 -11   98.53    6.82
   1   2  11  112.51    7.15
  -1   2 -11   91.26    5.74
   1  -2  11   95.22    6.23
   1  -2  11   91.52    4.79
  -1  -2 -11   92.38    4.51
  -1  -2 -11   88.25    5.44
  -1  -2 -11   95.43    6.90
  -1   2 -11  101.31    5.32
   1   2  11   87.30    4.54
  -1   2 -11   96.37    4.81
   1  -2  11   92.68    4.62
  -1  -2 -11   97.11    4.53
   1   2  12  180.77    6.71
  -1   2 -12  182.26    6.82
   1   2  12  187.76    6.90
  -1   2 -12  190.24    7.04
   1  -2  12  185.68    7.11
  -1  -2 -12  181.82    6.80
  -1  -2 -12  197.46    8.84
   1  -2  12  187.03    9.88
   1   2  12  175.32    9.35
  -1  -2 -12  159.51    9.47
  -1   2 -12  179.35    8.74
   1  -2  12  178.48    9.34
   1   2  12  172.78    9.77
   1  -2  12  186.19    7.45
  -1  -2 -12  183.17    6.96
  -1  -2 -12  184.68    8.52
  -1  -2 -12  173.49   10.01
  -1   2 -12  165.65    7.75
   1   2  12  180.88    7.08
  -1   2 -12  196.87    7.33
  -1  -2 -12  179.69    6.83
   1  -2  12  185.01    7.13
  -1   2 -13   16.14    1.69
   1   2  13   14.02    1.62
   1   2  13   17.22    1.78
   1  -2  13   16.65    1.89
  -1  -2 -13   15.52    1.65
  -1   2 -13   18.14    1.85
   1   2  13   12.05    2.68
   1  -2  13   12.05    2.78
  -1  -2 -13   15.61    2.49
  -1   2 -13   19.11    2.82
   1   2  13   17.98    3.46
   1  -2  13   11.75    2.64
  -1  -2 -13   15.17    1.70
   1  -2  13   13.85    1.82
  -1  -2 -13   17.33    3.46
  -1  -2 -13   14.03    2.57
  -1  -2 -13   17.40    3.21
  -1   2 -13   18.26    1.93
   1   2  13   14.30    1.73
  -1   2 -13   13.68    2.29
   1  -2  13   14.93    1.78
  -1  -2 -13   13.42    1.61
  -1   2 -14  218.70    7.76
   1   2  14  217.81    7.60
  -1  -2 -14  230.61    7.80
  -1   2 -14  226.57    7.96
   1   2  14  230.42    7.80
   1  -2  14  246.96   11.89
   1   2  14  207.54   10.97
  -1  -2 -14  226.12   10.35
   1   2  14  216.29   11.67
  -1  -2 -14  234.08   11.90
  -1   2 -14  243.61   10.82
   1  -2  14  224.52   11.10
   1  -2  14  221.41    8.30
  -1  -2 -14  218.04    7.80
  -1  -2 -14  202.83    9.86
  -1  -2 -14  220.72   12.08
   1   2  14  205.80    7.85
  -1   2 -14  222.01    8.11
  -1   2 -14  237.83    9.89
   1  -2  14  219.67    8.00
  -1  -2 -14  227.74    7.83
  -1   2 -15   46.12    2.81
   1   2  15   43.82    2.64
  -1  -2 -15   42.56    2.69
  -1   2 -15   45.41    2.85
   1   2  15   42.92    2.75
  -1  -2 -15   48.11    4.59
   1  -2  15   52.15    5.48
   1   2  15   47.96    5.27
  -1   2 -15   47.16    4.62
   1   2  15   51.37    5.65
  -1  -2 -15   50.95    5.51
   1  -2  15   53.48    5.34
   1  -2  15   41.58    2.95
  -1  -2 -15   44.97    2.78
  -1  -2 -15   45.70    4.57
  -1  -2 -15   55.55    6.03
   1   2  15   44.58    2.83
  -1   2 -15   48.97    4.23
  -1   2 -15   41.72    2.90
   1  -2  15   38.84    2.77
  -1  -2 -15   46.25    2.78
   1   2  16  432.60   12.98
  -1   2 -16  438.32   13.21
   1   2  16  463.98   13.22
  -1  -2 -16  457.74   13.28
  -1   2 -16  439.24   13.34
  -1   2 -16  499.16   13.81
   1   2  16  405.96   17.98
  -1  -2 -16  473.14   17.44
   1  -2  16  409.60   18.27
  -1  -2 -16  442.88   18.67
   1  -2  16  416.22   17.93
  -1   2 -16  438.49   17.27
   1   2  16  416.44   18.71
  -1  -2 -16  407.86   13.01
   1  -2  16  461.68   13.92
  -1  -2 -16  392.28   18.83
  -1  -2 -16  437.36   17.06
  -1   2 -16  413.98   16.01
  -1   2 -16  480.64   13.80
   1   2  16  457.89   13.49
  -1  -2 -16  435.87   13.16
   1  -2  16  471.18   13.64
  -1   2 -17  220.18    7.42
   1   2  17  222.52    7.23
  -1   2 -17  223.51    7.56
   1   2  17  225.93    7.33
  -1   2 -17  208.25    7.54
  -1  -2 -17  213.46    7.34
   1  -2  17  230.04   12.44
   1   2  17  254.97   12.96
  -1  -2 -17  210.91   10.91
  -1   2 -17  225.50   11.31
  -1  -2 -17  235.48   12.78
   1   2  17  229.73   12.93
   1  -2  17  248.94   12.66
  -1  -2 -17  220.56    7.34
   1  -2  17  212.29    7.81
  -1  -2 -17  235.56   13.22
  -1  -2 -17  224.43   11.76
  -1  -2 -17  222.66   11.30
  -1   2 -17  238.44   10.74
  -1   2 -17  209.92    7.63
   1   2  17  201.87    7.36
   1  -2  17  205.64    7.51
  -1  -2 -17  210.97    7.29
  -1   2 -18  165.25    6.18
   1   2  18  179.86    6.02
  -1   2 -18  182.21    6.35
  -1   2 -18  174.39    6.39
  -1  -2 -18  178.79    6.14
   1   2  18  181.14    6.14
   1  -2  18  188.97   11.52
  -1  -2 -18  185.43   10.19
   1   2  18  187.34   11.28
  -1   2 -18  163.85    9.79
   1  -2  18  208.37   11.64
   1   2  18  193.84   11.84
  -1  -2 -18  191.37   11.70
  -1  -2 -18  171.06    6.03
   1  -2  18  168.40    6.54
  -1  -2 -18  173.78    9.99
  -1  -2 -18  182.25   11.71
  -1   2 -18  187.91   11.51
  -1  -2 -18  185.85   10.75
  -1   2 -18  184.85    9.58
   1   2  18  177.62    6.22
  -1  -2 -18  171.79   10.92
  -1   2 -18  176.07    6.48
   1  -2  18  168.03    6.32
  -1  -2 -18  173.08    6.08
   1   2  19   20.82    4.36
   1  -2  19   21.01    4.17
  -1  -2 -19   29.47    5.30
  -1  -2 -19   29.67    4.53
  -1  -2 -19   23.35    3.82
  -1   2 -19   18.44    4.09
   1  -2  19   18.63    4.15
  -1  -2 -19   19.84    3.60
  -1   2 -19   24.31    3.80
  -1  -2 -19   25.35    4.48
   1   2  19   20.39    4.31
  -1  -2 -19   23.50    4.43
  -1   2 -19   18.20    3.24
  -1   2 -19   20.67    1.66
  -1   2 -19   17.18    1.57
   1   2  19   22.54    1.53
  -1  -2 -19   18.91    1.45
  -1  -2 -20   57.42    5.92
   1   2  20   61.68    6.86
   1  -2  20   58.54    6.56
  -1  -2 -20   64.68    6.22
  -1   2 -20   61.50    6.64
  -1  -2 -20   66.05    7.27
  -1  -2 -20   70.30    6.71
  -1   2 -20   71.87    6.38
   1  -2  20   67.71    7.04
   1   2  20   60.82    7.20
  -1  -2 -20   59.32    6.84
  -1  -2 -20   65.29    6.87
  -1   2 -20   57.82    5.38
  -1   2 -20   64.32    2.97
  -1   2 -20   61.35    2.97
  -1   2 -21   91.69    8.49
  -1  -2 -21   93.60    8.86
  -1  -2 -21   84.50    7.38
  -1  -2 -21   87.39    7.81
   1   2  21  103.47    9.29
   1  -2  21   77.44    8.01
  -1  -2 -21   80.33    8.07
  -1   2 -21   96.89    7.77
  -1   2 -21   85.87    6.89
  -1  -2 -21   73.86    7.58
   1  -2  21   74.35    7.98
   1   2  21   91.07    8.51
  -1  -2 -21   91.95    7.63
  -1  -2 -22  337.06   16.64
  -1  -2 -22  321.48   15.78
  -1  -2 -22  305.91   17.42
  -1   2 -22  347.90   17.47
  -1   2 -22  342.68   15.96
  -1  -2 -22  299.22   16.70
  -1  -2 -22  317.48   16.56
   1  -2  22  291.25   16.29
   1   2  22  306.37   17.16
  -1   2 -22  321.40   14.74
  -1  -2 -22  309.71   16.73
   1  -2  22  308.35   16.90
  -1  -2 -22  320.41   15.53
   1   2  22  308.23   16.87
  -1  -2 -23   16.27    4.24
  -1  -2 -23   20.08    4.74
  -1  -2 -23   11.42    3.41
  -1   2 -23   12.60    4.26
   1  -2  23   16.56    4.37
  -1   2 -23    8.45    3.42
  -1  -2 -23   10.81    3.60
  -1  -2 -23    7.95    4.00
  -1  -2 -23    5.65    2.95
   1   2  23    8.24    3.79
  -1  -2 -23   10.66    3.90
  -1   2 -23   16.54    3.66
   1   2  23   12.82    4.00
   1  -2  23   10.27    3.87
  -1  -2 -24   64.02    7.22
  -1  -2 -24   52.08    7.13
  -1  -2 -24   53.18    6.34
  -1   2 -24   59.87    7.54
   1   2  24   69.81    8.14
  -1  -2 -24   68.00    7.50
  -1  -2 -24   67.59    7.71
  -1   2 -24   60.10    6.50
   1  -2  24   67.72    7.77
  -1  -2 -24   54.74    6.80
  -1   2 -24   69.65    6.50
   1  -2  24   71.29    8.20
   1   2  24   72.57    8.19
  -1  -2 -24   65.87    6.81
  -1  -2 -25  105.13    9.41
  -1   2 -25  122.62   10.49
  -1  -2 -25  112.34    9.28
  -1  -2 -25   99.02   10.19
   1   2  25  106.38   10.37
  -1   2 -25  113.32    9.08
  -1  -2 -25  105.17    9.87
   1  -2  25  105.15    9.97
  -1  -2 -25   96.63    9.12
  -1   2 -25  102.19    8.22
  -1  -2 -25  110.05    9.83
  -1  -2 -25  114.47    9.26
   1  -2  25  112.69   10.36
   1   2  25  101.80   10.04
  -1   2 -26  199.56   14.11
  -1  -2 -26  198.96   12.99
  -1  -2 -26  188.06   13.19
  -1  -2 -26  196.89   14.53
   1   2  26  208.14   14.67
  -1  -2 -26  184.35   13.08
  -1   2 -26  198.25   12.78
  -1  -2 -26  192.65   13.83
   1  -2  26  204.50   14.23
  -1   2 -26  200.79   12.04
  -1  -2 -26  200.39   13.76
   1  -2  26  192.37   13.83
  -1  -2 -26  183.47   12.21
   1   2  26  176.65   13.49
  -1   2 -27   35.83    6.31
  -1  -2 -27   41.36    6.86
  -1  -2 -27   43.94    6.45
  -1   2 -27   33.55    6.32
  -1  -2 -27   33.91    5.73
  -1  -2 -27   35.75    5.82
  -1   2 -27   34.56    5.29
  -1  -2 -27   43.82    6.16
   1  -2  27   35.39    6.32
   1   2  27   26.90    6.00
  -1  -2 -27   36.19    6.32
  -1  -2 -27   34.09    5.91
   1  -2  27   41.44    7.04
   1   2  27   36.28    6.26
  -1   2 -28   16.90    4.59
  -1  -2 -28   16.66    4.42
  -1  -2 -28   19.65    4.48
  -1  -2 -28   15.28    4.78
  -1   2 -28   19.51    5.02
  -1  -2 -28   17.08    4.63
   1  -2  28    7.15    3.89
  -1  -2 -28    6.23    2.65
  -1   2 -28   19.41    4.26
  -1  -2 -28   11.31    3.52
   1   2  28   22.40    5.67
  -1  -2 -28   11.67    4.11
   1  -2  28   16.14    4.95
   1   2  28    9.10    3.83
  -1  -2 -29   10.43    4.17
  -1  -2 -29   10.99    3.39
  -1   2 -29    8.89    4.04
  -1  -2 -29   14.78    4.80
  -1  -2 -29   14.08    4.33
  -1   2 -29   20.16    4.89
  -1   2 -29   11.40    3.41
  -1  -2 -29   14.49    4.05
  -1  -2 -29   10.97    3.85
   1   2  29   23.04    5.97
   1  -2  29   16.52    5.14
  -1  -2 -29   17.92    5.04
   1  -2  29   17.89    5.38
   1   2  29   13.26    4.88
  -1   2 -30  135.91   12.47
  -1  -2 -30  124.25   11.13
  -1  -2 -30  103.27   11.40
  -1   2 -30  119.86   11.68
  -1  -2 -30  143.65   12.27
   1   2  30  135.95   12.80
  -1  -2 -30  135.72   12.25
   1  -2  30  109.09   11.18
  -1  -2 -30  127.23   11.39
  -1  -2 -30  114.76   11.15
  -1  -2 -30  128.51   10.73
   1   2  30  105.96   11.38
   1  -2  30  114.94   11.76
  -1  -2 -31   12.02    4.23
  -1  -2 -31   20.16    5.27
  -1  -2 -31   24.03    5.41
  -1  -2 -31   20.13    4.95
  -1   2 -31   21.00    5.65
  -1   2 -31   16.72    4.79
   1  -2  31   23.81    5.89
  -1  -2 -31   20.25    4.71
   1   2  31   16.75    5.39
  -1  -2 -31   18.77    4.85
  -1  -2 -31   14.96    4.31
   1   2  31   13.13    4.69
   1  -2  31   20.36    5.91
  -1  -2 -32    0.21    2.79
  -1  -2 -32    0.74    2.18
  -1   2 -32    2.33    3.46
  -1   2 -32    3.55    3.17
  -1  -2 -32    4.48    2.72
  -1  -2 -32   -0.75    2.98
   1   2  32    5.83    3.86
  -1  -2 -32    7.93    3.71
  -1  -2 -32    6.53    3.49
   1  -2  32    8.20    5.05
  -1  -2 -32    6.10    3.22
   1   2  32    3.12    3.42
   1  -2  32    4.02    3.67
  -1  -2 -33    5.45    3.13
  -1   2 -33   15.37    5.31
  -1   2 -33    6.93    3.44
  -1   2 -33   10.81    4.86
  -1  -2 -33    3.72    3.55
  -1  -2 -33   10.27    4.26
  -1  -2 -33   10.09    3.85
  -1  -2 -33    6.95    3.31
  -1  -2 -33   12.05    4.71
   1  -2  33    7.89    4.27
   1   2  33   11.50    4.68
  -1  -2 -33   11.56    4.50
   1   2  33    4.65    4.48
   1  -2  33   12.42    4.53
  -1  -2 -34   29.73    6.24
  -1  -2 -34   35.54    7.58
  -1   2 -34   31.26    6.42
  -1  -2 -34   32.84    6.96
  -1   2 -34   39.37    7.77
  -1   2 -34   36.67    7.04
  -1  -2 -34   34.31    6.63
   1   2  34   29.55    6.91
  -1  -2 -34   35.54    6.12
  -1  -2 -34   39.10    6.87
   1  -2  34   24.48    5.70
  -1  -2 -34   29.17    6.76
   1  -2  34   29.54    6.92
   1   2  34   33.69    7.24
  -1  -2 -35    4.19    3.39
  -1   2 -35    6.67    4.70
  -1   2 -35    5.10    3.41
  -1  -2 -35   22.37    5.88
  -1  -2 -35    4.46    3.61
  -1   2 -35    0.01    3.50
  -1  -2 -35    0.89    2.89
   1   2  35    3.64    4.19
  -1  -2 -35    5.26    3.78
   1  -2  35   12.55    5.28
  -1   2 -35    2.41    2.98
  -1  -2 -35    5.82    4.35
   1  -2  35    3.96    3.55
   1   2  35    0.42    3.78
  -1  -2 -36   15.02    5.33
  -1   2 -36   -0.41    3.20
  -1   2 -36    5.05    3.44
  -1   2 -36    9.92    4.38
  -1  -2 -36   10.98    4.44
  -1  -2 -36    6.68    3.79
  -1  -2 -36   -2.98    3.60
   1  -2  36    8.54    4.65
   1   2  36    7.36    4.94
  -1   2 -36    6.10    3.77
  -1  -2 -36   12.85    4.69
   1  -2  36    6.59    4.91
   1   2  36   12.99    5.19
  -1  -2 -37    1.76    3.04
  -1  -2 -37   11.52    5.27
  -1   2 -37   -2.98    5.12
  -1  -2 -37    9.91    4.63
  -1   2 -37    2.10    3.70
  -1  -2 -37   -1.20    2.62
  -1   2 -37   -2.23    3.59
  -1   2 -37    2.28    3.47
   1   2  37    2.49    3.92
   1  -2  37    2.82    4.10
   1  -2  37    5.83    4.85
   1   2  37   -1.91    3.99
  -1   2 -38   47.41    8.87
  -1   2 -38   44.75    8.67
  -1  -2 -38   67.88    9.86
  -1   2 -38   65.17   10.09
  -1  -2 -38   65.70   10.28
  -1   2 -38   66.01    9.70
   1  -2  38   66.06   10.49
   1   2  38   51.97    9.65
   1  -2  38   55.02    9.50
   1   2  38   45.11    8.93
  -1  -2 -39    6.84    5.31
  -1   2 -39   12.52    5.73
  -1  -2 -39   11.55    4.84
  -1   2 -39    7.43    4.43
  -1   2 -39   15.15    5.70
   1   2  39    4.57    3.70
  -1   2 -39    8.93    4.22
   1  -2  39    2.85    4.16
   1   2  39   24.13    7.29
   1  -2  39   17.96    6.14
  -1  -2 -40   12.17    4.88
  -1   2 -40    7.63    4.91
  -1   2 -40   -4.46    4.64
  -1  -2 -40   16.57    5.88
  -1   2 -40   16.98    5.61
  -1   2 -40   11.23    4.79
   1  -2  40   11.01    5.50
   1   2  40    1.27    4.56
   1   2  40    7.21    5.12
   1  -2  40   19.00    7.13
  -1  -2 -41   -1.35    3.64
  -1   2 -41   -4.27    4.58
  -1  -2 -41    1.39    3.71
  -1   2 -41    4.83    4.39
   1  -2  41   11.65    5.97
  -1   2 -41   12.95    5.63
   1   2  41    1.28    3.44
   1  -2  41   -0.67    4.06
   1   2  41    5.45    5.01
  -1   2 -42    6.40    4.89
  -1  -2 -42    3.18    3.51
  -1  -2 -42   -1.28    3.65
  -1   2 -42    5.49    4.38
  -1  -2 -43   -3.97    4.24
  -1   2 -43   -3.59    4.50
  -1   2 -43   -5.06    3.88
   1  -3 -43    4.44    4.56
   1  -3 -43   -0.21    4.04
   1  -3 -42    0.23    3.93
   1   3 -42   -2.20    4.21
   1  -3 -42   -0.76    3.47
   1   3 -41    3.79    4.24
   1   3 -41   -0.13    3.74
   1   3 -41    3.59    4.44
   1  -3 -41   15.99    6.22
   1  -3 -41    4.05    4.01
   1  -3 -41    4.50    5.02
  -1  -3  41   -1.42    3.85
  -1  -3  41    7.47    5.53
   1   3 -40    1.34    3.66
   1  -3 -40   14.12    5.43
   1  -3 -40   -1.29    3.56
   1  -3 -40    6.07    3.90
   1   3 -40   13.15    5.16
   1  -3 -40    7.95    5.15
   1   3 -40    4.50    4.46
  -1   3  40    0.64    4.20
  -1  -3  40    5.56    4.03
  -1  -3  40    5.52    5.61
   1  -3 -39    8.67    5.12
   1   3 -39   -3.66    3.99
   1   3 -39   -0.35    3.38
   1  -3 -39   -1.51    3.61
   1  -3 -39   -2.15    3.50
   1   3 -39    2.03    3.74
   1  -3 -39   -3.32    3.66
  -1   3  39    1.43    4.22
  -1  -3  39   -1.85    3.32
  -1  -3  39    9.72    5.61
   1  -3 -38    1.60    3.12
   1  -3 -38    7.54    4.14
   1  -3 -38   14.22    6.21
   1   3 -38    6.88    4.42
   1   3 -38    1.82    3.58
   1  -3 -38    3.14    4.28
  -1   3  38    5.56    4.63
  -1  -3  38    7.23    4.04
  -1  -3  38    4.25    4.28
   1  -3 -37    5.08    3.79
   1  -3 -37    7.06    3.47
   1   3 -37    1.34    4.26
   1  -3 -37    6.65    4.97
   1   3 -37    3.80    4.00
   1  -3 -37    6.81    4.23
  -1  -3  37    0.72    3.69
  -1   3  37   11.50    5.85
   1  -3 -37   -0.11    2.73
  -1  -3  37    1.85    3.02
   1   3 -36    4.55    4.05
   1  -3 -36    3.88    3.80
   1   3 -36   11.53    5.48
   1  -3 -36    1.39    3.37
   1  -3 -36    1.20    4.38
  -1   3  36    8.33    4.38
   1  -3 -36    4.34    3.78
  -1  -3  36   11.68    5.41
   1  -3 -36    3.14    3.52
  -1  -3  36    3.88    4.22
   1   3 -35   31.31    7.12
   1  -3 -35   24.56    6.69
   1  -3 -35   29.83    6.44
   1   3 -35   30.11    6.94
   1  -3 -35   28.67    6.37
  -1   3  35   31.58    7.39
   1  -3 -35   33.24    7.13
  -1  -3  35   36.94    7.88
   1  -3 -35   36.00    7.19
  -1  -3  35   22.94    6.09
   1  -3 -34    2.10    3.52
   1   3 -34    0.01    3.26
   1   3 -34    5.15    4.00
   1  -3 -34    0.61    3.31
   1  -3 -34    1.85    3.30
  -1   3  34    2.27    4.06
  -1  -3  34   11.42    5.39
   1  -3 -34    0.61    3.22
   1  -3 -34    1.30    3.27
  -1  -3  34    3.70    3.82
   1   3 -33   21.62    6.20
   1  -3 -33   13.89    4.13
   1  -3 -33   19.49    6.32
   1  -3 -33   21.65    5.81
   1   3 -33   21.16    5.67
   1  -3 -33   15.14    4.27
  -1   3  33    9.62    4.74
  -1  -3  33   14.78    5.07
   1  -3 -33   20.65    5.78
   1  -3 -33   17.21    5.10
  -1  -3  33   18.68    5.71
   1   3 -32    2.31    3.88
   1   3 -32    2.19    4.10
   1  -3 -32   -2.33    3.39
   1  -3 -32   -5.57    3.41
   1  -3 -32   -0.08    3.38
   1  -3 -32   -1.34    3.35
  -1   3  32   -2.66    3.82
  -1  -3  32   -1.83    3.43
   1  -3 -32    3.19    2.79
  -1  -3  32   -1.18    3.50
   1  -3 -31   11.18    4.61
   1   3 -31   18.12    5.01
   1  -3 -31   19.97    4.97
   1  -3 -31   22.96    5.47
   1   3 -31   29.33    6.63
   1  -3 -31   17.32    5.36
  -1  -3  31   27.47    6.35
  -1   3  31   16.40    5.36
  -1  -3  31   17.77    5.41
   1   3 -30   20.22    5.79
   1  -3 -30   11.67    4.13
   1   3 -30   24.64    5.86
   1  -3 -30    8.00    3.54
   1  -3 -30   15.75    5.31
  -1  -3  30    7.68    4.45
  -1   3  30    9.57    4.20
   1  -3 -30   29.72    6.25
  -1  -3  30   19.44    5.61
   1  -3 -29   19.06    4.71
   1   3 -29   11.41    4.29
   1  -3 -29    8.72    4.51
   1  -3 -29    8.05    3.93
   1  -3 -29    8.00    4.51
  -1  -3  29   12.42    4.98
  -1   3  29   13.85    4.87
  -1  -3  29   12.43    4.03
   1   3 -28   41.84    7.03
   1  -3 -28   28.23    5.94
   1  -3 -28   35.07    5.99
   1  -3 -28   36.55    6.13
  -1   3  28   36.52    6.88
   1  -3 -28   27.12    6.23
  -1  -3  28   31.76    6.19
  -1  -3  28   30.96    6.19
   1   3 -27   30.35    6.29
   1  -3 -27   23.79    4.63
   1  -3 -27   16.95    4.36
   1  -3 -27   22.90    5.66
   1  -3 -27   37.03    7.30
   1  -3 -27   31.89    4.87
  -1  -3  27   34.05    6.40
  -1   3  27   26.94    6.09
  -1  -3  27   38.43    6.65
   1   3 -26    2.16    2.86
   1  -3 -26    3.28    2.75
   1  -3 -26    2.33    2.39
   1  -3 -26    1.90    2.87
   1  -3 -26    3.61    3.68
  -1   3  26    5.96    3.71
   1  -3 -26    4.73    2.61
  -1  -3  26   -0.61    3.05
  -1  -3  26    4.92    3.53
   1  -3 -25   26.73    5.43
   1  -3 -25   26.29    4.79
   1   3 -25   26.14    5.23
   1  -3 -25   22.60    4.83
  -1  -3  25   26.93    5.30
  -1   3  25   22.33    5.09
   1  -3 -25   24.83    4.12
   1  -3 -25   26.28    6.57
  -1  -3  25   12.06    3.98
  -1  -3  25   20.95    4.86
   1   3 -24    7.05    3.09
   1  -3 -24    6.12    3.17
   1  -3 -24    5.62    2.57
   1  -3 -24    7.89    3.84
  -1  -3  24    1.45    2.82
   1  -3 -24    9.45    4.15
   1  -3 -24    4.66    1.97
  -1   3  24    5.43    3.90
  -1  -3  24    5.95    3.55
  -1  -3  24    5.13    2.91
   1  -3 -23   42.50    5.65
   1  -3 -23   47.98    7.03
   1  -3 -23   55.28    6.73
   1   3 -23   31.24    5.60
   1  -3 -23   41.86    6.41
  -1   3  23   30.72    5.53
  -1  -3  23   36.11    6.01
   1   3 -23   42.49    4.84
   1  -3 -23   47.70    5.18
  -1  -3  23   27.02    5.15
  -1  -3  23   40.72    5.74
   1  -3 -22   16.02    3.62
   1  -3 -22   18.54    3.99
   1   3 -22   14.10    3.99
   1  -3 -22   18.06    4.75
   1   3 -22   18.08    3.08
   1  -3 -22   22.61    4.90
   1  -3 -22   16.42    3.35
  -1  -3  22   11.40    3.55
  -1   3  22   20.55    4.89
  -1  -3  22   21.08    4.60
  -1  -3  22   17.09    4.23
  -1   3  22   17.06    4.56
   1   3 -21   41.32    5.75
   1  -3 -21   45.30    6.86
   1  -3 -21   30.96    4.85
   1  -3 -21   41.35    5.37
  -1   3  21   36.78    5.94
   1   3 -21   37.25    4.16
   1  -3 -21   45.69    6.56
  -1  -3  21   42.40    6.02
   1   3 -21   52.77    4.62
  -1  -3  21   44.87    5.96
   1  -3 -21   40.55    4.49
  -1  -3  21   46.01    5.66
  -1   3  21   41.23    6.07
   1  -3 -20   71.91    5.95
  -1  -3  20   83.40    7.34
  -1   3  20   80.93    8.01
  -1  -3  20   85.89    7.91
  -1   3  20   81.97    8.22
   1  -3 -20   78.43    8.05
   1   3 -20   71.61    5.65
  -1  -3  20   80.91    7.83
   1   3 -20   74.86    7.62
   1  -3 -20   71.81    7.02
   1  -3 -20   94.43    9.00
   1  -3 -20   85.81    7.33
   1   3 -20   79.29    5.48
   1   3 -20   83.85    4.55
  -1  -3  20   79.53    4.46
   1   3 -19   11.45    1.71
  -1   3  19   10.73    1.54
  -1  -3  19   11.32    1.73
  -1   3  19    9.26    1.45
   1   3 -19    9.07    1.57
  -1   3  19    8.53    1.54
  -1  -3  19   14.02    3.69
  -1  -3  19   11.66    3.69
  -1   3  19    7.21    3.07
   1  -3 -19   12.52    3.65
  -1   3  19   11.85    3.75
   1  -3 -19   11.32    2.52
   1   3 -19   11.56    2.41
  -1  -3  19   13.28    3.85
   1  -3 -19    8.33    1.54
  -1  -3  19   13.56    1.84
   1   3 -19   17.57    4.16
   1  -3 -19   13.24    3.40
   1  -3 -19   13.75    3.56
   1   3 -19   13.39    2.05
   1   3 -19   12.19    2.20
  -1   3  19    7.68    1.45
   1  -3 -19    8.48    1.53
  -1  -3  19    9.39    1.59
   1   3 -18  178.32    7.48
  -1   3  18  189.10    7.24
   1   3 -18  191.17    7.76
  -1  -3  18  198.81    7.87
  -1   3  18  188.81    7.35
  -1   3  18  195.01   11.91
   1  -3 -18  180.90    9.21
  -1  -3  18  195.07   11.61
  -1  -3  18  187.61   10.80
   1  -3 -18  191.02   12.43
  -1  -3  18  193.73   11.75
  -1   3  18  200.36   12.31
   1   3 -18  198.92    9.20
   1  -3 -18  150.44    7.27
  -1  -3  18  181.33    7.68
   1   3 -18  194.90   11.78
   1  -3 -18  176.07   10.71
   1  -3 -18  183.90   10.57
   1   3 -18  167.16    7.77
   1   3 -18  192.43    8.48
  -1   3  18  167.66    7.35
   1  -3 -18  168.58    7.39
  -1  -3  18  177.24    7.55
   1   3 -17   76.77    4.51
  -1   3  17   83.79    4.36
  -1   3  17   87.82    4.55
   1   3 -17   84.10    4.70
  -1  -3  17   86.29    4.81
  -1  -3  17   78.19    6.53
  -1   3  17   85.65    7.56
   1  -3 -17   85.02    5.72
  -1  -3  17   78.91    7.10
  -1   3  17   70.93    7.12
   1   3 -17   77.07    5.26
   1  -3 -17   80.59    7.78
  -1  -3  17   78.94    7.17
  -1  -3  17   78.90    4.69
   1  -3 -17   68.98    4.51
   1  -3 -17   75.67    6.40
   1   3 -17   77.35    6.93
   1  -3 -17   65.44    6.38
   1   3 -17   74.91    4.81
   1   3 -17   74.17    4.78
  -1   3  17   74.87    4.47
  -1  -3  17   70.61    4.41
   1  -3 -17   73.30    4.46
  -1   3  16  193.02    7.53
   1   3 -16  184.54    7.71
   1  -3 -16  175.92    7.73
   1   3 -16  180.18    7.80
  -1  -3  16  196.93    7.99
  -1   3  16  185.71    7.54
  -1  -3  16  184.54   10.82
  -1  -3  16  188.83   10.41
  -1   3  16  208.34   11.72
   1  -3 -16  182.65    8.73
  -1   3  16  200.14   11.67
   1   3 -16  181.29    8.46
  -1  -3  16  192.40   11.06
   1  -3 -16  191.37   11.90
   1  -3 -16  181.10    8.00
  -1  -3  16  177.04    7.83
   1  -3 -16  183.02   10.42
   1   3 -16  197.20   11.24
   1  -3 -16  187.52   10.11
  -1   3  16  178.94    7.79
   1   3 -16  203.05    8.09
   1   3 -16  181.12    8.16
   1  -3 -16  171.01    7.65
  -1  -3  16  194.86    7.98
   1   3 -15   48.11    3.69
  -1   3  15   52.60    3.70
  -1   3  15   50.11    3.55
   1  -3 -15   62.26    4.05
   1   3 -15   42.45    3.54
  -1  -3  15   59.36    3.91
  -1  -3  15   46.34    4.69
  -1   3  15   49.69    5.71
   1  -3 -15   53.57    4.30
  -1  -3  15   39.42    4.83
   1  -3 -15   53.08    6.10
  -1   3  15   46.60    5.59
  -1  -3  15   51.69    5.52
   1   3 -15   51.85    3.88
  -1  -3  15   46.83    3.80
   1  -3 -15   54.64    4.06
   1  -3 -15   51.93    5.00
   1  -3 -15   47.38    5.05
   1   3 -15   51.91    5.60
   1   3 -15   50.92    3.99
  -1   3  15   60.83    4.06
   1   3 -15   47.96    3.49
   1  -3 -15   57.64    3.95
  -1  -3  15   51.62    3.72
  -1   3  14   35.40    2.97
   1   3 -14   37.77    3.19
   1  -3 -14   47.78    3.50
  -1  -3  14   35.49    3.06
   1   3 -14   35.62    3.12
  -1   3  14   40.03    3.15
  -1  -3  14   32.57    4.17
  -1  -3  14   32.66    4.12
   1  -3 -14   42.04    3.42
  -1   3  14   31.61    4.45
   1   3 -14   36.20    3.19
  -1  -3  14   31.38    4.36
   1  -3 -14   39.67    5.23
  -1   3  14   30.02    4.45
  -1  -3  14   35.20    3.25
   1  -3 -14   37.79    3.42
   1  -3 -14   50.17    4.93
   1  -3 -14   42.73    4.38
   1   3 -14   32.18    4.26
   1   3 -14   33.38    2.69
  -1   3  14   40.53    3.37
   1   3 -14   39.85    3.56
   1  -3 -14   38.72    3.21
  -1  -3  14   36.36    3.10
   1   3 -13  103.54    5.45
  -1   3  13  111.50    5.42
   1  -3 -13   98.59    5.47
   1   3 -13  102.09    5.53
  -1   3  13  114.14    5.62
  -1  -3  13  113.80    5.67
  -1   3  13  121.33    7.98
  -1  -3  13  114.62    7.45
  -1  -3  13  114.20    6.98
   1  -3 -13  112.29    5.68
   1  -3 -13  114.89    8.39
   1   3 -13  109.02    5.53
  -1  -3  13  110.26    7.54
  -1   3  13  113.06    8.06
   1  -3 -13  103.74    5.83
  -1  -3  13  101.44    5.77
   1  -3 -13   95.63    6.84
   1   3 -13  124.00    7.92
   1  -3 -13  111.95    6.88
   1   3 -13  110.61    4.85
   1   3 -13   95.08    5.67
  -1   3  13  100.92    5.58
  -1  -3  13  110.21    5.61
   1  -3 -13   93.30    5.43
  -1   3  12   44.28    3.27
   1   3 -12   43.04    3.55
   1   3 -12   50.77    3.71
  -1   3  12   45.44    3.43
   1  -3 -12   44.96    3.54
  -1  -3  12   51.63    3.64
  -1  -3  12   50.00    4.42
   1  -3 -12   51.13    3.45
  -1   3  12   50.44    4.99
  -1  -3  12   51.13    4.75
  -1  -3  12   55.36    5.02
   1   3 -12   46.45    3.31
   1  -3 -12   42.25    4.95
  -1   3  12   45.48    4.85
  -1  -3  12   50.97    3.88
   1  -3 -12   45.17    3.72
   1   3 -12   51.01    4.99
   1  -3 -12   48.98    4.20
   1  -3 -12   41.65    4.31
   1   3 -12   45.20    3.74
   1   3 -12   48.23    2.77
  -1   3  12   45.02    3.63
   1  -3 -12   42.16    3.45
  -1  -3  12   49.06    3.59
  -1   3  11   25.21    2.55
   1   3 -11   23.28    2.60
   1  -3 -11   22.98    2.58
  -1   3  11   22.15    2.47
   1   3 -11   21.47    2.37
  -1  -3  11   20.92    2.36
  -1  -3  11   27.70    3.08
   1  -3 -11   21.95    2.18
  -1  -3  11   24.85    3.27
  -1   3  11   16.65    3.09
  -1   3  11   22.82    3.61
   1   3 -11   20.51    2.12
   1  -3 -11   23.90    4.08
  -1  -3  11   24.67    3.46
  -1  -3  11   25.76    2.79
   1  -3 -11   23.21    2.74
   1   3 -11   22.23    3.40
   1  -3 -11   23.78    2.85
   1  -3 -11   26.58    3.42
   1   3 -11   19.61    1.59
   1   3 -11   24.66    2.77
  -1   3  11   22.15    2.54
  -1  -3  11   25.69    2.56
   1  -3 -11   21.98    2.57
   1   3 -10  168.09    7.21
  -1   3  10  169.48    7.18
  -1   3  10  168.51    7.33
   1  -3 -10  166.79    7.43
   1   3 -10  165.31    7.26
  -1  -3  10  159.09    7.18
  -1  -3  10  174.36    7.94
  -1   3  10  169.05    8.91
  -1  -3  10  173.63    8.56
   1  -3 -10  168.49    6.33
  -1   3  10  145.80    8.62
  -1  -3  10  177.99    9.01
   1  -3 -10  167.09    9.66
   1  -3 -10  156.33    7.64
  -1  -3  10  162.28    7.64
   1   3 -10  166.43    8.59
   1  -3 -10  152.15    7.44
   1  -3 -10  165.82    8.53
   1   3 -10  147.07    7.41
  -1   3  10  148.90    7.28
  -1  -3  10  165.70    7.38
   1  -3 -10  169.02    7.51
   1   3  -9  102.82    5.78
  -1   3   9  117.63    5.78
  -1   3   9  115.89    5.89
   1  -3  -9  125.54    6.15
  -1  -3   9  111.86    5.78
   1   3  -9  113.77    5.84
   1  -3  -9  117.89    4.68
  -1   3   9  113.66    6.86
  -1  -3   9  105.13    6.34
  -1  -3   9  112.82    5.90
  -1  -3   9  104.43    6.80
   1  -3  -9  121.34    7.68
  -1   3   9  103.22    6.88
  -1  -3   9  106.80    6.01
   1  -3  -9  123.93    6.49
   1  -3  -9  120.16    5.95
   1  -3  -9  126.17    7.07
   1   3  -9  114.51    6.79
  -1   3   9  122.02    6.26
   1   3  -9  121.98    6.37
  -1  -3   9  114.34    5.91
   1  -3  -9  124.59    6.18
  -1   3   8  116.07    5.72
   1   3  -8  118.08    5.69
  -1   3   8  113.15    5.80
  -1  -3   8  112.56    5.77
   1  -3  -8   99.11    5.62
   1   3  -8  111.36    5.66
   1  -3  -8  105.14    4.15
  -1  -3   8  121.49    6.36
  -1  -3   8  116.47    5.70
  -1   3   8  112.66    6.51
  -1  -3   8  109.93    6.60
   1  -3  -8  106.36    7.14
  -1  -3   8  115.15    6.11
   1  -3  -8  115.97    6.34
   1  -3  -8  104.15    6.21
   1   3  -8  108.80    6.30
   1  -3  -8  108.13    5.43
  -1   3   8  101.19    5.80
   1   3  -8   98.10    5.83
   1  -3  -8  104.51    5.73
  -1  -3   8  107.32    5.72
   1   3  -7  374.38   12.73
  -1   3   7  383.29   12.80
   1  -3  -7  402.29   13.30
  -1  -3   7  364.49   12.79
  -1   3   7  376.97   13.04
   1   3  -7  367.07   12.78
  -1   3   7  360.21   13.46
   1  -3  -7  390.10   10.51
  -1  -3   7  351.53   12.15
  -1  -3   7  329.82   12.87
   1  -3  -7  383.17   14.71
  -1  -3   7  368.75   14.01
   1  -3  -7  397.67   13.86
  -1  -3   7  376.30   13.49
   1  -3  -7  392.88   13.79
   1  -3  -7  361.89   14.19
   1   3  -7  374.17   13.45
   1  -3  -7  382.07   12.30
   1   3  -7  362.75   13.33
  -1   3   7  417.95   13.71
   1  -3  -7  416.73   13.52
  -1  -3   7  357.07   12.74
   1   3  -6  267.69   10.20
  -1   3   6  282.05   10.37
  -1   3   6  287.18   10.59
   1   3  -6  281.35   10.35
   1  -3  -6  301.41   10.80
  -1  -3   6  281.04   10.35
  -1   3   6  267.96   10.57
  -1  -3   6  273.99    9.46
  -1  -3   6  267.07   10.28
   1  -3  -6  287.39   11.94
   1  -3  -6  300.26   11.35
  -1  -3   6  270.01   10.83
   1  -3  -6  278.16   11.23
   1   3  -6  276.32   10.53
   1  -3  -6  257.13   10.72
   1  -3  -6  272.18    9.37
   1   3  -6  275.57   10.81
  -1   3   6  283.88   10.87
   1  -3  -6  302.57   10.86
  -1  -3   6  280.38   10.38
  -1   3   5  552.17   16.65
   1   3  -5  503.57   16.25
   1  -3  -5  541.90   16.95
  -1  -3   5  495.38   16.28
   1   3  -5  499.81   16.29
  -1   3   5  543.96   16.83
  -1  -3   5  530.63   15.23
  -1   3   5  481.87   16.14
  -1  -3   5  477.74   15.91
   1  -3  -5  500.06   17.52
  -1  -3   5  501.04   16.95
   1  -3  -5  573.89   17.77
   1   3  -5  486.42   16.11
   1  -3  -5  571.45   15.10
   1  -3  -5  484.34   16.65
  -1   3   5  565.91   17.40
   1   3  -5  503.60   16.96
  -1  -3   5  508.40   16.41
   1  -3  -5  567.61   17.12
  -1   3   4  252.01    9.33
   1   3  -4  232.53    9.05
  -1  -3   4  226.92    9.07
   1  -3  -4  241.34    9.57
  -1   3   4  252.14    9.50
   1   3  -4  229.41    9.12
  -1  -3   4  218.61    8.50
  -1   3   4  215.40    8.45
   1  -3  -4  215.41    9.52
  -1  -3   4  245.88    9.81
   1  -3  -4  268.35   10.28
   1   3  -4  227.02    8.54
   1  -3  -4  213.14    8.92
   1   3  -4  240.25    9.72
  -1   3   4  272.02   10.14
   1  -3  -4  251.96    9.71
  -1  -3   4  233.71    9.24
  -1   3   3  407.17   13.07
  -1  -3   3  388.94   13.06
   1   3  -3  358.16   12.74
  -1   3   3  408.92   13.36
   1  -3  -3  403.36   13.36
  -1  -3   3  394.29   12.07
  -1   3   3  383.68   11.90
   1  -3  -3  364.20   13.15
  -1  -3   3  401.15   13.72
   1  -3  -3  431.98   14.28
   1   3  -3  377.55   11.89
   1  -3  -3  355.91   12.33
  -1  -3   3  373.37   10.63
   1   3  -3  391.90   13.56
  -1   3   3  414.15   13.81
  -1  -3   3  376.25   13.00
   1  -3  -3  419.05   13.53
  -1   3   2  188.81    7.80
   1   3  -2  188.10    7.62
   1   3  -2  175.84    7.61
   1  -3  -2  204.46    8.30
  -1  -3   2  182.10    7.72
  -1   3   2  195.97    8.06
  -1   3   2  168.34    6.27
   1  -3  -2  158.88    7.37
  -1  -3   2  178.78    8.08
   1  -3  -2  202.33    8.58
   1  -3  -2  176.21    6.88
   1   3  -2  176.83    6.44
  -1  -3   2  169.05    6.01
  -1   3   2  202.56    8.46
   1   3  -2  188.54    8.20
  -1  -3   2  179.74    7.76
   1  -3  -2  194.47    8.13
   1   3  -1  175.46    7.52
  -1   3   1  182.95    7.66
  -1  -3   1  174.05    7.52
  -1   3   1  189.58    7.97
   1  -3  -1  181.62    7.87
   1   3  -1  169.11    7.46
  -1   3   1  182.55    5.95
   1  -3  -1  161.58    7.11
  -1  -3   1  171.49    7.93
   1  -3  -1  187.99    8.42
   1  -3  -1  177.68    6.47
  -1   3   1  195.58    8.40
   1   3  -1  171.99    7.96
  -1  -3   1  175.49    7.59
   1  -3  -1  180.17    7.87
   1  -3   0   -0.39    1.20
  -1  -3   0    1.27    1.68
   1  -3   0    0.88    1.47
  -1  -3   0   -0.05    1.11
   1   3   0    1.54    1.34
  -1  -3   0    2.46    1.52
  -1   3   0    2.20    1.49
   1  -3   0    2.33    1.63
   1  -3   0   -0.35    0.92
   1  -3   0    0.99    0.67
   1   3   0    1.77    1.72
  -1   3   0   -0.40    1.28
   1   3   0    1.37    1.31
  -1   3   0    1.74    1.34
  -1  -3  -1  265.29    9.93
   1  -3   1  262.95   10.07
  -1  -3  -1  245.60   10.12
   1  -3   1  258.61   10.47
  -1   3  -1  247.47    9.85
   1   3   1  276.98    9.99
   1  -3   1  257.57   10.00
  -1  -3  -1  247.20    9.67
   1  -3   1  260.74    8.83
  -1  -3  -1  285.25   10.45
   1   3   1  250.38   10.15
  -1   3  -1  240.98   10.15
  -1   3  -1  268.05    9.89
   1   3   1  264.74    9.75
   1  -3   2  297.68   11.25
  -1  -3  -2  307.95   11.12
  -1  -3  -2  311.50   11.81
   1  -3   2  293.47   11.61
  -1   3  -2  304.53   11.18
   1   3   2  314.99   11.26
  -1  -3  -2  309.86   11.02
   1  -3   2  291.73   11.16
  -1  -3  -2  324.94   11.77
   1  -3   2  319.28    9.77
  -1   3  -2  292.98   11.44
   1   3   2  284.76   11.23
  -1   3  -2  311.71   11.04
   1   3   2  309.35   10.86
   1  -3   3  615.65   19.96
  -1  -3  -3  672.78   20.13
   1  -3   3  629.74   20.59
  -1  -3  -3  688.80   20.65
  -1  -3  -3  686.87   20.06
   1  -3   3  617.62   19.93
  -1   3  -3  645.08   20.03
   1   3   3  730.96   20.24
  -1  -3  -3  687.47   20.62
  -1  -3  -3  720.13   21.05
   1   3   3  653.86   20.43
  -1   3  -3  619.65   20.26
  -1   3  -3  625.18   19.75
   1   3   3  671.61   20.02
   1  -3   4  394.97   14.17
  -1  -3  -4  467.89   14.46
   1  -3   4  399.51   14.64
  -1  -3  -4  418.14   14.58
  -1  -3  -4  456.06   14.23
   1  -3   4  396.73   14.14
  -1   3  -4  412.35   14.19
   1   3   4  447.31   14.25
  -1  -3  -4  450.35   15.02
  -1  -3  -4  468.07   15.51
   1   3   4  421.97   14.53
  -1   3  -4  381.12   14.39
   1   3   4  460.93   14.18
  -1   3  -4  405.99   13.95
  -1   3  -5  835.64   25.16
   1   3   5  942.26   25.45
   1   3   5  943.97   25.56
   1  -3   5  840.89   25.52
  -1  -3  -5  926.32   25.49
  -1   3  -5  865.57   25.54
   1  -3   5  842.37   25.99
   1  -3   5  843.04   26.09
  -1  -3  -5  893.78   26.00
  -1  -3  -5  944.03   27.10
  -1  -3  -5  965.38   26.95
   1   3   5  886.92   25.96
  -1   3  -5  813.14   25.79
  -1  -3  -5  936.29   25.66
   1  -3   5  811.11   25.47
   1   3   6  421.14   13.45
  -1   3  -6  355.61   13.29
   1   3   6  414.82   13.51
  -1  -3  -6  421.30   13.57
  -1   3  -6  390.57   13.59
   1  -3   6  386.16   13.61
  -1  -3  -6  431.81   13.17
   1  -3   6  381.86   14.28
  -1  -3  -6  423.05   15.14
   1  -3   6  393.64   13.50
  -1  -3  -6  394.81   13.88
   1  -3   6  384.98   14.10
  -1  -3  -6  413.61   12.34
  -1  -3  -6  443.51   15.28
  -1   3  -6  379.08   13.86
   1   3   6  401.11   13.91
  -1  -3  -6  409.72   13.57
   1  -3   6  382.74   13.62
  -1   3  -7  592.66   18.58
   1   3   7  599.43   18.42
   1   3   7  621.69   18.78
   1  -3   7  601.61   18.95
  -1  -3  -7  628.26   18.74
  -1   3  -7  615.81   18.99
  -1  -3  -7  645.33   18.48
   1  -3   7  610.93   20.09
   1  -3   7  590.71   19.07
  -1  -3  -7  679.36   21.25
  -1  -3  -7  573.72   19.11
   1  -3   7  575.82   19.29
  -1  -3  -7  666.62   21.05
  -1  -3  -7  625.57   17.86
  -1   3  -7  568.44   19.05
   1   3   7  612.99   19.21
  -1  -3  -7  640.08   18.91
   1  -3   7  579.88   18.84
   1   3   8   69.97    4.27
  -1   3  -8   68.91    4.35
  -1   3  -8   69.00    4.50
  -1  -3  -8   67.35    4.29
   1  -3   8   69.31    4.50
   1   3   8   64.29    4.21
  -1  -3  -8   64.36    4.12
   1  -3   8   60.10    5.15
  -1  -3  -8   62.52    5.34
   1  -3   8   74.45    4.84
   1  -3   8   68.71    4.82
  -1  -3  -8   75.78    4.85
  -1  -3  -8   71.45    4.08
  -1  -3  -8   66.07    5.45
  -1   3  -8   64.41    4.50
   1   3   8   73.72    4.83
   1  -3   8   62.98    4.31
  -1  -3  -8   59.70    4.14
   1   3   9  170.83    7.28
  -1   3  -9  166.51    7.31
   1  -3   9  164.78    7.52
  -1  -3  -9  171.12    7.29
   1   3   9  176.39    7.36
  -1   3  -9  167.89    7.48
  -1  -3  -9  183.14    7.61
   1  -3   9  176.90    8.92
  -1   3  -9  163.96    7.94
   1  -3   9  159.13    8.07
  -1  -3  -9  175.15    9.34
  -1  -3  -9  161.10    7.54
   1  -3   9  153.62    7.74
  -1  -3  -9  170.77    7.20
  -1  -3  -9  185.05    9.56
  -1   3  -9  156.13    7.69
   1   3   9  151.68    7.37
   1  -3   9  161.21    7.46
  -1  -3  -9  170.83    7.37
  -1   3 -10   74.37    4.51
   1   3  10   73.42    4.38
  -1   3 -10   76.96    4.73
   1  -3  10   83.21    4.87
  -1  -3 -10   69.79    4.44
   1   3  10   71.76    4.37
   1  -3  10   55.72    5.33
   1   3  10   69.02    5.33
  -1  -3 -10   79.00    4.91
   1  -3  10   62.67    5.11
  -1   3 -10   79.56    5.25
  -1  -3 -10   67.44    5.89
  -1  -3 -10   80.42    4.90
   1  -3  10   74.50    5.05
  -1  -3 -10   77.34    4.67
  -1  -3 -10   66.95    5.83
   1   3  10   85.98    5.15
  -1   3 -10   67.92    4.02
  -1   3 -10   80.01    5.02
   1  -3  10   83.42    4.88
  -1  -3 -10   74.28    4.64
  -1   3 -11   22.59    2.48
   1   3  11   21.06    2.29
   1  -3  11   26.51    2.79
  -1  -3 -11   17.03    2.20
  -1   3 -11   20.26    2.31
   1   3  11   20.66    2.26
   1   3  11   22.13    3.13
   1  -3  11   15.70    3.19
  -1  -3 -11   23.03    2.80
  -1   3 -11   25.31    3.10
   1  -3  11   22.29    3.20
   1  -3  11   19.20    2.65
  -1  -3 -11   24.31    2.62
  -1  -3 -11   22.37    2.71
  -1  -3 -11   21.24    3.76
  -1  -3 -11   16.13    3.23
  -1   3 -11   19.38    2.10
  -1   3 -11   16.80    2.37
   1   3  11   23.81    2.66
  -1  -3 -11   22.75    2.40
   1  -3  11   22.61    2.57
  -1   3 -12   21.36    2.40
   1   3  12   17.63    2.15
  -1   3 -12   21.50    2.48
   1   3  12   22.41    2.39
   1  -3  12   22.57    2.56
  -1  -3 -12   20.21    2.30
   1   3  12   19.51    3.15
   1  -3  12   17.81    3.20
  -1  -3 -12   23.66    2.85
  -1   3 -12   23.58    3.08
   1  -3  12   17.10    3.01
   1  -3  12   21.30    2.73
  -1  -3 -12   23.08    2.60
  -1  -3 -12   19.73    3.65
  -1  -3 -12   19.12    2.61
  -1  -3 -12   23.95    3.65
  -1   3 -12   23.84    2.86
  -1   3 -12   24.67    2.45
   1   3  12   19.65    2.58
   1  -3  12   21.65    2.58
  -1  -3 -12   20.07    2.35
   1   3  13   47.56    3.47
  -1   3 -13   45.94    3.56
   1   3  13   45.33    3.46
   1  -3  13   59.81    4.11
  -1  -3 -13   47.76    3.55
  -1   3 -13   52.46    3.77
   1   3  13   42.64    4.61
  -1  -3 -13   49.39    4.23
   1  -3  13   38.40    4.65
  -1   3 -13   51.72    4.59
   1  -3  13   43.74    4.76
  -1  -3 -13   46.83    3.68
   1  -3  13   48.94    4.08
  -1  -3 -13   48.06    5.12
  -1  -3 -13   45.11    5.41
  -1  -3 -13   51.09    4.26
  -1   3 -13   47.65    3.57
  -1   3 -13   63.09    4.39
   1   3  13   49.53    3.80
  -1  -3 -13   50.74    3.60
   1  -3  13   55.32    4.00
  -1   3 -14   70.19    4.27
   1   3  14   75.46    4.30
  -1  -3 -14   72.80    4.32
   1   3  14   79.17    4.43
   1  -3  14   66.03    4.34
  -1   3 -14   65.24    4.25
   1   3  14   82.35    6.44
   1  -3  14   82.99    6.76
  -1  -3 -14   68.89    5.26
   1   3  14   82.94    7.10
   1  -3  14   77.02    6.20
  -1  -3 -14   63.03    6.20
  -1   3 -14   61.45    5.28
  -1  -3 -14   71.71    4.44
   1  -3  14   67.34    4.68
  -1  -3 -14   75.27    6.82
  -1  -3 -14   68.95    5.27
  -1   3 -14   68.18    4.57
   1   3  14   76.52    4.66
  -1   3 -14   65.43    4.46
   1  -3  14   67.70    4.37
  -1  -3 -14   71.00    4.32
   1   3  15  101.50    5.21
  -1   3 -15  112.79    5.53
  -1   3 -15  117.48    5.74
   1   3  15  111.65    5.44
  -1  -3 -15  110.40    5.55
   1  -3  15  108.53    5.76
  -1  -3 -15  108.73    6.75
   1  -3  15  122.29    8.43
   1   3  15  109.96    8.04
   1  -3  15  119.86    7.93
  -1   3 -15  102.99    6.89
  -1  -3 -15  112.86    8.59
   1   3  15  113.46    8.53
  -1  -3 -15  102.10    5.50
   1  -3  15  109.67    5.95
  -1  -3 -15  108.47    6.94
  -1  -3 -15  114.30    8.81
  -1   3 -15   99.49    5.64
   1   3  15   98.44    5.46
  -1   3 -15  109.03    6.11
  -1  -3 -15  110.45    5.53
   1  -3  15  100.09    5.57
  -1   3 -16  111.61    5.49
   1   3  16   96.28    5.27
   1  -3  16  115.66    5.83
  -1  -3 -16  114.84    5.61
   1   3  16  101.95    5.25
  -1   3 -16  104.93    5.43
   1  -3  16   86.20    7.58
  -1  -3 -16   98.41    6.73
   1   3  16  103.83    7.95
  -1  -3 -16   88.41    7.91
  -1   3 -16  108.23    7.20
   1  -3  16   91.09    7.51
   1   3  16   92.89    8.18
  -1  -3 -16  103.30    5.45
   1  -3  16  114.68    6.08
  -1  -3 -16  106.84    7.32
  -1  -3 -16  105.79    8.80
  -1  -3 -16  105.88    7.12
   1   3  16  112.49    5.87
  -1   3 -16   99.04    6.01
  -1   3 -16  120.20    6.08
  -1  -3 -16  100.61    5.33
   1  -3  16  118.86    5.90
   1   3  17   34.39    2.85
  -1   3 -17   35.36    2.91
  -1   3 -17   33.63    2.93
   1  -3  17   38.23    3.13
   1   3  17   32.41    2.82
  -1  -3 -17   35.91    2.92
   1   3  17   29.55    4.59
   1  -3  17   32.86    4.77
   1  -3  17   30.62    4.68
  -1   3 -17   31.72    3.95
  -1  -3 -17   35.90    4.04
   1   3  17   29.43    4.92
   1  -3  17   35.97    3.28
  -1  -3 -17   33.58    2.94
  -1  -3 -17   29.02    4.68
  -1  -3 -17   27.47    4.61
  -1  -3 -17   32.79    4.26
  -1   3 -17   35.00    4.89
  -1  -3 -17   36.33    4.24
  -1   3 -17   25.32    3.22
   1   3  17   41.73    3.33
  -1   3 -17   36.20    3.20
  -1  -3 -17   32.00    2.82
   1  -3  17   37.40    3.08
   1   3  18   86.53    4.61
  -1   3 -18   92.94    4.81
   1  -3  18  102.24    5.27
   1   3  18   79.99    4.65
  -1   3 -18   90.11    4.83
  -1  -3 -18   92.49    4.84
  -1  -3 -18   95.88    6.97
   1   3  18   77.38    7.42
   1  -3  18   75.51    7.43
  -1  -3 -18   78.98    7.66
   1   3  18   81.06    7.87
   1  -3  18   79.81    7.33
  -1   3 -18   85.26    6.75
  -1  -3 -18   74.26    4.53
   1  -3  18   88.52    5.27
  -1  -3 -18   86.99    8.31
  -1   3 -18   87.64    7.86
  -1  -3 -18   80.40    6.86
  -1  -3 -18   96.11    7.12
  -1   3 -18   80.71    5.84
  -1   3 -18  104.11    5.45
   1   3  18   97.29    5.15
  -1  -3 -18   93.09    4.87
   1  -3  18  104.75    5.36
  -1   3 -19    6.41    1.43
  -1  -3 -19    7.88    1.41
  -1   3 -19    5.69    1.31
   1   3  19    7.89    1.45
   1   3  19    7.03    2.92
   1  -3  19    6.76    2.81
  -1   3 -19    9.77    2.57
   1   3  19   12.88    3.91
   1  -3  19    9.97    3.31
  -1  -3 -19    5.49    2.03
  -1  -3 -19    6.59    1.38
   1  -3  19    7.71    1.63
  -1  -3 -19    9.59    2.92
  -1  -3 -19    6.40    2.69
  -1  -3 -19    8.30    2.57
  -1  -3 -19    8.84    3.34
  -1   3 -19    7.55    2.99
  -1   3 -19    3.47    1.58
   1   3  19    8.06    1.60
  -1   3 -19    7.05    1.64
  -1  -3 -19    6.10    1.30
   1  -3  19    9.41    1.59
   1   3  20   39.65    5.62
  -1  -3 -20   50.05    5.07
   1  -3  20   31.12    5.32
  -1   3 -20   42.89    5.76
  -1  -3 -20   49.57    6.59
  -1  -3 -20   44.11    5.10
  -1  -3 -20   34.56    4.96
  -1  -3 -20   28.19    5.06
   1   3  20   41.10    6.20
  -1   3 -20   44.65    5.07
   1  -3  20   40.21    5.42
  -1   3 -20   36.97    3.99
  -1  -3 -20   43.20    2.99
  -1   3 -20   39.47    2.96
  -1  -3 -21   19.02    3.87
  -1  -3 -21   21.08    3.92
  -1  -3 -21   24.40    5.01
  -1   3 -21   26.28    4.99
  -1  -3 -21   30.55    5.78
  -1   3 -21   30.99    4.32
   1   3  21   28.17    5.24
   1  -3  21   18.49    4.35
  -1  -3 -21   21.89    3.74
  -1   3 -21   18.99    3.12
   1   3  21   24.13    4.64
   1  -3  21   24.93    5.16
  -1  -3 -22   29.10    5.27
  -1  -3 -22   33.96    5.15
  -1  -3 -22   44.40    6.71
  -1   3 -22   39.70    5.88
  -1  -3 -22   30.49    4.50
  -1   3 -22   37.94    4.92
  -1  -3 -22   38.22    4.87
   1  -3  22   28.28    5.43
   1   3  22   38.35    6.25
  -1  -3 -22   37.14    5.54
  -1   3 -22   33.81    4.20
   1  -3  22   37.98    5.76
   1   3  22   26.96    5.09
  -1  -3 -23   93.74    9.56
  -1   3 -23  104.62    9.52
  -1  -3 -23   86.74    8.15
  -1  -3 -23   93.43    8.00
  -1  -3 -23   84.56    8.88
  -1   3 -23  101.95    8.16
   1  -3  23   88.94    8.56
   1   3  23   88.01    9.32
  -1  -3 -23  102.37    9.40
  -1   3 -23   96.37    7.24
   1  -3  23  101.72    9.47
  -1  -3 -23  103.04    8.15
   1   3  23   92.68    9.07
  -1  -3 -24    7.64    3.47
  -1   3 -24    5.60    3.59
  -1  -3 -24   10.83    4.18
  -1  -3 -24    8.82    3.78
  -1  -3 -24    4.30    2.55
   1  -3  24    3.63    3.05
  -1   3 -24    5.54    2.65
   1   3  24    3.88    3.39
  -1  -3 -24   -0.55    1.90
  -1  -3 -24    3.51    2.74
   1   3  24    0.51    2.58
   1  -3  24    0.71    2.82
  -1  -3 -25   11.23    3.42
  -1  -3 -25   24.24    4.69
  -1  -3 -25    6.54    3.59
  -1   3 -25   26.69    5.54
  -1  -3 -25   12.64    3.90
  -1   3 -25   21.50    4.11
   1  -3  25   16.59    4.55
  -1  -3 -25   22.14    4.08
   1   3  25   17.82    4.76
  -1  -3 -25   15.78    4.39
   1   3  25   18.98    5.28
   1  -3  25   13.94    4.43
  -1  -3 -26    0.80    2.14
  -1   3 -26    3.98    3.35
  -1  -3 -26    5.09    3.73
  -1  -3 -26    1.00    2.32
  -1  -3 -26   -0.31    2.43
   1  -3  26   -0.61    3.37
  -1   3 -26    3.34    2.57
  -1  -3 -26    0.26    1.72
  -1  -3 -26    0.68    2.53
   1   3  26    0.82    2.89
  -1  -3 -26    2.06    3.30
   1  -3  26    2.19    2.98
   1   3  26   -0.28    2.88
  -1   3 -27   15.65    4.62
  -1  -3 -27    9.64    3.59
  -1  -3 -27   15.54    3.96
  -1  -3 -27   22.60    5.13
  -1  -3 -27   25.50    5.77
   1  -3  27   15.42    4.45
  -1  -3 -27   19.50    4.30
  -1   3 -27   20.14    4.36
   1   3  27   23.24    5.96
  -1  -3 -27   15.47    4.04
  -1  -3 -27   18.70    4.86
   1  -3  27   13.79    4.54
   1   3  27   15.66    5.44
  -1  -3 -28   43.18    6.47
  -1  -3 -28   48.55    7.79
  -1   3 -28   59.84    8.21
  -1  -3 -28   68.31    7.66
  -1  -3 -28   52.25    7.71
  -1  -3 -28   50.32    7.24
   1   3  28   38.58    7.30
   1  -3  28   52.50    7.59
  -1  -3 -28   46.71    7.14
   1   3  28   55.15    8.00
   1  -3  28   36.52    6.56
  -1  -3 -28   56.11    6.84
  -1  -3 -29   14.99    4.09
  -1   3 -29   13.19    4.36
  -1  -3 -29   14.79    4.38
  -1   3 -29   20.53    5.73
  -1  -3 -29   18.46    5.42
  -1  -3 -29   21.64    5.43
  -1  -3 -29   25.02    5.29
   1   3  29   22.72    6.22
   1  -3  29   16.56    5.45
  -1  -3 -29   22.14    4.70
  -1  -3 -29   16.23    4.27
   1   3  29   10.88    4.78
   1  -3  29   15.88    4.65
  -1   3 -30   19.00    4.91
  -1   3 -30   24.83    5.97
  -1  -3 -30   18.95    4.94
  -1  -3 -30   21.74    5.98
  -1  -3 -30   15.82    4.40
  -1  -3 -30   24.88    5.58
  -1  -3 -30   17.82    4.43
   1   3  30    9.63    4.89
  -1  -3 -30   20.58    5.12
   1  -3  30   16.71    4.87
  -1  -3 -30   19.53    4.93
   1   3  30   20.00    5.75
   1  -3  30   18.71    4.88
  -1   3 -31   10.27    4.00
  -1  -3 -31    8.13    4.70
  -1   3 -31    8.97    4.00
  -1  -3 -31   22.85    5.25
  -1  -3 -31   13.95    4.38
  -1  -3 -31   18.70    4.58
  -1  -3 -31   11.34    4.28
   1   3  31   10.45    4.68
   1  -3  31    0.73    2.95
  -1  -3 -31   14.92    3.83
  -1  -3 -31   11.42    4.31
   1   3  31   13.86    5.00
   1  -3  31   14.72    5.07
  -1  -3 -32    3.51    2.95
  -1   3 -32    1.78    3.21
  -1  -3 -32    7.50    3.69
  -1  -3 -32   -0.79    3.29
  -1   3 -32    0.58    3.03
  -1  -3 -32    3.80    3.33
   1   3  32    1.70    3.08
   1  -3  32   -4.47    3.91
  -1  -3 -32    0.33    2.50
  -1  -3 -32    1.03    2.97
   1  -3  32    5.00    3.84
   1   3  32   -4.16    4.38
  -1  -3 -33   28.04    6.69
  -1  -3 -33   41.90    7.03
  -1  -3 -33   36.90    6.37
  -1  -3 -33   29.79    6.81
  -1   3 -33   25.26    5.61
  -1   3 -33   27.60    6.28
   1  -3  33   30.77    6.86
  -1  -3 -33   28.05    5.97
   1   3  33   34.58    7.49
  -1  -3 -33   25.58    6.12
   1   3  33   22.40    5.88
   1  -3  33   28.58    6.65
  -1  -3 -34    8.38    4.20
  -1  -3 -34    1.13    3.12
  -1   3 -34    9.65    4.72
  -1  -3 -34    6.28    4.43
  -1  -3 -34    7.14    4.10
  -1   3 -34    2.23    3.13
   1   3  34   11.61    5.30
  -1  -3 -34    1.50    2.85
   1  -3  34   10.93    5.33
  -1  -3 -34    6.34    3.00
   1   3  34    2.40    4.39
   1  -3  34    2.88    4.12
  -1  -3 -35   33.62    7.79
  -1  -3 -35   16.11    5.20
  -1   3 -35   33.96    6.69
  -1  -3 -35   34.54    6.97
  -1   3 -35   19.99    6.09
   1   3  35   17.38    5.99
   1  -3  35   28.66    6.87
  -1  -3 -35   12.27    4.79
  -1  -3 -35   23.34    5.92
   1   3  35   14.75    5.26
   1  -3  35   28.08    7.56
  -1   3 -36    5.82    4.22
  -1  -3 -36    3.24    3.87
  -1   3 -36    4.87    4.77
  -1   3 -36   -1.23    3.63
  -1  -3 -36    4.50    2.83
  -1  -3 -36    6.22    4.19
   1   3  36    5.15    4.60
   1  -3  36    3.09    5.09
  -1  -3 -36   -1.43    2.91
  -1  -3 -36    4.32    3.33
   1   3  36    5.84    4.48
   1  -3  36    3.60    4.37
  -1  -3 -37   12.90    5.43
  -1   3 -37   13.20    5.00
  -1  -3 -37    6.69    3.89
  -1   3 -37   17.87    5.79
  -1  -3 -37   15.83    5.46
   1  -3  37   16.61    5.96
   1   3  37   10.08    4.77
  -1   3 -37   12.38    5.13
  -1  -3 -37    9.94    4.05
  -1  -3 -37    7.44    4.15
   1   3  37   16.18    6.24
   1  -3  37   14.80    5.89
  -1  -3 -38    0.18    3.46
  -1  -3 -38    1.72    3.25
  -1   3 -38    2.69    3.44
  -1   3 -38    0.79    4.05
  -1  -3 -38    7.26    3.75
   1  -3  38    3.24    4.42
  -1   3 -38    3.53    2.99
   1   3  38    7.02    5.00
  -1  -3 -38    4.33    3.66
   1   3  38    1.27    3.70
   1  -3  38    2.89    4.04
  -1  -3 -39   -4.34    4.27
  -1  -3 -39    2.63    4.19
  -1   3 -39    5.13    4.08
  -1   3 -39   -2.74    4.15
  -1  -3 -39    5.28    4.32
   1   3  39    9.72    5.21
   1  -3  39    3.23    3.17
  -1   3 -39   -0.64    3.32
   1   3  39   -6.75    4.37
   1  -3  39    9.90    5.24
  -1  -3 -40    0.06    3.19
  -1   3 -40   -0.16    3.37
  -1  -3 -40    5.41    4.16
  -1   3 -40   -2.27    3.21
   1  -3  40    5.17    4.13
  -1   3 -40    1.17    3.61
   1   3  40   -1.99    4.17
   1  -3  40    1.95    3.37
  -1   3 -41    5.93    4.16
  -1  -3 -41    7.17    4.36
  -1   3 -41    8.83    4.27
  -1  -3 -41   -4.19    3.86
   1   3  41    2.91    3.67
   1  -3  41   -5.08    4.85
  -1   3 -41    0.09    4.22
  -1   3 -42    5.86    4.24
  -1  -3 -42    2.76    4.37
  -1  -3 -42    8.14    4.26
  -1   3 -42   -4.79    4.49
  -1  -3 -43   -5.08    4.54
  -1   3 -43   -2.01    4.04
   1  -4 -43    5.18    4.26
   1  -4 -42   19.15    7.15
   1  -4 -42   18.14    5.58
   1  -4 -41   -0.71    4.07
   1  -4 -41    1.16    4.89
   1   4 -40   14.67    5.86
   1  -4 -40   19.85    6.64
   1   4 -40    9.69    4.70
   1  -4 -40   18.95    6.37
   1  -4 -40   12.80    5.19
  -1   4  40   22.33    7.09
  -1  -4  40    8.66    4.93
  -1  -4  40   13.70    5.89
   1   4 -39   58.79   10.16
   1  -4 -39   80.17   12.52
   1   4 -39   59.78   10.03
   1  -4 -39   55.58    9.06
   1  -4 -39   43.04    9.17
  -1   4  39   80.15   11.99
  -1  -4  39   68.04   10.39
   1  -4 -39   48.56    8.81
  -1  -4  39   60.41   10.02
   1  -4 -38   11.25    4.94
   1  -4 -38   23.58    7.85
   1  -4 -38   13.77    5.52
   1   4 -38   10.14    4.89
   1   4 -38   19.52    6.37
  -1  -4  38    5.13    3.89
  -1   4  38   12.43    6.02
   1  -4 -38   22.69    6.62
  -1  -4  38   14.64    6.03
   1  -4 -37    6.42    4.09
   1   4 -37    4.97    4.77
   1  -4 -37    8.45    5.23
   1  -4 -37    2.66    3.49
   1  -4 -37    1.54    3.67
   1   4 -37    0.69    4.12
  -1   4  37    7.61    5.00
  -1  -4  37   -2.07    4.46
   1  -4 -37    3.55    3.59
  -1  -4  37   -1.38    3.69
   1  -4 -36   15.76    6.07
   1  -4 -36   13.46    4.93
   1   4 -36    9.44    4.34
   1   4 -36   17.16    5.59
   1  -4 -36   18.66    5.86
   1  -4 -36    8.01    4.06
  -1   4  36    4.22    4.17
  -1  -4  36   16.70    6.49
   1  -4 -36    7.35    3.98
  -1  -4  36    7.86    5.30
   1  -4 -35    1.81    3.97
   1  -4 -35    2.04    2.87
   1  -4 -35    0.14    3.18
   1  -4 -35    0.29    3.61
   1   4 -35   -0.47    4.04
   1   4 -35    8.76    5.71
  -1  -4  35    2.61    4.36
  -1   4  35    4.18    4.67
   1  -4 -35   -6.04    4.57
  -1  -4  35   -1.35    3.55
   1  -4 -34   12.39    4.40
   1   4 -34   20.99    5.53
   1  -4 -34    8.99    4.28
   1  -4 -34   17.44    5.91
   1   4 -34   19.69    5.88
   1  -4 -34   25.33    6.71
  -1  -4  34   12.92    5.31
  -1   4  34   20.44    6.12
   1  -4 -34   18.31    5.32
  -1  -4  34   19.89    5.73
  -1  -4  33   11.43    4.99
  -1   4  33   19.39    6.47
  -1  -4  33   18.31    5.98
   1  -4 -33    2.07    3.13
   1  -4 -33    6.70    3.73
   1   4 -33   10.60    5.10
   1   4 -33   12.69    5.02
   1  -4 -33   13.93    5.44
   1  -4 -33    8.78    4.04
  -1  -4  32    4.18    4.29
   1  -4 -32    3.17    3.99
  -1   4  32   11.03    4.91
  -1  -4  32    2.58    3.95
   1  -4 -32    1.56    2.72
   1  -4 -32   -2.17    2.69
   1   4 -32    3.07    3.23
   1  -4 -32   -1.19    3.74
  -1  -4  31   20.69    5.77
  -1  -4  31   15.40    5.16
  -1   4  31   11.21    4.02
   1  -4 -31   20.52    6.12
   1  -4 -31   15.35    4.05
   1  -4 -31   16.10    4.71
   1  -4 -31   22.69    6.06
   1   4 -31    6.90    3.91
  -1  -4  30   34.48    6.43
  -1  -4  30   40.15    7.27
  -1   4  30   30.71    6.52
   1  -4 -30   27.69    6.49
   1  -4 -30   21.05    4.75
   1   4 -30   31.05    6.30
   1  -4 -30   30.93    6.04
   1  -4 -30   37.81    7.62
  -1  -4  29    1.21    3.67
   1  -4 -29   -1.06    3.35
  -1   4  29   -1.11    3.03
  -1  -4  29    1.40    3.28
   1  -4 -29    0.76    2.55
   1   4 -29    8.56    4.53
   1  -4 -29    1.41    2.66
   1  -4 -29    6.00    3.72
  -1  -4  28    7.65    3.72
  -1  -4  28    8.96    4.80
  -1   4  28   11.35    4.82
   1  -4 -28    0.75    3.09
   1  -4 -28    6.85    4.04
   1  -4 -28    4.03    3.11
   1   4 -28    5.39    3.49
   1  -4 -28   11.53    3.81
  -1  -4  27   59.24    7.79
  -1  -4  27   59.11    8.41
   1  -4 -27   46.53    7.74
  -1   4  27   61.30    8.60
   1  -4 -27   63.25    9.02
   1  -4 -27   56.12    7.21
   1  -4 -27   63.59    7.81
   1   4 -27   52.64    7.63
  -1  -4  26  202.88   14.55
   1  -4 -26  201.83   15.45
  -1   4  26  192.60   15.01
  -1  -4  26  194.44   14.27
   1  -4 -26  213.37   14.11
   1   4 -26  224.73   15.35
   1  -4 -26  224.26   14.14
   1  -4 -26  198.41   15.53
  -1  -4  25   95.14    8.83
  -1  -4  25   83.94    9.16
  -1   4  25   93.04   10.07
   1  -4 -25  105.81   10.90
  -1  -4  25  120.09   10.82
   1  -4 -25  104.80   10.94
   1  -4 -25   99.82    9.05
   1  -4 -25  104.51    9.61
   1   4 -25  110.95   10.40
   1  -4 -24   48.31    5.14
  -1  -4  24   35.58    5.66
  -1  -4  24   34.79    5.38
  -1   4  24   40.15    6.66
   1  -4 -24   42.30    7.08
  -1  -4  24   41.11    6.41
   1  -4 -24   38.69    5.83
   1   4 -24   38.75    6.26
   1  -4 -24   38.96    5.79
   1  -4 -24   26.85    5.81
  -1  -4  23   10.28    3.96
  -1  -4  23   13.00    3.61
  -1   4  23    6.47    3.83
  -1  -4  23    9.93    3.74
   1  -4 -23   12.02    4.75
   1  -4 -23   10.79    2.62
   1  -4 -23   13.89    4.87
   1   4 -23   10.89    3.85
   1  -4 -23    9.46    3.13
   1  -4 -23   13.36    3.60
  -1  -4  22  195.42   12.09
  -1  -4  22  207.12   13.30
   1  -4 -22  193.16   10.42
   1  -4 -22  198.66   14.23
  -1  -4  22  223.03   14.04
  -1   4  22  202.57   13.91
   1  -4 -22  212.91   13.09
   1  -4 -22  200.68   12.26
   1   4 -22  216.06   13.79
   1  -4 -22  215.97   14.81
  -1  -4  21   23.17    4.60
  -1  -4  21   35.01    5.50
   1  -4 -21   34.81    4.01
  -1  -4  21   28.63    5.49
   1  -4 -21   38.74    6.73
  -1   4  21   32.63    6.10
   1   4 -21   34.14    3.96
   1  -4 -21   34.17    5.05
   1   4 -21   32.21    5.84
   1  -4 -21   29.44    5.05
   1  -4 -21   34.52    6.42
  -1  -4  20  376.18   18.33
   1  -4 -20  367.89   19.47
  -1   4  20  362.70   18.63
   1   4 -20  349.02   14.24
   1  -4 -20  369.43   16.69
   1  -4 -20  358.10   17.13
   1  -4 -20  373.81   19.47
   1   4 -20  375.16   18.35
  -1  -4  20  347.87   16.45
   1  -4 -20  371.22   14.67
  -1  -4  20  368.41   17.96
   1   4 -20  343.05   13.28
   1   4 -19    5.46    1.54
  -1   4  19    6.53    1.66
   1  -4 -19    5.25    1.52
  -1  -4  19    5.59    1.57
   1   4 -19    4.34    1.45
  -1   4  19    7.45    1.66
  -1  -4  19    6.88    3.30
  -1   4  19    9.94    3.75
  -1  -4  19    7.16    2.51
   1  -4 -19    4.56    3.59
  -1  -4  19    9.15    3.53
   1  -4 -19    6.19    1.99
  -1   4  19    8.36    3.35
   1   4 -19    3.71    1.62
   1  -4 -19    5.47    1.56
  -1  -4  19    4.36    1.57
   1  -4 -19    9.43    3.76
   1   4 -19    4.12    2.41
   1  -4 -19   10.39    2.90
   1  -4 -19    4.74    2.59
  -1   4  19    6.74    1.62
   1   4 -19    5.51    1.74
  -1  -4  19    4.47    1.40
   1  -4 -19    4.02    1.53
  -1   4  18   36.48    3.36
   1   4 -18   35.35    3.49
   1  -4 -18   35.29    3.42
   1   4 -18   37.52    3.59
  -1   4  18   39.94    3.46
  -1  -4  18   39.07    3.58
  -1  -4  18   42.21    5.51
   1  -4 -18   40.77    3.93
  -1  -4  18   47.56    5.22
  -1   4  18   39.56    5.43
   1   4 -18   36.16    3.60
  -1  -4  18   49.09    6.08
  -1   4  18   40.78    5.65
   1  -4 -18   49.44    6.58
  -1  -4  18   42.46    3.91
[truncated: 3,769,607 more chars]
