# Supplementary material for: Reversible Dissociation of a Dialumene
Source: Angew Chem Int Ed Engl. 2021 Oct 7;60(46):24702–8. doi: 10.1002/anie.202111385 (PMC8596890; doi:10.1002/anie.202111385)
Supplement: Supplementary file 1 — Supporting Information [file ANIE-60-24702-s002.zip › 6.cif]

data_mc21027_reint_mc
_audit_creation_date               2021-07-15
_audit_creation_method
;
Olex2 1.3
(compiled 2020.11.12 svn.r5f609507 for OlexSys, GUI svn.r6272)
;
_shelx_SHELXL_version_number       '2018/3'
_audit_contact_author_address      ?
_audit_contact_author_email        ?
_audit_contact_author_name         ''
_audit_contact_author_phone        ?
_publ_contact_author_id_orcid      ?
_publ_section_references
;
Dolomanov, O.V., Bourhis, L.J., Gildea, R.J, Howard, J.A.K. & Puschmann, H.
 (2009), J. Appl. Cryst. 42, 339-341.

Sheldrick, G.M. (2015). Acta Cryst. C71, 3-8.
;
_chemical_name_common              ?
_chemical_name_systematic          ?
_chemical_formula_moiety           'C32 H55 Al N P Si2'
_chemical_formula_sum              'C32 H55 Al N P Si2'
_chemical_formula_weight           567.90
_chemical_melting_point            ?
loop_
  _atom_type_symbol
  _atom_type_description
  _atom_type_scat_dispersion_real
  _atom_type_scat_dispersion_imag
  _atom_type_scat_source
 'C' 'C' 0.0033 0.0016 'International Tables Vol C Tables 4.2.6.8 and 6.1.1.4'
 'H' 'H' 0.0000 0.0000 'International Tables Vol C Tables 4.2.6.8 and 6.1.1.4'
 'Al' 'Al' 0.0645 0.0514 'International Tables Vol C Tables 4.2.6.8 and 6.1.1.4'
 'N' 'N' 0.0061 0.0033 'International Tables Vol C Tables 4.2.6.8 and 6.1.1.4'
 'P' 'P' 0.1023 0.0942 'International Tables Vol C Tables 4.2.6.8 and 6.1.1.4'
 'Si' 'Si' 0.0817 0.0704 'International Tables Vol C Tables 4.2.6.8 and 6.1.1.4'

_shelx_space_group_comment
;
The symmetry employed for this shelxl refinement is uniquely defined
by the following loop, which should always be used as a source of
symmetry information in preference to the above space-group names.
They are only intended as comments.
;
_space_group_crystal_system        'monoclinic'
_space_group_IT_number             15
_space_group_name_H-M_alt          'C 1 2/c 1'
_space_group_name_Hall             '-C 2yc'
loop_
  _space_group_symop_operation_xyz
 'x, y, z'
 '-x, y, -z+1/2'
 'x+1/2, y+1/2, z'
 '-x+1/2, y+1/2, -z+1/2'
 '-x, -y, -z'
 'x, -y, z-1/2'
 '-x+1/2, -y+1/2, -z'
 'x+1/2, -y+1/2, z-1/2'

_cell_length_a                     36.6020(5)
_cell_length_b                     12.01810(10)
_cell_length_c                     36.9872(6)
_cell_angle_alpha                  90
_cell_angle_beta                   119.535(2)
_cell_angle_gamma                  90
_cell_volume                       14155.9(4)
_cell_formula_units_Z              16
_cell_measurement_reflns_used      60312
_cell_measurement_temperature      120.00
_cell_measurement_theta_max        27.9820
_cell_measurement_theta_min        3.5560
_shelx_estimated_absorpt_T_max     0.963
_shelx_estimated_absorpt_T_min     0.874
_exptl_absorpt_coefficient_mu      0.190
_exptl_absorpt_correction_T_max    1.00000
_exptl_absorpt_correction_T_min    0.84126
_exptl_absorpt_correction_type     multi-scan
_exptl_absorpt_process_details
;
CrysAlisPro 1.171.41.99a (Rigaku Oxford Diffraction, 2021)
Empirical absorption correction using spherical harmonics,
implemented in SCALE3 ABSPACK scaling algorithm.
;
_exptl_absorpt_special_details     ?
_exptl_crystal_colour              orange
_exptl_crystal_colour_primary      orange
_exptl_crystal_density_diffrn      1.066
_exptl_crystal_density_meas        ?
_exptl_crystal_density_method      ?
_exptl_crystal_description         block
_exptl_crystal_F_000               4960
loop_
  _exptl_crystal_face_index_h
  _exptl_crystal_face_index_k
  _exptl_crystal_face_index_l
  _exptl_crystal_face_perp_dist
 -1 16 16 0.2535
 -25 0 52 0.2117
 -20 -13 32 0.2610
 10 -13 -32 0.3225
 24 -2 -52 0.2328
 17 16 -4 0.3655
 43 0 4 0.1439
 10 -16 6 0.3556
 -43 0 -4 0.0579
 50 -2 -36 0.1986
 -23 13 -7 0.2863
 22 -1 30 0.1360

_exptl_crystal_size_max            0.73
_exptl_crystal_size_mid            0.47
_exptl_crystal_size_min            0.2
_exptl_transmission_factor_max     ?
_exptl_transmission_factor_min     ?
_diffrn_reflns_av_R_equivalents    0.0406
_diffrn_reflns_av_unetI/netI       0.0265
_diffrn_reflns_Laue_measured_fraction_full  0.998
_diffrn_reflns_Laue_measured_fraction_max  0.944
_diffrn_reflns_limit_h_max         48
_diffrn_reflns_limit_h_min         -48
_diffrn_reflns_limit_k_max         15
_diffrn_reflns_limit_k_min         -15
_diffrn_reflns_limit_l_max         48
_diffrn_reflns_limit_l_min         -47
_diffrn_reflns_number              151007
_diffrn_reflns_point_group_measured_fraction_full  0.998
_diffrn_reflns_point_group_measured_fraction_max  0.944
_diffrn_reflns_theta_full          25.242
_diffrn_reflns_theta_max           28.193
_diffrn_reflns_theta_min           3.273
_diffrn_ambient_temperature        120.00
_diffrn_detector_area_resol_mean   16.1042
_diffrn_detector_type              Eos
_diffrn_measured_fraction_theta_full  0.998
_diffrn_measured_fraction_theta_max  0.944
_diffrn_measurement_details
;
List of Runs (angles in degrees, time in seconds):

  # Type    Start    End  Width  t~exp~   \w     \q     \k     \f   Frames
--------------------------------------------------------------------------
  1  \w      7.00  76.00   0.50   10.00    --    0.62-135.00 114.00  138
  2  \w   -103.00  -6.00   0.50   10.00    --  -26.88 135.00 179.00  194
  3  \w   -102.00  -6.00   0.50   10.00    --  -26.88 134.00   0.00  192
  4  \w      6.00 103.00   0.50   10.00    --   28.13-134.00 -66.00  194
  5  \w      6.00 104.00   0.50   10.00    --   28.13-135.00 114.00  196
  6  \w    -20.00  28.00   0.50   10.00    --  -26.88 -99.00 120.00   96
  7  \w    -10.00 104.00   0.50   10.00    --   28.13  57.00  60.00  228
  8  \w    -15.00  39.00   0.50   10.00    --   28.13  77.00 150.00  108
  9  \w    -48.00  66.00   0.50   10.00    --   28.13 -57.00 -90.00  228
 10  \w    -59.00 112.00   0.50   10.00    --   28.13 -19.00  90.00  342
 11  \w    -37.00  77.00   0.50   10.00    --    0.62  57.00 -90.00  228
 12  \w   -103.00  11.00   0.50   10.00    --  -26.88 -57.00-150.00  228
 13  \w    -15.00  39.00   0.50   10.00    --   28.13  77.00   0.00  108
 14  \w    -39.00  71.00   0.50   10.00    --   28.13 -77.00  90.00  220
 15  \w     39.00  64.00   0.50   10.00    --   28.13 178.00 120.00   50
 16  \w    -10.00 104.00   0.50   10.00    --   28.13  57.00 150.00  228
;
_diffrn_measurement_device         'four-circle diffractometer'
_diffrn_measurement_device_type    'Rigaku Oxford Diffraction XCalibur'
_diffrn_measurement_method         '\w scans'
_diffrn_radiation_type             MoK\a
_diffrn_radiation_wavelength       0.71073
_diffrn_source                     ?
_reflns_Friedel_coverage           0.000
_reflns_Friedel_fraction_full      .
_reflns_Friedel_fraction_max       .
_reflns_number_gt                  14715
_reflns_number_total               16443
_reflns_special_details
;
 Reflections were merged by SHELXL according to the crystal
 class for the calculation of statistics and refinement.
 
 _reflns_Friedel_fraction is defined as the number of unique
 Friedel pairs measured divided by the number that would be
 possible theoretically, ignoring centric projections and
 systematic absences. Completness statistics refer to single and
 composite reflections containing twin component 1 only.
;
_reflns_threshold_expression       'I > 2\s(I)'
_computing_cell_refinement         'CrysAlisPro 1.171.41.99a (Rigaku OD, 2021)'
_computing_data_collection         'CrysAlisPro 1.171.41.99a (Rigaku OD, 2021)'
_computing_data_reduction          'CrysAlisPro 1.171.41.99a (Rigaku OD, 2021)'
_computing_molecular_graphics      'Olex2 1.3 (Dolomanov et al., 2009)'
_computing_publication_material    'Olex2 1.3 (Dolomanov et al., 2009)'
_computing_structure_refinement    'SHELXL 2018/3 (Sheldrick, 2015)'
_computing_structure_solution      'ShelXT (Sheldrick, 2015)'
_refine_diff_density_max           0.612
_refine_diff_density_min           -0.326
_refine_diff_density_rms           0.050
_refine_ls_extinction_coef         .
_refine_ls_extinction_method       none
_refine_ls_goodness_of_fit_ref     1.076
_refine_ls_hydrogen_treatment      constr
_refine_ls_matrix_type             full
_refine_ls_number_parameters       815
_refine_ls_number_reflns           16443
_refine_ls_number_restraints       136
_refine_ls_R_factor_all            0.0558
_refine_ls_R_factor_gt             0.0482
_refine_ls_restrained_S_all        1.080
_refine_ls_shift/su_max            0.002
_refine_ls_shift/su_mean           0.000
_refine_ls_structure_factor_coef   Fsqd
_refine_ls_weighting_details      
 'w=1/[\s^2^(Fo^2^)+(0.0403P)^2^+22.8654P] where P=(Fo^2^+2Fc^2^)/3'
_refine_ls_weighting_scheme        calc
_refine_ls_wR_factor_gt            0.1097
_refine_ls_wR_factor_ref           0.1135
_refine_special_details
;
Twin law [-1 0 0 / 0 -1 0 / 1 0 1] was used to account for the metric symmetry mimicking a hexagonal setting. The refined twin scale factor (0.0234(2)) is small but makes a visible difference to the displacement ellipsoids and the refinement residuals.  Positional disorder in the model was identified from peaks in a difference Fourier map and refined with appropriate geometric and displacement ellipsoid restraints.
;
_olex2_refinement_description
;
1. Twinned data refinement
 Scales: 0.9766(2)
 0.0234(2)
2. Fixed Uiso
 At 1.2 times of:
  All C(H) groups, All C(H,H) groups
 At 1.5 times of:
  All C(H,H,H) groups
3. Restrained distances
 C9-C14A \\sim C9-C14
 with sigma of 0.02
 C5-C4 \\sim C5-C3 \\sim C3A-C4A \\sim C3A-C5A \\sim C4-C3 \\sim C4A-C5A
 with sigma of 0.04
 C14A-C13A \\sim C12A-C11A
 with sigma of 0.02
 Si1-C1 \\sim Si1-C5 \\sim Si1-C3A \\sim Si1-C4 \\sim Si1-C3 \\sim Si1-C4A
\\sim Si1-C5A
 with sigma of 0.02
 C15A-C14A \\sim C15A-C11A
 with sigma of 0.02
 C43-C42 \\sim C43A-C42
 with sigma of 0.02
 C46-C41 \\sim C46A-C41
 with sigma of 0.02
 C47A-C46A \\sim C47A-C43A
 with sigma of 0.02
 C45-C44 \\sim C45A-C44A
 with sigma of 0.02
 C12A-C11A \\sim C14A-C13A
 with sigma of 0.02
 C13A-C12A \\sim C13-C12
 with sigma of 0.02
 C14A-C13A \\sim C14-C13
 with sigma of 0.02
4. Rigid body (RIGU) restrains
 C11A, C12A, C13A, C14A, C15A
 with sigma for 1-2 distances of 0.004 and sigma for 1-3 distances of 0.004
 C46A, C45A, C44A, C43A, C47A
 with sigma for 1-2 distances of 0.004 and sigma for 1-3 distances of 0.004
 Si1, C4, C3, C5
 with sigma for 1-2 distances of 0.004 and sigma for 1-3 distances of 0.004
 C3A, C5A, C4A, Si1
 with sigma for 1-2 distances of 0.004 and sigma for 1-3 distances of 0.004
5. Others
 Sof(C43A)=Sof(H43A)=Sof(C44A)=Sof(H44C)=Sof(H44D)=Sof(C45A)=Sof(H45C)=
 Sof(H45D)=Sof(C46A)=Sof(H46A)=Sof(C47A)=Sof(H47C)=Sof(H47D)=1-FVAR(1)
 Sof(C43)=Sof(H43)=Sof(C44)=Sof(H44A)=Sof(H44B)=Sof(C45)=Sof(H45A)=Sof(H45B)=
 Sof(C46)=Sof(H46)=Sof(C47)=Sof(H47A)=Sof(H47B)=FVAR(1)
 Sof(C11A)=Sof(H11A)=Sof(C12A)=Sof(H12C)=Sof(H12D)=Sof(C13A)=Sof(H13C)=
 Sof(H13D)=Sof(C14A)=Sof(H14A)=Sof(C15A)=Sof(H15C)=Sof(H15D)=1-FVAR(2)
 Sof(C11)=Sof(H11)=Sof(C12)=Sof(H12A)=Sof(H12B)=Sof(C13)=Sof(H13A)=Sof(H13B)=
 Sof(C14)=Sof(H14)=Sof(C15)=Sof(H15A)=Sof(H15B)=FVAR(2)
 Sof(C3A)=Sof(H3AA)=Sof(H3AB)=Sof(H3AC)=Sof(C4A)=Sof(H4AA)=Sof(H4AB)=Sof(H4AC)=
 Sof(C5A)=Sof(H5AA)=Sof(H5AB)=Sof(H5AC)=1-FVAR(3)
 Sof(C5)=Sof(H5A)=Sof(H5B)=Sof(H5C)=Sof(C4)=Sof(H4A)=Sof(H4B)=Sof(H4C)=Sof(C3)=
 Sof(H3A)=Sof(H3B)=Sof(H3C)=FVAR(3)
6.a Ternary CH refined with riding coordinates:
 C11(H11), C11A(H11A), C14(H14), C14A(H14A), C43(H43), C43A(H43A), C46(H46),
 C46A(H46A)
6.b Secondary CH2 refined with riding coordinates:
 C12(H12A,H12B), C12A(H12C,H12D), C13(H13A,H13B), C13A(H13C,H13D), C15(H15A,
 H15B), C15A(H15C,H15D), C44(H44A,H44B), C44A(H44C,H44D), C45(H45A,H45B),
 C45A(H45C,H45D), C47(H47A,H47B), C47A(H47C,H47D)
6.c Me refined with riding coordinates:
 C5(H5A,H5B,H5C), C3A(H3AA,H3AB,H3AC), C4(H4A,H4B,H4C), C3(H3A,H3B,H3C),
 C4A(H4AA,H4AB,H4AC), C5A(H5AA,H5AB,H5AC)
6.d Aromatic/amide H refined with riding coordinates:
 C18(H18), C20(H20), C50(H50), C52(H52)
6.e Idealised Me refined as rotating group:
 C6(H6A,H6B,H6C), C7(H7A,H7B,H7C), C8(H8A,H8B,H8C), C22(H22A,H22B,H22C),
 C23(H23A,H23B,H23C), C24(H24A,H24B,H24C), C26(H26A,H26B,H26C), C27(H27A,H27B,
 H27C), C28(H28A,H28B,H28C), C30(H30A,H30B,H30C), C31(H31A,H31B,H31C), C32(H32A,
 H32B,H32C), C35(H35A,H35B,H35C), C36(H36A,H36B,H36C), C37(H37A,H37B,H37C),
 C38(H38A,H38B,H38C), C39(H39A,H39B,H39C), C40(H40A,H40B,H40C), C54(H54A,H54B,
 H54C), C55(H55A,H55B,H55C), C56(H56A,H56B,H56C), C58(H58A,H58B,H58C), C59(H59A,
 H59B,H59C), C60(H60A,H60B,H60C), C62(H62A,H62B,H62C), C63(H63A,H63B,H63C),
 C64(H64A,H64B,H64C)
;
_atom_sites_solution_hydrogens     geom
_atom_sites_solution_primary       ?
_atom_sites_solution_secondary     ?
loop_
  _atom_site_label
  _atom_site_type_symbol
  _atom_site_fract_x
  _atom_site_fract_y
  _atom_site_fract_z
  _atom_site_U_iso_or_equiv
  _atom_site_adp_type
  _atom_site_occupancy
  _atom_site_site_symmetry_order
  _atom_site_calc_flag
  _atom_site_refinement_flags_posn
  _atom_site_refinement_flags_adp
  _atom_site_refinement_flags_occupancy
  _atom_site_disorder_assembly
  _atom_site_disorder_group
 P1 P 0.90131(2) 0.28561(4) 0.60799(2) 0.02108(10) Uani 1 1 d . . . . .
 Si1 Si 0.82093(2) -0.09577(5) 0.54935(2) 0.03127(13) Uani 1 1 d D . . . .
 Si2 Si 0.94628(2) -0.14529(5) 0.62934(2) 0.03489(14) Uani 1 1 d . . . . .
 Al1 Al 0.89003(2) 0.10529(4) 0.62847(2) 0.01767(11) Uani 1 1 d . . . . .
 N1 N 0.88683(5) 0.17249(12) 0.67239(4) 0.0183(3) Uani 1 1 d . . . . .
 C1 C 0.86434(6) -0.01896(15) 0.59276(6) 0.0232(4) Uani 1 1 d D . . . .
 C2 C 0.90627(6) -0.03684(15) 0.61854(6) 0.0240(4) Uani 1 1 d . . . . .
 C5 C 0.8336(3) -0.1179(9) 0.5067(2) 0.060(2) Uani 0.632(15) 1 d D . P A 1
 H5A H 0.841482 -0.046799 0.499506 0.090 Uiso 0.632(15) 1 calc R U P A 1
 H5B H 0.857092 -0.170346 0.516059 0.090 Uiso 0.632(15) 1 calc R U P A 1
 H5C H 0.809007 -0.148328 0.482266 0.090 Uiso 0.632(15) 1 calc R U P A 1
 C6 C 0.96229(11) -0.2052(3) 0.68185(11) 0.0732(10) Uani 1 1 d . . . . .
 H6A H 0.938747 -0.246954 0.680719 0.110 Uiso 1 1 calc R U . . .
 H6B H 0.970201 -0.144818 0.702166 0.110 Uiso 1 1 calc R U . . .
 H6C H 0.986284 -0.255150 0.690134 0.110 Uiso 1 1 calc R U . . .
 C7 C 0.93085(11) -0.2614(3) 0.59114(14) 0.0891(13) Uani 1 1 d . . . . .
 H7A H 0.954738 -0.311819 0.599524 0.134 Uiso 1 1 calc R U . . .
 H7B H 0.922422 -0.231052 0.563532 0.134 Uiso 1 1 calc R U . . .
 H7C H 0.907289 -0.302353 0.590291 0.134 Uiso 1 1 calc R U . . .
 C8 C 0.99266(8) -0.0766(2) 0.63082(9) 0.0459(6) Uani 1 1 d . . . . .
 H8A H 0.984923 -0.048323 0.603097 0.069 Uiso 1 1 calc R U . . .
 H8B H 1.015525 -0.130626 0.639536 0.069 Uiso 1 1 calc R U . . .
 H8C H 1.001922 -0.014592 0.650603 0.069 Uiso 1 1 calc R U . . .
 C9 C 0.88957(7) 0.28549(15) 0.67370(6) 0.0271(4) Uani 1 1 d D . . . .
 C10 C 0.89736(7) 0.35254(16) 0.64828(6) 0.0321(5) Uani 1 1 d . . . . .
 C11 C 0.89768(13) 0.4725(2) 0.66277(9) 0.0336(8) Uani 0.845(6) 1 d . . P B 1
 H11 H 0.893011 0.531902 0.642002 0.040 Uiso 0.845(6) 1 calc R U P B 1
 C11A C 0.9209(6) 0.4643(15) 0.6739(6) 0.037(4) Uani 0.155(6) 1 d D . P B 2
 H11A H 0.937925 0.508310 0.664612 0.044 Uiso 0.155(6) 1 calc R U P B 2
 C12 C 0.93781(11) 0.4851(3) 0.70565(10) 0.0436(8) Uani 0.845(6) 1 d D . P B 1
 H12A H 0.941448 0.562771 0.715739 0.052 Uiso 0.845(6) 1 calc R U P B 1
 H12B H 0.963122 0.461924 0.704394 0.052 Uiso 0.845(6) 1 calc R U P B 1
 C12A C 0.8782(5) 0.5110(12) 0.6653(5) 0.037(4) Uani 0.155(6) 1 d D . P B 2
 H12C H 0.856813 0.502947 0.635586 0.044 Uiso 0.155(6) 1 calc R U P B 2
 H12D H 0.880474 0.590412 0.673239 0.044 Uiso 0.155(6) 1 calc R U P B 2
 C13 C 0.92921(11) 0.4058(2) 0.73366(9) 0.0429(8) Uani 0.845(6) 1 d D . P B 1
 H13A H 0.949900 0.344332 0.744384 0.051 Uiso 0.845(6) 1 calc R U P B 1
 H13B H 0.930218 0.446424 0.757418 0.051 Uiso 0.845(6) 1 calc R U P B 1
 C13A C 0.8678(6) 0.4373(13) 0.6933(5) 0.033(4) Uani 0.155(6) 1 d D . P B 2
 H13C H 0.865573 0.482450 0.714451 0.040 Uiso 0.155(6) 1 calc R U P B 2
 H13D H 0.841229 0.396180 0.676585 0.040 Uiso 0.155(6) 1 calc R U P B 2
 C14 C 0.88445(12) 0.3613(2) 0.70418(10) 0.0301(7) Uani 0.845(6) 1 d D . P B 1
 H14 H 0.869267 0.328408 0.717889 0.036 Uiso 0.845(6) 1 calc R U P B 1
 C14A C 0.9054(6) 0.3570(12) 0.7136(5) 0.031(4) Uani 0.155(6) 1 d D . P B 2
 H14A H 0.909435 0.317170 0.739062 0.037 Uiso 0.155(6) 1 calc R U P B 2
 C15 C 0.86382(12) 0.4645(3) 0.67658(12) 0.0406(8) Uani 0.845(6) 1 d . . P B 1
 H15A H 0.863521 0.530247 0.692570 0.049 Uiso 0.845(6) 1 calc R U P B 1
 H15B H 0.835296 0.449512 0.653216 0.049 Uiso 0.845(6) 1 calc R U P B 1
 C15A C 0.9406(6) 0.4331(13) 0.7192(5) 0.037(4) Uani 0.155(6) 1 d D . P B 2
 H15C H 0.944099 0.497656 0.737217 0.044 Uiso 0.155(6) 1 calc R U P B 2
 H15D H 0.967608 0.393476 0.729414 0.044 Uiso 0.155(6) 1 calc R U P B 2
 C16 C 0.87566(5) 0.11788(14) 0.70018(5) 0.0179(3) Uani 1 1 d . . . . .
 C17 C 0.83344(5) 0.11155(14) 0.68977(5) 0.0197(3) Uani 1 1 d . . . . .
 C18 C 0.82317(6) 0.06048(15) 0.71754(6) 0.0221(4) Uani 1 1 d . . . . .
 H18 H 0.794563 0.057265 0.710779 0.026 Uiso 1 1 calc R U . . .
 C19 C 0.85352(6) 0.01437(14) 0.75467(6) 0.0228(4) Uani 1 1 d . . . . .
 C20 C 0.89514(6) 0.01922(15) 0.76370(6) 0.0244(4) Uani 1 1 d . . . . .
 H20 H 0.916266 -0.013023 0.788806 0.029 Uiso 1 1 calc R U . . .
 C21 C 0.90678(6) 0.07005(15) 0.73698(6) 0.0222(4) Uani 1 1 d . . . . .
 C22 C 0.80003(6) 0.15860(18) 0.64900(6) 0.0293(4) Uani 1 1 d . . . . .
 H22A H 0.804580 0.238691 0.648168 0.044 Uiso 1 1 calc R U . . .
 H22B H 0.772319 0.145874 0.646250 0.044 Uiso 1 1 calc R U . . .
 H22C H 0.801448 0.121819 0.626081 0.044 Uiso 1 1 calc R U . . .
 C23 C 0.84157(7) -0.04135(17) 0.78383(6) 0.0313(4) Uani 1 1 d . . . . .
 H23A H 0.860938 -0.017906 0.812403 0.047 Uiso 1 1 calc R U . . .
 H23B H 0.843130 -0.122283 0.781654 0.047 Uiso 1 1 calc R U . . .
 H23C H 0.812853 -0.020117 0.776398 0.047 Uiso 1 1 calc R U . . .
 C24 C 0.95220(6) 0.0729(2) 0.74762(7) 0.0358(5) Uani 1 1 d . . . . .
 H24A H 0.954883 0.040965 0.724662 0.054 Uiso 1 1 calc R U . . .
 H24B H 0.969121 0.029551 0.772936 0.054 Uiso 1 1 calc R U . . .
 H24C H 0.962105 0.150123 0.752172 0.054 Uiso 1 1 calc R U . . .
 C25 C 0.85668(6) 0.33345(16) 0.55737(6) 0.0275(4) Uani 1 1 d . . . . .
 C26 C 0.81710(8) 0.3083(2) 0.56034(8) 0.0515(7) Uani 1 1 d . . . . .
 H26A H 0.792136 0.329155 0.534235 0.077 Uiso 1 1 calc R U . . .
 H26B H 0.817857 0.351045 0.583266 0.077 Uiso 1 1 calc R U . . .
 H26C H 0.816058 0.228636 0.565426 0.077 Uiso 1 1 calc R U . . .
 C27 C 0.85760(8) 0.45861(17) 0.55008(7) 0.0400(5) Uani 1 1 d . . . . .
 H27A H 0.831796 0.480237 0.524884 0.060 Uiso 1 1 calc R U . . .
 H27B H 0.881935 0.476127 0.546756 0.060 Uiso 1 1 calc R U . . .
 H27C H 0.859672 0.499567 0.573930 0.060 Uiso 1 1 calc R U . . .
 C28 C 0.85477(9) 0.26767(19) 0.52121(7) 0.0439(6) Uani 1 1 d . . . . .
 H28A H 0.877938 0.290538 0.516735 0.066 Uiso 1 1 calc R U . . .
 H28B H 0.827964 0.282192 0.496011 0.066 Uiso 1 1 calc R U . . .
 H28C H 0.857186 0.188009 0.527659 0.066 Uiso 1 1 calc R U . . .
 C29 C 0.95470(7) 0.30522(18) 0.61412(7) 0.0343(5) Uani 1 1 d . . . . .
 C30 C 0.96566(9) 0.4287(2) 0.61341(10) 0.0565(7) Uani 1 1 d . . . . .
 H30A H 0.947536 0.459370 0.585626 0.085 Uiso 1 1 calc R U . . .
 H30B H 0.995100 0.435068 0.620345 0.085 Uiso 1 1 calc R U . . .
 H30C H 0.961318 0.470045 0.633813 0.085 Uiso 1 1 calc R U . . .
 C31 C 0.95945(9) 0.2389(3) 0.58136(9) 0.0551(7) Uani 1 1 d . . . . .
 H31A H 0.949119 0.162915 0.580031 0.083 Uiso 1 1 calc R U . . .
 H31B H 0.989123 0.236499 0.588866 0.083 Uiso 1 1 calc R U . . .
 H31C H 0.943135 0.274729 0.554187 0.083 Uiso 1 1 calc R U . . .
 C32 C 0.98466(7) 0.2569(2) 0.65714(8) 0.0438(6) Uani 1 1 d . . . . .
 H32A H 0.980677 0.295860 0.678210 0.066 Uiso 1 1 calc R U . . .
 H32B H 1.013725 0.266316 0.663182 0.066 Uiso 1 1 calc R U . . .
 H32C H 0.978711 0.177484 0.657508 0.066 Uiso 1 1 calc R U . . .
 P2 P 0.63579(2) -0.03428(4) 0.60039(2) 0.01759(9) Uani 1 1 d . . . . .
 Si3 Si 0.70254(2) 0.38083(4) 0.62897(2) 0.02278(11) Uani 1 1 d . . . . .
 Si4 Si 0.57613(2) 0.38411(4) 0.56460(2) 0.02786(12) Uani 1 1 d . . . . .
 Al2 Al 0.63743(2) 0.14702(4) 0.62860(2) 0.01975(11) Uani 1 1 d . . . . .
 N2 N 0.63896(5) 0.07850(12) 0.67480(5) 0.0194(3) Uani 1 1 d . . . . .
 C33 C 0.65989(6) 0.28286(14) 0.62082(6) 0.0219(4) Uani 1 1 d . . . . .
 C34 C 0.61686(6) 0.28414(14) 0.59962(6) 0.0231(4) Uani 1 1 d . . . . .
 C35 C 0.68852(8) 0.53182(16) 0.62675(8) 0.0382(5) Uani 1 1 d . . . . .
 H35A H 0.665034 0.549292 0.599140 0.057 Uiso 1 1 calc R U . . .
 H35B H 0.712832 0.577656 0.632125 0.057 Uiso 1 1 calc R U . . .
 H35C H 0.680374 0.547352 0.647821 0.057 Uiso 1 1 calc R U . . .
 C36 C 0.74801(7) 0.35774(19) 0.68220(6) 0.0337(5) Uani 1 1 d . . . . .
 H36A H 0.739469 0.373900 0.702942 0.051 Uiso 1 1 calc R U . . .
 H36B H 0.771165 0.407080 0.686606 0.051 Uiso 1 1 calc R U . . .
 H36C H 0.757232 0.280128 0.684965 0.051 Uiso 1 1 calc R U . . .
 C37 C 0.71817(7) 0.35761(17) 0.58831(6) 0.0305(4) Uani 1 1 d . . . . .
 H37A H 0.726291 0.279639 0.588906 0.046 Uiso 1 1 calc R U . . .
 H37B H 0.741964 0.405893 0.593901 0.046 Uiso 1 1 calc R U . . .
 H37C H 0.694425 0.375151 0.560864 0.046 Uiso 1 1 calc R U . . .
 C38 C 0.57031(7) 0.50331(17) 0.59372(7) 0.0343(5) Uani 1 1 d . . . . .
 H38A H 0.564715 0.474927 0.615359 0.051 Uiso 1 1 calc R U . . .
 H38B H 0.546894 0.550478 0.574510 0.051 Uiso 1 1 calc R U . . .
 H38C H 0.596266 0.547114 0.606585 0.051 Uiso 1 1 calc R U . . .
 C39 C 0.52488(8) 0.3092(2) 0.53731(10) 0.0643(9) Uani 1 1 d . . . . .
 H39A H 0.527029 0.247526 0.521106 0.096 Uiso 1 1 calc R U . . .
 H39B H 0.502889 0.360733 0.518657 0.096 Uiso 1 1 calc R U . . .
 H39C H 0.517806 0.279867 0.557820 0.096 Uiso 1 1 calc R U . . .
 C40 C 0.58791(10) 0.4419(2) 0.52409(7) 0.0513(7) Uani 1 1 d . . . . .
 H40A H 0.613655 0.486449 0.537662 0.077 Uiso 1 1 calc R U . . .
 H40B H 0.564503 0.488781 0.504710 0.077 Uiso 1 1 calc R U . . .
 H40C H 0.591713 0.380427 0.508837 0.077 Uiso 1 1 calc R U . . .
 C41 C 0.64130(6) -0.03496(14) 0.67516(6) 0.0218(4) Uani 1 1 d D . . . .
 C42 C 0.63976(6) -0.10163(15) 0.64420(6) 0.0236(4) Uani 1 1 d D . . . .
 C43 C 0.64331(10) -0.2224(2) 0.65931(8) 0.0208(6) Uani 0.854(5) 1 d D . P C 1
 H43 H 0.652937 -0.278015 0.645677 0.025 Uiso 0.854(5) 1 calc R U P C 1
 C43A C 0.6232(6) -0.2154(11) 0.6509(5) 0.022(3) Uani 0.146(5) 1 d D . P C 2
 H43A H 0.610873 -0.267698 0.626791 0.027 Uiso 0.146(5) 1 calc R U P C 2
 C44 C 0.60135(8) -0.2499(2) 0.65827(8) 0.0258(6) Uani 0.854(5) 1 d D . P C 1
 H44A H 0.576932 -0.233956 0.630615 0.031 Uiso 0.854(5) 1 calc R U P C 1
 H44B H 0.600374 -0.328786 0.665428 0.031 Uiso 0.854(5) 1 calc R U P C 1
 C44A C 0.6653(5) -0.2482(12) 0.6877(5) 0.029(3) Uani 0.146(5) 1 d D . P C 2
 H44C H 0.688511 -0.234977 0.681698 0.035 Uiso 0.146(5) 1 calc R U P C 2
 H44D H 0.665484 -0.327410 0.695120 0.035 Uiso 0.146(5) 1 calc R U P C 2
 C45 C 0.60239(8) -0.1708(2) 0.69186(9) 0.0263(6) Uani 0.854(5) 1 d D . P C 1
 H45A H 0.600200 -0.213161 0.713674 0.032 Uiso 0.854(5) 1 calc R U P C 1
 H45B H 0.579203 -0.116044 0.679419 0.032 Uiso 0.854(5) 1 calc R U P C 1
 C45A C 0.6688(5) -0.1710(12) 0.7223(5) 0.029(3) Uani 0.146(5) 1 d D . P C 2
 H45C H 0.671751 -0.213987 0.746458 0.035 Uiso 0.146(5) 1 calc R U P C 2
 H45D H 0.692804 -0.119256 0.731658 0.035 Uiso 0.146(5) 1 calc R U P C 2
 C46 C 0.64577(11) -0.1122(2) 0.70993(9) 0.0211(6) Uani 0.854(5) 1 d D . P C 1
 H46 H 0.656869 -0.077561 0.737995 0.025 Uiso 0.854(5) 1 calc R U P C 1
 C46A C 0.6275(6) -0.1096(13) 0.7010(5) 0.021(4) Uani 0.146(5) 1 d D . P C 2
 H46A H 0.618743 -0.070165 0.719313 0.025 Uiso 0.146(5) 1 calc R U P C 2
 C47 C 0.67233(8) -0.2067(2) 0.70660(8) 0.0250(6) Uani 0.854(5) 1 d . . P C 1
 H47A H 0.673534 -0.273400 0.722878 0.030 Uiso 0.854(5) 1 calc R U P C 1
 H47B H 0.701027 -0.182652 0.713911 0.030 Uiso 0.854(5) 1 calc R U P C 1
 C47A C 0.5980(4) -0.1956(11) 0.6722(5) 0.021(3) Uani 0.146(5) 1 d D . P C 2
 H47C H 0.596039 -0.262219 0.686876 0.025 Uiso 0.146(5) 1 calc R U P C 2
 H47D H 0.569624 -0.165665 0.653260 0.025 Uiso 0.146(5) 1 calc R U P C 2
 C48 C 0.64293(6) 0.13385(14) 0.71102(6) 0.0216(4) Uani 1 1 d . . . . .
 C49 C 0.68285(6) 0.15146(15) 0.74531(6) 0.0266(4) Uani 1 1 d . . . . .
 C50 C 0.68551(8) 0.20467(17) 0.78022(6) 0.0344(5) Uani 1 1 d . . . . .
 H50 H 0.712391 0.216485 0.803786 0.041 Uiso 1 1 calc R U . . .
 C51 C 0.65017(8) 0.24066(16) 0.78151(7) 0.0370(5) Uani 1 1 d . . . . .
 C52 C 0.61121(8) 0.22291(16) 0.74688(7) 0.0352(5) Uani 1 1 d . . . . .
 H52 H 0.586782 0.247684 0.747313 0.042 Uiso 1 1 calc R U . . .
 C53 C 0.60676(7) 0.16974(15) 0.71140(6) 0.0276(4) Uani 1 1 d . . . . .
 C54 C 0.56396(7) 0.1510(2) 0.67416(8) 0.0417(5) Uani 1 1 d . . . . .
 H54A H 0.562172 0.189907 0.650049 0.063 Uiso 1 1 calc R U . . .
 H54B H 0.542367 0.179892 0.680020 0.063 Uiso 1 1 calc R U . . .
 H54C H 0.559520 0.071196 0.668224 0.063 Uiso 1 1 calc R U . . .
 C55 C 0.72175(7) 0.11542(19) 0.74446(7) 0.0346(5) Uani 1 1 d . . . . .
 H55A H 0.720882 0.034787 0.740148 0.052 Uiso 1 1 calc R U . . .
 H55B H 0.746585 0.134474 0.770939 0.052 Uiso 1 1 calc R U . . .
 H55C H 0.723132 0.153490 0.721734 0.052 Uiso 1 1 calc R U . . .
 C56 C 0.65381(11) 0.2975(2) 0.81964(8) 0.0548(8) Uani 1 1 d . . . . .
 H56A H 0.641924 0.372532 0.812271 0.082 Uiso 1 1 calc R U . . .
 H56B H 0.683456 0.302285 0.841040 0.082 Uiso 1 1 calc R U . . .
 H56C H 0.638416 0.254417 0.830308 0.082 Uiso 1 1 calc R U . . .
 C57 C 0.68325(6) -0.06391(16) 0.59540(6) 0.0260(4) Uani 1 1 d . . . . .
 C58 C 0.68242(9) -0.1738(2) 0.57430(11) 0.0591(8) Uani 1 1 d . . . . .
 H58A H 0.659278 -0.172782 0.545549 0.089 Uiso 1 1 calc R U . . .
 H58B H 0.678369 -0.235327 0.589342 0.089 Uiso 1 1 calc R U . . .
 H58C H 0.709074 -0.183681 0.574462 0.089 Uiso 1 1 calc R U . . .
 C59 C 0.68804(7) 0.0322(2) 0.57030(7) 0.0401(5) Uani 1 1 d . . . . .
 H59A H 0.664169 0.031718 0.541942 0.060 Uiso 1 1 calc R U . . .
 H59B H 0.714175 0.022536 0.569415 0.060 Uiso 1 1 calc R U . . .
 H59C H 0.688828 0.103305 0.583640 0.060 Uiso 1 1 calc R U . . .
 C60 C 0.72051(7) -0.0599(2) 0.63936(8) 0.0438(6) Uani 1 1 d . . . . .
 H60A H 0.719417 0.008909 0.652986 0.066 Uiso 1 1 calc R U . . .
 H60B H 0.746692 -0.062102 0.638217 0.066 Uiso 1 1 calc R U . . .
 H60C H 0.719409 -0.124084 0.655150 0.066 Uiso 1 1 calc R U . . .
 C61 C 0.58551(6) -0.07356(18) 0.55319(6) 0.0307(4) Uani 1 1 d . . . . .
 C62 C 0.58048(8) -0.0142(3) 0.51503(7) 0.0546(7) Uani 1 1 d . . . . .
 H62A H 0.552383 -0.028762 0.491607 0.082 Uiso 1 1 calc R U . . .
 H62B H 0.601676 -0.041345 0.508297 0.082 Uiso 1 1 calc R U . . .
 H62C H 0.584123 0.065998 0.520402 0.082 Uiso 1 1 calc R U . . .
 C63 C 0.58150(8) -0.2017(2) 0.54681(8) 0.0471(6) Uani 1 1 d . . . . .
 H63A H 0.601268 -0.227394 0.537953 0.071 Uiso 1 1 calc R U . . .
 H63B H 0.552787 -0.220368 0.525456 0.071 Uiso 1 1 calc R U . . .
 H63C H 0.587904 -0.238046 0.572999 0.071 Uiso 1 1 calc R U . . .
 C64 C 0.55071(7) -0.0356(2) 0.56198(7) 0.0398(5) Uani 1 1 d . . . . .
 H64A H 0.551799 0.045439 0.565188 0.060 Uiso 1 1 calc R U . . .
 H64B H 0.554726 -0.070748 0.587604 0.060 Uiso 1 1 calc R U . . .
 H64C H 0.523342 -0.057327 0.538785 0.060 Uiso 1 1 calc R U . . .
 C3A C 0.8218(5) -0.2504(9) 0.5625(6) 0.059(3) Uani 0.368(15) 1 d D . P A 2
 H3AA H 0.820624 -0.258041 0.588247 0.088 Uiso 0.368(15) 1 calc R U P A 2
 H3AB H 0.797550 -0.287860 0.539795 0.088 Uiso 0.368(15) 1 calc R U P A 2
 H3AC H 0.847743 -0.284430 0.566072 0.088 Uiso 0.368(15) 1 calc R U P A 2
 C4 C 0.77319(15) 0.0013(6) 0.5242(2) 0.0549(18) Uani 0.632(15) 1 d D . P A 1
 H4A H 0.781168 0.071416 0.516422 0.082 Uiso 0.632(15) 1 calc R U P A 1
 H4B H 0.750689 -0.034230 0.499307 0.082 Uiso 0.632(15) 1 calc R U P A 1
 H4C H 0.763304 0.016378 0.543979 0.082 Uiso 0.632(15) 1 calc R U P A 1
 C3 C 0.8061(4) -0.2265(8) 0.5639(3) 0.079(3) Uani 0.632(15) 1 d D . P A 1
 H3A H 0.783067 -0.261059 0.539102 0.119 Uiso 0.632(15) 1 calc R U P A 1
 H3B H 0.830299 -0.276856 0.575998 0.119 Uiso 0.632(15) 1 calc R U P A 1
 H3C H 0.796969 -0.211720 0.584247 0.119 Uiso 0.632(15) 1 calc R U P A 1
 C4A C 0.7718(2) -0.0454(12) 0.5454(6) 0.074(5) Uani 0.368(15) 1 d D . P A 2
 H4AA H 0.773276 -0.052196 0.572453 0.111 Uiso 0.368(15) 1 calc R U P A 2
 H4AB H 0.767605 0.032771 0.536732 0.111 Uiso 0.368(15) 1 calc R U P A 2
 H4AC H 0.748302 -0.089928 0.524782 0.111 Uiso 0.368(15) 1 calc R U P A 2
 C5A C 0.8232(6) -0.0887(14) 0.5013(4) 0.065(5) Uani 0.368(15) 1 d D . P A 2
 H5AA H 0.850399 -0.117077 0.506227 0.098 Uiso 0.368(15) 1 calc R U P A 2
 H5AB H 0.800605 -0.133944 0.479953 0.098 Uiso 0.368(15) 1 calc R U P A 2
 H5AC H 0.819907 -0.011246 0.491903 0.098 Uiso 0.368(15) 1 calc R U P A 2

loop_
  _atom_site_aniso_label
  _atom_site_aniso_U_11
  _atom_site_aniso_U_22
  _atom_site_aniso_U_33
  _atom_site_aniso_U_23
  _atom_site_aniso_U_13
  _atom_site_aniso_U_12
 P1 0.0283(2) 0.0179(2) 0.0174(2) 0.00056(17) 0.01153(19) -0.00357(18)
 Si1 0.0299(3) 0.0328(3) 0.0290(3) -0.0144(2) 0.0129(2) -0.0089(2)
 Si2 0.0323(3) 0.0195(3) 0.0560(4) -0.0006(2) 0.0242(3) 0.0037(2)
 Al1 0.0201(3) 0.0154(2) 0.0180(3) -0.00128(19) 0.0098(2) -0.00109(19)
 N1 0.0230(7) 0.0154(7) 0.0180(7) -0.0007(5) 0.0111(6) -0.0015(5)
 C1 0.0258(9) 0.0225(9) 0.0239(9) -0.0056(7) 0.0143(8) -0.0054(7)
 C2 0.0279(9) 0.0171(8) 0.0303(10) -0.0028(7) 0.0169(8) -0.0017(7)
 C5 0.064(4) 0.086(6) 0.026(3) -0.017(3) 0.017(3) 0.007(3)
 C6 0.071(2) 0.069(2) 0.101(3) 0.0468(19) 0.059(2) 0.0374(17)
 C7 0.063(2) 0.0452(17) 0.141(4) -0.048(2) 0.037(2) 0.0053(15)
 C8 0.0398(13) 0.0356(12) 0.0732(18) 0.0026(12) 0.0362(13) 0.0067(10)
 C9 0.0412(11) 0.0196(9) 0.0224(9) -0.0028(7) 0.0172(9) -0.0029(8)
 C10 0.0560(14) 0.0191(9) 0.0260(10) -0.0042(7) 0.0238(10) -0.0075(9)
 C11 0.061(2) 0.0163(12) 0.0291(15) -0.0038(11) 0.0269(17) -0.0058(16)
 C11A 0.053(9) 0.027(8) 0.035(9) 0.002(6) 0.025(8) -0.008(8)
 C12 0.072(2) 0.0305(16) 0.0310(17) -0.0109(13) 0.0271(16) -0.0236(15)
 C12A 0.067(9) 0.020(7) 0.043(8) -0.007(5) 0.041(7) -0.006(6)
 C13 0.069(2) 0.0332(14) 0.0279(15) -0.0109(12) 0.0256(15) -0.0250(14)
 C13A 0.066(8) 0.014(8) 0.031(9) 0.002(6) 0.032(8) 0.003(6)
 C14 0.0488(19) 0.0211(14) 0.0291(15) -0.0057(11) 0.0259(16) -0.0056(13)
 C14A 0.046(9) 0.027(7) 0.031(9) -0.001(6) 0.026(9) -0.007(6)
 C15 0.070(2) 0.0182(15) 0.044(2) -0.0024(14) 0.0357(19) 0.0061(14)
 C15A 0.061(8) 0.023(7) 0.026(7) -0.011(6) 0.021(6) -0.023(6)
 C16 0.0227(8) 0.0157(7) 0.0174(8) -0.0014(6) 0.0114(7) -0.0006(6)
 C17 0.0208(8) 0.0166(8) 0.0200(9) -0.0016(6) 0.0088(7) 0.0008(6)
 C18 0.0223(9) 0.0211(8) 0.0256(9) -0.0040(7) 0.0140(8) -0.0032(7)
 C19 0.0327(10) 0.0173(8) 0.0231(9) -0.0031(7) 0.0172(8) -0.0026(7)
 C20 0.0275(9) 0.0253(9) 0.0186(9) 0.0047(7) 0.0099(8) 0.0042(7)
 C21 0.0209(9) 0.0243(9) 0.0206(9) 0.0004(7) 0.0095(7) 0.0011(7)
 C22 0.0206(9) 0.0365(11) 0.0265(10) 0.0064(8) 0.0083(8) 0.0041(8)
 C23 0.0433(12) 0.0302(10) 0.0302(11) -0.0006(8) 0.0256(10) -0.0040(9)
 C24 0.0210(9) 0.0542(14) 0.0285(11) 0.0096(10) 0.0094(8) 0.0038(9)
 C25 0.0337(10) 0.0259(9) 0.0206(9) 0.0063(7) 0.0118(8) 0.0036(8)
 C26 0.0325(12) 0.0661(17) 0.0482(15) 0.0274(13) 0.0139(11) 0.0080(12)
 C27 0.0599(15) 0.0258(10) 0.0333(12) 0.0070(9) 0.0223(11) 0.0082(10)
 C28 0.0608(16) 0.0347(12) 0.0211(11) -0.0019(9) 0.0087(10) 0.0045(11)
 C29 0.0306(11) 0.0377(11) 0.0335(11) 0.0056(9) 0.0148(9) -0.0093(9)
 C30 0.0462(15) 0.0473(15) 0.0683(18) 0.0158(13) 0.0223(14) -0.0187(12)
 C31 0.0451(14) 0.080(2) 0.0561(17) -0.0013(15) 0.0370(13) -0.0017(14)
 C32 0.0285(11) 0.0475(13) 0.0440(14) 0.0096(11) 0.0091(10) -0.0086(10)
 P2 0.0201(2) 0.0162(2) 0.0147(2) 0.00006(16) 0.00718(17) -0.00186(16)
 Si3 0.0274(3) 0.0161(2) 0.0260(3) -0.00094(19) 0.0140(2) -0.00119(19)
 Si4 0.0290(3) 0.0177(2) 0.0254(3) 0.0005(2) 0.0045(2) 0.0049(2)
 Al2 0.0235(3) 0.0143(2) 0.0193(3) 0.00226(19) 0.0089(2) 0.0009(2)
 N2 0.0256(8) 0.0139(6) 0.0188(7) -0.0004(5) 0.0109(6) 0.0005(6)
 C33 0.0282(9) 0.0154(8) 0.0209(9) 0.0004(7) 0.0111(8) 0.0005(7)
 C34 0.0286(9) 0.0157(8) 0.0214(9) 0.0010(7) 0.0094(8) 0.0016(7)
 C35 0.0444(13) 0.0179(9) 0.0588(15) -0.0019(9) 0.0303(12) -0.0024(9)
 C36 0.0340(11) 0.0383(11) 0.0272(11) -0.0060(9) 0.0138(9) -0.0057(9)
 C37 0.0333(11) 0.0324(10) 0.0253(10) 0.0041(8) 0.0140(9) 0.0035(8)
 C38 0.0363(11) 0.0270(10) 0.0414(12) -0.0019(9) 0.0206(10) 0.0042(8)
 C39 0.0325(13) 0.0321(12) 0.078(2) -0.0067(13) -0.0110(13) 0.0009(10)
 C40 0.0727(18) 0.0497(14) 0.0290(12) 0.0137(11) 0.0233(12) 0.0250(13)
 C41 0.0299(9) 0.0161(8) 0.0207(9) -0.0002(7) 0.0133(8) -0.0032(7)
 C42 0.0369(10) 0.0167(8) 0.0192(9) -0.0005(7) 0.0153(8) -0.0028(7)
 C43 0.0298(15) 0.0134(10) 0.0225(14) 0.0016(9) 0.0154(13) 0.0030(11)
 C43A 0.033(8) 0.015(6) 0.031(7) -0.003(5) 0.026(6) 0.002(7)
 C44 0.0374(14) 0.0194(11) 0.0246(12) -0.0037(10) 0.0185(10) -0.0070(9)
 C44A 0.040(7) 0.017(7) 0.038(9) 0.006(6) 0.024(7) 0.001(6)
 C45 0.0400(14) 0.0196(11) 0.0280(15) -0.0053(10) 0.0234(12) -0.0070(10)
 C45A 0.037(7) 0.021(7) 0.034(7) 0.007(5) 0.022(6) 0.009(6)
 C46 0.0305(16) 0.0157(12) 0.0165(13) -0.0009(9) 0.0111(12) -0.0024(12)
 C46A 0.029(8) 0.018(7) 0.019(7) -0.001(5) 0.014(7) -0.001(6)
 C47 0.0335(13) 0.0167(13) 0.0205(15) 0.0039(10) 0.0099(11) 0.0049(10)
 C47A 0.036(6) 0.017(7) 0.025(7) -0.008(6) 0.026(6) -0.011(5)
 C48 0.0317(10) 0.0124(7) 0.0226(9) -0.0003(6) 0.0148(8) -0.0010(7)
 C49 0.0362(11) 0.0199(8) 0.0229(9) -0.0003(7) 0.0139(8) -0.0067(8)
 C50 0.0518(13) 0.0253(10) 0.0224(10) -0.0051(8) 0.0154(10) -0.0142(9)
 C51 0.0731(16) 0.0172(9) 0.0340(12) -0.0045(8) 0.0365(12) -0.0093(10)
 C52 0.0577(14) 0.0182(9) 0.0465(13) -0.0008(8) 0.0385(12) 0.0024(9)
 C53 0.0362(11) 0.0166(8) 0.0344(11) -0.0006(7) 0.0208(9) 0.0012(7)
 C54 0.0307(11) 0.0402(12) 0.0536(15) -0.0023(11) 0.0203(11) 0.0099(9)
 C55 0.0284(10) 0.0401(12) 0.0282(11) 0.0005(9) 0.0085(9) -0.0060(9)
 C56 0.108(2) 0.0319(12) 0.0459(15) -0.0110(11) 0.0543(17) -0.0136(13)
 C57 0.0242(9) 0.0248(9) 0.0305(10) -0.0015(8) 0.0146(8) 0.0003(7)
 C58 0.0552(16) 0.0371(13) 0.102(2) -0.0202(14) 0.0516(17) -0.0019(12)
 C59 0.0395(12) 0.0538(14) 0.0335(12) 0.0051(10) 0.0230(10) -0.0056(11)
 C60 0.0234(10) 0.0601(15) 0.0443(14) 0.0173(12) 0.0138(10) 0.0005(10)
 C61 0.0238(10) 0.0382(11) 0.0217(10) -0.0049(8) 0.0047(8) -0.0048(8)
 C62 0.0381(13) 0.092(2) 0.0211(11) 0.0125(12) 0.0049(10) -0.0037(14)
 C63 0.0428(13) 0.0438(13) 0.0427(14) -0.0171(11) 0.0118(11) -0.0158(11)
 C64 0.0225(10) 0.0484(13) 0.0405(13) 0.0078(10) 0.0094(9) 0.0000(9)
 C3A 0.053(7) 0.045(5) 0.063(6) -0.001(4) 0.016(6) -0.027(4)
 C4 0.027(2) 0.071(4) 0.048(3) -0.023(3) 0.0038(19) -0.004(2)
 C3 0.076(6) 0.084(5) 0.046(3) 0.001(4) 0.006(4) -0.060(4)
 C4A 0.024(4) 0.066(7) 0.117(11) -0.051(8) 0.022(5) -0.006(4)
 C5A 0.082(11) 0.064(8) 0.033(5) 0.012(5) 0.016(6) -0.028(7)

_geom_special_details
;
 All esds (except the esd in the dihedral angle between two l.s. planes)
 are estimated using the full covariance matrix.  The cell esds are taken
 into account individually in the estimation of esds in distances, angles
 and torsion angles; correlations between esds in cell parameters are only
 used when they are defined by crystal symmetry.  An approximate (isotropic)
 treatment of cell esds is used for estimating esds involving l.s. planes.
;
loop_
  _geom_bond_atom_site_label_1
  _geom_bond_atom_site_label_2
  _geom_bond_distance
  _geom_bond_site_symmetry_2
  _geom_bond_publ_flag
 P1 Al1 2.3977(7) . ?
 P1 C10 1.761(2) . ?
 P1 C25 1.868(2) . ?
 P1 C29 1.868(2) . ?
 Si1 C1 1.8546(19) . ?
 Si1 C5 1.870(6) . ?
 Si1 C3A 1.917(10) . ?
 Si1 C4 1.918(5) . ?
 Si1 C3 1.827(6) . ?
 Si1 C4A 1.832(7) . ?
 Si1 C5A 1.822(10) . ?
 Si2 C2 1.8510(19) . ?
 Si2 C6 1.874(3) . ?
 Si2 C7 1.864(3) . ?
 Si2 C8 1.864(2) . ?
 Al1 N1 1.8686(15) . ?
 Al1 C1 1.9064(19) . ?
 Al1 C2 1.9031(18) . ?
 N1 C9 1.361(2) . ?
 N1 C16 1.439(2) . ?
 C1 C2 1.367(3) . ?
 C5 H5A 0.9800 . ?
 C5 H5B 0.9800 . ?
 C5 H5C 0.9800 . ?
 C6 H6A 0.9800 . ?
 C6 H6B 0.9800 . ?
 C6 H6C 0.9800 . ?
 C7 H7A 0.9800 . ?
 C7 H7B 0.9800 . ?
 C7 H7C 0.9800 . ?
 C8 H8A 0.9800 . ?
 C8 H8B 0.9800 . ?
 C8 H8C 0.9800 . ?
 C9 C10 1.371(3) . ?
 C9 C14 1.531(3) . ?
 C9 C14A 1.553(14) . ?
 C10 C11 1.536(4) . ?
 C10 C11A 1.625(19) . ?
 C11 H11 1.0000 . ?
 C11 C12 1.549(4) . ?
 C11 C15 1.559(5) . ?
 C11A H11A 1.0000 . ?
 C11A C12A 1.536(16) . ?
 C11A C15A 1.506(18) . ?
 C12 H12A 0.9900 . ?
 C12 H12B 0.9900 . ?
 C12 C13 1.550(4) . ?
 C12A H12C 0.9900 . ?
 C12A H12D 0.9900 . ?
 C12A C13A 1.547(15) . ?
 C13 H13A 0.9900 . ?
 C13 H13B 0.9900 . ?
 C13 C14 1.549(4) . ?
 C13A H13C 0.9900 . ?
 C13A H13D 0.9900 . ?
 C13A C14A 1.538(15) . ?
 C14 H14 1.0000 . ?
 C14 C15 1.547(4) . ?
 C14A H14A 1.0000 . ?
 C14A C15A 1.508(18) . ?
 C15 H15A 0.9900 . ?
 C15 H15B 0.9900 . ?
 C15A H15C 0.9900 . ?
 C15A H15D 0.9900 . ?
 C16 C17 1.398(2) . ?
 C16 C21 1.397(2) . ?
 C17 C18 1.398(2) . ?
 C17 C22 1.507(3) . ?
 C18 H18 0.9500 . ?
 C18 C19 1.387(3) . ?
 C19 C20 1.391(3) . ?
 C19 C23 1.506(3) . ?
 C20 H20 0.9500 . ?
 C20 C21 1.395(3) . ?
 C21 C24 1.508(3) . ?
 C22 H22A 0.9800 . ?
 C22 H22B 0.9800 . ?
 C22 H22C 0.9800 . ?
 C23 H23A 0.9800 . ?
 C23 H23B 0.9800 . ?
 C23 H23C 0.9800 . ?
 C24 H24A 0.9800 . ?
 C24 H24B 0.9800 . ?
 C24 H24C 0.9800 . ?
 C25 C26 1.536(3) . ?
 C25 C27 1.532(3) . ?
 C25 C28 1.525(3) . ?
 C26 H26A 0.9800 . ?
 C26 H26B 0.9800 . ?
 C26 H26C 0.9800 . ?
 C27 H27A 0.9800 . ?
 C27 H27B 0.9800 . ?
 C27 H27C 0.9800 . ?
 C28 H28A 0.9800 . ?
 C28 H28B 0.9800 . ?
 C28 H28C 0.9800 . ?
 C29 C30 1.540(3) . ?
 C29 C31 1.530(3) . ?
 C29 C32 1.533(3) . ?
 C30 H30A 0.9800 . ?
 C30 H30B 0.9800 . ?
 C30 H30C 0.9800 . ?
 C31 H31A 0.9800 . ?
 C31 H31B 0.9800 . ?
 C31 H31C 0.9800 . ?
 C32 H32A 0.9800 . ?
 C32 H32B 0.9800 . ?
 C32 H32C 0.9800 . ?
 P2 Al2 2.4039(7) . ?
 P2 C42 1.7523(18) . ?
 P2 C57 1.8693(19) . ?
 P2 C61 1.868(2) . ?
 Si3 C33 1.8576(19) . ?
 Si3 C35 1.876(2) . ?
 Si3 C36 1.869(2) . ?
 Si3 C37 1.875(2) . ?
 Si4 C34 1.8547(19) . ?
 Si4 C38 1.867(2) . ?
 Si4 C39 1.866(3) . ?
 Si4 C40 1.884(3) . ?
 Al2 N2 1.8725(15) . ?
 Al2 C33 1.9123(18) . ?
 Al2 C34 1.9068(18) . ?
 N2 C41 1.366(2) . ?
 N2 C48 1.438(2) . ?
 C33 C34 1.370(3) . ?
 C35 H35A 0.9800 . ?
 C35 H35B 0.9800 . ?
 C35 H35C 0.9800 . ?
 C36 H36A 0.9800 . ?
 C36 H36B 0.9800 . ?
 C36 H36C 0.9800 . ?
 C37 H37A 0.9800 . ?
 C37 H37B 0.9800 . ?
 C37 H37C 0.9800 . ?
 C38 H38A 0.9800 . ?
 C38 H38B 0.9800 . ?
 C38 H38C 0.9800 . ?
 C39 H39A 0.9800 . ?
 C39 H39B 0.9800 . ?
 C39 H39C 0.9800 . ?
 C40 H40A 0.9800 . ?
 C40 H40B 0.9800 . ?
 C40 H40C 0.9800 . ?
 C41 C42 1.376(2) . ?
 C41 C46 1.528(3) . ?
 C41 C46A 1.565(13) . ?
 C42 C43 1.538(3) . ?
 C42 C43A 1.565(12) . ?
 C43 H43 1.0000 . ?
 C43 C44 1.553(4) . ?
 C43 C47 1.547(4) . ?
 C43A H43A 1.0000 . ?
 C43A C44A 1.52(2) . ?
 C43A C47A 1.496(16) . ?
 C44 H44A 0.9900 . ?
 C44 H44B 0.9900 . ?
 C44 C45 1.550(4) . ?
 C44A H44C 0.9900 . ?
 C44A H44D 0.9900 . ?
 C44A C45A 1.536(16) . ?
 C45 H45A 0.9900 . ?
 C45 H45B 0.9900 . ?
 C45 C46 1.555(4) . ?
 C45A H45C 0.9900 . ?
 C45A H45D 0.9900 . ?
 C45A C46A 1.51(2) . ?
 C46 H46 1.0000 . ?
 C46 C47 1.539(4) . ?
 C46A H46A 1.0000 . ?
 C46A C47A 1.496(17) . ?
 C47 H47A 0.9900 . ?
 C47 H47B 0.9900 . ?
 C47A H47C 0.9900 . ?
 C47A H47D 0.9900 . ?
 C48 C49 1.401(3) . ?
 C48 C53 1.399(3) . ?
 C49 C50 1.401(3) . ?
 C49 C55 1.503(3) . ?
 C50 H50 0.9500 . ?
 C50 C51 1.387(3) . ?
 C51 C52 1.385(3) . ?
 C51 C56 1.512(3) . ?
 C52 H52 0.9500 . ?
 C52 C53 1.395(3) . ?
 C53 C54 1.508(3) . ?
 C54 H54A 0.9800 . ?
 C54 H54B 0.9800 . ?
 C54 H54C 0.9800 . ?
 C55 H55A 0.9800 . ?
 C55 H55B 0.9800 . ?
 C55 H55C 0.9800 . ?
 C56 H56A 0.9800 . ?
 C56 H56B 0.9800 . ?
 C56 H56C 0.9800 . ?
 C57 C58 1.526(3) . ?
 C57 C59 1.545(3) . ?
 C57 C60 1.523(3) . ?
 C58 H58A 0.9800 . ?
 C58 H58B 0.9800 . ?
 C58 H58C 0.9800 . ?
 C59 H59A 0.9800 . ?
 C59 H59B 0.9800 . ?
 C59 H59C 0.9800 . ?
 C60 H60A 0.9800 . ?
 C60 H60B 0.9800 . ?
 C60 H60C 0.9800 . ?
 C61 C62 1.510(3) . ?
 C61 C63 1.553(3) . ?
 C61 C64 1.531(3) . ?
 C62 H62A 0.9800 . ?
 C62 H62B 0.9800 . ?
 C62 H62C 0.9800 . ?
 C63 H63A 0.9800 . ?
 C63 H63B 0.9800 . ?
 C63 H63C 0.9800 . ?
 C64 H64A 0.9800 . ?
 C64 H64B 0.9800 . ?
 C64 H64C 0.9800 . ?
 C3A H3AA 0.9800 . ?
 C3A H3AB 0.9800 . ?
 C3A H3AC 0.9800 . ?
 C4 H4A 0.9800 . ?
 C4 H4B 0.9800 . ?
 C4 H4C 0.9800 . ?
 C3 H3A 0.9800 . ?
 C3 H3B 0.9800 . ?
 C3 H3C 0.9800 . ?
 C4A H4AA 0.9800 . ?
 C4A H4AB 0.9800 . ?
 C4A H4AC 0.9800 . ?
 C5A H5AA 0.9800 . ?
 C5A H5AB 0.9800 . ?
 C5A H5AC 0.9800 . ?

loop_
  _geom_angle_atom_site_label_1
  _geom_angle_atom_site_label_2
  _geom_angle_atom_site_label_3
  _geom_angle
  _geom_angle_site_symmetry_1
  _geom_angle_site_symmetry_3
  _geom_angle_publ_flag
 C10 P1 Al1 92.68(7) . . ?
 C10 P1 C25 108.15(10) . . ?
 C10 P1 C29 110.92(11) . . ?
 C25 P1 Al1 113.15(7) . . ?
 C29 P1 Al1 114.11(7) . . ?
 C29 P1 C25 115.37(9) . . ?
 C1 Si1 C5 109.7(4) . . ?
 C1 Si1 C3A 111.3(5) . . ?
 C1 Si1 C4 107.71(17) . . ?
 C5 Si1 C4 102.9(3) . . ?
 C3 Si1 C1 115.2(3) . . ?
 C3 Si1 C5 111.0(5) . . ?
 C3 Si1 C4 109.5(3) . . ?
 C4A Si1 C1 107.1(3) . . ?
 C4A Si1 C3A 103.5(5) . . ?
 C5A Si1 C1 112.9(6) . . ?
 C5A Si1 C3A 106.8(7) . . ?
 C5A Si1 C4A 114.9(6) . . ?
 C2 Si2 C6 107.70(11) . . ?
 C2 Si2 C7 116.85(13) . . ?
 C2 Si2 C8 107.85(10) . . ?
 C7 Si2 C6 108.73(19) . . ?
 C8 Si2 C6 108.96(15) . . ?
 C8 Si2 C7 106.57(15) . . ?
 N1 Al1 P1 88.76(5) . . ?
 N1 Al1 C1 136.06(8) . . ?
 N1 Al1 C2 135.65(8) . . ?
 C1 Al1 P1 126.29(6) . . ?
 C2 Al1 P1 129.15(6) . . ?
 C2 Al1 C1 42.05(8) . . ?
 C9 N1 Al1 115.30(12) . . ?
 C9 N1 C16 118.14(15) . . ?
 C16 N1 Al1 125.85(11) . . ?
 Si1 C1 Al1 155.38(12) . . ?
 C2 C1 Si1 135.57(14) . . ?
 C2 C1 Al1 68.85(11) . . ?
 Si2 C2 Al1 151.60(12) . . ?
 C1 C2 Si2 139.29(15) . . ?
 C1 C2 Al1 69.10(11) . . ?
 Si1 C5 H5A 109.5 . . ?
 Si1 C5 H5B 109.5 . . ?
 Si1 C5 H5C 109.5 . . ?
 H5A C5 H5B 109.5 . . ?
 H5A C5 H5C 109.5 . . ?
 H5B C5 H5C 109.5 . . ?
 Si2 C6 H6A 109.5 . . ?
 Si2 C6 H6B 109.5 . . ?
 Si2 C6 H6C 109.5 . . ?
 H6A C6 H6B 109.5 . . ?
 H6A C6 H6C 109.5 . . ?
 H6B C6 H6C 109.5 . . ?
 Si2 C7 H7A 109.5 . . ?
 Si2 C7 H7B 109.5 . . ?
 Si2 C7 H7C 109.5 . . ?
 H7A C7 H7B 109.5 . . ?
 H7A C7 H7C 109.5 . . ?
 H7B C7 H7C 109.5 . . ?
 Si2 C8 H8A 109.5 . . ?
 Si2 C8 H8B 109.5 . . ?
 Si2 C8 H8C 109.5 . . ?
 H8A C8 H8B 109.5 . . ?
 H8A C8 H8C 109.5 . . ?
 H8B C8 H8C 109.5 . . ?
 N1 C9 C10 126.77(18) . . ?
 N1 C9 C14 125.91(19) . . ?
 N1 C9 C14A 125.0(6) . . ?
 C10 C9 C14 107.32(18) . . ?
 C10 C9 C14A 102.7(6) . . ?
 C9 C10 P1 116.33(14) . . ?
 C9 C10 C11 106.29(18) . . ?
 C9 C10 C11A 108.3(6) . . ?
 C11 C10 P1 137.26(17) . . ?
 C11A C10 P1 129.1(6) . . ?
 C10 C11 H11 115.7 . . ?
 C10 C11 C12 106.8(3) . . ?
 C10 C11 C15 100.8(2) . . ?
 C12 C11 H11 115.7 . . ?
 C12 C11 C15 100.2(2) . . ?
 C15 C11 H11 115.7 . . ?
 C10 C11A H11A 118.5 . . ?
 C12A C11A C10 89.4(11) . . ?
 C12A C11A H11A 118.5 . . ?
 C15A C11A C10 105.6(11) . . ?
 C15A C11A H11A 118.5 . . ?
 C15A C11A C12A 101.8(13) . . ?
 C11 C12 H12A 111.2 . . ?
 C11 C12 H12B 111.2 . . ?
 C11 C12 C13 102.8(2) . . ?
 H12A C12 H12B 109.1 . . ?
 C13 C12 H12A 111.2 . . ?
 C13 C12 H12B 111.2 . . ?
 C11A C12A H12C 111.3 . . ?
 C11A C12A H12D 111.3 . . ?
 C11A C12A C13A 102.1(13) . . ?
 H12C C12A H12D 109.2 . . ?
 C13A C12A H12C 111.3 . . ?
 C13A C12A H12D 111.3 . . ?
 C12 C13 H13A 111.0 . . ?
 C12 C13 H13B 111.0 . . ?
 H13A C13 H13B 109.0 . . ?
 C14 C13 C12 103.6(3) . . ?
 C14 C13 H13A 111.0 . . ?
 C14 C13 H13B 111.0 . . ?
 C12A C13A H13C 111.1 . . ?
 C12A C13A H13D 111.1 . . ?
 H13C C13A H13D 109.1 . . ?
 C14A C13A C12A 103.4(13) . . ?
 C14A C13A H13C 111.1 . . ?
 C14A C13A H13D 111.1 . . ?
 C9 C14 C13 104.7(2) . . ?
 C9 C14 H14 116.0 . . ?
 C9 C14 C15 100.9(2) . . ?
 C13 C14 H14 116.0 . . ?
 C15 C14 C13 101.0(3) . . ?
 C15 C14 H14 116.0 . . ?
 C9 C14A H14A 116.3 . . ?
 C13A C14A C9 93.3(10) . . ?
 C13A C14A H14A 116.3 . . ?
 C15A C14A C9 111.0(10) . . ?
 C15A C14A C13A 100.6(13) . . ?
 C15A C14A H14A 116.3 . . ?
 C11 C15 H15A 113.1 . . ?
 C11 C15 H15B 113.1 . . ?
 C14 C15 C11 93.3(2) . . ?
 C14 C15 H15A 113.1 . . ?
 C14 C15 H15B 113.1 . . ?
 H15A C15 H15B 110.4 . . ?
 C11A C15A C14A 95.2(12) . . ?
 C11A C15A H15C 112.7 . . ?
 C11A C15A H15D 112.7 . . ?
 C14A C15A H15C 112.7 . . ?
 C14A C15A H15D 112.7 . . ?
 H15C C15A H15D 110.2 . . ?
 C17 C16 N1 119.52(15) . . ?
 C21 C16 N1 120.09(15) . . ?
 C21 C16 C17 120.38(16) . . ?
 C16 C17 C22 119.80(16) . . ?
 C18 C17 C16 118.84(16) . . ?
 C18 C17 C22 121.36(16) . . ?
 C17 C18 H18 119.0 . . ?
 C19 C18 C17 121.95(17) . . ?
 C19 C18 H18 119.0 . . ?
 C18 C19 C20 117.95(16) . . ?
 C18 C19 C23 120.89(18) . . ?
 C20 C19 C23 121.14(18) . . ?
 C19 C20 H20 119.0 . . ?
 C19 C20 C21 121.95(17) . . ?
 C21 C20 H20 119.0 . . ?
 C16 C21 C24 120.62(16) . . ?
 C20 C21 C16 118.89(16) . . ?
 C20 C21 C24 120.49(17) . . ?
 C17 C22 H22A 109.5 . . ?
 C17 C22 H22B 109.5 . . ?
 C17 C22 H22C 109.5 . . ?
 H22A C22 H22B 109.5 . . ?
 H22A C22 H22C 109.5 . . ?
 H22B C22 H22C 109.5 . . ?
 C19 C23 H23A 109.5 . . ?
 C19 C23 H23B 109.5 . . ?
 C19 C23 H23C 109.5 . . ?
 H23A C23 H23B 109.5 . . ?
 H23A C23 H23C 109.5 . . ?
 H23B C23 H23C 109.5 . . ?
 C21 C24 H24A 109.5 . . ?
 C21 C24 H24B 109.5 . . ?
 C21 C24 H24C 109.5 . . ?
 H24A C24 H24B 109.5 . . ?
 H24A C24 H24C 109.5 . . ?
 H24B C24 H24C 109.5 . . ?
 C26 C25 P1 104.92(14) . . ?
 C27 C25 P1 113.24(15) . . ?
 C27 C25 C26 108.02(19) . . ?
 C28 C25 P1 111.02(14) . . ?
 C28 C25 C26 108.9(2) . . ?
 C28 C25 C27 110.49(17) . . ?
 C25 C26 H26A 109.5 . . ?
 C25 C26 H26B 109.5 . . ?
 C25 C26 H26C 109.5 . . ?
 H26A C26 H26B 109.5 . . ?
 H26A C26 H26C 109.5 . . ?
 H26B C26 H26C 109.5 . . ?
 C25 C27 H27A 109.5 . . ?
 C25 C27 H27B 109.5 . . ?
 C25 C27 H27C 109.5 . . ?
 H27A C27 H27B 109.5 . . ?
 H27A C27 H27C 109.5 . . ?
 H27B C27 H27C 109.5 . . ?
 C25 C28 H28A 109.5 . . ?
 C25 C28 H28B 109.5 . . ?
 C25 C28 H28C 109.5 . . ?
 H28A C28 H28B 109.5 . . ?
 H28A C28 H28C 109.5 . . ?
 H28B C28 H28C 109.5 . . ?
 C30 C29 P1 112.65(17) . . ?
 C31 C29 P1 111.01(16) . . ?
 C31 C29 C30 110.9(2) . . ?
 C31 C29 C32 108.8(2) . . ?
 C32 C29 P1 104.37(14) . . ?
 C32 C29 C30 108.9(2) . . ?
 C29 C30 H30A 109.5 . . ?
 C29 C30 H30B 109.5 . . ?
 C29 C30 H30C 109.5 . . ?
 H30A C30 H30B 109.5 . . ?
 H30A C30 H30C 109.5 . . ?
 H30B C30 H30C 109.5 . . ?
 C29 C31 H31A 109.5 . . ?
 C29 C31 H31B 109.5 . . ?
 C29 C31 H31C 109.5 . . ?
 H31A C31 H31B 109.5 . . ?
 H31A C31 H31C 109.5 . . ?
 H31B C31 H31C 109.5 . . ?
 C29 C32 H32A 109.5 . . ?
 C29 C32 H32B 109.5 . . ?
 C29 C32 H32C 109.5 . . ?
 H32A C32 H32B 109.5 . . ?
 H32A C32 H32C 109.5 . . ?
 H32B C32 H32C 109.5 . . ?
 C42 P2 Al2 92.53(6) . . ?
 C42 P2 C57 110.23(9) . . ?
 C42 P2 C61 109.99(9) . . ?
 C57 P2 Al2 112.95(6) . . ?
 C61 P2 Al2 115.91(7) . . ?
 C61 P2 C57 113.27(9) . . ?
 C33 Si3 C35 114.58(9) . . ?
 C33 Si3 C36 108.51(9) . . ?
 C33 Si3 C37 109.87(9) . . ?
 C36 Si3 C35 105.78(11) . . ?
 C36 Si3 C37 110.95(10) . . ?
 C37 Si3 C35 107.09(10) . . ?
 C34 Si4 C38 112.04(9) . . ?
 C34 Si4 C39 108.23(10) . . ?
 C34 Si4 C40 111.94(10) . . ?
 C38 Si4 C40 108.19(11) . . ?
 C39 Si4 C38 108.20(13) . . ?
 C39 Si4 C40 108.10(15) . . ?
 N2 Al2 P2 88.89(5) . . ?
 N2 Al2 C33 133.71(8) . . ?
 N2 Al2 C34 135.97(8) . . ?
 C33 Al2 P2 128.98(6) . . ?
 C34 Al2 P2 128.38(6) . . ?
 C34 Al2 C33 42.05(8) . . ?
 C41 N2 Al2 114.93(12) . . ?
 C41 N2 C48 118.41(14) . . ?
 C48 N2 Al2 126.21(11) . . ?
 Si3 C33 Al2 154.96(11) . . ?
 C34 C33 Si3 136.27(14) . . ?
 C34 C33 Al2 68.76(11) . . ?
 Si4 C34 Al2 155.66(11) . . ?
 C33 C34 Si4 135.10(14) . . ?
 C33 C34 Al2 69.19(10) . . ?
 Si3 C35 H35A 109.5 . . ?
 Si3 C35 H35B 109.5 . . ?
 Si3 C35 H35C 109.5 . . ?
 H35A C35 H35B 109.5 . . ?
 H35A C35 H35C 109.5 . . ?
 H35B C35 H35C 109.5 . . ?
 Si3 C36 H36A 109.5 . . ?
 Si3 C36 H36B 109.5 . . ?
 Si3 C36 H36C 109.5 . . ?
 H36A C36 H36B 109.5 . . ?
 H36A C36 H36C 109.5 . . ?
 H36B C36 H36C 109.5 . . ?
 Si3 C37 H37A 109.5 . . ?
 Si3 C37 H37B 109.5 . . ?
 Si3 C37 H37C 109.5 . . ?
 H37A C37 H37B 109.5 . . ?
 H37A C37 H37C 109.5 . . ?
 H37B C37 H37C 109.5 . . ?
 Si4 C38 H38A 109.5 . . ?
 Si4 C38 H38B 109.5 . . ?
 Si4 C38 H38C 109.5 . . ?
 H38A C38 H38B 109.5 . . ?
 H38A C38 H38C 109.5 . . ?
 H38B C38 H38C 109.5 . . ?
 Si4 C39 H39A 109.5 . . ?
 Si4 C39 H39B 109.5 . . ?
 Si4 C39 H39C 109.5 . . ?
 H39A C39 H39B 109.5 . . ?
 H39A C39 H39C 109.5 . . ?
 H39B C39 H39C 109.5 . . ?
 Si4 C40 H40A 109.5 . . ?
 Si4 C40 H40B 109.5 . . ?
 Si4 C40 H40C 109.5 . . ?
 H40A C40 H40B 109.5 . . ?
 H40A C40 H40C 109.5 . . ?
 H40B C40 H40C 109.5 . . ?
 N2 C41 C42 126.63(16) . . ?
 N2 C41 C46 126.50(18) . . ?
 N2 C41 C46A 122.7(7) . . ?
 C42 C41 C46 106.87(17) . . ?
 C42 C41 C46A 106.3(7) . . ?
 C41 C42 P2 116.83(13) . . ?
 C41 C42 C43 106.62(16) . . ?
 C41 C42 C43A 103.7(5) . . ?
 C43 C42 P2 136.52(15) . . ?
 C43A C42 P2 133.6(6) . . ?
 C42 C43 H43 115.8 . . ?
 C42 C43 C44 106.6(2) . . ?
 C42 C43 C47 100.60(19) . . ?
 C44 C43 H43 115.8 . . ?
 C47 C43 H43 115.8 . . ?
 C47 C43 C44 100.0(2) . . ?
 C42 C43A H43A 116.5 . . ?
 C44A C43A C42 93.8(11) . . ?
 C44A C43A H43A 116.5 . . ?
 C47A C43A C42 109.5(9) . . ?
 C47A C43A H43A 116.5 . . ?
 C47A C43A C44A 100.9(12) . . ?
 C43 C44 H44A 111.3 . . ?
 C43 C44 H44B 111.3 . . ?
 H44A C44 H44B 109.2 . . ?
 C45 C44 C43 102.5(2) . . ?
 C45 C44 H44A 111.3 . . ?
 C45 C44 H44B 111.3 . . ?
 C43A C44A H44C 111.2 . . ?
 C43A C44A H44D 111.2 . . ?
 C43A C44A C45A 102.6(12) . . ?
 H44C C44A H44D 109.2 . . ?
 C45A C44A H44C 111.2 . . ?
 C45A C44A H44D 111.2 . . ?
 C44 C45 H45A 111.0 . . ?
 C44 C45 H45B 111.0 . . ?
 C44 C45 C46 103.8(2) . . ?
 H45A C45 H45B 109.0 . . ?
 C46 C45 H45A 111.0 . . ?
 C46 C45 H45B 111.0 . . ?
 C44A C45A H45C 111.3 . . ?
 C44A C45A H45D 111.3 . . ?
 H45C C45A H45D 109.2 . . ?
 C46A C45A C44A 102.1(14) . . ?
 C46A C45A H45C 111.3 . . ?
 C46A C45A H45D 111.3 . . ?
 C41 C46 C45 104.5(2) . . ?
 C41 C46 H46 116.2 . . ?
 C41 C46 C47 101.0(2) . . ?
 C45 C46 H46 116.2 . . ?
 C47 C46 C45 100.5(2) . . ?
 C47 C46 H46 116.2 . . ?
 C41 C46A H46A 116.8 . . ?
 C45A C46A C41 93.3(11) . . ?
 C45A C46A H46A 116.8 . . ?
 C47A C46A C41 107.3(10) . . ?
 C47A C46A C45A 102.7(13) . . ?
 C47A C46A H46A 116.8 . . ?
 C43 C47 H47A 112.9 . . ?
 C43 C47 H47B 112.9 . . ?
 C46 C47 C43 94.1(2) . . ?
 C46 C47 H47A 112.9 . . ?
 C46 C47 H47B 112.9 . . ?
 H47A C47 H47B 110.3 . . ?
 C43A C47A C46A 93.9(11) . . ?
 C43A C47A H47C 112.9 . . ?
 C43A C47A H47D 112.9 . . ?
 C46A C47A H47C 112.9 . . ?
 C46A C47A H47D 112.9 . . ?
 H47C C47A H47D 110.4 . . ?
 C49 C48 N2 119.65(17) . . ?
 C53 C48 N2 119.38(17) . . ?
 C53 C48 C49 120.97(17) . . ?
 C48 C49 C50 118.10(19) . . ?
 C48 C49 C55 120.92(17) . . ?
 C50 C49 C55 120.98(19) . . ?
 C49 C50 H50 118.9 . . ?
 C51 C50 C49 122.1(2) . . ?
 C51 C50 H50 118.9 . . ?
 C50 C51 C56 121.2(2) . . ?
 C52 C51 C50 118.21(19) . . ?
 C52 C51 C56 120.6(2) . . ?
 C51 C52 H52 119.0 . . ?
 C51 C52 C53 122.0(2) . . ?
 C53 C52 H52 119.0 . . ?
 C48 C53 C54 120.47(18) . . ?
 C52 C53 C48 118.6(2) . . ?
 C52 C53 C54 120.95(19) . . ?
 C53 C54 H54A 109.5 . . ?
 C53 C54 H54B 109.5 . . ?
 C53 C54 H54C 109.5 . . ?
 H54A C54 H54B 109.5 . . ?
 H54A C54 H54C 109.5 . . ?
 H54B C54 H54C 109.5 . . ?
 C49 C55 H55A 109.5 . . ?
 C49 C55 H55B 109.5 . . ?
 C49 C55 H55C 109.5 . . ?
 H55A C55 H55B 109.5 . . ?
 H55A C55 H55C 109.5 . . ?
 H55B C55 H55C 109.5 . . ?
 C51 C56 H56A 109.5 . . ?
 C51 C56 H56B 109.5 . . ?
 C51 C56 H56C 109.5 . . ?
 H56A C56 H56B 109.5 . . ?
 H56A C56 H56C 109.5 . . ?
 H56B C56 H56C 109.5 . . ?
 C58 C57 P2 115.46(15) . . ?
 C58 C57 C59 108.6(2) . . ?
 C59 C57 P2 107.65(14) . . ?
 C60 C57 P2 105.99(14) . . ?
 C60 C57 C58 110.8(2) . . ?
 C60 C57 C59 108.11(17) . . ?
 C57 C58 H58A 109.5 . . ?
 C57 C58 H58B 109.5 . . ?
 C57 C58 H58C 109.5 . . ?
 H58A C58 H58B 109.5 . . ?
 H58A C58 H58C 109.5 . . ?
 H58B C58 H58C 109.5 . . ?
 C57 C59 H59A 109.5 . . ?
 C57 C59 H59B 109.5 . . ?
 C57 C59 H59C 109.5 . . ?
 H59A C59 H59B 109.5 . . ?
 H59A C59 H59C 109.5 . . ?
 H59B C59 H59C 109.5 . . ?
 C57 C60 H60A 109.5 . . ?
 C57 C60 H60B 109.5 . . ?
 C57 C60 H60C 109.5 . . ?
 H60A C60 H60B 109.5 . . ?
 H60A C60 H60C 109.5 . . ?
 H60B C60 H60C 109.5 . . ?
 C62 C61 P2 111.36(16) . . ?
 C62 C61 C63 111.6(2) . . ?
 C62 C61 C64 109.09(19) . . ?
 C63 C61 P2 111.61(15) . . ?
 C64 C61 P2 105.42(14) . . ?
 C64 C61 C63 107.52(19) . . ?
 C61 C62 H62A 109.5 . . ?
 C61 C62 H62B 109.5 . . ?
 C61 C62 H62C 109.5 . . ?
 H62A C62 H62B 109.5 . . ?
 H62A C62 H62C 109.5 . . ?
 H62B C62 H62C 109.5 . . ?
 C61 C63 H63A 109.5 . . ?
 C61 C63 H63B 109.5 . . ?
 C61 C63 H63C 109.5 . . ?
 H63A C63 H63B 109.5 . . ?
 H63A C63 H63C 109.5 . . ?
 H63B C63 H63C 109.5 . . ?
 C61 C64 H64A 109.5 . . ?
 C61 C64 H64B 109.5 . . ?
 C61 C64 H64C 109.5 . . ?
 H64A C64 H64B 109.5 . . ?
 H64A C64 H64C 109.5 . . ?
 H64B C64 H64C 109.5 . . ?
 Si1 C3A H3AA 109.5 . . ?
 Si1 C3A H3AB 109.5 . . ?
 Si1 C3A H3AC 109.5 . . ?
 H3AA C3A H3AB 109.5 . . ?
 H3AA C3A H3AC 109.5 . . ?
 H3AB C3A H3AC 109.5 . . ?
 Si1 C4 H4A 109.5 . . ?
 Si1 C4 H4B 109.5 . . ?
 Si1 C4 H4C 109.5 . . ?
 H4A C4 H4B 109.5 . . ?
 H4A C4 H4C 109.5 . . ?
 H4B C4 H4C 109.5 . . ?
 Si1 C3 H3A 109.5 . . ?
 Si1 C3 H3B 109.5 . . ?
 Si1 C3 H3C 109.5 . . ?
 H3A C3 H3B 109.5 . . ?
 H3A C3 H3C 109.5 . . ?
 H3B C3 H3C 109.5 . . ?
 Si1 C4A H4AA 109.5 . . ?
 Si1 C4A H4AB 109.5 . . ?
 Si1 C4A H4AC 109.5 . . ?
 H4AA C4A H4AB 109.5 . . ?
 H4AA C4A H4AC 109.5 . . ?
 H4AB C4A H4AC 109.5 . . ?
 Si1 C5A H5AA 109.5 . . ?
 Si1 C5A H5AB 109.5 . . ?
 Si1 C5A H5AC 109.5 . . ?
 H5AA C5A H5AB 109.5 . . ?
 H5AA C5A H5AC 109.5 . . ?
 H5AB C5A H5AC 109.5 . . ?

loop_
  _geom_torsion_atom_site_label_1
  _geom_torsion_atom_site_label_2
  _geom_torsion_atom_site_label_3
  _geom_torsion_atom_site_label_4
  _geom_torsion
  _geom_torsion_site_symmetry_1
  _geom_torsion_site_symmetry_2
  _geom_torsion_site_symmetry_3
  _geom_torsion_site_symmetry_4
  _geom_torsion_publ_flag
 P1 Al1 N1 C9 3.15(14) . . . . ?
 P1 Al1 N1 C16 173.27(14) . . . . ?
 P1 C10 C11 C12 -114.2(3) . . . . ?
 P1 C10 C11 C15 141.6(3) . . . . ?
 P1 C10 C11A C12A 129.7(8) . . . . ?
 P1 C10 C11A C15A -128.2(10) . . . . ?
 Si1 C1 C2 Si2 -3.3(4) . . . . ?
 Si1 C1 C2 Al1 176.1(2) . . . . ?
 Al1 P1 C10 C9 -0.77(18) . . . . ?
 Al1 P1 C10 C11 -176.1(3) . . . . ?
 Al1 P1 C10 C11A 148.0(8) . . . . ?
 Al1 P1 C25 C26 46.01(17) . . . . ?
 Al1 P1 C25 C27 163.58(13) . . . . ?
 Al1 P1 C25 C28 -71.45(16) . . . . ?
 Al1 P1 C29 C30 -162.96(16) . . . . ?
 Al1 P1 C29 C31 72.04(18) . . . . ?
 Al1 P1 C29 C32 -44.99(17) . . . . ?
 Al1 N1 C9 C10 -5.1(3) . . . . ?
 Al1 N1 C9 C14 174.9(2) . . . . ?
 Al1 N1 C9 C14A -154.2(8) . . . . ?
 Al1 N1 C16 C17 -88.59(18) . . . . ?
 Al1 N1 C16 C21 90.41(19) . . . . ?
 Al1 C1 C2 Si2 -179.5(2) . . . . ?
 N1 C9 C10 P1 3.8(3) . . . . ?
 N1 C9 C10 C11 -179.5(2) . . . . ?
 N1 C9 C10 C11A -151.1(7) . . . . ?
 N1 C9 C14 C13 109.0(3) . . . . ?
 N1 C9 C14 C15 -146.5(2) . . . . ?
 N1 C9 C14A C13A -131.6(8) . . . . ?
 N1 C9 C14A C15A 125.8(10) . . . . ?
 N1 C16 C17 C18 -178.54(15) . . . . ?
 N1 C16 C17 C22 2.0(2) . . . . ?
 N1 C16 C21 C20 178.95(16) . . . . ?
 N1 C16 C21 C24 -1.2(3) . . . . ?
 C1 Al1 N1 C9 -143.03(15) . . . . ?
 C1 Al1 N1 C16 27.1(2) . . . . ?
 C2 Al1 N1 C9 154.96(14) . . . . ?
 C2 Al1 N1 C16 -34.93(19) . . . . ?
 C5 Si1 C1 Al1 111.9(4) . . . . ?
 C5 Si1 C1 C2 -59.4(4) . . . . ?
 C6 Si2 C2 Al1 70.0(3) . . . . ?
 C6 Si2 C2 C1 -111.0(3) . . . . ?
 C7 Si2 C2 Al1 -167.3(3) . . . . ?
 C7 Si2 C2 C1 11.6(3) . . . . ?
 C8 Si2 C2 Al1 -47.4(3) . . . . ?
 C8 Si2 C2 C1 131.5(2) . . . . ?
 C9 N1 C16 C17 81.3(2) . . . . ?
 C9 N1 C16 C21 -99.7(2) . . . . ?
 C9 C10 C11 C12 70.1(3) . . . . ?
 C9 C10 C11 C15 -34.1(3) . . . . ?
 C9 C10 C11A C12A -79.6(9) . . . . ?
 C9 C10 C11A C15A 22.5(13) . . . . ?
 C9 C14 C15 C11 -50.7(3) . . . . ?
 C9 C14A C15A C11A 41.1(15) . . . . ?
 C10 P1 C25 C26 -55.16(18) . . . . ?
 C10 P1 C25 C27 62.41(17) . . . . ?
 C10 P1 C25 C28 -172.62(16) . . . . ?
 C10 P1 C29 C30 -59.9(2) . . . . ?
 C10 P1 C29 C31 175.10(17) . . . . ?
 C10 P1 C29 C32 58.07(18) . . . . ?
 C10 C9 C14 C13 -71.0(3) . . . . ?
 C10 C9 C14 C15 33.5(3) . . . . ?
 C10 C9 C14A C13A 73.4(10) . . . . ?
 C10 C9 C14A C15A -29.3(13) . . . . ?
 C10 C11 C12 C13 -66.2(3) . . . . ?
 C10 C11 C15 C14 51.1(3) . . . . ?
 C10 C11A C12A C13A 71.2(12) . . . . ?
 C10 C11A C15A C14A -36.0(14) . . . . ?
 C11 C12 C13 C14 -2.5(3) . . . . ?
 C11A C12A C13A C14A -0.9(15) . . . . ?
 C12 C11 C15 C14 -58.4(3) . . . . ?
 C12 C13 C14 C9 69.8(3) . . . . ?
 C12 C13 C14 C15 -34.6(3) . . . . ?
 C12A C11A C15A C14A 56.6(14) . . . . ?
 C12A C13A C14A C9 -76.1(12) . . . . ?
 C12A C13A C14A C15A 35.9(14) . . . . ?
 C13 C14 C15 C11 56.8(3) . . . . ?
 C13A C14A C15A C11A -56.6(14) . . . . ?
 C14 C9 C10 P1 -176.22(19) . . . . ?
 C14 C9 C10 C11 0.5(3) . . . . ?
 C14A C9 C10 P1 158.2(7) . . . . ?
 C14A C9 C10 C11A 3.3(9) . . . . ?
 C15 C11 C12 C13 38.4(3) . . . . ?
 C15A C11A C12A C13A -34.6(15) . . . . ?
 C16 N1 C9 C10 -176.0(2) . . . . ?
 C16 N1 C9 C14 4.0(3) . . . . ?
 C16 N1 C9 C14A 34.9(9) . . . . ?
 C16 C17 C18 C19 -1.1(3) . . . . ?
 C17 C16 C21 C20 -2.1(3) . . . . ?
 C17 C16 C21 C24 177.74(18) . . . . ?
 C17 C18 C19 C20 -0.6(3) . . . . ?
 C17 C18 C19 C23 -179.29(17) . . . . ?
 C18 C19 C20 C21 1.0(3) . . . . ?
 C19 C20 C21 C16 0.3(3) . . . . ?
 C19 C20 C21 C24 -179.50(19) . . . . ?
 C21 C16 C17 C18 2.5(3) . . . . ?
 C21 C16 C17 C22 -177.03(17) . . . . ?
 C22 C17 C18 C19 178.35(17) . . . . ?
 C23 C19 C20 C21 179.71(18) . . . . ?
 C25 P1 C10 C9 114.66(19) . . . . ?
 C25 P1 C10 C11 -60.7(3) . . . . ?
 C25 P1 C10 C11A -96.6(8) . . . . ?
 C25 P1 C29 C30 63.5(2) . . . . ?
 C25 P1 C29 C31 -61.5(2) . . . . ?
 C25 P1 C29 C32 -178.53(15) . . . . ?
 C29 P1 C10 C9 -117.89(19) . . . . ?
 C29 P1 C10 C11 66.7(3) . . . . ?
 C29 P1 C10 C11A 30.9(8) . . . . ?
 C29 P1 C25 C26 179.99(16) . . . . ?
 C29 P1 C25 C27 -62.44(18) . . . . ?
 C29 P1 C25 C28 62.54(18) . . . . ?
 P2 Al2 N2 C41 4.04(13) . . . . ?
 P2 Al2 N2 C48 176.11(14) . . . . ?
 P2 C42 C43 C44 -111.1(2) . . . . ?
 P2 C42 C43 C47 145.0(2) . . . . ?
 P2 C42 C43A C44A 132.1(8) . . . . ?
 P2 C42 C43A C47A -124.9(9) . . . . ?
 Si3 C33 C34 Si4 3.2(3) . . . . ?
 Si3 C33 C34 Al2 -178.7(2) . . . . ?
 Al2 P2 C42 C41 1.22(16) . . . . ?
 Al2 P2 C42 C43 -176.8(2) . . . . ?
 Al2 P2 C42 C43A 149.0(9) . . . . ?
 Al2 P2 C57 C58 -175.06(17) . . . . ?
 Al2 P2 C57 C59 -53.59(15) . . . . ?
 Al2 P2 C57 C60 61.91(15) . . . . ?
 Al2 P2 C61 C62 75.05(19) . . . . ?
 Al2 P2 C61 C63 -159.55(14) . . . . ?
 Al2 P2 C61 C64 -43.12(16) . . . . ?
 Al2 N2 C41 C42 -4.7(3) . . . . ?
 Al2 N2 C41 C46 175.9(2) . . . . ?
 Al2 N2 C41 C46A -158.1(8) . . . . ?
 Al2 N2 C48 C49 -91.31(19) . . . . ?
 Al2 N2 C48 C53 88.45(19) . . . . ?
 Al2 C33 C34 Si4 -178.0(2) . . . . ?
 N2 C41 C42 P2 1.8(3) . . . . ?
 N2 C41 C42 C43 -179.6(2) . . . . ?
 N2 C41 C42 C43A -154.7(8) . . . . ?
 N2 C41 C46 C45 109.0(2) . . . . ?
 N2 C41 C46 C47 -147.0(2) . . . . ?
 N2 C41 C46A C45A -126.9(9) . . . . ?
 N2 C41 C46A C47A 128.7(9) . . . . ?
 N2 C48 C49 C50 -179.38(16) . . . . ?
 N2 C48 C49 C55 1.3(3) . . . . ?
 N2 C48 C53 C52 179.75(16) . . . . ?
 N2 C48 C53 C54 -0.2(3) . . . . ?
 C33 Al2 N2 C41 -144.38(14) . . . . ?
 C33 Al2 N2 C48 27.7(2) . . . . ?
 C34 Al2 N2 C41 154.90(14) . . . . ?
 C34 Al2 N2 C48 -33.0(2) . . . . ?
 C35 Si3 C33 Al2 -148.0(2) . . . . ?
 C35 Si3 C33 C34 29.2(2) . . . . ?
 C36 Si3 C33 Al2 -30.1(3) . . . . ?
 C36 Si3 C33 C34 147.1(2) . . . . ?
 C37 Si3 C33 Al2 91.4(3) . . . . ?
 C37 Si3 C33 C34 -91.4(2) . . . . ?
 C38 Si4 C34 Al2 108.7(3) . . . . ?
 C38 Si4 C34 C33 -75.7(2) . . . . ?
 C39 Si4 C34 Al2 -10.5(3) . . . . ?
 C39 Si4 C34 C33 165.1(2) . . . . ?
 C40 Si4 C34 Al2 -129.5(3) . . . . ?
 C40 Si4 C34 C33 46.0(2) . . . . ?
 C41 N2 C48 C49 80.5(2) . . . . ?
 C41 N2 C48 C53 -99.7(2) . . . . ?
 C41 C42 C43 C44 70.7(2) . . . . ?
 C41 C42 C43 C47 -33.2(3) . . . . ?
 C41 C42 C43A C44A -77.2(9) . . . . ?
 C41 C42 C43A C47A 25.8(14) . . . . ?
 C41 C46 C47 C43 -50.7(2) . . . . ?
 C41 C46A C47A C43A 41.0(14) . . . . ?
 C42 P2 C57 C58 83.0(2) . . . . ?
 C42 P2 C57 C59 -155.55(14) . . . . ?
 C42 P2 C57 C60 -40.05(17) . . . . ?
 C42 P2 C61 C62 178.29(18) . . . . ?
 C42 P2 C61 C63 -56.31(18) . . . . ?
 C42 P2 C61 C64 60.12(17) . . . . ?
 C42 C41 C46 C45 -70.5(3) . . . . ?
 C42 C41 C46 C47 33.5(3) . . . . ?
 C42 C41 C46A C45A 75.1(10) . . . . ?
 C42 C41 C46A C47A -29.3(13) . . . . ?
 C42 C43 C44 C45 -65.7(2) . . . . ?
 C42 C43 C47 C46 50.4(2) . . . . ?
 C42 C43A C44A C45A 72.8(11) . . . . ?
 C42 C43A C47A C46A -40.7(15) . . . . ?
 C43 C44 C45 C46 -3.0(2) . . . . ?
 C43A C44A C45A C46A 2.5(13) . . . . ?
 C44 C43 C47 C46 -58.8(2) . . . . ?
 C44 C45 C46 C41 70.6(2) . . . . ?
 C44 C45 C46 C47 -33.8(2) . . . . ?
 C44A C43A C47A C46A 57.4(12) . . . . ?
 C44A C45A C46A C41 -74.7(11) . . . . ?
 C44A C45A C46A C47A 33.9(13) . . . . ?
 C45 C46 C47 C43 56.5(2) . . . . ?
 C45A C46A C47A C43A -56.6(13) . . . . ?
 C46 C41 C42 P2 -178.64(17) . . . . ?
 C46 C41 C42 C43 -0.1(2) . . . . ?
 C46A C41 C42 P2 158.7(7) . . . . ?
 C46A C41 C42 C43A 2.1(10) . . . . ?
 C47 C43 C44 C45 38.7(2) . . . . ?
 C47A C43A C44A C45A -37.9(13) . . . . ?
 C48 N2 C41 C42 -177.45(18) . . . . ?
 C48 N2 C41 C46 3.1(3) . . . . ?
 C48 N2 C41 C46A 29.2(9) . . . . ?
 C48 C49 C50 C51 -0.6(3) . . . . ?
 C49 C48 C53 C52 -0.5(3) . . . . ?
 C49 C48 C53 C54 179.55(18) . . . . ?
 C49 C50 C51 C52 -0.1(3) . . . . ?
 C49 C50 C51 C56 179.72(19) . . . . ?
 C50 C51 C52 C53 0.5(3) . . . . ?
 C51 C52 C53 C48 -0.2(3) . . . . ?
 C51 C52 C53 C54 179.8(2) . . . . ?
 C53 C48 C49 C50 0.9(3) . . . . ?
 C53 C48 C49 C55 -178.45(18) . . . . ?
 C55 C49 C50 C51 178.73(19) . . . . ?
 C56 C51 C52 C53 -179.33(19) . . . . ?
 C57 P2 C42 C41 116.83(16) . . . . ?
 C57 P2 C42 C43 -61.2(3) . . . . ?
 C57 P2 C42 C43A -95.4(9) . . . . ?
 C57 P2 C61 C62 -57.9(2) . . . . ?
 C57 P2 C61 C63 67.54(18) . . . . ?
 C57 P2 C61 C64 -176.03(14) . . . . ?
 C61 P2 C42 C41 -117.57(16) . . . . ?
 C61 P2 C42 C43 64.4(3) . . . . ?
 C61 P2 C42 C43A 30.2(9) . . . . ?
 C61 P2 C57 C58 -40.7(2) . . . . ?
 C61 P2 C57 C59 80.74(16) . . . . ?
 C61 P2 C57 C60 -163.76(15) . . . . ?
 C3A Si1 C1 Al1 -143.7(6) . . . . ?
 C3A Si1 C1 C2 45.0(6) . . . . ?
 C4 Si1 C1 Al1 0.6(4) . . . . ?
 C4 Si1 C1 C2 -170.7(4) . . . . ?
 C3 Si1 C1 Al1 -122.0(6) . . . . ?
 C3 Si1 C1 C2 66.7(5) . . . . ?
 C4A Si1 C1 Al1 -31.2(8) . . . . ?
 C4A Si1 C1 C2 157.5(8) . . . . ?
 C5A Si1 C1 Al1 96.2(7) . . . . ?
 C5A Si1 C1 C2 -75.1(7) . . . . ?

loop_
  _diffrn_refln_index_h
  _diffrn_refln_index_k
  _diffrn_refln_index_l
  _diffrn_refln_intensity_net
  _diffrn_refln_intensity_u
 0 0 6 615.91 9.34
 0 0 -6 603.86 10.37
 0 0 6 618.99 9.92
 0 0 -6 618.37 8.76
 0 0 -6 632.56 8.91
 0 0 7 1.28 0.61
 0 0 -7 0.91 0.81
 0 0 7 0.84 0.46
 0 0 -7 0.92 0.41
 0 0 -7 0.86 0.49
 0 0 -8 15.05 1.56
 0 0 8 15.32 1.32
 0 0 8 13.43 1.35
 0 0 -8 13 1.02
 0 0 -8 14.58 1.14
 0 0 9 0.77 0.63
 0 0 -9 0.81 0.81
 0 0 9 0.55 0.42
 0 0 -9 0.63 0.5
 0 0 -9 0.44 0.39
 0 0 10 70.8 2.98
 0 0 -10 67.05 3.58
 0 0 10 71.4 3.36
 0 0 -10 70.28 2.67
 0 0 -10 65.64 2.54
 0 0 11 -0.19 0.58
 0 0 -11 0 0.91
 0 0 11 0.57 0.61
 0 0 -11 0.62 0.47
 0 0 -11 1.09 0.59
 0 0 12 373.13 8.32
 0 0 -12 371.44 9.74
 0 0 12 359.99 8.93
 0 0 -12 387.33 7.55
 0 0 -12 382.51 7.58
 0 0 13 4.3 1.19
 0 0 -13 4.99 1.42
 0 0 13 3.79 1
 0 0 -13 6.02 1.06
 0 0 -13 4.99 0.99
 0 0 -14 61.26 4.04
 0 0 14 53.54 3.06
 0 0 14 62.51 3.69
 0 0 -14 55.21 2.71
 0 0 -14 64.98 2.96
 0 0 15 3.14 1.65
 0 0 -15 2.9 1.7
 0 0 15 1.76 1.03
 0 0 -15 3.46 1.11
 0 0 -15 2.13 0.89
 0 0 -16 737.29 16.48
 0 0 16 730.68 14.21
 0 0 16 749.86 15.49
 0 0 -16 752.52 13.02
 0 0 -16 779.34 13.24
 0 0 17 11.13 2.15
 0 0 17 12.69 1.38
 0 0 -17 10.96 1.54
 0 0 -17 11.62 2.48
 0 0 17 11.47 1.85
 0 0 -17 12.12 1.67
 0 0 18 130.02 5.49
 0 0 -18 140.29 6.87
 0 0 18 134.12 6.27
 0 0 -18 129.77 4.77
 0 0 18 149.3 4.57
 0 0 -18 140.48 4.98
 0 0 19 2.49 1.21
 0 0 19 2.43 0.77
 0 0 -19 2.16 1.37
 0 0 19 1.03 0.9
 0 0 -19 3.6 1.14
 0 0 -19 1.41 0.79
 0 0 -20 7.65 1.33
 0 0 -20 6.14 1.18
 0 0 20 6.64 1.07
 0 0 20 6.94 1.64
 0 0 -20 7.22 2.08
 0 0 20 4.88 1.31
 0 0 21 1.23 0.65
 0 0 -21 1.79 0.84
 0 0 21 0.87 1.06
 0 0 21 1.51 1.09
 0 0 -21 1.01 1.13
 0 0 22 0.12 0.91
 0 0 -22 1.96 0.81
 0 0 22 3.17 1.1
 0 0 -22 1.48 1.34
 0 0 23 0.82 0.97
 0 0 -23 0.06 0.63
 0 0 -23 -0.39 1.28
 0 0 23 0.59 0.84
 0 0 24 76.45 5.46
 0 0 24 73.27 4.77
 0 0 -24 76.29 5.84
 0 0 25 16.3 3.04
 0 0 25 18.15 2.85
 0 0 -25 17.52 3.49
 0 0 26 1100.24 24.27
 0 0 -26 1121.88 25.98
 0 0 26 1148.08 22.44
 0 0 27 24.76 3.71
 0 0 -27 28.41 4.37
 0 0 27 21.67 3.08
 0 0 28 17.97 3.11
 0 0 28 15.02 2.48
 0 0 -28 19.41 3.44
 0 0 29 1.67 1.69
 0 0 29 1.14 1.33
 0 0 -29 1.13 1.55
 0 0 30 23.52 3.61
 0 0 -30 28.39 4.3
 0 0 31 0.49 1.69
 0 0 -31 5.45 2.45
 0 0 32 75.67 6.43
 0 0 -32 76.93 7.12
 0 0 33 6.16 2.45
 0 0 -33 3.73 2.29
 0 0 34 40.66 4.99
 0 0 -34 48.86 6.08
 0 0 35 5.12 2.31
 0 0 -35 6.24 2.81
 0 0 36 128.63 9.08
 0 0 -36 119.86 9.31
 0 0 37 2.79 1.84
 0 0 -37 0.44 1.86
 0 0 38 73.85 7.17
 0 0 -38 82.21 8
 0 0 39 6.06 2.41
 0 0 -39 3.6 3.27
 0 0 40 66.07 6.95
 0 0 -40 76.17 8.09
 0 0 41 5.03 2.68
 0 -2 0 15.18 1.03
 0 -2 0 16.78 0.96
 0 2 0 15.3 1.08
 0 2 1 1077.15 14.78
 0 2 -1 1077.71 14.79
 0 2 -1 1035.82 14.8
 0 2 1 1029.3 14.72
 0 2 -1 1039.98 14.89
 0 2 1 1104.64 15
 0 -2 -1 1060.15 14.72
 0 -2 1 1058.11 14.71
 0 2 1 1127.49 15.19
 0 2 -1 1028.27 14.47
 0 2 -1 1079.01 14.77
 0 2 1 1069.35 14.74
 0 -2 1 1043.06 14.39
 0 2 -1 1050.92 14.37
 0 2 -1 1067.11 13.01
 0 2 1 1047.46 14.08
 0 2 -1 1057.23 13.17
 0 -2 1 1073.93 14.48
 0 2 -2 83.59 2.86
 0 2 2 102.31 3.16
 0 2 -2 94.12 3.15
 0 -2 2 87.58 3.09
 0 2 2 85.56 2.9
 0 2 -2 97.09 3.13
 0 2 2 101.4 3.17
 0 2 2 107.6 3.3
 0 -2 -2 87.01 2.94
 0 2 -2 86.36 2.97
 0 2 -2 79.5 2.82
 0 -2 2 85.42 2.65
 0 2 2 88.12 2.37
 0 -2 2 87.47 2.37
 0 2 2 85.38 2.88
 0 2 -2 90.76 2.95
 0 -2 -2 82.49 2.43
 0 -2 2 90.84 2.95
 0 2 -2 89.79 2.9
 0 2 2 82.72 2.45
 0 2 2 91.35 2.98
 0 2 -2 87.68 2.35
 0 -2 2 86.58 2.89
 0 2 -3 8864.37 96.89
 0 2 3 8884.4 96.92
 0 2 -3 8736.67 97.13
 0 2 3 8499.52 97.01
 0 2 -3 8689.43 97.03
 0 2 3 8577.94 96.89
 0 -2 -3 8698.51 96.84
 0 -2 3 8699.82 96.86
 0 2 -3 8512.46 96.85
 0 2 3 8822.28 97.05
 0 2 -3 8624.77 97.38
 0 -2 3 8902.15 96.91
 0 2 3 8764.15 95.12
 0 -2 3 8773.81 95.41
 0 2 3 8829.68 96.88
 0 2 -3 8834.59 96.88
 0 -2 -3 8488.53 95.82
 0 -2 3 8603.7 97.24
 0 2 3 8471.33 95.81
 0 2 -3 8699.71 96.14
 0 -2 -3 8887.55 95.22
 0 2 3 8709.03 97.14
 0 -2 3 8806.22 97.41
 0 2 4 370.96 6.8
 0 2 -4 348.64 6.62
 0 2 4 354.25 6.7
 0 2 -4 343.09 6.7
 0 2 4 359.85 6.85
 0 -2 -4 358.23 6.67
 0 2 4 352.52 6.72
 0 2 -4 355.73 6.82
 0 2 -4 353.8 6.7
 0 -2 4 346.55 6.64
 0 2 4 350.61 5.25
 0 -2 4 351.02 6.94
 0 2 -4 340.43 7.11
 0 -2 -4 343.65 7.6
 0 2 4 354.33 6.62
 0 -2 4 359.04 6.93
 0 2 -4 362.17 6.69
 0 -2 4 361.55 5.77
 0 2 4 359.4 6.24
 0 -2 -4 343.3 6.21
 0 2 -4 343.79 6.63
 0 2 4 376.52 7.37
 0 -2 -4 359.27 6.05
 0 -2 4 370.26 7.33
 0 2 -5 183.57 4.38
 0 2 5 188.38 4.44
 0 -2 -5 181.03 4.36
 0 2 -5 174.73 4.44
 0 2 -5 182.87 4.43
 0 2 5 177.38 4.4
 0 -2 5 183.09 4.43
 0 2 -5 179.57 4.46
 0 2 5 180.88 4.48
 0 2 5 181.55 4.42
 0 2 -5 182.47 4.98
 0 -2 5 178.01 4.88
 0 2 5 179.27 3.85
 0 -2 -5 176.77 5.29
 0 -2 5 181.9 4.69
 0 2 5 183.38 4.36
 0 2 -5 187.24 4.41
 0 -2 -5 183.89 4.24
 0 -2 5 185.49 3.78
 0 2 5 176.71 4.19
 0 2 -5 173.66 4.74
 0 -2 -5 178.41 4.24
 0 2 5 193.86 5.11
 0 -2 5 181.43 5.03
 0 2 -6 306.64 6.05
 0 2 6 324.86 6.21
 0 2 -6 304.04 6.17
 0 2 -6 302.76 6.16
 0 2 -6 317.24 6.31
 0 2 6 301.71 6.19
 0 -2 6 312.11 6.16
 0 2 6 306.7 6.15
 0 2 6 308.97 6.18
 0 -2 -6 305.49 6.09
 0 2 6 318.8 5.87
 0 2 -6 312.89 7.07
 0 -2 6 318.29 7.15
 0 -2 -6 300.14 7.47
 0 -2 6 325.45 6.7
 0 2 6 315.07 6.1
 0 2 -6 310.02 6.1
 0 -2 -6 312.6 6.19
 0 -2 6 317.39 5.61
 0 2 6 320.51 6.23
 0 -2 -6 314.59 6.46
 0 2 -6 304.54 6.93
 0 2 6 320.56 7.18
 0 -2 6 312.18 7.19
 0 2 7 489.69 8.2
 0 2 -7 478.7 8.16
 0 2 7 485.96 8.28
 0 -2 7 471.97 8.18
 0 2 7 462.57 8.26
 0 2 -7 484.44 8.38
 0 2 -7 472.94 8.29
 0 -2 -7 470.16 8.13
 0 2 7 491.09 8.26
 0 2 -7 490.06 9.52
 0 -2 7 477.11 9.64
 0 -2 -7 474.7 10.01
 0 -2 7 496.26 8.98
 0 2 7 478.42 8.1
 0 2 -7 482.19 8.16
 0 2 7 492.87 8.63
 0 -2 7 495.58 7.88
 0 -2 -7 465.86 8.53
 0 2 7 496.88 9.76
 0 -2 -7 492.75 9.05
 0 2 -7 472.93 9.52
 0 -2 7 485.65 9.76
 0 2 -8 476.21 8.05
 0 2 8 478.62 8.09
 0 2 8 465.29 8.21
 0 2 -8 470.08 8.24
 0 -2 -8 480.88 8.06
 0 2 -8 457.13 8.12
 0 -2 8 467.13 8.1
 0 2 8 466.91 8.11
 0 2 -8 477.71 9.61
 0 2 8 480.87 8.53
 0 -2 8 460.3 9.89
 0 -2 -8 484.96 10.23
 0 2 -8 476.01 8.04
 0 2 8 479.26 8.01
 0 -2 8 473.6 8.99
 0 -2 8 475.96 8.09
 0 2 8 466.33 8.85
 0 -2 -8 459.59 8.75
 0 2 -8 466.94 9.84
 0 -2 -8 476.23 9.33
 0 2 8 468.78 9.81
 0 -2 8 487.42 10.05
 0 2 9 97.76 3.04
 0 2 -9 97.91 3.04
 0 2 -9 91.48 3.05
 0 -2 9 99.35 3.1
 0 2 9 93.42 3.02
 0 -2 -9 95.69 3
 0 2 9 91.57 3.06
 0 2 -9 96.53 3.14
 0 -2 9 99.5 4.27
 0 2 9 95.94 3.44
 0 2 -9 101.29 4.06
 0 -2 -9 90.65 4.13
 0 2 -9 100.75 3.07
 0 2 9 97.31 2.99
 0 -2 9 102.87 3.76
 0 2 9 98.49 3.66
 0 -2 9 101.9 3.31
 0 -2 9 97.17 2.35
 0 2 9 96.96 4.17
 0 -2 -9 90.35 3.82
 0 2 -9 99.73 4.28
 0 -2 9 97.64 4.21
 0 2 10 0.84 0.42
 0 2 -10 0.76 0.36
 0 2 -10 0.54 0.35
 0 -2 10 0.97 0.43
 0 2 10 0.49 0.33
 0 -2 -10 0.15 0.35
 0 2 -10 0.85 0.43
 0 2 10 1.09 0.46
 0 2 10 -0.02 0.37
 0 -2 10 0.01 0.57
 0 2 -10 1.55 0.84
 0 -2 -10 0.87 0.68
 0 2 -10 0.09 0.34
 0 -2 10 0.39 0.49
 0 2 10 0.42 0.33
 0 2 10 0.51 0.52
 0 -2 10 0.76 0.46
 0 -2 10 1.17 0.38
 0 2 -10 0.63 0.72
 0 -2 -10 1.05 0.74
 0 -2 10 0.07 0.56
 0 2 10 1.14 0.77
 0 2 -11 110.41 3.21
 0 2 11 112.55 3.25
 0 2 11 111.88 3.36
 0 2 -11 118.47 3.45
 0 -2 11 110.96 3.26
 0 -2 -11 110.7 3.22
 0 2 11 115.81 3.35
 0 2 -11 109.87 3.32
 0 -2 11 108.3 4.86
 0 2 -11 116.57 4.63
 0 2 11 114.88 4.19
 0 -2 -11 115.69 4.86
 0 2 11 109.02 3.16
 0 2 -11 113.64 3.24
 0 -2 11 115.19 4.17
 0 -2 11 112.73 3.93
 0 2 11 105.44 4.2
 0 2 11 116.45 4.83
 0 2 -11 116.3 5.06
 0 -2 -11 106.39 4.59
 0 -2 11 114.54 3.04
 0 -2 11 110.24 4.79
 0 2 -12 4.93 0.68
 0 2 12 3.6 0.63
 0 -2 12 3.37 0.58
 0 2 12 4.11 0.63
 0 2 -12 4.33 0.68
 0 2 12 5.31 0.74
 0 -2 -12 3.53 0.6
 0 2 -12 5.66 0.75
 0 -2 12 2.5 1.01
 0 2 12 3.41 0.9
 0 -2 -12 4.21 0.46
 0 2 -12 5.4 1.34
 0 -2 -12 5.21 1.06
 0 2 -12 4.03 0.62
 0 2 12 3.31 0.55
 0 -2 12 4.14 0.86
 0 -2 12 3.91 0.8
 0 2 12 4.3 1.06
 0 2 -12 4.93 1.38
 0 -2 12 5.78 0.82
 0 -2 -12 3.76 1.11
 0 -2 12 3.62 0.97
 0 2 12 4.02 1.2
 0 2 13 415.03 7.12
 0 2 -13 395.68 6.98
 0 2 -13 393.77 7.17
 0 -2 -13 407.01 7.04
 0 2 13 398.64 7.24
 0 2 -13 406.62 7.3
 0 -2 13 409.33 7.12
 0 2 13 411.7 7.17
 0 2 13 410.21 9.37
 0 2 -13 413.88 9.76
 0 -2 13 401.51 10.51
 0 -2 -13 398.02 10.04
 0 -2 -13 404.44 6.08
 0 2 -13 403.42 7.02
 0 2 13 399.1 6.91
 0 -2 13 413.26 8.96
 0 2 13 408.93 9.54
 0 -2 13 403.92 8.97
 0 2 13 413.87 10.29
 0 -2 -13 418.91 10.47
 0 -2 13 401.7 7.47
 0 2 -13 398.76 10.71
 0 -2 13 407.93 10.44
 0 2 14 0.86 0.39
 0 2 -14 0.35 0.34
 0 2 -14 0.83 0.37
 0 2 14 0.68 0.38
 0 2 14 0.64 0.4
 0 -2 14 0.87 0.39
 0 -2 -14 3.21 0.57
 0 2 -14 0.2 0.29
 0 2 14 0.56 0.78
 0 -2 14 0.29 0.84
 0 2 -14 1.81 1.19
 0 -2 -14 0.8 0.37
 0 -2 -14 0.7 0.71
 0 -2 14 1.23 0.71
 0 2 14 0.75 0.39
 0 2 -14 0.83 0.41
 0 -2 14 1.34 0.72
 0 2 14 0.3 0.64
 0 -2 -14 0.43 0.98
 0 -2 14 2.16 0.77
 0 2 -14 2.23 1.39
 0 2 14 1.43 1.1
 0 -2 -15 74.24 2.44
 0 2 15 72.61 2.52
 0 2 15 77.69 2.52
 0 2 -15 76.45 2.59
 0 2 -15 76.28 2.57
 0 -2 15 71.4 2.45
 0 2 15 79.63 4.06
 0 2 -15 73.13 3.94
 0 -2 15 76.04 4.59
 0 -2 -15 70.26 2.2
 0 -2 -15 77.79 4.24
 0 2 -15 72.19 2.4
 0 2 15 71.18 2.32
 0 -2 15 77.22 3.69
 0 -2 15 73.8 3.78
 0 2 15 76.34 4.05
 0 -2 -15 72.39 4.39
 0 -2 15 75.45 3.06
 0 2 15 75.86 4.37
 0 2 -15 76.4 4.7
 0 2 -15 73.73 2.4
 0 2 15 74.09 2.44
 0 2 16 15.27 1.06
 0 2 -16 14.61 1
 0 2 16 15.1 1.06
 0 -2 16 17.39 1.14
 0 2 -16 13.76 1.04
 0 -2 -16 15.91 1.07
 0 2 16 16.33 2
 0 2 -16 16.24 2.05
 0 -2 -16 16.44 1.09
 0 -2 16 17.77 2.58
 0 -2 -16 14.66 1.96
 0 -2 16 18.43 1.88
 0 2 -16 13.92 1.01
 0 2 16 13.38 1.84
 0 2 -16 15.52 2.4
 0 -2 -16 18.63 2.45
 0 -2 16 17.38 1.56
 0 2 16 16.92 2.19
 0 2 -17 111.13 3.02
 0 2 17 116.23 2.96
 0 -2 17 126.65 3.17
 0 -2 -17 128.27 3.07
 0 -2 -17 109.62 3.08
 0 -2 17 121.05 6.1
 0 2 17 115.34 5.31
 0 2 -17 114.75 5.21
 0 -2 -17 111.46 5.3
 0 -2 17 120.93 4.83
 0 2 17 116.45 5.49
 0 2 17 121.8 5.82
 0 2 -17 113.63 6.14
 0 -2 17 115.36 4.18
 0 -2 -17 111.97 5.86
 0 2 17 118.44 2.99
 0 2 -17 113.49 2.92
 0 -2 -18 37.71 1.5
 0 -2 18 35.46 1.52
 0 2 -18 30.63 1.42
 0 2 18 32.2 1.36
 0 -2 -18 30.08 1.61
 0 2 -18 32.78 2.87
 0 -2 18 35.15 3.43
 0 2 18 33.03 3.01
 0 -2 -18 32.74 2.97
 0 -2 18 35.92 2.73
 0 2 18 37.05 3.18
 0 -2 -18 34.45 3.36
 0 2 -18 32.92 3.48
 0 2 18 32.19 3.23
 0 -2 18 36 2.38
 0 2 18 34.72 1.45
 0 2 -18 30.65 1.35
 0 -2 19 14.63 0.93
 0 -2 -19 14.63 0.86
 0 2 19 14.32 2.09
 0 -2 19 11.76 2.2
 0 2 -19 13.71 1.99
 0 -2 -19 13.39 2.08
 0 -2 19 13.34 1.77
 0 2 19 9.58 1.76
 0 -2 -19 18.07 2.62
 0 2 -19 14.32 2.53
 0 -2 19 12.95 1.55
 0 2 19 14.43 2.17
 0 -2 -20 27.14 2.83
 0 2 20 26.1 2.96
 0 -2 -20 24.55 3.11
 0 -2 20 25.45 2.14
 0 2 -20 28.35 3.46
 0 -2 20 26.74 3.17
 0 2 20 25.21 2.72
 0 2 -20 27.05 2.74
 0 2 20 24.02 2.75
 0 -2 -21 142.39 6.37
 0 2 21 137.71 6.77
 0 2 -21 146.41 7.8
 0 -2 -21 140.88 7.37
 0 -2 21 147.96 5.46
 0 2 21 142.04 6.61
 0 2 -21 139.56 6.27
 0 -2 21 144.52 7.34
 0 2 21 150.8 7.02
 0 -2 -22 130.69 6.17
 0 -2 -22 138.21 7.49
 0 -2 22 140.26 5.43
 0 2 22 130.66 6.78
 0 2 -22 134.87 7.67
 0 -2 22 124.77 7.03
 0 2 -22 136.06 6.27
 0 2 22 136.52 6.64
 0 2 22 132.23 6.75
 0 -2 -23 336.52 10.34
 0 -2 23 310.81 11.53
 0 2 23 312.81 10.69
 0 2 -23 343.01 10.4
 0 2 23 314.99 10.9
 0 -2 23 331.11 8.91
 0 -2 -23 335.44 12.07
 0 2 -23 325.5 12.33
 0 -2 -24 3.52 2.04
 0 2 24 6.68 2.02
 0 -2 24 7.53 2.38
 0 2 -24 1.86 1.36
 0 -2 -24 7.9 2.28
 0 2 24 5.66 1.93
 0 2 -24 7.3 2.66
 0 -2 -25 30.9 3.21
 0 2 -25 26.24 2.95
 0 2 25 24.15 3.17
 0 -2 25 24.09 3.54
 0 2 -25 24.22 3.67
 0 2 25 19.45 3.01
 0 -2 -25 21.05 3.32
 0 -2 -26 113.2 6.04
 0 -2 26 111.56 7.25
 0 2 -26 116.38 6.2
 0 2 26 107.83 6.57
 0 2 26 107.87 6.55
 0 -2 -26 109.07 7.31
 0 2 -26 110.96 7.55
 0 -2 -27 4.27 1.89
 0 2 27 5.11 1.93
 0 -2 27 2.97 1.91
 0 2 -27 2.04 1.8
 0 2 27 0.13 1.24
 0 -2 -27 2.97 1.74
 0 -2 -28 20.58 2.71
 0 -2 28 17.87 3.16
 0 2 28 21.18 3.16
 0 2 -28 18.27 3.43
 0 2 28 17.84 2.79
 0 -2 -28 19.27 3.11
 0 -2 -29 9.46 2.22
 0 2 29 3.22 1.55
 0 2 -29 6.91 2.43
 0 -2 -29 6.56 2.51
 0 2 29 3.71 1.65
 0 -2 29 3.15 1.88
 0 2 -30 54.37 5.74
 0 2 30 44.83 4.62
 0 -2 -30 50.94 5.47
 0 -2 30 50.66 5.29
 0 2 30 55 5.06
 0 -2 -31 1.56 1.54
 0 2 -31 1.67 2.2
 0 2 31 2.61 1.46
 0 2 31 6.83 2.1
 0 -2 31 -0.1 1.5
 0 2 -32 0.73 1.72
 0 -2 -32 0.03 1.72
 0 2 32 -1.04 1.21
 0 -2 32 0.64 1.66
 0 2 32 0.3 1.26
 0 -2 -33 18.42 3.56
 0 2 33 19.9 3.3
 0 2 -33 21.55 3.96
 0 -2 33 21.27 3.62
 0 2 33 17.89 3.16
 0 2 34 0.55 1.48
 0 -2 -34 -1.53 1.81
 0 2 -34 1.75 1.86
 0 2 34 2.78 1.93
 0 -2 34 1.14 1.64
 0 -2 -35 1.74 2
 0 2 -35 3.94 2.12
 0 2 35 -0.53 1.48
 0 2 -36 47.72 6.15
 0 -2 -36 48.61 5.99
 0 2 36 51.24 5.6
 0 -2 36 47.12 5.7
 0 -2 -37 2.68 2.28
 0 2 -37 7.23 2.79
 0 2 37 0.89 1.64
 0 -2 37 0.3 1.97
 0 -2 -38 5.13 2.57
 0 2 -38 6.21 2.9
 0 2 38 4.84 2.32
 0 -2 38 6.66 2.79
 0 -2 -39 4.57 2.63
 0 2 -39 5.1 2.88
 0 -2 39 8.2 2.91
 0 2 39 3.55 1.73
 0 -2 -40 9.47 3.1
 0 2 40 10.98 3.03
 0 -2 40 13.51 3.73
 0 -2 -41 8.9 3.23
 0 2 41 11.41 3.45
 0 4 0 10.67 1.44
 0 -4 0 13.91 1.69
 0 4 0 9.87 1.37
 0 4 0 8.95 1.36
 0 4 0 12.62 1.59
 0 -4 0 10.59 1.16
 0 4 0 11.56 1.43
 0 -4 0 10.57 1.25
 0 4 0 10.92 1.47
 0 -4 0 10.36 1.29
 0 4 0 12.08 1.33
 0 4 0 11.84 0.84
 0 4 0 12.69 1.25
 0 -4 0 10.09 1.29
 0 4 -1 8.63 1.41
 0 4 1 8.33 1.28
 0 4 -1 7.64 1.31
 0 -4 -1 7.67 1.24
 0 4 -1 7.31 1.29
 0 4 1 6.2 1.25
 0 4 -1 6.82 1.3
 0 -4 1 6.53 1.22
 0 4 1 6.25 1.24
 0 4 1 8.47 1.39
 0 4 -1 7.41 1.22
 0 4 1 4.94 0.92
 0 -4 1 5.4 0.86
 0 -4 1 5.13 0.89
 0 -4 -1 5.96 1.03
 0 4 1 6.63 1.2
 0 4 -1 5.76 1.19
 0 4 1 6.91 0.61
 0 -4 1 6.39 1.04
 0 4 1 5.26 0.92
 0 4 -1 6.18 1.03
 0 -4 -1 6.71 1
 0 4 -1 6.31 0.68
 0 4 -1 5.87 0.82
 0 -4 1 8.61 1.27
 0 4 1 4.78 0.87
 0 4 -2 311.7 8.07
 0 4 2 328.37 8.22
 0 -4 -2 314.39 8.04
 0 4 2 318.33 8.2
 0 4 2 316.28 8.39
 0 4 -2 322.62 8.41
 0 4 -2 312.36 8.24
 0 4 -2 327.1 8.31
 0 -4 2 313.21 8.04
 0 4 2 322.17 8.34
 0 4 2 314.18 7.12
 0 4 -2 307.07 7.84
 0 -4 2 319.17 7.14
 0 -4 2 319.34 7.01
 0 4 -2 313.17 8.05
 0 4 2 314.19 8.03
 0 4 2 322.34 5.09
 0 -4 -2 311.08 7.12
 0 4 -2 311.78 7.68
 0 4 2 305.92 7.21
 0 -4 2 331.95 7.89
 0 4 -2 322.41 6.02
 0 4 2 321.97 7.39
 0 4 -2 318.68 6.2
 0 -4 2 318.65 7.83
 0 4 3 36.59 2.6
 0 4 -3 37.35 2.63
 0 4 3 34.62 2.61
 0 4 3 31.8 2.47
 0 -4 -3 35.21 2.54
 0 4 -3 30.88 2.45
 0 4 3 38.01 2.72
 0 4 -3 33.22 2.56
 0 -4 3 36.06 2.57
 0 4 -3 34.11 2.6
 0 4 3 32.66 2.02
 0 -4 3 33.9 2.17
 0 4 -3 34.14 2.51
 0 -4 3 35.5 2.05
 0 4 -3 34.91 2.52
 0 4 3 37.9 2.61
 0 4 -3 32.57 2.34
 0 -4 3 37.38 2.52
 0 4 3 33.09 2.08
 0 -4 -3 31.77 2.05
 0 4 3 34.75 1.33
 0 4 -3 35.99 1.66
 0 4 -3 33.19 1.79
 0 4 3 34.04 2.33
 0 -4 3 29.06 2.28
 0 4 4 59.28 3.27
 0 4 -4 57.67 3.24
 0 4 -4 56.97 3.3
 0 4 4 59.71 3.43
 0 4 4 64.27 3.48
 0 -4 -4 57.79 3.22
 0 4 -4 56.07 3.21
 0 4 -4 54.15 3.24
 0 4 4 59.21 3.33
 0 -4 4 55.51 3.14
 0 4 4 56.44 2.56
 0 -4 4 55.2 2.91
 0 4 -4 60.11 3.36
 0 -4 4 57.12 2.59
 0 -4 4 57.36 1.96
 0 4 4 54.93 3.14
 0 4 -4 57.18 3.19
 0 -4 4 53.47 3.11
 0 4 4 55.18 2.7
 0 -4 -4 52.98 2.63
 0 4 -4 54.38 1.89
 0 4 4 55.42 3.06
 0 4 -4 58.05 2.55
 0 -4 4 59.11 3.29
 0 4 5 1.37 0.71
 0 4 -5 0.1 0.48
 0 4 -5 0.87 0.68
 0 4 5 0 0.57
 0 4 -5 0.63 0.66
 0 4 5 0.41 0.66
 0 -4 -5 0.64 0.62
 0 4 -5 -0.15 0.53
 0 -4 5 0.98 0.76
 0 4 5 2.12 0.87
 0 -4 5 0.37 0.44
 0 4 5 1.25 0.49
 0 4 -5 1.06 0.78
 0 4 -5 -0.67 0.6
 0 -4 5 1.29 0.31
 0 -4 5 1.32 0.8
 0 4 5 0.12 0.53
 0 4 5 1.18 0.57
 0 -4 -5 1.42 0.62
 0 -4 5 0.55 0.45
 0 -4 5 1.35 0.76
 0 -4 -5 1.21 0.44
 0 4 -5 0.72 0.29
 0 4 -5 0.84 0.55
 0 4 5 1.28 0.82
 0 -4 5 0.95 0.8
 0 4 -6 240.97 6.92
 0 4 6 254.59 7.08
 0 -4 6 233.4 6.88
 0 4 -6 244.76 7.08
 0 4 -6 251.23 7.3
 0 4 -6 239.2 7.08
 0 -4 -6 240.12 6.9
 0 4 6 250.37 7.19
 0 4 6 247.57 7.23
 0 -4 6 241.57 6.89
 0 4 -6 231.05 7.31
 0 4 6 252.07 5.41
 0 -4 6 242.21 5.62
 0 -4 -6 244.38 8.11
 0 4 -6 240.99 6.91
 0 -4 6 240.62 7.09
 0 4 6 231.96 6.8
 0 -4 -6 234 6.12
 0 -4 6 250.9 7.38
 0 4 6 249.56 6.21
 0 4 -6 231.25 6.23
 0 4 6 233.54 7.04
 0 -4 -6 250.97 5.44
 0 -4 6 235.05 7.23
 0 4 7 0.05 0.72
 0 4 -7 0.85 0.59
 0 4 7 1.6 0.85
 0 4 -7 0.46 0.6
 0 -4 7 0.13 0.56
 0 4 -7 -0.37 0.63
 0 4 7 0.82 0.64
 0 -4 -7 1.98 0.76
 0 -4 7 1.16 0.78
 0 -4 -7 2.13 1.19
 0 4 -7 0.96 0.84
 0 -4 7 0.62 0.64
 0 4 -7 1 0.65
 0 4 7 1.72 0.78
 0 -4 -7 1 0.59
 0 -4 7 1.37 0.78
 0 4 7 1.83 0.64
 0 -4 7 1.14 0.58
 0 -4 -7 1.72 0.63
 0 4 -7 2.07 0.73
 0 -4 7 1.24 0.8
 0 4 7 1.24 0.85
 0 4 -8 61.47 3.38
 0 4 8 61.72 3.34
 0 4 -8 64.44 3.54
 0 -4 8 64.6 3.44
 0 4 8 61.95 3.47
 0 4 -8 65.37 3.55
 0 4 8 64.25 3.5
 0 -4 -8 62.49 3.36
 0 4 -8 69.92 3.97
 0 -4 8 67.67 3.74
 0 -4 -8 64.64 4.23
 0 -4 8 66.83 3.7
 0 4 -8 69.08 3.52
 0 4 8 60.7 3.3
 0 -4 8 65.7 2.78
 0 -4 -8 62.57 3.14
 0 -4 8 69.77 3.98
 0 4 8 62.55 3.08
 0 -4 -8 57.73 2.79
 0 4 8 66.65 3.83
 0 4 -8 64.72 3.43
 0 -4 8 70.03 4
 0 4 -9 41.35 2.74
 0 4 9 41.95 2.74
 0 -4 9 37.83 2.62
 0 -4 -9 39.63 2.67
 0 4 9 38.03 2.74
 0 4 -9 40.96 2.81
 0 4 -9 36.46 2.68
 0 4 9 39.11 2.75
 0 -4 9 35.55 2.84
 0 4 -9 46.91 3.35
 0 -4 -9 35.07 3.14
 0 4 -9 39.17 2.68
 0 4 9 38.08 2.6
 0 -4 9 38.99 2.84
 0 -4 -9 39.77 2.54
 0 -4 9 40.05 2.18
 0 4 9 39.15 2.48
 0 -4 9 40.31 3.1
 0 4 -9 42.34 2.9
 0 -4 -9 36.93 2.36
 0 4 9 41.38 3.18
 0 -4 9 38.56 3.07
 0 4 10 366.4 8.84
 0 4 -10 374.16 8.89
 0 4 10 387.22 9.37
 0 -4 10 384.74 9.07
 0 4 -10 387.66 9.37
 0 -4 -10 377.74 8.93
 0 4 -10 378.4 9.22
 0 4 10 374.3 9.1
 0 -4 10 371.72 10.01
 0 4 -10 380.13 10.24
 0 -4 -10 379.94 11.03
 0 4 10 371.59 8.85
 0 -4 10 365.37 9.5
 0 4 -10 369.13 8.87
 0 -4 -10 372.97 8.71
 0 -4 10 375.38 7.69
 0 4 10 385.51 8.76
 0 -4 -10 381.94 8.67
 0 4 -10 379.46 9.68
 0 4 10 387.13 10.29
 0 -4 10 368.54 10.23
 0 4 11 2.84 0.81
 0 4 -11 4.18 1.04
 0 -4 11 4.66 1.05
 0 4 11 4.04 1.13
 0 4 -11 4.72 1.08
 0 -4 -11 4.38 0.93
 0 4 -11 7.5 1.29
 0 4 11 4.58 1.08
 0 -4 11 7.34 1.43
 0 4 11 4.44 0.91
 0 -4 -11 4.49 1.61
 0 4 -11 9.77 2.1
 0 4 11 5.56 1.07
 0 4 -11 5.19 1.11
 0 -4 11 4.23 1.12
 0 -4 11 5.37 0.92
 0 -4 -11 5.64 1.13
 0 4 11 4.92 1.02
 0 -4 -11 4.75 1.15
 0 4 -11 8.16 1.79
 0 4 11 8.05 2.12
 0 -4 11 5.65 1.5
 0 4 -12 1435.99 21.74
 0 4 12 1421.7 21.64
 0 -4 -12 1450.38 21.73
 0 -4 12 1443.82 21.85
 0 4 12 1390.41 22.04
 0 4 -12 1424.85 22.15
 0 4 12 1414.77 21.88
 0 4 -12 1377.35 21.84
 0 4 -12 1444.87 24.22
 0 4 12 1442.98 21.13
 0 -4 12 1418.72 24.27
 0 -4 -12 1438.24 25.52
 0 4 -12 1437.99 21.66
 0 4 12 1404.77 21.51
 0 -4 12 1419.2 23.18
 0 -4 12 1392.92 20.3
 0 -4 -12 1409.21 21.94
 0 4 12 1441.74 22.08
 0 4 -12 1413.86 23.74
 0 -4 -12 1422.62 22.31
 0 4 12 1385.87 24.32
 0 -4 12 1406.46 24.58
 0 4 -13 23.78 2.07
 0 4 13 26.05 2.16
 0 4 13 28.35 2.36
 0 4 13 27.81 2.32
 0 -4 13 25.57 2.2
 0 -4 -13 26.76 2.19
 0 4 -13 28.81 2.38
 0 4 -13 30.04 2.45
 0 4 -13 38.54 3.52
 0 4 13 31.82 2.39
 0 -4 13 27.15 2.95
 0 -4 -13 27.39 3.05
 0 4 13 25.93 2.18
 0 -4 13 30.17 2.7
 0 4 -13 27.13 2.21
 0 4 13 27.69 2.44
 0 -4 -13 26.61 2.43
 0 -4 13 29.37 2.14
 0 -4 -13 28.07 2.63
 0 4 -13 34.11 3.17
 0 4 13 33.1 3.37
 0 -4 13 29.54 3.05
 0 4 14 700.09 13.15
 0 4 -14 718.14 13.21
 0 4 14 680.22 13.49
 0 4 14 703.52 13.38
 0 4 -14 721.95 13.74
 0 4 -14 686.95 13.39
 0 -4 -14 723.4 13.33
 0 -4 14 714.91 13.37
 0 -4 14 702.06 16.06
 0 4 14 716.24 13.51
 0 4 -14 695.5 15.58
 0 -4 -14 716.14 16.73
 0 -4 14 703.12 14.74
 0 4 14 710.26 13.14
 0 4 -14 707.06 13.19
 0 4 14 721.24 14.28
 0 -4 14 697.45 12.81
 0 4 -14 700.65 15.69
 0 -4 -14 706.58 14.69
 0 4 14 702.45 15.95
 0 -4 14 722.55 16.41
 0 4 -15 115.55 4.54
 0 4 15 116.17 4.62
 0 4 -15 112.68 4.72
 0 -4 15 119.93 4.7
 0 4 -15 104.61 4.5
 0 4 15 108.83 4.64
 0 4 15 111.7 4.58
 0 -4 -15 122.12 4.68
 0 4 15 119.06 4.93
 0 4 -15 121.6 6.3
 0 -4 15 112.29 6.11
 0 -4 -15 110.77 6.11
 0 4 15 116.42 4.53
 0 4 -15 115.29 4.54
 0 -4 15 120.12 5.51
 0 4 15 111.88 5.19
 0 -4 15 114.69 4.56
 0 4 15 124.04 6.33
 0 4 -15 126.24 6.41
 0 -4 -15 122.99 5.66
 0 -4 15 123.42 6.33
 0 4 -16 1679.74 24.45
 0 4 16 1706.18 24.64
 0 4 16 1739.51 25.05
 0 4 -16 1678.71 24.94
 0 4 -16 1725.75 25.32
 0 -4 16 1715.5 24.81
 0 -4 -16 1689.72 24.59
 0 4 16 1666.59 25.09
 0 4 16 1717.96 25.99
 0 4 -16 1694.06 28.54
 0 -4 16 1688.02 29.31
 0 -4 -16 1703.69 29.73
 0 4 16 1727.54 24.54
 0 -4 16 1689.35 27.26
 0 4 -16 1716.18 24.61
 0 -4 16 1694.51 25.22
 0 4 16 1699.05 26.85
 0 -4 -16 1707.91 27.75
 0 4 16 1696.79 29.15
 0 4 -16 1712.75 29.28
 0 -4 16 1694.37 29.52
 0 4 -17 175.32 5.58
 0 4 17 171.79 5.58
 0 4 17 158.44 5.65
 0 -4 17 170.73 5.64
 0 4 -17 163.31 5.73
 0 4 -17 171.42 5.74
 0 -4 -17 177.46 5.71
 0 4 17 175.75 5.75
 0 -4 17 156.16 7.5
 0 4 -17 172.74 7.53
 0 4 17 170.67 6.37
 0 -4 -17 163.33 7.72
 0 -4 17 174.51 6.93
 0 4 17 164.52 5.37
 0 4 -17 162.82 5.43
 0 -4 17 169.52 6.05
 0 4 17 169.3 6.86
 0 4 17 189.28 8.14
 0 4 -17 180.88 8.05
 0 -4 -17 172.62 7.22
 0 -4 17 172.62 7.92
 0 4 18 280.91 7.32
 0 4 -18 268.49 7.12
 0 4 18 270.52 7.5
 0 -4 18 278.17 7.35
 0 4 -18 266.75 7.33
 0 4 -18 280.21 7.64
 0 -4 -18 290.78 7.42
 0 4 18 292.91 7.58
 0 -4 18 280.4 10.36
 0 4 -18 277.95 9.72
 0 4 18 276.65 8.5
 0 -4 -18 276.21 10.3
 0 4 -18 280.72 7.27
 0 4 18 277.49 7.14
 0 -4 18 286.49 9.15
 0 4 18 283.65 9.13
 0 -4 18 274.85 8.19
 0 -4 -18 285.47 9.58
 0 4 18 280.6 10.22
 0 4 -18 263.14 10.02
 0 -4 18 281.32 10.4
 0 4 19 30.26 2.25
 0 4 -19 23.88 2.07
 0 -4 -19 27.96 2.2
 0 -4 19 29.25 2.24
 0 4 19 29.07 2.32
 0 -4 19 33.36 3.7
 0 4 -19 28.35 3.2
 0 4 19 32.46 2.91
 0 -4 -19 26.45 3.21
 0 -4 19 28.19 2.85
 0 4 -19 30.71 2.22
 0 -4 19 31.36 2.75
 0 4 19 30.04 2.92
 0 4 -19 26.55 3.43
 0 -4 -19 33.55 3.45
 0 4 19 22.98 3.07
 0 -4 -20 120.06 6.79
 0 -4 20 132.25 6.25
 0 -4 20 118.07 5.55
 0 4 20 125.13 6.21
 0 -4 -20 120.95 6.55
 0 4 -20 124.67 7.12
 0 4 20 117.48 6.75
 0 4 20 125.84 5.87
 0 4 -20 125.68 6.62
 0 -4 20 128.12 7.14
 0 -4 -21 1.22 1.26
 0 -4 21 1.42 1.16
 0 -4 21 1.77 0.94
 0 4 21 2.79 1.35
 0 -4 -21 4.69 1.92
 0 4 21 0.72 1.27
 0 4 -21 3.16 1.93
 0 4 21 2.51 1.25
 0 -4 21 0.15 1.25
 0 4 -21 1.46 1.43
 0 -4 -22 145.47 7.67
 0 -4 22 159.73 6.99
 0 4 22 151.11 7.26
 0 4 22 150.92 7.93
 0 4 -22 156.16 8.31
 0 -4 -22 153.97 7.73
 0 4 -22 162.57 7.79
 0 -4 22 138.89 7.96
 0 4 22 154.47 6.91
 0 -4 -23 69.09 5.33
 0 4 23 62.37 5.26
 0 -4 -23 77.72 5.72
 0 4 -23 76.53 6.05
 0 4 -23 68.61 5.16
 0 4 23 70.27 4.76
 0 -4 23 65.3 5.62
 0 -4 23 68.12 4.63
 0 -4 -24 224.4 9.72
 0 4 -24 244.51 11
 0 4 24 219.87 9.91
 0 -4 -24 227.08 9.9
 0 4 24 227.33 8.89
 0 -4 24 210.43 10.08
 0 4 -24 214.35 9.25
 0 -4 24 209.4 8.31
 0 -4 -25 122.83 7.23
 0 4 -25 143.41 8.58
 0 -4 -25 131.9 7.71
 0 4 25 116.56 7.46
 0 4 25 128.17 6.79
 0 -4 25 122.17 7.76
 0 4 -25 127.41 7.23
 0 -4 25 115.71 6.22
 0 -4 -26 56.67 4.96
 0 4 26 48.69 4.94
 0 -4 -26 51.89 4.99
 0 4 -26 45.06 5.03
 0 4 -26 49.4 4.63
 0 -4 26 53.03 5.31
 0 4 26 51.12 4.35
 0 -4 26 47.55 4.03
 0 -4 -27 15.37 2.96
 0 4 27 12.45 2.36
 0 -4 27 11.12 2.89
 0 4 -27 11.61 2.47
 0 4 -27 15.01 3.44
 0 -4 -27 12.45 2.76
 0 4 27 10.66 2.72
 0 -4 -28 80.19 5.97
 0 -4 28 76.19 6.57
 0 4 28 83.93 5.82
 0 4 -28 79.27 5.84
 0 4 -28 89.81 7.2
 0 4 28 67.88 5.91
 0 -4 -28 77.39 6.27
 0 -4 -29 8.09 2.24
 0 -4 29 9.43 2.93
 0 4 -29 4.84 1.71
 0 4 29 6.3 1.9
 0 4 -29 4.81 2.45
 0 4 29 5.57 2.12
 0 -4 -29 7.99 4.11
 0 -4 -30 28.52 3.7
 0 4 30 26.57 3.5
 0 4 -30 27.86 3.7
 0 -4 30 24.04 4.08
 0 -4 -30 23.41 3.73
 0 4 30 19.31 3.44
 0 4 -30 28.06 4.21
 0 -4 -31 0.13 1.57
 0 4 31 0.04 1.24
 0 -4 31 0.35 1.55
 0 4 31 0.07 1.7
 0 4 -31 4.95 2.77
 0 -4 -31 -1.63 1.84
 0 -4 -32 56.39 5.29
 0 4 -32 62.13 6.52
 0 -4 -32 49.84 5.52
 0 4 32 46.15 5.11
 0 4 32 50.7 5.03
 0 -4 32 42.06 5.2
 0 4 -33 3.23 2.5
 0 4 33 1.14 2.02
 0 -4 -33 3.37 1.86
 0 4 33 2.07 1.76
 0 -4 33 1.64 1.77
 0 -4 -34 1.31 1.64
 0 4 -34 3.88 2.96
 0 4 34 1.38 1.53
 0 4 34 5.66 2.01
 0 -4 34 -0.05 1.98
 0 -4 -35 -1.72 2.01
 0 4 -35 -2.33 2.1
 0 4 35 -1.98 2.16
 0 -4 35 -0.33 1.99
 0 4 35 1.71 1.33
 0 -4 -36 14.29 3.49
 0 4 -36 19.08 3.96
 0 4 36 10.15 2.98
 0 -4 36 12.33 3.36
 0 4 36 16.1 3.21
 0 -4 -37 3.22 2.17
 0 4 37 2.32 1.91
 0 4 -37 1.21 2.07
 0 -4 37 7.17 3.08
 0 4 37 3.51 2.25
 0 4 38 7.95 2.67
 0 -4 -38 7.02 2.72
 0 -4 38 1.29 1.92
 0 4 39 26.86 4.48
 0 6 0 18.64 2.5
 0 -6 0 18.38 2.31
 0 6 0 13.33 2.24
 0 6 0 17 2.5
 0 -6 0 12.98 1.69
 0 6 0 10.13 1.64
 0 -6 0 11.05 1.58
 0 6 0 17.99 2.39
 0 6 0 11.52 1
 0 -6 0 9.77 1.55
 0 6 0 9.27 1.41
 0 6 0 13.04 1.52
 0 -6 0 16.95 2.2
 0 6 -1 512.73 12.9
 0 6 1 514.97 12.96
 0 6 1 530.87 13.46
 0 -6 -1 542.23 13.13
 0 6 -1 530.58 13.47
 0 -6 1 542.56 13.15
 0 6 1 527.62 13.29
 0 6 -1 517.01 13.26
 0 6 -1 539.94 12.36
 0 -6 -1 536.5 10.67
 0 -6 1 510.52 10.88
 0 6 1 540.89 12.03
 0 -6 -1 534.34 11.99
 0 -6 1 523.44 11.52
 0 6 -1 522.36 12.91
 0 6 1 532.94 13.01
 0 -6 1 530.48 12.12
 0 -6 -1 526.95 11.75
 0 6 -1 544.98 12.26
 0 6 1 530.13 11.91
 0 6 1 539.19 8.37
 0 6 -1 540.75 8.97
 0 6 -1 541.33 10.69
 0 6 1 527.83 11.27
 0 -6 -1 537.78 12.05
 0 -6 1 536.29 12.29
 0 6 -2 43.81 3.55
 0 6 2 34.9 3.23
 0 -6 2 42.13 3.44
 0 -6 -2 37.49 3.2
 0 6 2 40.04 3.53
 0 6 -2 43.21 3.66
 0 6 -2 42.36 3.66
 0 6 2 39.45 3.48
 0 -6 2 41.38 2.79
 0 -6 -2 41.88 2.57
 0 6 2 38.84 2.82
 0 6 -2 36.07 3.05
 0 -6 -2 39.26 3
 0 -6 2 37.14 2.69
 0 6 2 39.93 3.34
 0 6 -2 42.18 3.4
 0 6 2 37.98 1.64
 0 6 2 38.81 2.86
 0 -6 2 41.74 3.13
 0 6 -2 38.03 3.01
 0 -6 -2 38.99 2.87
 0 6 -2 41.05 2.45
 0 6 2 36.36 2.72
 0 6 -2 39.14 2.09
 0 -6 2 44.93 3.33
 0 6 3 461.88 12.05
 0 6 -3 477.92 12.31
 0 -6 -3 493.35 12.38
 0 6 -3 470.49 12.62
 0 -6 3 485.73 12.32
 0 6 -3 462.32 12.38
 0 6 3 474.18 12.63
 0 6 3 478.58 12.56
 0 6 3 473.39 10.72
 0 -6 3 471.8 10.64
 0 6 -3 471.08 11.81
 0 -6 3 473.13 10.44
 0 -6 -3 461.23 11.38
 0 6 -3 465.44 12.07
 0 -6 3 459.48 9.21
 0 6 3 460.3 11.98
 0 6 -3 471.18 11.63
 0 -6 -3 491.11 10.9
 0 6 3 466.26 7.34
 0 6 3 476.72 11.01
 0 -6 3 491.71 11.86
 0 6 -3 477.81 9.2
 0 6 3 482.04 11.09
 0 6 -3 472.13 8.91
 0 -6 3 477.09 11.75
 0 6 -4 6.54 1.52
 0 6 4 7.88 1.77
 0 6 4 12.52 2.12
 0 -6 4 7.66 1.67
 0 6 -4 9.03 2.02
 0 -6 -4 8.53 1.69
 0 6 4 15.73 2.53
 0 6 -4 8.62 1.78
 0 6 -4 6.34 1.47
 0 -6 4 9.14 1.44
 0 6 4 7.69 1.24
 0 -6 4 8.28 1.3
 0 -6 4 8.56 1.01
 0 6 -4 11.41 1.94
 0 6 4 8.42 1.76
 0 6 4 7.5 1.35
 0 -6 -4 6.98 1.25
 0 -6 4 10.83 1.68
 0 6 -4 8.38 1.03
 0 6 -4 9.06 1.18
 0 6 4 7.41 1.46
 0 -6 4 7.11 1.49
 0 6 5 199.53 7.53
 0 6 -5 200.34 7.54
 0 6 -5 211.87 8.05
 0 6 5 211.2 8.02
 0 6 5 210.87 7.95
 0 -6 5 217.76 7.83
 0 6 -5 204.05 7.83
 0 -6 -5 216.35 7.82
 0 6 5 200.26 6.23
 0 -6 5 207.85 6.94
 0 6 -5 194.76 7.47
 0 -6 5 203.27 6.19
 0 6 5 197.69 7.46
 0 6 -5 196.25 7.44
 0 -6 5 189.37 7.31
 0 -6 5 202.46 4.98
 0 -6 5 217.08 7.73
 0 6 5 205.83 6.74
 0 -6 -5 210.16 6.63
 0 6 -5 199.24 4.85
 0 6 5 195.85 7.05
 0 -6 -5 202.27 4.58
 0 6 -5 201.38 5.77
 0 -6 5 208.24 7.62
 0 6 -6 24.67 2.66
 0 6 6 25.46 2.68
 0 6 6 26.61 2.8
 0 6 -6 29.02 2.98
 0 6 -6 25.83 2.84
 0 -6 6 24.52 2.6
 0 -6 -6 20.26 2.43
 0 6 6 24.09 2.78
 0 6 6 26.09 2.08
 0 -6 6 20.07 2.21
 0 6 -6 24.21 2.68
 0 -6 -6 20.92 2.72
 0 -6 6 25.26 2.05
 0 -6 6 24.6 1.48
 0 6 -6 22.62 2.52
 0 -6 6 20.71 2.42
 0 6 6 21.71 2.45
 0 -6 -6 24.14 2.19
 0 6 6 24.41 2.24
 0 -6 6 23.85 2.58
 0 6 -6 24.15 1.44
 0 6 6 26.73 2.62
 0 -6 -6 23.53 1.5
 0 6 -6 28.82 2.19
 0 -6 6 19.75 2.4
 0 6 -7 20.07 2.36
 0 6 7 17.42 2.23
 0 6 -7 17.29 2.27
 0 -6 7 17.06 2.26
 0 6 -7 21.13 2.53
 0 6 7 18.04 2.37
 0 6 7 14.39 2.16
 0 -6 -7 18.11 2.27
 0 6 7 17.56 1.71
 0 6 -7 18.03 2.4
 0 -6 7 19.25 2.23
 0 -6 7 17.47 1.72
 0 -6 -7 14.94 2.48
 0 6 -7 17.39 2.21
 0 -6 7 14.2 2.08
 0 6 7 14.88 2.05
 0 -6 7 17.67 1.12
 0 -6 7 16.86 2.25
 0 -6 -7 17.23 1.91
 0 6 7 18.38 1.95
 0 6 -7 14.64 1.77
 0 6 -7 16.61 1.06
 0 -6 -7 16.71 1.36
 0 6 7 19.15 2.37
 0 -6 7 18.19 2.3
 0 6 -8 4.12 1.4
 0 6 8 6.47 1.62
 0 6 -8 5.83 1.57
 0 6 -8 9.54 1.78
 0 -6 -8 5.62 1.2
 0 -6 8 6.78 1.53
 0 6 8 6.77 1.5
 0 6 8 7.01 1.55
 0 6 -8 9.98 1.96
 0 -6 8 4.48 1.2
 0 -6 -8 5.38 1.56
 0 6 -8 7.42 1.49
 0 -6 8 6.28 1.61
 0 6 8 6.79 1.45
 0 -6 8 7.24 0.62
 0 6 8 6.02 1.24
 0 -6 8 6.86 1.03
 0 -6 -8 5.71 1.1
 0 -6 8 7.97 1.63
 0 6 -8 7.29 0.62
 0 -6 -8 5.88 0.94
 0 6 -8 7.04 1.34
 0 6 8 8.61 1.76
 0 -6 8 3.92 1.3
 0 6 9 84.71 4.84
 0 6 -9 93.06 5.04
 0 -6 -9 88.64 4.98
 0 6 -9 90.52 5.2
 0 6 9 86 5.05
 0 6 -9 90.03 5.17
 0 6 9 81.83 4.85
 0 -6 9 86.24 4.86
 0 6 -9 86.62 5.23
 0 -6 9 89.35 4.95
 0 -6 -9 86.3 5.75
 0 6 9 80.98 4.72
 0 -6 9 96.62 5.32
 0 6 -9 90.43 4.97
 0 6 9 94.47 4.47
 0 -6 9 91.49 3.88
 0 -6 9 92.23 5.33
 0 -6 -9 83.64 4.2
 0 -6 -9 84.22 3.43
 0 6 9 83.71 5
 0 6 -9 87.38 4.35
 0 -6 9 91.32 5.34
 0 6 -10 83.17 4.86
 0 6 10 85.25 4.89
 0 -6 -10 84.26 4.81
 0 6 -10 82.03 4.91
 0 6 10 79.19 4.9
 0 6 -10 95 5.32
 0 6 10 80.25 4.88
 0 -6 10 85.06 4.92
 0 6 -10 89.02 5.41
 0 -6 10 76.26 4.71
 0 -6 -10 81.47 5.72
 0 6 10 82.98 4.77
 0 6 -10 84.43 4.82
 0 -6 10 81.77 5
 0 -6 10 89.9 3.83
 0 6 10 86.69 4.34
 0 -6 10 91.18 5.44
 0 -6 -10 81.24 4.2
 0 -6 -10 86.68 3.64
 0 6 -10 90.99 4.63
 0 6 10 88.34 5.29
 0 -6 10 82.24 5.17
 0 6 -11 546.67 13.31
 0 6 11 552.37 13.3
 0 6 11 545 13.54
 0 -6 11 561.72 13.5
 0 -6 -11 561.37 13.41
 0 6 11 533.26 13.65
 0 6 -11 541.13 13.75
 0 6 -11 529.24 13.51
 0 -6 11 552.88 13.89
 0 6 -11 552.27 14.46
 0 -6 -11 513.38 15.22
 0 -6 11 557.78 14
 0 6 11 569.6 13.47
 0 6 -11 548.71 13.33
 0 -6 -11 537.67 12.15
 0 6 11 566.24 12.31
 0 -6 11 552.84 14.54
 0 -6 11 565.79 11
 0 -6 -11 545.26 10.91
 0 6 -11 548.83 12.85
 0 6 11 541.98 14.19
 0 -6 11 559.85 14.64
 0 6 -12 5.04 1.49
 0 6 12 5.56 1.36
 0 -6 -12 6.29 1.5
 0 6 -12 10.54 1.95
 0 6 12 7.7 1.52
 0 6 -12 9.11 1.76
 0 -6 12 7.78 1.54
 0 6 12 7.54 1.69
 0 -6 12 8.26 1.84
 0 6 -12 9.15 2.27
 0 -6 -12 5.81 1.92
 0 -6 12 7.43 1.94
 0 6 -12 5.92 1.38
 0 6 12 6.83 1.52
 0 -6 12 7.94 1.81
 0 -6 12 7.09 1.15
 0 -6 -12 5.89 1.27
 0 6 12 7.01 1.4
 0 -6 -12 6.27 1.22
 0 6 -12 10.27 1.94
 0 6 12 8.94 2.24
 0 -6 12 5.76 1.71
 0 6 -13 532.08 13.1
 0 6 13 534.34 13.05
 0 6 -13 521.21 13.3
 0 6 13 521.95 13.47
 0 -6 13 548.46 13.32
 0 6 13 531.56 13.33
 0 -6 -13 539.9 13.18
 0 6 -13 549.61 13.79
 0 6 -13 555.54 14.86
 0 -6 13 534.54 14.27
 0 -6 -13 503.26 15.35
 0 -6 13 567.86 14.25
 0 6 -13 543.15 13.13
 0 6 13 554.37 13.18
 0 -6 -13 505.89 12.15
 0 6 13 553.49 12.46
 0 -6 13 536.79 10.94
 0 6 -13 548.99 13.47
 0 -6 -13 517.22 11.38
 0 6 13 515.47 14.34
 0 -6 13 527.62 14.69
 0 6 -14 1.92 0.95
 0 6 14 1.24 1.04
 0 -6 14 0.88 0.85
 0 -6 -14 1.84 1.02
 0 6 14 0.56 0.91
 0 6 -14 0.98 0.85
 0 6 14 0.69 0.94
 0 6 -14 0.99 1.05
 0 6 -14 2.81 1.78
 0 -6 14 1.8 1.4
 0 -6 -14 3.52 1.93
 0 6 -14 0.77 0.94
 0 6 14 1.8 1.06
 0 -6 14 1.23 1.38
 0 -6 14 1.49 0.83
 0 -6 -14 2.2 1.2
 0 6 14 0.84 0.97
 0 -6 -14 2.85 1.09
 0 6 -14 3.4 1.45
 0 -6 14 4.44 1.77
 0 6 14 4.24 1.92
 0 6 15 221.04 7.94
 0 6 -15 223.72 7.89
 0 6 -15 209.13 7.98
 0 6 15 216.86 8.02
 0 6 15 217.65 8.25
 0 -6 -15 218.43 7.9
 0 6 -15 222.41 8.31
 0 -6 15 204.64 7.73
 0 6 -15 205.52 8.95
 0 -6 15 209.78 8.89
 0 -6 -15 203.2 9.58
 0 -6 15 222.24 8.7
 0 6 15 219.86 7.85
 0 6 -15 220.43 7.89
 0 -6 -15 205.22 7.54
 0 6 15 217.48 7.71
 0 -6 15 222.53 6.7
 0 6 -15 225.94 8.65
 0 -6 -15 210.56 7.23
 0 6 15 209.97 9.09
 0 -6 15 215.05 9.31
 0 6 -16 0.01 0.69
 0 6 16 0.1 0.8
 0 -6 16 -0.04 0.98
 0 6 -16 1.38 1.96
 0 6 16 2.98 1.24
 0 6 16 1.31 0.76
 0 -6 -16 1.73 1.05
 0 6 -16 1.99 1.09
 0 6 -16 1.2 1.43
 0 -6 16 2.83 1.71
 0 -6 -16 1.44 1.69
 0 -6 16 0.55 1.56
 0 6 16 2 0.95
 0 6 -16 0.19 0.83
 0 -6 16 1.23 0.76
 0 -6 -16 1.78 0.96
 0 6 16 1.45 0.89
 0 6 -16 0.96 1.39
 0 -6 -16 1.65 1.23
 0 6 16 2.12 1.71
 0 -6 16 3.99 1.68
 0 6 17 329.27 9.83
 0 6 -17 319.39 9.6
 0 6 17 316.45 9.85
 0 -6 -17 312.33 9.65
 0 6 17 310.2 10.06
 0 6 -17 317.13 9.94
 0 6 -17 315.8 10.12
 0 -6 17 341.03 10.1
 0 -6 17 307.59 11.38
 0 6 -17 321 11.55
 0 -6 -17 328.41 12.5
 0 -6 17 344.66 11.24
 0 6 -17 325.11 9.74
 0 6 17 313.41 9.57
 0 6 17 322.08 9.87
 0 -6 -17 314.98 9.77
 0 -6 17 330.04 8.77
 0 6 -17 325.25 11.07
 0 -6 -17 321.98 9.77
 0 6 17 319.29 11.63
 0 -6 17 319.83 11.89
 0 6 18 65.21 4.19
 0 6 -18 64.3 4.11
 0 -6 18 60.02 4.09
 0 6 18 58.45 4.19
 0 6 -18 59.42 4.22
 0 6 -18 56.63 4
 0 6 18 59.9 4.11
 0 -6 -18 59.23 4.03
 0 -6 18 53.6 4.81
 0 6 -18 55.62 4.89
 0 -6 -18 62.58 5.46
 0 6 -18 57.17 3.91
 0 6 18 59.14 3.95
 0 -6 18 57.92 4.62
 0 6 18 58.52 4.16
 0 -6 18 63.59 3.74
 0 -6 -18 62.52 4.27
 0 6 18 61.54 5.2
 0 6 -18 58.76 4.81
 0 -6 18 62.04 5.24
 0 6 -19 7.43 1.59
 0 6 19 3.16 1.17
 0 6 19 5.98 1.54
 0 6 -19 7.34 1.75
 0 6 -19 4.74 1.44
 0 6 19 5.95 1.58
 0 6 -19 7.67 2.27
 0 -6 19 7.6 2.24
 0 -6 -19 9.14 2.74
 0 -6 19 4.25 1.53
 0 6 -19 6.05 1.48
 0 6 19 5.66 1.38
 0 6 19 5.45 1.4
 0 -6 19 7.75 1.51
 0 6 -19 5.85 2.04
 0 -6 -19 3.86 1.57
 0 6 19 7.4 2.14
 0 -6 19 6.51 2.33
 0 -6 20 7.45 2.03
 0 6 -20 16.42 2.81
 0 -6 20 11.61 2.3
 0 -6 -20 11.32 2.79
 0 6 -20 15.74 2.83
 0 6 20 9.66 2.44
 0 -6 -20 10.51 2.04
 0 -6 20 11.43 2.66
 0 -6 21 58.48 5.39
 0 6 -21 51.58 4.81
 0 -6 21 59.65 4.84
 0 -6 -21 54.62 5.36
 0 6 -21 54.92 4.97
 0 6 21 49.24 4.83
 0 -6 21 54.86 5.23
 0 6 -22 0.57 1.27
 0 6 22 4.34 1.4
 0 -6 22 2.67 1.64
 0 -6 22 3.09 1.58
 0 -6 -22 4.56 2.17
 0 6 22 4.53 1.8
 0 6 -22 2.15 1.58
 0 -6 22 2.23 1.57
 0 -6 -23 1.91 1.5
 0 6 23 0.93 1.36
 0 6 -23 1.93 1.62
 0 -6 23 6.57 2.19
 0 6 23 3.22 1.34
 0 6 -23 -0.47 1.26
 0 -6 23 3.65 1.87
 0 -6 -24 2.08 1.57
 0 6 -24 3.94 2.04
 0 6 24 4.01 1.64
 0 6 -24 0.7 1.36
 0 -6 24 2.24 1.68
 0 -6 24 2.46 1.43
 0 -6 -25 -0.47 1.95
 0 6 -25 0.35 1.68
 0 6 25 -1.41 1.32
 0 6 -25 0.23 1.5
 0 -6 25 -0.62 1.77
 0 -6 25 0.29 1.5
 0 -6 -26 12.45 2.79
 0 6 26 7.85 2.17
 0 6 -26 14.29 2.95
 0 -6 26 14.6 3.19
 0 6 -26 6.79 2.28
 0 -6 26 13.13 2.6
 0 -6 -27 14.27 3.07
 0 6 -27 18.84 3.64
 0 6 27 11.81 2.65
 0 6 -27 17.62 3.24
 0 -6 27 19.77 3.73
 0 -6 27 18.22 2.89
 0 -6 -28 6.41 2.23
 0 -6 28 3.39 1.97
 0 6 -28 4.31 1.75
 0 6 28 5.59 2.07
 0 6 -28 6.82 2.4
 0 -6 -29 -2.85 2.19
 0 6 -29 0.33 1.48
 0 -6 29 -1.58 1.95
 0 6 -29 2.23 1.97
 0 6 29 0.7 1.69
 0 -6 -30 8.41 2.59
 0 -6 30 10 2.84
 0 6 -30 8.59 2.49
 0 6 -30 10.79 3.04
 0 6 30 4.32 1.8
 0 -6 -31 17.05 3.27
 0 -6 31 16.25 3.8
 0 6 -31 11.77 2.9
 0 6 31 8.64 2.44
 0 6 -31 9.84 2.7
 0 6 -32 1.39 1.43
 0 -6 32 6.68 2.49
 0 6 -32 4.22 1.99
 0 6 32 2.85 1.66
 0 -6 -33 -1.66 2.16
 0 -6 33 0.51 1.63
 0 6 -33 -3.6 2.2
 0 6 33 -0.94 1.55
 0 6 -33 1.87 2.29
 0 -6 -34 13.16 3.18
 0 -6 34 15.62 3.68
 0 6 34 6.63 2.44
 0 6 -34 15.32 3.77
 0 -6 -35 15.26 3.46
 0 6 35 10.76 3.18
 0 6 -35 20.09 4.2
 0 -6 35 24.2 4.66
 0 6 -36 15.49 3.75
 0 6 36 12.45 3.2
 0 -6 36 10.11 3.34
 0 6 -37 31.84 5.54
 0 6 37 21.83 4.19
 0 -6 37 20.58 4.25
 0 6 38 6.08 2.58
 0 8 0 205.59 8.84
 0 8 0 205.64 9.25
 0 8 0 197.54 8.94
 0 8 0 194.65 7.84
 0 -8 0 199.81 6.9
 0 -8 0 202.65 7.75
 0 8 0 203.12 8.75
 0 8 0 201.8 7.95
 0 -8 0 206.46 7.97
 0 8 0 204.73 7.04
 0 -8 0 198.69 7.94
 0 8 1 12.88 2.37
 0 8 -1 10.38 2.19
 0 8 1 12.63 2.38
 0 8 -1 9.9 2.11
 0 8 1 10.06 2.24
 0 8 -1 10.84 2.39
 0 -8 -1 13.81 1.85
 0 8 1 12.01 1.95
 0 8 -1 11.38 2
 0 -8 1 10.37 1.64
 0 -8 1 15.33 2.12
 0 -8 -1 11.52 1.97
 0 8 1 11.21 2.18
 0 8 -1 12.51 2.28
 0 -8 1 11.24 1.97
 0 -8 -1 11.38 1.87
 0 8 1 14.07 2.17
 0 8 -1 11.51 1.84
 0 8 1 12.89 1.82
 0 8 -1 12.33 1.74
 0 -8 1 11.35 2.07
 0 -8 -1 11.89 2.11
 0 8 2 12.25 2.4
 0 8 -2 13.88 2.45
 0 8 -2 10.99 2.26
 0 8 2 9.25 2.1
 0 8 2 9.15 2.02
 0 8 -2 7.51 1.96
 0 -8 2 9.83 1.56
 0 8 -2 11.91 2.11
 0 -8 -2 9.66 1.55
 0 8 2 10.19 1.84
 0 -8 2 9.89 1.71
 0 -8 -2 11.21 1.89
 0 8 -2 10.84 2.1
 0 -8 2 9.48 1.43
 0 8 2 9.19 1.93
 0 8 2 12.98 2.01
 0 8 -2 9.79 1.87
 0 -8 -2 10.51 1.76
 0 -8 2 11.01 1.82
 0 8 -2 12.02 1.58
 0 8 2 12.19 1.84
 0 -8 -2 11.99 1.91
 0 -8 2 8.25 1.64
 0 8 -3 25.37 3.16
 0 8 3 32.41 3.52
 0 8 3 33.04 3.71
 0 8 -3 25.61 3.37
 0 8 -3 32.12 3.62
 0 8 3 27.94 3.41
 0 8 -3 31.17 3.28
 0 -8 3 30.45 2.73
 0 -8 -3 30.26 2.53
 0 8 3 30.92 2.93
 0 -8 3 27.26 2.63
 0 -8 -3 26.8 2.95
 0 8 -3 23.87 3.03
 0 8 3 28.23 3.24
 0 -8 3 29.27 2.4
 0 -8 -3 29.9 2.91
 0 -8 3 32.33 3.2
 0 8 3 32.66 3.04
 0 8 -3 31.3 2.36
 0 8 3 27.92 2.78
 0 -8 3 27.64 3
 0 -8 -3 29.1 2.9
 0 8 4 93.75 5.89
 0 8 -4 86.01 5.68
 0 8 4 88.51 5.98
 0 8 4 82.33 5.84
 0 8 -4 106.33 6.58
 0 8 -4 86.19 5.85
 0 -8 -4 88.44 4.3
 0 8 -4 83.9 5.41
 0 -8 4 89.68 4.85
 0 8 4 90.15 4.89
 0 -8 4 88.58 4.71
 0 -8 -4 89.62 5.45
 0 -8 4 86.07 3.91
 0 8 -4 88.17 5.69
 0 8 4 89.4 5.73
 0 -8 4 89.87 5.66
 0 -8 -4 98.88 5.19
 0 -8 4 88.35 5.43
 0 8 4 90.65 5.12
 0 8 -4 85.11 3.82
 0 8 4 92.87 5.18
 0 -8 -4 97.58 5.3
 0 -8 4 98.38 5.76
 0 8 5 7.89 1.91
 0 8 -5 4.08 1.55
 0 8 -5 4.14 1.58
 0 8 5 9.49 2.26
 0 8 5 5.68 1.85
 0 8 -5 5.66 1.71
 0 -8 5 6.52 1.49
 0 8 5 6.48 1.32
 0 8 -5 5.81 1.38
 0 -8 -5 4.25 1.11
 0 -8 -5 5.39 1.48
 0 -8 5 4.77 1.12
 0 -8 -5 3.84 1.95
 0 -8 5 3.32 1.15
 0 8 5 5.68 1.69
 0 8 -5 4.33 1.52
 0 -8 5 5.34 1.51
 0 8 5 5.19 1.44
 0 -8 -5 6.02 1.33
 0 8 5 5.66 1.47
 0 8 -5 6.67 1.16
 0 -8 5 5.42 1.66
 0 8 6 0.66 0.97
 0 8 -6 -0.78 1.11
 0 8 -6 -1.23 1.44
 0 8 6 -1.27 1.39
 0 8 -6 -0.49 1.11
 0 8 6 0.1 0.93
 0 8 -6 1.2 1.08
 0 8 6 0.32 0.74
 0 -8 6 -0.12 0.73
 0 -8 -6 -0.27 1.38
 0 -8 6 0.47 0.69
 0 -8 -6 -0.1 1.04
 0 -8 6 -0.99 1.45
 0 8 6 -0.07 1.28
 0 8 -6 -0.68 0.89
 0 -8 -6 0.06 0.66
 0 -8 6 1.08 1
 0 8 6 0.71 0.71
 0 8 6 0.14 1.05
 0 8 -6 0.38 0.58
 0 -8 6 -1.12 1.18
 0 8 -7 7.28 1.92
 0 8 7 4 1.46
 0 8 -7 3.75 1.52
 0 8 7 2.58 1.43
 0 8 -7 2.9 1.59
 0 8 7 4.51 1.5
 0 8 -7 3.35 1.45
 0 8 7 7.03 1.39
 0 -8 7 5.53 1.41
 0 -8 -7 2.65 1.24
 0 -8 -7 6.39 1.91
 0 8 -7 5.53 1.67
 0 -8 7 5.48 1.41
 0 8 7 6.38 1.65
 0 -8 -7 4.37 1.2
 0 8 7 3.33 0.98
 0 -8 7 3.62 0.98
 0 8 -7 5.16 1.14
 0 8 7 2.45 1.01
 0 -8 7 4.08 1.27
 0 8 -8 90.49 5.78
 0 8 8 82.98 5.59
 0 8 -8 78.19 5.67
 0 8 -8 82.63 5.75
 0 8 8 86.92 5.85
 0 8 8 84.43 5.87
 0 -8 8 95.17 5.44
 0 8 -8 91.57 5.94
 0 8 8 91.53 4.56
 0 -8 -8 82.12 6.36
 0 -8 8 86.93 4.4
 0 -8 8 94.3 5.95
 0 8 8 82.35 5.5
 0 8 -8 88.13 5.75
 0 8 8 87.07 4.91
 0 -8 -8 89.05 4.93
 0 8 -8 93.65 4.57
 0 8 8 89 5.56
 0 -8 8 86.77 5.75
 0 8 9 89.37 5.82
 0 8 -9 89.41 5.81
 0 8 9 90.5 6.09
 0 8 -9 98.43 6.29
 0 8 -9 92.11 6.2
 0 8 9 97.05 6.2
 0 8 -9 83.62 5.84
 0 -8 9 90.88 5.43
 0 -8 -9 87.07 6.54
 0 8 -9 95.47 5.97
 0 8 9 97.08 5.97
 0 -8 9 93.03 6.02
 0 8 9 93.53 5.18
 0 -8 9 95.54 4.54
 0 -8 -9 96.68 5.17
 0 8 -9 93.22 4.73
 0 8 9 99.24 5.94
 0 -8 9 89.6 5.94
 0 8 -10 19.94 2.89
 0 8 10 20.73 2.81
 0 8 -10 19.49 2.9
 0 8 -10 16.08 2.75
 0 8 10 18.46 2.86
 0 8 10 15.71 2.78
 0 8 -10 22.95 3.15
 0 -8 10 23.6 2.93
 0 -8 -10 16.45 3.03
 0 8 -10 22.07 2.87
 0 -8 10 23.29 3.2
 0 8 10 19.79 2.76
 0 8 10 20.03 2.44
 0 -8 -10 18.67 2.34
 0 -8 10 23 2.22
 0 8 -10 19.73 2.26
 0 8 10 18.13 2.71
 0 -8 10 19.3 2.99
 0 8 -11 10.3 2.17
 0 8 11 10.36 2.11
 0 8 11 9.18 2.14
 0 8 -11 8.79 2.09
 0 8 11 9.48 2.26
 0 8 -11 6.28 1.96
 0 8 -11 6.51 2.07
 0 -8 11 8.29 1.97
 0 -8 -11 8.22 2.38
 0 8 -11 9.1 1.99
 0 -8 11 12.3 2.47
 0 8 11 10.39 2.16
 0 -8 11 10.63 1.63
 0 -8 -11 9.25 1.76
 0 8 11 11.25 1.88
 0 8 11 11.67 2.29
 0 8 -11 8.36 1.77
 0 -8 11 10.97 2.32
 0 8 -12 8.64 1.92
 0 8 12 11.68 2.18
 0 8 12 7.89 1.86
 0 8 -12 10.16 2.29
 0 8 12 11.09 2.27
 0 8 -12 13.99 2.54
 0 8 -12 10.95 2.3
 0 -8 12 14.97 2.59
 0 -8 -12 9.89 2.78
 0 8 -12 9.32 1.85
 0 -8 12 13.24 2.45
 0 8 12 8.91 1.94
 0 -8 -12 9.82 1.81
 0 -8 12 11.74 1.66
 0 8 12 9.01 2.1
 0 8 -12 10 1.91
 0 -8 12 14.93 2.94
 0 8 13 30.02 3.36
 0 8 -13 33.41 3.65
 0 -8 13 29.79 3.52
 0 8 -13 42.34 4.46
 0 -8 -13 31.59 4.54
 0 8 13 39.71 4.18
 0 8 -13 33.2 3.82
 0 8 13 33.79 3.83
 0 8 -13 42.7 4.25
 0 -8 13 33.38 3.83
 0 8 13 32.59 3.58
 0 8 -13 37.28 3.72
 0 8 -13 42 3.62
 0 8 13 43.74 4.37
 0 -8 13 27.91 3.81
 0 8 -14 263.15 10.15
 0 8 14 264.22 10.16
 0 -8 14 280.81 10.8
 0 8 -14 261.09 11.02
 0 -8 -14 258.95 12.05
 0 8 -14 252.98 10.29
 0 8 14 278.59 10.89
 0 8 14 269.11 10.53
 0 8 -14 277.21 10.88
 0 8 -14 268.49 10.17
 0 -8 14 263.65 10.66
 0 8 14 253.98 9.92
 0 8 -14 262.38 9.47
 0 8 14 257.85 10.7
 0 -8 14 252.9 10.93
 0 8 15 50.79 4.38
 0 8 -15 58.8 4.77
 0 8 -15 58.47 5.35
 0 -8 15 73.87 5.76
 0 -8 -15 69.3 6.26
 0 8 15 74.39 5.49
 0 8 -15 64.96 5.28
 0 8 15 68.79 5.38
 0 8 -15 70.16 5.34
 0 -8 15 57.69 5.13
 0 8 15 66.28 5.01
 0 8 -15 60.35 4.82
 0 8 15 61.12 5.51
 0 8 -15 65.73 4.76
 0 -8 15 73.64 6.18
 0 8 16 140.01 7.24
 0 8 -16 146.99 7.46
 0 8 -16 136.36 8.14
 0 -8 16 141.52 7.97
 0 -8 -16 144.16 9.08
 0 8 16 146.93 7.67
 0 8 16 142.28 7.75
 0 8 -16 148.42 7.91
 0 8 -16 140.92 7.6
 0 8 -16 143.05 7.34
 0 8 16 146.61 7.37
 0 -8 16 161.86 8.39
 0 8 -16 149.55 7.35
 0 8 16 140.14 8.09
 0 -8 16 158.14 8.78
 0 8 17 17.13 2.62
 0 8 -17 16.98 2.66
 0 8 -17 16.8 3.25
 0 -8 17 18.7 3.2
 0 -8 -17 16.81 3.63
 0 8 -17 14.88 2.77
 0 8 17 15.49 2.81
 0 8 17 18.85 2.9
 0 8 -17 15.99 2.79
 0 -8 17 21.87 3.36
 0 8 -17 18.71 2.94
 0 8 17 13.5 2.38
 0 8 -17 20.32 3.11
 0 8 17 16.59 3.26
 0 -8 17 18.61 3.48
 0 8 -18 154.19 7.57
 0 8 18 152.74 7.58
 0 -8 18 154.31 8.57
 0 8 -18 139.59 8.43
 0 -8 -18 158.91 9.62
 0 8 18 160.23 7.96
 0 8 -18 152.64 7.85
 0 8 -18 160.34 8.17
 0 8 18 170 8.43
 0 8 -18 144.36 7.39
 0 8 18 159.97 7.72
 0 -8 18 166.36 8.74
 0 8 -18 163.42 8.06
 0 8 18 156.91 8.77
 0 -8 18 158.88 9.1
 0 8 19 37.39 3.76
 0 8 -19 38.18 3.78
 0 8 -19 38.44 4.65
 0 -8 19 42.57 4.59
 0 -8 -19 39.91 5.14
 0 8 -19 43.31 4.32
 0 8 19 42.61 4.25
 0 8 19 40.3 4
 0 8 -19 43.46 4.12
 0 8 19 35.24 3.61
 0 8 -19 32.78 3.52
 0 -8 19 34.15 4.15
 0 8 -19 46.73 4.48
 0 8 19 34.66 4.3
 0 -8 19 40.28 4.71
 0 -8 20 14.04 2.79
 0 8 -20 10.74 2.68
 0 -8 20 14.18 2.66
 0 -8 -20 16.19 3.52
 0 8 -20 17.1 3.09
 0 8 20 16.75 3.3
 0 -8 20 13.02 2.8
 0 -8 21 37.4 4.58
 0 8 -21 44.09 4.97
 0 -8 21 35.34 4.3
 0 -8 -21 48.94 5.74
 0 8 21 38.82 4.67
 0 8 -21 41.47 4.33
 0 -8 21 37.5 4.7
 0 -8 22 18.13 3.38
 0 8 -22 16.91 3.37
 0 -8 22 17.18 3.16
 0 -8 -22 13.28 3.15
 0 8 22 16.68 3.21
 0 8 -22 18.07 3.1
 0 -8 22 16.35 3.25
 0 -8 23 6.86 2.68
 0 8 -23 9.97 2.87
 0 -8 23 4.43 1.9
 0 -8 -23 8.94 3
 0 8 23 10.59 2.75
 0 8 -23 10.38 2.61
 0 -8 23 13.03 3.25
 0 8 -24 40.54 4.98
 0 -8 24 36.8 4.75
 0 -8 24 39.8 4.75
 0 -8 -24 37.99 5.17
 0 8 24 43.9 5.28
 0 8 -24 44.48 4.86
 0 -8 24 39.68 5.15
 0 -8 -25 6.35 2.92
 0 8 -25 6.54 2.33
 0 8 25 5.39 2.34
 0 -8 25 3.83 1.99
 0 8 -25 9.71 2.64
 0 -8 25 7.88 2.34
 0 -8 -26 19.93 3.92
 0 8 26 26.42 4.33
 0 8 -26 32.16 4.41
 0 -8 26 20.76 3.66
 0 8 -26 25.22 4.17
 0 -8 26 22.82 3.6
 0 -8 -27 10.46 3.24
 0 8 -27 12.67 3.07
 0 8 27 9.3 3.09
 0 -8 27 6.78 2.48
 0 8 -27 5.97 2.76
 0 -8 27 5.55 2.09
 0 -8 -28 94.05 8
 0 8 28 95.11 8.17
 0 8 -28 103.76 7.97
 0 8 -28 105.2 8.17
 0 -8 28 99.9 8.13
 0 -8 28 96.26 7.16
 0 -8 -29 19.89 3.72
 0 8 -29 15.16 3.46
 0 -8 29 24.36 4.4
 0 8 29 17.37 3.98
 0 8 -29 24.58 4.22
 0 -8 -30 51.34 6.12
 0 8 -30 40.46 5.3
 0 -8 30 47.42 5.93
 0 8 -30 45.77 5.46
 0 8 30 37.12 5.32
 0 -8 -31 23.79 4.41
 0 8 -31 17.02 3.79
 0 -8 31 18.82 4.02
 0 8 -31 16.86 3.73
 0 8 31 20.91 4.18
 0 -8 -32 76.88 7.54
 0 8 -32 77.92 7.44
 0 -8 32 71.68 7.46
 0 8 32 82.31 7.83
 0 8 -32 99.16 8.49
 0 -8 -33 54.82 6.47
 0 8 -33 58.61 6.55
 0 -8 33 67.32 7.28
 0 8 33 56.52 6.64
 0 8 -33 62.17 6.83
 0 -8 -34 0.58 2
 0 8 -34 8.75 3.07
 0 -8 34 2.45 2.57
 0 8 -34 6.38 2.5
 0 8 34 7.21 2.84
 0 -8 -35 9.03 3.4
 0 8 -35 6.2 2.8
 0 8 -35 5.06 2.49
 0 -8 -36 28.64 4.81
 0 10 0 5.73 1.82
 0 -10 0 6.07 1.75
 0 10 0 5.45 2.32
 0 10 0 4.3 2.24
 0 10 0 7.59 2.35
 0 -10 0 8.23 1.94
 0 10 0 5.63 2.14
 0 10 1 198.59 9.81
 0 10 -1 192.59 9.74
 0 10 1 201.71 8.85
 0 10 -1 202.07 9.04
 0 -10 -1 200.96 8.74
 0 -10 1 210.02 8.68
 0 10 -1 182.58 9.73
 0 10 -1 202.65 10.36
 0 10 1 197.14 10.27
 0 10 1 200.48 10.14
 0 10 1 187.39 9.54
 0 -10 1 201.14 9.51
 0 10 -1 181.05 9.35
 0 10 1 206.67 8.03
 0 -10 -1 182.29 8.52
 0 -10 1 200.36 9.06
 0 10 -2 25.55 3.68
 0 10 2 25.93 3.64
 0 10 2 28.14 3.41
 0 10 -2 29.39 3.61
 0 -10 2 26.24 3.09
 0 -10 -2 29.77 3.44
 0 10 2 31.49 4.23
 0 10 -2 30.73 4.12
 0 10 -2 27.88 3.83
 0 10 2 36.74 4.39
 0 10 2 29.08 3.88
 0 -10 2 26.7 3.46
 0 10 -2 29.59 3.87
 0 10 2 28.38 2.98
 0 -10 -2 32.09 3.55
 0 -10 2 23.72 3.26
 0 10 3 162.04 8.84
 0 10 -3 188.75 9.52
 0 10 3 177.22 8.04
 0 10 -3 171.46 8.55
 0 -10 -3 169.65 8.26
 0 -10 3 177.72 7.74
 0 -10 -3 164.28 9.5
 0 10 3 171.63 9.5
 0 10 3 160.86 9.09
 0 10 -3 163.91 9.33
 0 10 -3 174.74 9.41
 0 10 -3 165.13 8.88
 0 10 3 166.2 8.92
 0 -10 3 178.26 9.02
 0 10 3 164.9 7.51
 0 -10 3 169.61 8.46
 0 -10 -3 180.89 8.26
 0 10 4 44.2 4.71
 0 10 -4 38.96 4.44
 0 10 4 38.39 3.69
 0 10 -4 31.41 3.8
 0 -10 -4 38.53 4.96
 0 -10 -4 41.92 4.17
 0 -10 4 38.27 3.51
 0 10 -4 43.11 4.78
 0 10 4 42.48 5.11
 0 10 4 34.18 4.5
 0 10 -4 27.37 3.97
 0 10 4 42.49 4.53
 0 -10 4 48.56 4.79
 0 10 -4 42.05 4.59
 0 10 4 34.03 3.52
 0 -10 -4 46.81 4.28
 0 -10 4 40.91 4.13
 0 10 -5 132.04 7.96
 0 10 5 137.46 8.15
 0 10 5 145 7.04
 0 10 -5 137.8 7.8
 0 -10 5 142.63 6.67
 0 -10 -5 137.53 7.68
 0 -10 -5 137.19 8.81
 0 10 5 127.52 8.17
 0 10 5 136.69 8.36
 0 10 -5 135.7 8.37
 0 10 -5 127.25 8.23
 0 10 -5 129.14 7.85
 0 -10 5 134.76 7.92
 0 10 5 135.39 8.02
 0 10 5 140.97 7.17
 0 -10 5 136.58 7.76
 0 10 -6 17.46 3.04
 0 10 6 18.83 3.02
 0 10 6 23.31 2.91
 0 10 -6 16.02 2.9
 0 -10 -6 15.6 2.72
 0 -10 -6 21.61 3.91
 0 10 6 22.84 4
 0 10 -6 14.87 3.07
 0 10 6 22.29 3.79
 0 10 -6 13.2 2.74
 0 -10 6 19.83 3.06
 0 10 6 20.97 3.33
 0 10 -6 19.12 3.26
 0 10 6 18.16 2.68
 0 -10 6 18 3.01
 0 10 7 1.29 1.4
 0 10 -7 -0.37 1.3
 0 10 -7 -1.47 1.32
 0 -10 -7 0.81 1.84
 0 -10 -7 2.31 1.2
 0 10 7 1.94 1.63
 0 10 -7 0.29 1.26
 0 10 -7 0.16 1.32
 0 10 7 1.92 1.65
 0 10 7 -0.53 1.5
 0 10 -7 0.05 1.26
 0 -10 7 -0.18 1.67
 0 10 7 -0.46 1.29
 0 -10 7 0.61 1.13
 0 10 8 25.88 3.61
 0 10 -8 28.38 3.73
 0 10 -8 28.97 3.73
 0 -10 -8 20.92 3.84
 0 -10 -8 28.46 3.75
 0 10 8 25.63 3.65
 0 10 -8 27.54 4.04
 0 10 8 29.1 3.89
 0 10 -8 30.71 4.16
 0 -10 8 25.37 3.61
 0 10 8 26.32 3.58
 0 10 -8 25.2 3.55
 0 10 8 30.2 3.54
 0 -10 8 25.76 3.51
 0 10 -9 38.67 4.36
 0 10 9 25.92 3.53
 0 10 -9 27.85 3.68
 0 -10 -9 36.35 4.76
 0 -10 -9 30.57 3.86
 0 10 9 30.4 3.98
 0 10 -9 29.42 4.08
 0 10 -9 29.49 4.01
 0 10 9 38.73 4.65
 0 -10 9 34.69 4.18
 0 10 -9 29.05 3.73
 0 10 9 31.72 4.04
 0 10 9 36.99 3.92
 0 -10 9 35.93 4.09
 0 10 10 -0.01 1.52
 0 10 -10 0.18 1.68
 0 10 -10 -0.3 1.37
 0 -10 -10 1.69 1.82
 0 -10 -10 0.96 1.39
 0 10 -10 -1.36 1.32
 0 10 10 1.72 1.33
 0 10 10 2.12 1.71
 0 10 -10 1 1.4
 0 10 10 -1.5 1.59
 0 10 -10 0.06 1.49
 0 -10 10 -0.26 1.7
 0 10 10 -0.9 1.39
 0 -10 10 0.94 1.39
 0 10 -11 3.04 1.58
 0 10 11 2.83 1.28
 0 10 -11 6.53 2.14
 0 -10 11 7.82 2.13
 0 -10 -11 4.86 1.93
 0 -10 -11 4.25 1.75
 0 10 -11 3.1 1.49
 0 10 -11 3.43 1.7
 0 10 11 6.53 2.23
 0 10 11 3.95 1.72
 0 10 11 5.17 1.73
 0 10 -11 2.47 1.2
 0 -10 11 8.33 2.28
 0 10 11 8.34 2.21
 0 -10 11 6.37 2.26
 0 10 -12 14.84 2.71
 0 10 12 11.08 2.4
 0 -10 12 16.36 2.86
 0 10 -12 13.6 2.85
 0 -10 -12 18.1 3.8
 0 -10 -12 10.62 2.67
 0 10 -12 13.2 2.86
 0 10 12 14.49 2.81
 0 10 -12 18.28 3.29
 0 10 12 12.9 2.56
 0 10 -12 12.08 2.56
 0 10 12 11.9 2.41
 0 -10 12 13.72 2.92
 0 10 12 16.28 2.91
 0 -10 12 13.2 2.85
 0 10 -13 63.19 5.61
 0 10 13 58.27 5.3
 0 -10 13 70.03 5.6
 0 10 -13 61.82 5.81
 0 -10 -13 63.94 6.57
 0 10 -13 63.58 5.8
 0 10 13 65.9 5.79
 0 10 13 61.17 5.7
 0 10 -13 56.74 5.55
 0 10 -13 59.99 5.34
 0 10 13 63.58 5.64
 0 -10 13 63.6 5.75
 0 10 13 67.12 5.78
 0 -10 13 62.57 5.79
 0 10 14 34.73 4.2
 0 10 -14 32.21 3.9
 0 10 -14 34.67 4.45
 0 -10 14 36.18 4.11
 0 -10 -14 38.5 5.18
 0 10 14 38.6 4.44
 0 10 14 40.77 4.72
 0 10 -14 37.56 4.63
 0 10 -14 36.02 4.33
 0 -10 14 31.44 4.13
 0 10 14 31.59 3.9
 0 10 -14 36.17 4.21
 0 10 14 37.16 4.46
 0 -10 14 34.37 4.55
 0 10 -15 0.26 1.3
 0 10 15 -0.08 1.3
 0 -10 15 -0.01 1.44
 0 10 -15 0.83 1.79
 0 -10 -15 -1.1 1.84
 0 10 15 -1.36 1.83
 0 10 -15 2.13 1.58
 0 10 -15 0.15 1.34
 0 10 15 -0.28 1.42
 0 10 -15 -1.68 1.63
 0 10 15 1.21 1.26
 0 -10 15 1.48 1.71
 0 10 15 1.29 1.35
 0 -10 15 0.86 1.4
 0 10 -16 39.73 4.45
 0 10 16 37.87 4.39
 0 10 -16 39.52 4.82
 0 -10 16 41.91 4.57
 0 -10 -16 37.86 5.21
 0 10 16 41.65 4.65
 0 10 -16 33.91 4.28
 0 10 16 38.01 4.5
 0 10 -16 38.9 4.64
 0 10 -16 36.34 4.31
 0 -10 16 34.3 4.44
 0 10 16 43.09 4.63
 0 10 16 38.11 4.61
 0 -10 16 40.81 4.92
 0 10 17 84.29 6.34
 0 10 -17 86.7 6.42
 0 -10 17 79.31 6.36
 0 10 -17 86.04 7.1
 0 -10 -17 78.81 7.47
 0 10 -17 77.07 6.37
 0 10 17 80.37 6.57
 0 10 -17 86.82 6.92
 0 10 17 85.31 6.6
 0 10 17 84.8 6.35
 0 -10 17 83.22 6.82
 0 10 -17 77.72 6.09
 0 10 17 86.02 6.85
 0 -10 17 71.87 6.61
 0 10 18 20.19 3.3
 0 10 -18 18.83 3.17
 0 10 -18 17.44 3.46
 0 -10 18 19.46 3.47
 0 -10 -18 27.43 4.71
 0 10 18 20.34 3.52
 0 10 -18 16.87 3.09
 0 10 -18 23.73 3.74
 0 10 18 23.52 3.57
 0 10 -18 16.31 2.93
 0 -10 18 13.69 3.08
 0 10 18 19.07 3.16
 0 10 18 17.52 3.49
 0 -10 18 15.92 3.29
 0 10 19 107.66 7.21
 0 10 -19 110.92 7.25
 0 -10 19 119.57 8.12
 0 10 -19 102.91 7.89
 0 -10 -19 102.47 8.63
 0 10 -19 106.02 7.33
 0 10 19 116.49 7.89
 0 10 19 114.96 7.62
 0 10 -19 115.24 7.84
 0 10 19 112.21 7.35
 0 10 -19 105.79 7.12
 0 -10 19 106.42 7.87
 0 10 19 106.76 7.99
 0 -10 19 113.34 8.46
 0 10 -20 28.57 4.35
 0 -10 20 31.23 4.33
 0 -10 20 22.94 3.86
 0 -10 -20 26.72 4.65
 0 10 20 26.72 4.14
 0 -10 20 24.43 4.04
 0 -10 21 28.45 4.26
 0 10 -21 26.27 4.23
 0 -10 21 21.02 3.66
 0 -10 -21 33.22 5.31
 0 10 21 21.59 3.78
 0 -10 21 27.98 4.39
 0 10 -22 1.34 1.76
 0 -10 22 2.71 1.87
 0 -10 22 0.15 1.75
 0 -10 -22 0.72 1.84
 0 10 22 0.59 1.4
 0 -10 22 1.69 1.5
 0 10 -23 6.01 2.41
 0 -10 23 0.74 1.65
 0 -10 23 0.5 1.65
 0 -10 -23 3.74 2.48
 0 10 23 4.15 2.29
 0 -10 23 0.9 1.61
 0 -10 24 7.11 2.5
 0 10 -24 6.06 2.53
 0 -10 24 3.81 2.12
 0 -10 -24 3.24 2.33
 0 10 24 0.91 1.57
 0 -10 24 4.09 1.83
 0 10 -25 10.8 3.27
 0 -10 25 10.52 3.06
 0 -10 25 3.67 1.78
 0 -10 -25 6.79 2.81
 0 10 25 9.86 3.05
 0 -10 25 9.06 2.89
 0 -10 -26 12.03 3.8
 0 10 26 8.16 3.02
 0 -10 26 5.41 2.62
 0 10 -26 5.31 2.84
 0 -10 26 8.57 2.98
 0 -10 -27 119.24 9.8
 0 10 27 132.28 9.74
 0 -10 27 113.39 8.94
 0 10 -27 118.05 9.32
 0 -10 27 121.73 8.78
 0 -10 -28 -4.02 2.29
 0 10 28 3.63 2.09
 0 10 -28 -0.88 2.23
 0 -10 28 -2.09 2.41
 0 -10 28 2.28 1.92
 0 -10 -29 2.08 1.87
 0 10 29 4.11 2.36
 0 10 -29 5.56 2.16
 0 -10 29 3.65 2.21
 0 -10 29 1.56 1.95
 0 -10 -30 0.48 2.03
 0 10 -30 -1.61 2.05
 0 -10 30 1.69 2.07
 0 10 30 1.48 2.37
 0 10 -31 18.25 4.13
 0 -10 31 16.92 4.04
 0 -10 -31 23.66 4.82
 0 -10 32 22.56 4.46
 0 10 -33 -2.77 2.56
 0 -12 0 250.28 12.84
 0 12 0 285.26 13.79
 0 12 0 275.85 13.36
 0 -12 0 285.16 12.68
 0 12 0 296.85 13.35
 0 12 0 282.89 13.12
 0 12 0 300.97 12.18
 0 -12 -1 5.19 2.57
 0 -12 1 5.2 2.19
 0 12 1 7.7 2.81
 0 12 -1 1.68 1.65
 0 12 -1 12.46 3.15
 0 12 1 8.8 3.06
 0 -12 1 5.49 2.19
 0 12 -1 6.77 2.61
 0 -12 -1 7.81 2.4
 0 12 1 8.15 2.54
 0 12 1 6.36 2.56
 0 12 -1 6.49 2.32
 0 12 1 12.01 2.78
 0 12 -1 11.82 2.77
 0 -12 -2 1.08 1.79
 0 12 -2 0.25 1.65
 0 12 2 -2.3 2.18
 0 12 -2 -0.05 1.8
 0 12 2 0 1.67
 0 12 -2 -0.46 1.44
 0 -12 -2 -0.78 1.46
 0 12 2 0.47 1.43
 0 -12 2 0.27 1.52
 0 12 2 2.21 1.76
 0 12 -2 -0.97 2
 0 12 2 1.93 1.47
 0 12 -2 2.92 1.66
 0 -12 -3 -0.84 1.66
 0 -12 -3 -1.96 2.82
 0 12 -3 1.06 1.56
 0 12 3 -0.34 1.59
 0 12 3 4.12 2.2
 0 12 -3 -0.42 1.6
 0 -12 3 -2.23 1.77
 0 12 3 2.68 1.49
 0 -12 -3 -0.88 1.98
 0 12 -3 1.65 1.5
 0 12 3 0.55 1.75
 0 12 -3 0.87 1.68
 0 12 -3 3.83 2.18
 0 -12 -4 142.55 10
 0 -12 -4 144.5 8.48
 0 12 4 137.66 9.29
 0 12 -4 144.79 9.8
 0 12 4 137.06 9.49
 0 12 -4 138.91 9.46
 0 12 -4 125.37 8.69
 0 -12 4 139.9 8.99
 0 12 4 138.91 9.08
 0 -12 -4 140.87 8.59
 0 12 -4 138.82 9.19
 0 12 4 139.33 9.11
 0 12 -4 147.72 8.78
 0 12 -5 99.16 7.36
 0 -12 -5 95.3 8.2
 0 -12 -5 93.89 6.94
 0 12 5 105.87 8.39
 0 12 -5 108.08 8.53
 0 12 -5 105.05 8.31
 0 12 5 109.09 8.42
 0 -12 5 102.84 7.7
 0 12 -5 108.73 8.03
 0 12 5 96.5 7.54
 0 12 5 102.2 7.81
 0 12 -5 91.64 7.44
 0 -12 5 90.74 6.91
 0 12 -6 36.81 4.62
 0 -12 -6 26.7 3.87
 0 -12 -6 32.33 5.11
 0 12 6 31.31 4.83
 0 12 6 31.41 4.83
 0 12 -6 34.2 4.93
 0 12 -6 31 4.67
 0 12 -6 32.59 4.5
 0 -12 6 31.95 4.41
 0 12 6 31.8 4.56
 0 12 6 35.23 4.74
 0 12 -6 33.92 4.71
 0 -12 6 33.93 4.57
 0 12 -7 11.99 3.05
 0 -12 -7 4.78 2.62
 0 -12 -7 6.69 2.21
 0 12 7 7.1 2.59
 0 12 -7 8.3 2.56
 0 12 7 5.54 2.5
 0 12 -7 8.46 3.22
 0 12 7 9.64 2.72
 0 -12 7 11.84 2.91
 0 12 -7 10.58 2.86
 0 -12 7 9.19 2.68
 0 12 7 6.66 2.36
 0 12 -7 6.28 2.31
 0 12 -8 10.51 2.64
 0 12 8 9.6 2.48
 0 12 -8 11.1 2.86
 0 -12 -8 11.28 2.76
 0 -12 -8 10.29 3.2
 0 12 -8 5.63 2.3
 0 12 8 6.8 2.2
 0 12 -8 4.72 1.85
 0 12 8 7.17 2.33
 0 12 -8 11.62 2.7
 0 12 8 11.4 2.92
 0 -12 8 8.25 2.81
 0 12 8 10.72 2.43
 0 -12 8 10.09 2.6
 0 12 -9 12.9 3.47
 0 12 9 13.33 3.23
 0 12 -9 12.27 2.99
 0 -12 -9 14.29 3.83
 0 -12 -9 14.06 3.09
 0 12 9 16.78 3.51
 0 12 -9 15.19 3.49
 0 12 9 13.84 2.84
 0 12 -9 14.33 3.29
 0 12 -9 13.94 2.94
 0 -12 9 14.29 3.5
 0 12 9 14.73 3.11
 0 12 9 11.57 2.74
 0 -12 9 11.59 3.02
 0 12 10 128.03 8.75
 0 12 -10 112.91 8.24
 0 12 -10 112.32 8.2
 0 -12 -10 106.98 8.99
 0 -12 -10 122.03 8.4
 0 12 10 113.42 8.71
 0 12 -10 111.84 8.72
 0 12 10 120.82 8.71
 0 12 -10 122.17 8.82
 0 12 10 117.25 8.34
 0 12 -10 109.37 8.12
 0 -12 10 113.16 8.31
 0 12 10 124.88 7.94
 0 -12 10 115.56 8.23
 0 12 -11 25.83 4.27
 0 12 11 21.69 3.91
 0 12 -11 27.69 4.29
 0 -12 -11 18.25 4.12
 0 -12 -11 25.17 4.04
 0 12 -11 29.41 4.67
 0 12 11 26.58 4.62
 0 12 11 29.38 4.67
 0 12 -11 33.97 4.88
 0 12 -11 24.18 3.88
 0 -12 11 24.81 4.15
 0 12 11 32.2 4.41
 0 12 11 23.75 3.8
 0 -12 11 30.7 4.61
 0 12 12 57.89 5.93
 0 12 -12 67.37 6.47
 0 12 -12 65.35 6.49
 0 -12 -12 70.19 6.55
 0 -12 -12 71.28 7.46
 0 12 -12 66.76 6.74
 0 12 -12 64.03 6.72
 0 12 12 67.88 6.55
 0 12 12 75.12 7.13
 0 12 -12 60.95 6.05
 0 -12 12 72.83 6.77
 0 12 12 73.92 6.59
 0 12 12 72.44 6.31
 0 -12 12 64.68 6.34
 0 12 13 7.38 2.37
 0 12 -13 4.94 2.15
 0 12 -13 6.57 2.47
 0 -12 -13 10.78 2.87
 0 -12 -13 6.35 2.82
 0 12 -13 12.57 3.26
 0 12 13 11.87 3.3
 0 12 -13 6.46 2.77
 0 12 13 4.59 2.23
 0 12 13 11.06 2.92
 0 -12 13 6.58 2.71
 0 12 -13 13.51 3.04
 0 12 13 7.7 2.39
 0 -12 13 6.49 2.54
 0 12 14 10.86 2.77
 0 12 -14 12.68 2.89
 0 12 -14 18.8 3.7
 0 -12 -14 17.5 4.15
 0 -12 -14 20.11 3.77
 0 12 14 19.25 3.97
 0 12 14 11.22 3.04
 0 12 -14 13.26 3.22
 0 12 -14 16.38 3.42
 0 12 14 16.26 3.4
 0 12 -14 16.25 3.26
 0 -12 14 19.99 3.91
 0 12 14 17.56 3.29
 0 -12 14 15.34 3.38
 0 12 -15 0.01 1.45
 0 12 15 2.17 2.02
 0 12 -15 1.69 1.83
 0 -12 -15 -0.03 1.6
 0 -12 -15 -2.82 2.32
 0 12 -15 -0.08 1.67
 0 12 15 -0.08 1.62
 0 12 15 2.92 2.51
 0 12 -15 3.89 2.53
 0 -12 15 2.12 2.21
 0 12 15 0.61 1.29
 0 12 -15 -3.09 2.25
 0 12 15 -0.96 1.49
 0 -12 15 1.88 2.02
 0 12 16 17.15 3.26
 0 12 -16 18.66 3.53
 0 12 -16 24.85 4.31
 0 -12 -16 20.42 3.85
 0 -12 -16 23.48 4.52
 0 12 16 16.11 3.36
 0 12 -16 15.31 3.47
 0 12 -16 24.73 4.22
 0 12 16 26.29 4.34
 0 12 16 19.97 3.78
 0 -12 16 17.15 3.64
 0 12 -16 12.32 2.94
 0 12 16 22.25 3.86
 0 -12 16 19.19 3.7
 0 12 17 18.31 3.34
 0 12 -17 15.28 3.15
 0 12 -17 24.86 4.24
 0 -12 -17 16.68 3.63
 0 -12 -17 17.58 4.12
 0 12 17 20.47 3.8
 0 12 17 23.48 4.19
 0 12 -17 17.45 3.54
 0 12 -17 19.11 3.69
 0 -12 17 23.26 4.25
 0 12 -17 19.68 3.73
 0 12 17 16.78 3.44
 0 12 17 16.4 3.49
 0 -12 17 20.87 4.06
 0 12 -18 35.21 4.87
 0 12 18 36.71 4.86
 0 12 -18 53.59 6.18
 0 -12 -18 42.07 5.41
 0 -12 -18 34.68 5.51
 0 12 18 51.73 5.88
 0 12 -18 45.05 5.69
 0 12 -18 45 5.46
 0 12 18 44.86 5.72
 0 12 18 42.32 5.12
 0 12 -18 36.68 4.82
 0 -12 18 39.43 5.28
 0 12 18 42.54 5.43
 0 -12 18 40.47 5.58
 0 12 -19 4.83 2.77
 0 -12 -19 -2.98 2.46
 0 -12 -19 2.35 2.41
 0 12 -19 -0.9 2.01
 0 12 -19 -0.34 1.64
 0 -12 19 4.02 2.47
 0 12 19 -0.9 2.06
 0 -12 19 -0.74 1.97
 0 12 -20 1.83 1.97
 0 -12 20 5.09 2.36
 0 -12 -20 -0.32 2.43
 0 -12 -20 -3.51 2.87
 0 12 20 -1.61 1.94
 0 -12 20 -1.75 1.78
 0 12 -21 5.77 2.7
 0 -12 21 3.04 1.93
 0 -12 -21 4.36 2.4
 0 -12 21 0.65 1.99
 0 12 -22 11.4 3.2
 0 -12 22 13.13 3.42
 0 -12 -22 21.47 4.8
 0 12 22 14.07 3.38
 0 -12 22 13.79 3.7
 0 12 -23 4.21 2.5
 0 -12 23 -1.23 2.41
 0 12 23 0.8 1.88
 0 -12 23 1.68 2.04
 0 12 -24 9.14 3.13
 0 -12 -24 5.89 3.51
 0 -12 24 4.62 2.42
 0 -12 24 5.89 2.95
 0 12 24 8.03 3.1
 0 -12 25 7.31 2.64
 0 -12 25 6.48 2.98
 0 -12 26 23.78 4.66
 0 14 0 0.92 1.95
 0 -14 0 3.76 2
 0 14 0 1.65 2.24
 0 14 0 5.1 2.75
 0 14 0 2.83 2.5
 0 -14 0 5.35 2.45
 0 14 1 23.66 4.25
 0 -14 -1 19.83 3.84
 0 14 -1 22.01 4.11
 0 -14 1 25.1 4.24
 0 14 -1 29.21 5.09
 0 14 1 27.86 4.91
 0 14 1 23.16 4.51
 0 14 -1 31.14 5.17
 0 14 1 17.59 3.88
 0 14 -1 27.15 4.52
 0 -14 1 23.69 4.5
 0 -14 -1 18.57 3.99
 0 -14 -2 12.75 3.41
 0 -14 2 16.22 3.78
 0 14 -2 20.73 4.4
 0 14 -2 13.81 3.42
 0 14 2 14.76 3.7
 0 14 2 17.75 3.75
 0 -14 2 22.11 4.02
 0 14 2 20.83 4.12
 0 14 -2 16.84 3.94
 0 -14 -2 12.98 3.1
 0 14 -2 18.06 3.49
 0 14 -2 14.88 3.54
 0 14 2 18.42 3.7
 0 -14 -3 2.72 1.85
 0 14 3 3.26 2.44
 0 14 -3 1.39 1.69
 0 14 -3 1.82 2.11
 0 14 3 6.53 2.99
 0 14 3 2.97 2.01
 0 -14 3 1.44 1.58
 0 14 -3 1.89 1.93
 0 -14 -3 2.25 1.71
 0 14 -3 3.77 1.97
 0 14 3 1.43 1.72
 0 14 -3 4.87 2.42
 0 -14 -4 -1.71 2.82
 0 14 4 8.57 3.26
 0 14 -4 -1.89 2.19
 0 14 4 -0.3 2.02
 0 14 -4 1.04 1.88
 0 -14 4 -0.24 1.63
 0 -14 -4 2.37 1.96
 0 14 4 0.6 1.74
 0 14 -4 0.18 1.77
 0 14 -4 2.48 1.82
 0 14 4 0.61 1.8
 0 14 -4 0.65 1.56
 0 -14 -5 3.09 2.69
 0 14 -5 3.29 2.8
 0 14 -5 4.69 2.78
 0 14 5 -0.32 1.98
 0 14 5 -1.52 1.94
 0 14 5 0.7 1.63
 0 -14 5 0.75 1.99
 0 14 -5 6.81 2.5
 0 -14 -5 1.55 1.96
 0 14 -5 -0.43 1.4
 0 14 -5 -1.54 2.17
 0 14 5 1.21 1.71
 0 -14 -6 1.55 2.67
 0 14 -6 -1.03 2.21
 0 14 6 0.12 2.23
 0 14 6 3.23 2.36
 0 14 -6 2.71 2.6
 0 -14 6 1.64 2.3
 0 14 6 2.99 2.3
 0 -14 -6 -0.91 2.1
 0 14 -6 -0.15 1.59
 0 14 -6 1.14 1.61
 0 14 6 1.13 1.79
 0 14 -6 1.19 1.61
 0 -14 -7 16.42 4.1
 0 14 7 11.55 3.05
 0 14 -7 18.68 4.35
 0 14 -7 11.94 3.5
 0 14 7 11.94 3.45
 0 14 7 13.6 3.65
 0 -14 7 13.71 3.62
 0 14 -7 11 3
 0 -14 -7 12.75 2.92
 0 14 -7 15.36 3.48
 0 14 7 5.32 2.03
 0 14 -7 13.03 3.34
 0 -14 -8 84.39 8.56
 0 14 -8 111.22 9.27
 0 14 -8 95.58 8.88
 0 14 8 85.75 8.41
 0 14 8 82.68 7.99
 0 14 -8 81.68 7.66
 0 14 8 93.14 8.22
 0 -14 8 79.7 7.59
 0 -14 -8 90.59 7.64
 0 14 -8 99.59 8.11
 0 14 -8 84.1 7.85
 0 14 8 90.76 8.18
 0 -14 -9 13.24 4.22
 0 14 9 24.65 4.86
 0 14 -9 9.58 3.39
 0 14 9 17.61 4.15
 0 14 -9 13.87 3.75
 0 14 -9 7.14 2.66
 0 -14 -9 7.16 2.43
 0 -14 9 10.75 3.28
 0 14 9 9.81 3.08
 0 14 -9 12.1 3.36
 0 14 -9 8.2 2.47
 0 14 9 14.03 3.49
 0 -14 -10 7.71 3.52
 0 14 -10 5.06 2.43
 0 14 10 3.67 2.03
 0 14 -10 9.27 2.98
 0 14 10 5.98 2.52
 0 -14 -10 4.2 1.88
 0 14 -10 7.64 2.9
 0 -14 10 1.84 2.09
 0 14 10 3.28 2.25
 0 14 -10 6.94 2.64
 0 14 -10 6.38 2.58
 0 14 10 1.19 1.93
 0 -14 -11 1.22 2.18
 0 -14 -11 2.93 2.12
 0 14 11 3.72 2.71
 0 14 11 1.69 2.29
 0 14 -11 -0.59 1.85
 0 14 -11 3.71 2.15
 0 -14 11 4.32 2.64
 0 14 11 2.06 1.84
 0 14 -11 4.37 2.61
 0 14 -11 2.34 1.85
 0 14 11 0.88 1.8
 0 14 -11 1.6 1.6
 0 -14 -12 -1.55 2.46
 0 -14 -12 3.6 2.57
 0 14 -12 0.17 1.87
 0 14 12 -1.92 1.66
 0 14 -12 -0.49 1.85
 0 14 12 1.45 1.89
 0 14 12 0.76 1.84
 0 14 -12 0.42 2
 0 -14 12 0.6 1.87
 0 14 -12 0.09 1.66
 0 14 -12 1.03 1.81
 0 14 12 -0.3 1.6
 0 -14 -13 -0.41 1.66
 0 -14 -13 4.55 3.15
 0 14 -13 -1.81 2.09
 0 14 13 1.76 1.95
 0 14 13 -0.48 1.88
 0 14 -13 0.83 1.7
 0 14 -13 2.41 1.74
 0 -14 13 2.66 2.15
 0 14 13 -0.86 1.88
 0 14 -13 3.09 2.31
 0 14 -13 1.05 1.63
 0 14 13 -0.39 1.95
 0 -14 -14 26.29 4.64
 0 -14 -14 24.58 5.05
 0 14 -14 25.04 4.8
 0 14 -14 24.18 4.56
 0 14 14 18.21 4.21
 0 14 14 16.61 3.87
 0 14 -14 21.2 4.13
 0 -14 14 23.39 4.37
 0 14 14 17.68 3.7
 0 14 -14 28.91 4.76
 0 14 -14 23 4.22
 0 14 14 21.7 4.22
 0 14 -15 28.9 4.84
 0 -14 -15 24.94 4.58
 0 -14 -15 25.74 5.37
 0 14 15 20.38 4.17
 0 14 -15 21.45 4.27
 0 14 -15 13.4 3.71
 0 14 15 22.15 4.36
 0 14 15 22.7 4.19
 0 14 -15 20.21 4.26
 0 14 15 17.37 3.64
 0 14 -15 24.39 4.43
 0 14 15 22.56 4.26
 0 -14 16 1.69 2.7
 0 -14 -16 5.26 2.72
 0 14 -16 1.9 1.77
 0 14 16 1.73 2.02
 0 14 16 1.77 2.11
 0 14 -16 7.68 3.14
 0 14 -16 2.35 1.98
 0 14 16 2.27 2.41
 0 14 16 2.06 1.63
 0 14 16 -0.74 2.19
 0 14 -16 0.55 1.91
 0 -14 17 29.31 5.02
 0 -14 -17 26.48 4.75
 0 14 17 30.2 5.03
 0 14 17 24.18 4.54
 0 14 -17 28.51 5
 0 14 -17 31.69 5.11
 0 14 -17 33.57 5
 0 14 17 30.78 4.95
 0 -14 -17 26.06 4.74
 0 14 17 28.86 4.51
 0 14 17 23.3 4.32
 0 14 -17 30.84 4.98
 0 -14 18 5.78 2.86
 0 -14 -18 5.58 2.88
 0 -14 -18 6.24 2.8
 0 14 -18 5.36 2.17
 0 14 -18 9.39 3.07
 0 14 18 0.99 1.82
 0 14 18 6.71 2.66
 0 14 18 5.21 2.71
 0 14 -18 0.78 2.36
 0 14 -18 5.1 2.36
 0 14 19 3.43 2.16
 0 -14 19 4.9 2.64
 0 -14 -19 1.03 2.38
 -1 1 42 15.59 3.67
 1 -1 -41 2 2.42
 -1 -1 41 0.98 2.1
 -1 1 41 0.02 1.53
 1 1 -40 -2.52 2.33
 1 -1 -40 1.52 1.95
 -1 1 40 2.48 1.72
 -1 -1 40 0.96 1.95
 1 1 -39 22.44 4.58
 1 -1 -39 27.65 5.12
 -1 1 39 24.33 4.08
 -1 -1 39 26.68 4.49
 1 -1 -38 17.27 4.02
 1 1 -38 20.63 4.51
 -1 -1 38 25.99 4.39
 -1 1 38 22.4 3.89
 1 -1 -37 5.31 2.77
 1 1 -37 1.35 2.03
 -1 1 37 0.55 1.58
 -1 -1 37 3.59 2.22
 1 1 -36 13.53 3.51
 1 -1 -36 10.73 3.17
 -1 -1 36 12.86 3.07
 -1 1 36 5.9 2.02
 1 1 -35 46.1 5.86
 1 -1 -35 40.66 5.37
 -1 -1 35 41.91 5.23
 -1 1 35 43.54 5.06
 1 -1 -34 10.93 3.27
 1 1 -34 5.73 2.56
 -1 1 34 9.76 2.79
 -1 -1 34 13.14 3.18
 1 -1 -33 40.64 5.29
 1 1 -33 40.86 5.44
 -1 1 33 37.92 4.51
 -1 -1 33 28.57 4.39
 1 -1 -32 51.96 5.75
 -1 1 32 49.81 4.75
 1 1 -32 46.57 5.55
 -1 -1 32 51.36 5.32
 -1 1 32 53.87 5.27
 1 1 -31 29.33 4.45
 1 -1 -31 25.07 4.14
 -1 1 31 36.57 4.06
 -1 -1 31 33.23 4.29
 -1 1 31 31.91 4.14
 1 -1 -30 13.42 3.3
 1 1 -30 10.32 2.88
 -1 1 30 9.35 2.16
 -1 1 30 10.31 2.62
 -1 -1 30 10.17 2.57
 -1 1 29 83.14 5.9
 1 1 -29 79.25 6.73
 1 -1 -29 85.74 6.87
 -1 -1 29 82.93 6.41
 -1 1 29 82.96 6.1
 1 1 -28 20.12 3.76
 1 -1 -28 20.82 3.69
 -1 1 28 18.56 2.94
 -1 -1 28 22.56 3.52
 -1 1 28 21.06 3.29
 1 1 -27 3.36 2.12
 -1 1 27 4.16 1.57
 1 -1 -27 7.34 2.31
 -1 1 27 4.43 1.9
 -1 -1 27 5.78 2.21
 1 -1 -27 7.23 1.79
 1 -1 -26 2.65 1.77
 1 1 -26 4.79 2.18
 -1 1 26 2.27 1.51
 -1 -1 26 4.78 1.54
 -1 -1 26 5.81 2.15
 -1 1 26 5.67 1.93
 1 -1 -26 7.12 1.77
 1 -1 -25 114.79 7.31
 -1 1 25 120.85 6.57
 -1 -1 25 117.09 5.78
 1 1 -25 117.3 7.53
 -1 1 25 120.04 6.72
 1 1 -25 120.49 5.77
 -1 -1 25 117.88 6.97
 1 -1 -25 118.81 5.59
 -1 1 24 8.6 1.79
 -1 -1 24 7.74 1.68
 1 1 -24 8.75 2.55
 1 -1 -24 9.37 2.31
 -1 -1 24 3.98 1.68
 -1 1 24 8.33 1.99
 1 -1 -24 9.94 1.7
 1 1 -24 7.07 1.61
 -1 1 23 14.24 2.42
 -1 -1 23 12.15 2.4
 -1 -1 23 15.1 2.04
 1 1 -23 13.24 2.47
 1 -1 -23 15.98 2.84
 -1 1 23 15.81 2.36
 1 -1 -23 15.77 2.12
 1 1 -23 14.49 2.01
 -1 1 22 10.76 1.5
 -1 1 22 14.34 2.45
 -1 -1 22 12.03 2.5
 1 -1 -22 10.69 2.68
 1 1 -22 9.6 2.73
 -1 -1 22 10.14 1.76
 -1 1 22 10.43 1.99
 1 -1 -22 13.02 2.1
 1 1 -22 7.38 1.51
 1 -1 -21 81.03 4.34
 1 1 -21 89.99 4.65
 -1 1 21 85.44 3.76
 1 -1 -21 80.55 3.59
 -1 -1 21 76.85 5.21
 -1 1 21 94.09 5.39
 1 -1 -21 84.54 5.79
 1 1 -21 86.14 5.96
 -1 1 21 86.87 5.04
 -1 -1 21 83.86 4.41
 1 -1 -20 46.58 3.3
 1 -1 -20 44.58 2.59
 1 1 -20 48.34 3.35
 -1 -1 20 36.01 3.51
 -1 1 20 51.18 3.91
 -1 1 20 44.38 2.66
 -1 1 20 47.03 3.66
 1 1 -20 45.86 4.29
 -1 -1 20 44.55 3.14
 1 -1 -20 42.64 4.09
 1 -1 -19 359.79 9.3
 -1 -1 19 359.83 11.04
 1 1 -19 366.28 9.47
 -1 1 19 365.2 8.09
 1 -1 -19 359.4 7.87
 -1 1 19 371.67 10.52
 1 -1 -19 357.84 11.54
 -1 1 19 366.93 10.38
 1 1 -19 350.72 11.6
 -1 -1 19 348.73 9.05
 1 -1 -18 81.54 4.12
 -1 -1 18 93.54 5.32
 -1 1 18 93.94 4.98
 1 1 -18 84.41 4.24
 -1 1 18 81.91 3.45
 1 -1 -18 80.92 3.35
 -1 -1 18 81.17 3.96
 1 -1 -18 81.36 5.19
 1 1 -18 83.17 5.41
 -1 1 18 84.34 4.66
 1 -1 -17 30.31 2.54
 1 -1 -17 28.39 1.93
 -1 -1 17 35.71 3.32
 -1 1 17 30.35 2.03
 1 1 -17 30.16 2.5
 -1 1 17 35.69 3.02
 1 1 -17 26.02 3.03
 1 -1 -17 32.25 3.22
 -1 -1 17 27.91 2.27
 -1 1 17 30.97 2.82
 1 -1 -16 218.06 5.36
 1 -1 -16 217.73 6.64
 1 1 -16 204.98 6.44
 -1 1 16 224.3 5.63
 -1 1 16 213.36 7.13
 -1 -1 16 213.18 7.66
 -1 -1 16 222.69 6.34
 1 1 -16 211.77 8.1
 1 -1 -16 229.15 8.3
 -1 1 16 209.55 7.18
 1 -1 -15 63.6 2.62
 1 -1 -15 65.47 3.45
 1 1 -15 66.54 3.48
 -1 1 15 65.77 2.81
 -1 1 15 70.87 3.84
 -1 -1 15 65.1 3.98
 -1 1 15 62.81 3.72
 1 -1 -15 65.65 4.25
 -1 -1 15 63.14 3.16
 1 1 -15 65.44 4.35
 1 -1 -14 32.36 2.41
 1 -1 -14 30.07 1.75
 1 1 -14 30.97 2.38
 -1 -1 14 25.69 1.95
 1 -1 -14 28.25 2.93
 -1 1 14 31.73 2.6
 1 1 -14 35.33 3.1
 -1 1 14 32.4 1.92
 -1 -1 14 31.05 2.78
 -1 1 14 33.42 2.54
 -1 1 13 0.38 0.37
 -1 1 13 1.05 0.79
 -1 -1 13 0.4 0.67
 1 1 -13 0.82 0.6
 1 -1 -13 -0.11 0.52
 1 -1 -13 0.38 0.44
 -1 -1 13 0.86 0.28
 1 1 -13 0.48 0.22
 -1 -1 13 1.2 0.7
 1 1 -13 3.53 1.25
 1 -1 -13 0.91 0.8
 -1 1 13 0.81 0.7
 -1 -1 13 0.61 0.53
 1 1 -12 112.24 2.26
 -1 1 12 117.34 2.44
 -1 -1 12 111.72 4.79
 -1 1 12 115.03 3.46
 -1 1 12 112.51 4.38
 1 1 -12 115.69 4.21
 1 -1 -12 120.68 3.25
 1 -1 -12 113.34 4.3
 -1 -1 12 110.55 2.32
 1 1 -12 113.55 2.3
 1 -1 -12 110.98 2.35
 1 1 -12 111.17 2.45
 1 1 -12 110.49 2.38
 -1 -1 12 113.38 3.81
 1 1 -12 122.67 5.27
 1 -1 -12 117.78 5.03
 -1 1 12 117.13 4.59
 -1 -1 12 114.85 3.77
 -1 1 11 51.61 1.56
 1 1 -11 51.19 1.45
 1 1 -11 52.69 1.62
 -1 -1 11 47.19 1.45
 1 1 -11 53.62 1.54
 1 -1 -11 50.04 1.51
 -1 1 11 52.99 1.56
 -1 1 11 52.85 2.83
 -1 1 11 52.72 2.21
 -1 -1 11 51.88 3.1
 1 1 -11 51.95 2.74
 1 -1 -11 52.43 2.82
 1 -1 -11 54.65 2.02
 1 1 -11 50.02 1.53
 -1 -1 11 45.64 2.32
 1 -1 -11 47.99 3.12
 1 1 -11 51.87 3.34
 -1 -1 11 53.83 2.41
 -1 1 11 47.45 2.81
 -1 -1 11 53.81 3.07
 1 1 -10 100.52 2.23
 -1 1 10 100.39 2.35
 -1 -1 10 108.6 2.36
 -1 1 10 106.12 2.39
 1 1 -10 102.82 2.38
 1 -1 -10 99.87 2.32
 1 1 -10 103.49 2.33
 1 1 -10 107.31 2.47
 -1 -1 10 98.49 4.18
 -1 1 10 106.78 3.14
 -1 1 10 100.47 3.79
 1 -1 -10 111.41 2.85
 1 1 -10 107.13 3.84
 1 -1 -10 109.04 3.99
 1 1 -10 102.83 2.37
 -1 -1 10 110.9 3.52
 -1 1 10 107.97 4.02
 1 1 -10 103.94 4.5
 1 -1 -10 100.54 4.34
 -1 -1 10 97.31 3.14
 -1 1 10 107.73 4.16
 -1 -1 10 105.67 4.19
 -1 1 9 125.31 2.75
 1 1 -9 128.34 2.67
 1 1 -9 125.36 2.78
 -1 -1 9 138.6 2.78
 -1 1 9 126.34 2.75
 1 -1 -9 129.81 2.76
 1 1 -9 129.09 2.75
 1 1 -9 128.27 2.83
 -1 -1 9 136.73 4.71
 -1 1 9 133.12 4.21
 1 -1 -9 126.04 4.27
 1 1 -9 144.65 4.34
 1 -1 -9 139.18 3.1
 -1 -1 9 144.32 4.02
 1 1 -9 137 2.83
 -1 1 9 140.9 4.39
 1 1 -9 129.25 4.94
 1 -1 -9 127.14 4.71
 -1 -1 9 138.22 3.58
 -1 -1 9 138.43 4.58
 -1 1 9 147.7 4.65
 1 1 -8 818.14 10.7
 -1 1 8 826.05 10.65
 1 1 -8 838.19 10.49
 1 -1 -8 808.65 10.56
 -1 1 8 794.88 10.58
 -1 -1 8 853.16 10.6
 -1 1 8 781.04 10.55
 1 1 -8 804.31 10.63
 1 1 -8 811.34 10.57
 -1 -1 8 799.29 13.49
 -1 1 8 819.22 12.5
 1 -1 -8 859.84 10.76
 1 -1 -8 812.76 13.01
 1 1 -8 839.78 12.79
 1 1 -8 843.15 10.68
 -1 -1 8 864.46 12.29
 -1 1 8 811.92 10.36
 -1 -1 8 788.68 11.84
 -1 1 8 825.21 12.77
 1 -1 -8 830.01 13.74
 1 1 -8 826.54 13.99
 -1 1 8 802.61 13.22
 -1 -1 8 821.81 13.41
 -1 -1 8 823.48 11.37
 1 1 -7 391.42 5.95
 -1 1 7 398.52 5.91
 1 1 -7 387.18 5.75
 1 1 -7 380.71 5.82
 -1 1 7 380.39 5.84
 1 -1 -7 383.52 5.8
 1 1 -7 379.48 5.85
 -1 -1 7 398.21 5.84
 -1 1 7 373.12 5.83
 -1 1 7 383.09 7.01
 -1 -1 7 392.1 7.91
 1 -1 -7 404.68 5.75
 1 1 -7 401 7.41
 1 -1 -7 370.17 7.51
 -1 1 7 379.87 5.66
 -1 -1 7 402.17 6.97
 1 1 -7 399.38 5.92
 -1 1 7 389.33 7.34
 -1 -1 7 369.05 6.48
 1 1 -7 372.6 8.04
 1 -1 -7 390.87 7.95
 -1 1 7 408.38 7.8
 -1 -1 7 387.7 6.1
 -1 -1 7 389.49 7.78
 1 1 -6 461.84 6.68
 -1 1 6 461.43 6.64
 1 1 -6 445.91 6.48
 1 1 -6 432.76 6.53
 -1 1 6 444.13 6.59
 1 1 -6 451.3 6.57
 -1 -1 6 449.89 6.52
 -1 1 6 451.63 6.6
 -1 -1 6 444.32 8.35
 -1 1 6 456.07 7.38
 1 -1 -6 462.38 8.25
 1 1 -6 451.28 7.91
 -1 1 6 439.61 6.39
 -1 -1 6 460.69 7.5
 1 1 -6 460.79 6.63
 1 -1 -6 450.92 7.75
 -1 1 6 441.3 7.67
 -1 -1 6 454.9 6.9
 1 -1 -6 451.62 8.28
 1 1 -6 447.85 8.48
 -1 1 6 467.68 8.22
 -1 -1 6 456.9 8.24
 -1 -1 6 446.69 6.43
 -1 -1 5 589.52 7.8
 -1 1 5 558.59 7.93
 1 1 -5 561.81 7.92
 1 1 -5 573.11 9.4
 1 1 -5 577.77 9.01
 -1 1 -4 54.1 2.17
 1 -1 4 55.77 2.21
 1 -1 4 57.47 1.86
 1 1 4 52.07 1.67
 -1 1 -4 50.61 1.68
 1 1 5 7.67 0.69
 -1 1 -5 7.39 0.73
 1 1 5 10.87 0.78
 -1 1 -5 8.23 0.71
 1 1 5 6.35 0.65
 1 1 5 7.86 0.73
 -1 1 -5 8.54 0.72
 -1 -1 -5 11.59 0.81
 -1 1 -5 7.54 0.92
 1 1 5 10.48 0.99
 1 -1 5 10.91 1.18
 1 1 5 10.96 1.05
 -1 -1 -5 7.66 1.15
 1 -1 5 8.28 0.86
 1 1 5 9.4 0.79
 -1 1 -5 11.9 0.77
 1 1 5 11.39 1.08
 1 -1 5 12.74 0.98
 1 -1 5 7.16 0.58
 1 1 5 11.01 1.05
 -1 -1 -5 10.69 1.11
 -1 1 -5 7.65 1.09
 1 -1 5 14.41 1.21
 -1 -1 -6 128.86 2.68
 1 1 6 126.28 2.71
 1 -1 6 124.34 2.76
 -1 1 -6 130.16 2.8
 1 1 6 117.71 2.65
 -1 1 -6 121.09 2.76
 1 -1 6 134.43 4.08
 1 1 6 133.02 3.45
 -1 1 -6 130.5 3.69
 1 1 6 127.5 3.61
 -1 -1 -6 125.09 3.84
 1 -1 6 136.39 3.39
 -1 1 -6 130.64 2.7
 1 1 6 129.77 2.76
 1 -1 6 127.58 3.44
 1 -1 6 128.03 2.79
 1 1 6 129.73 3.9
 -1 1 -6 129.6 4.16
 -1 -1 -6 122.02 3.83
 1 1 6 124.69 2.64
 1 1 6 127.24 2.79
 -1 1 -6 129.87 2.77
 1 1 7 40.34 1.46
 1 -1 7 40.46 1.52
 -1 -1 -7 52.69 1.58
 -1 1 -7 44.73 1.54
 1 1 7 38.82 1.38
 -1 1 -7 38.59 1.46
 1 1 7 54.24 2.21
 -1 1 -7 42.12 2.18
 1 1 7 49.59 2.31
 1 -1 7 49.69 2.62
 -1 -1 -7 41.15 2.21
 1 -1 7 49.97 2.13
 1 1 7 45.67 1.52
 -1 1 -7 52.63 1.53
 1 -1 7 41.76 2.15
 1 1 7 41.66 2.3
 -1 -1 -7 44.72 2.55
 1 -1 7 43.31 1.74
 -1 1 -7 40.78 2.67
 1 1 7 41.33 1.39
 -1 1 -7 39.52 1.41
 1 1 7 41.02 1.49
 1 -1 8 978.53 12.58
 1 1 8 1070.19 12.6
 1 1 8 1017.73 12.72
 1 1 8 966.04 12.54
 -1 1 -8 1003.28 12.72
 -1 -1 -8 994.31 12.42
 1 -1 8 1006.17 16.05
 1 1 8 1002.18 14.24
 -1 1 -8 1007.21 14.96
 1 1 8 1003.27 15.21
 -1 -1 -8 997.52 15.35
 -1 1 -8 1017.6 12.42
 1 1 8 999.95 12.52
 1 -1 8 1018.89 14.13
 1 -1 8 1025.23 14.89
 -1 1 -8 1016.17 16.44
 -1 -1 -8 1018.1 15.96
 1 1 8 1015.64 15.59
 1 -1 8 1020.94 13.62
 1 1 8 1013.24 12.42
 -1 1 -8 983.76 12.52
 1 1 9 241.59 3.94
 -1 1 -9 224.13 4.06
 1 1 9 225.44 3.95
 -1 -1 -9 246.01 3.92
 1 1 9 220.31 4.01
 1 -1 9 235.47 4.02
 -1 1 -9 238.98 5.84
 1 1 9 223.25 5.92
 -1 -1 -9 241.67 4.1
 1 -1 9 230.08 6.49
 1 1 9 243.34 5.4
 -1 -1 -9 234.93 6.04
 1 -1 9 239.6 5.26
 1 1 9 234.17 3.95
 1 -1 9 235.39 5.83
 1 -1 9 238.08 5.02
 -1 1 -9 239.94 6.88
 -1 -1 -9 230.17 6.55
 1 1 9 245.85 6.36
 1 1 9 233.1 3.86
 -1 1 -9 229.28 3.95
 -1 1 -10 51.28 1.64
 -1 -1 -10 61.19 1.58
 1 1 10 54.12 1.67
 1 1 10 57.74 1.55
 1 -1 10 57.08 1.65
 -1 1 -10 62.98 2.9
 1 1 10 57.96 2.96
 1 1 10 59.38 2.54
 1 -1 10 58.65 3.25
 -1 -1 -10 64.25 1.94
 -1 -1 -10 58.34 2.91
 1 1 10 58.89 1.62
 1 -1 10 59.74 2.5
 1 -1 10 57.56 2.83
 1 1 10 56.78 3.06
 1 -1 10 57.54 2.41
 -1 1 -10 56.74 3.36
 -1 -1 -10 60.86 3.39
 -1 1 -10 55.56 1.6
 1 1 10 62.09 1.6
 1 1 11 18.02 0.91
 1 -1 11 18.12 0.88
 -1 1 -11 17.63 0.91
 1 1 11 19.71 1.51
 -1 1 -11 18.02 1.64
 -1 -1 -11 21.17 1.17
 1 1 11 19.56 1.83
 1 -1 11 17.24 1.91
 -1 -1 -11 20.21 1.79
 1 -1 11 17.92 1.48
 1 -1 11 17.08 1.67
 1 -1 11 19.38 1.5
 -1 -1 -11 22.98 2.27
 1 1 11 22.31 2.05
 -1 1 -11 18.08 2.01
 -1 1 -11 17.86 0.84
 1 1 11 20.75 0.87
 -1 -1 -12 15.54 1.11
 1 1 12 13.67 1.38
 1 1 12 13.73 1.71
 -1 1 -12 15.23 1.67
 1 -1 12 13.24 1.84
 -1 -1 -12 13.05 1.55
 1 -1 12 13.03 1.27
 1 -1 12 12.24 1.47
 -1 1 -12 14.54 2.01
 1 1 12 14.63 1.78
 -1 -1 -12 15.71 2
 1 -1 12 16.53 1.53
 -1 1 -12 13.79 0.76
 1 -1 13 530.21 9.57
 -1 -1 -13 525.96 10.78
 -1 1 -13 507.01 12.32
 -1 -1 -13 512.55 12.1
 1 1 13 518.31 11.25
 1 -1 13 528.03 9.85
 -1 -1 -13 509.6 8.36
 -1 1 -13 528.56 10.56
 1 1 13 542.11 9.82
 1 1 13 524.68 11.29
 1 -1 13 514.68 11.88
 1 -1 14 13.55 1.41
 -1 -1 -14 25.03 2.74
 1 -1 14 20.04 1.87
 -1 1 -14 21.66 2.66
 1 1 14 19.71 2.23
 -1 -1 -14 17.7 1.34
 1 1 14 15.26 1.63
 1 -1 14 19.34 2.27
 1 1 14 18.33 2.16
 -1 1 -14 22.51 2.1
 -1 -1 -14 15.31 1.73
 -1 -1 -15 3.09 0.76
 1 -1 15 6.86 1.88
 1 1 15 7.1 1.15
 1 1 15 8.69 1.61
 1 -1 15 4.21 1.03
 -1 -1 -15 5.11 1.64
 -1 1 -15 5.57 1.52
 1 1 15 3.06 1.3
 -1 1 -15 3 1.09
 -1 -1 -15 3.13 1.26
 1 1 16 199.66 7.08
 -1 1 -16 217.83 8.29
 1 -1 16 208.57 6.2
 -1 -1 -16 215.23 8.06
 1 1 16 201.46 5.83
 -1 1 -16 208.71 6.5
 1 1 16 192.84 7.11
 -1 -1 -16 198.52 4.96
 1 -1 16 204.45 7.6
 -1 -1 -16 199.33 6.5
 -1 1 -17 621.61 15.52
 1 -1 17 629.89 12.42
 -1 -1 -17 652 15.45
 1 1 17 628.5 13.88
 1 1 17 619.32 14.07
 -1 1 -17 634.17 12.78
 1 1 17 654.65 12.02
 -1 -1 -17 621.58 10.6
 1 -1 17 619.44 14.71
 -1 -1 -17 648.18 13.11
 -1 -1 -18 392.26 11.84
 1 1 18 376.07 10.45
 1 -1 18 376.46 9.29
 -1 1 -18 371.49 11.79
 1 1 18 384.85 10.87
 -1 -1 -18 399.13 7.91
 1 1 18 364.45 8.66
 1 -1 18 388.06 11.35
 -1 1 -18 381.45 9.54
 -1 -1 -18 371.56 9.6
 -1 -1 -19 87.48 5.64
 -1 1 -19 90.02 5.85
 1 1 19 83.66 4.91
 1 -1 19 82.63 4.21
 -1 -1 -19 81.69 3.32
 1 -1 19 85.29 5.35
 1 1 19 84.06 5.03
 1 1 19 87.58 4
 -1 1 -19 87.6 4.4
 -1 -1 -19 82.69 4.31
 1 1 20 180.12 7.29
 -1 1 -20 189.63 8.64
 -1 -1 -20 183.49 8.32
 1 -1 20 184.3 6.53
 1 1 20 171.09 7.45
 -1 1 -20 194.57 6.73
 -1 -1 -20 180.87 5.24
 1 1 20 179.15 5.95
 1 -1 20 189.23 8.07
 -1 -1 -20 189.43 6.75
 1 -1 21 484.58 11.52
 -1 1 -21 482.31 14.57
 -1 -1 -21 497.74 14.55
 1 1 21 475.54 12.76
 1 1 21 469.95 10.6
 -1 1 -21 493.93 11.66
 1 1 21 472.83 13.12
 1 -1 21 475.17 13.84
 -1 -1 -21 495.81 11.8
 -1 -1 -22 83.95 5.95
 1 -1 22 80.04 4.51
 -1 1 -22 75.05 5.84
 1 1 22 70.37 4.79
 1 -1 22 81.76 5.54
 -1 1 -22 77.3 4.38
 1 1 22 72.99 3.87
 1 1 22 77.24 5.16
 -1 -1 -22 80.09 4.5
 -1 1 -23 7.9 2.43
 -1 -1 -23 3.81 1.84
 1 -1 23 4.59 1.43
 1 1 23 5.97 1.78
 1 1 23 8.05 2.25
 1 -1 23 6.6 2.3
 -1 1 -23 4.62 1.54
 -1 -1 -23 6.45 1.69
 -1 -1 -24 230.13 10.31
 -1 1 -24 208.17 10.02
 1 1 24 212.92 8.66
 1 -1 24 236.82 8.17
 -1 1 -24 228.97 7.94
 1 1 24 227.93 9.37
 1 -1 24 224.72 9.71
 -1 -1 -24 238.94 8.14
 1 -1 25 97.07 5.3
 1 1 25 89.56 5.73
 -1 -1 -25 106.66 7.15
 -1 1 -25 107.13 7.27
 1 1 25 91.06 6.07
 1 -1 25 93.98 6.56
 -1 -1 -25 111.42 5.58
 1 1 26 29.15 3.4
 -1 -1 -26 30.15 4.11
 -1 1 -26 35.18 4.51
 1 1 26 36 4.1
 1 -1 26 38.89 4.34
 1 1 27 159.34 7.9
 -1 -1 -27 164.89 9.22
 -1 1 -27 164 9.38
 1 1 27 173.31 8.68
 1 -1 27 149.71 8.51
 1 1 28 99.29 6.31
 -1 -1 -28 97.56 7.32
 -1 1 -28 97.26 7.42
 1 -1 28 94.7 6.79
 1 1 28 96.45 6.61
 1 1 29 2.98 1.53
 -1 -1 -29 2.36 1.75
 -1 1 -29 7.54 2.61
 1 -1 29 4.85 2.07
 1 1 29 0.87 1.54
 1 1 30 41.63 4.33
 -1 -1 -30 37.16 4.73
 -1 1 -30 43.14 5.26
 1 1 30 40.02 4.57
 1 -1 30 39.8 4.66
 -1 1 -31 15.15 3.62
 1 1 31 13.33 2.58
 -1 -1 -31 17.27 3.61
 1 -1 31 15.37 3.22
 1 1 31 16.34 3.02
 -1 1 -32 120.07 8.95
 -1 -1 -32 113.56 8.44
 1 -1 32 109.16 7.97
 1 1 32 112.28 7.8
 -1 -1 -33 163.61 10.41
 -1 1 -33 162.99 10.43
 1 1 33 152.72 9.2
 1 -1 33 167.41 9.88
 -1 -1 -34 4.87 2.5
 -1 1 -34 9.35 3.31
 1 1 34 3.56 1.86
 1 -1 34 7.94 2.84
 -1 1 -35 12.12 3.49
 -1 -1 -35 9.51 2.95
 1 -1 35 9.84 2.74
 1 1 35 9.06 2.76
 -1 -1 -36 5.48 2.43
 -1 1 -36 6.76 3.21
 1 -1 36 10.62 3.35
 1 1 36 9.99 2.8
 -1 1 -37 2.47 2.18
 -1 -1 -37 -0.18 1.91
 1 -1 37 6.99 2.78
 1 1 37 0.87 1.67
 -1 -1 -38 32.18 5.29
 -1 1 -38 45.21 6.14
 1 1 38 41.08 5.31
 1 -1 38 48.53 6.04
 -1 1 -39 0.51 1.95
 -1 -1 -39 3.49 2.83
 1 1 39 1.96 2.04
 1 -1 39 1.25 1.78
 -1 -1 -40 20.08 4.36
 1 1 40 22.84 4.29
 1 -1 40 21.16 4.36
 1 -3 -42 11.7 3.67
 -1 3 42 14.86 3.59
 1 -3 -41 6.93 2.75
 -1 3 41 1.92 2.18
 1 -3 -40 7.16 2.94
 -1 3 40 12.07 3.16
 -1 -3 40 5.73 2.69
 1 -3 -39 12.55 3.75
 1 3 -39 12.54 3.7
 -1 3 39 19.54 3.64
 -1 -3 39 12.8 3.41
 1 -3 -38 20.2 4.27
 1 3 -38 13.8 3.87
 -1 -3 38 12.89 3.35
 -1 3 38 14.2 3.21
 1 3 -37 1.34 1.88
 -1 3 37 0.12 1.82
 1 -3 -37 2.67 1.85
 -1 -3 37 0.33 1.99
 -1 3 37 0.2 1.31
 1 -3 -36 1.24 2.44
 1 3 -36 5.96 2.84
 -1 3 36 1.2 1.34
 -1 -3 36 -2.25 2.3
 -1 3 36 3.42 1.99
 -1 3 35 9.43 2.72
 1 -3 -35 10.32 2.97
 1 3 -35 10.57 3.37
 -1 3 35 10.82 2.66
 -1 -3 35 7.12 2.8
 -1 3 34 19.63 3.59
 1 -3 -34 25.98 4.15
 1 3 -34 32.61 4.88
 -1 3 34 25.29 3.8
 -1 -3 34 29.15 4.62
 -1 3 33 59.88 5.83
 1 -3 -33 71 6.77
 1 3 -33 54.13 6.25
 -1 3 33 63.71 5.62
 -1 -3 33 60.36 6.25
 1 -3 -32 29.08 4.35
 1 3 -32 29.44 4.74
 -1 3 32 28.48 4.07
 -1 3 32 32.73 4.03
 -1 -3 32 34.53 4.67
 -1 3 31 71.35 5.99
 1 3 -31 76.97 7
 1 -3 -31 72.7 6.44
 -1 -3 31 67.29 6.29
 -1 3 31 66.21 5.55
 1 -3 -31 77.68 5.63
 1 -3 -30 26.02 3.8
 1 3 -30 29.85 4.55
 -1 3 30 25.03 3.74
 -1 3 30 30.59 3.89
 -1 -3 30 25.76 4.01
 1 -3 -30 32.08 3.71
 -1 3 29 9.3 2.36
 1 3 -29 11.69 3.09
 1 -3 -29 7.09 2.38
 1 3 -29 10.23 2.3
 -1 3 29 12.25 2.59
 -1 -3 29 14.18 3.06
 1 -3 -29 17.79 2.82
 1 3 -28 14.64 3.04
 1 -3 -28 13 2.62
 -1 3 28 14.13 2.7
 -1 3 28 18.47 2.8
 -1 -3 28 18.11 3.36
 1 3 -28 19.13 2.92
 1 -3 -28 20.51 2.96
 -1 3 27 21.52 3.39
 1 3 -27 19.38 3.62
 1 -3 -27 22.56 3.75
 -1 3 27 20.87 3.07
 -1 -3 27 24.73 3.83
 1 3 -27 24.19 3.23
 1 -3 -27 18.29 2.93
 1 3 -26 300.86 12.61
 -1 3 26 300.17 11.63
 1 -3 -26 313.54 12.36
 1 3 -26 307.49 10.88
 -1 3 26 298.29 10.72
 -1 -3 26 290.42 12.08
 1 -3 -26 304.21 10.82
 1 3 -25 58.59 5.56
 1 -3 -25 56.6 5.2
 -1 3 25 55.16 4.86
 -1 -3 25 65.14 5.56
 -1 3 25 67.75 4.94
 1 3 -25 61.3 4.81
 1 -3 -25 69.32 5.08
 -1 3 24 2.8 1.53
 -1 -3 24 2.71 1.7
 1 3 -24 3.27 1.6
 1 -3 -24 1.07 1.24
 1 3 -24 5.54 2.05
 1 -3 -24 1.13 1.38
 -1 3 24 1.57 1.48
 1 -3 -23 145.68 7.19
 -1 -3 23 149.73 6.43
 1 3 -23 148.35 8.19
 -1 3 23 139.41 7.42
 1 -3 -23 147.63 7.83
 -1 -3 23 138.45 7.71
 -1 3 23 139.01 6.77
 1 3 -23 149.25 7.16
 1 -3 -22 183 7.97
 -1 -3 22 163.2 6.74
 -1 3 22 178.66 7.94
 1 -3 -22 198.33 8.91
 1 3 -22 179.45 8.87
 -1 3 22 193.72 8.55
 -1 3 22 186.45 7.58
 -1 -3 22 177.51 8.57
 1 3 -22 180.29 7.76
 1 -3 -21 309.62 10.43
 -1 -3 21 315.22 9.42
 -1 3 21 303.06 10.21
 -1 3 21 292.86 10.58
 1 -3 -21 301.3 10.88
 1 3 -21 310.9 11.57
 -1 -3 21 293.46 11.03
 -1 3 21 304.66 9.59
 1 3 -21 310.18 10.26
 -1 -3 20 9.67 2.66
 -1 3 20 5.66 1.83
 1 -3 -20 -0.91 1.06
 1 3 -20 4.41 1.81
 -1 -3 20 0.73 1.23
 -1 3 20 0.86 1.18
 1 3 -20 8.39 2.9
 1 -3 -20 3.54 2.19
 -1 -3 20 6.58 1.44
 -1 3 20 7.24 2.31
 1 3 -19 890.57 14.12
 1 3 -19 898.43 13.82
 -1 -3 19 883.05 13.74
 1 -3 -19 925.67 13.84
 -1 3 19 902.61 17.43
 1 3 -19 874.77 18.31
 -1 -3 19 921.07 19.98
 1 -3 -19 919.96 19.09
 -1 -3 19 852.23 16.85
 1 3 -19 864.84 13.58
 -1 3 19 902.59 18.3
 -1 3 19 883.44 19.23
 1 -3 -19 898.45 19.39
 -1 -3 19 900.31 14.09
 1 3 -19 894.85 20.06
 1 3 -19 870.43 13.42
 -1 3 19 892.66 13.75
 1 3 -18 16.26 1.37
 -1 3 18 15.5 1.38
 1 3 -18 19.08 1.55
 1 3 -18 18.8 1.61
 -1 -3 18 11.82 1.22
 -1 3 18 20.67 1.62
 1 -3 -18 16.33 1.42
 1 3 -18 19.83 2.58
 -1 3 18 18 2.19
 -1 -3 18 17.98 2.63
 1 -3 -18 14.3 2.21
 1 3 -18 14.38 1.33
 -1 -3 18 14.95 1.99
 -1 3 18 20.61 2.52
 -1 -3 18 21.99 1.7
 -1 3 18 21.41 2.85
 1 3 -18 23.09 3.21
 1 -3 -18 20.63 2.76
 -1 -3 18 16.98 2.6
 1 3 -17 9.65 1.11
 -1 3 17 7.41 1.11
 1 3 -17 8.75 1.22
 1 -3 -17 10.48 1.2
 -1 -3 17 10.24 1.27
 -1 3 17 8.33 1.15
 1 3 -17 8.16 1.16
 -1 3 17 9.72 1.17
 -1 -3 17 18.9 2.72
 -1 3 17 9.96 1.53
 1 3 -17 9.92 2.03
 1 -3 -17 7.51 1.63
 1 -3 -17 8.77 0.73
 -1 3 17 12.88 1.24
 1 3 -17 10.05 1.16
 -1 -3 17 12.58 1.81
 -1 -3 17 7.31 1.36
 -1 3 17 7.71 1.68
 -1 -3 17 9.21 1.08
 1 3 -17 8.22 2.05
 1 -3 -17 8.29 1.92
 -1 -3 17 12.97 2.3
 -1 3 17 10.08 2.01
 1 3 -16 22.12 1.68
 -1 3 16 18.64 1.6
 -1 3 16 20.11 1.66
 1 3 -16 20.02 1.67
 -1 -3 16 22.31 1.73
 -1 3 16 19.8 1.66
 1 3 -16 21.25 1.76
 1 -3 -16 21.69 1.76
 -1 3 16 23.98 2.27
 1 3 -16 26.72 2.8
 -1 -3 16 31.23 3.25
 1 -3 -16 18.84 1
 1 -3 -16 22.41 2.67
 -1 3 16 21.51 1.61
 -1 -3 16 23.88 2.36
 1 3 -16 23.45 1.74
 -1 -3 16 17.91 1.85
 -1 3 16 24.04 2.47
 -1 3 16 22.63 2.62
 1 3 -16 23.28 2.81
 -1 -3 16 21.77 1.48
 1 -3 -16 17.11 2.37
 -1 -3 16 24.55 3.05
 -1 3 15 98.43 3.66
 1 3 -15 96.54 3.53
 1 3 -15 100.46 3.82
 -1 3 15 92.16 3.65
 1 -3 -15 95.01 3.6
 1 3 -15 96.8 3.66
 -1 -3 15 96.44 3.61
 -1 3 15 100.27 3.73
 -1 -3 15 99.39 5.38
 -1 3 15 97.23 4.33
 1 3 -15 91.97 4.86
 1 -3 -15 97.52 2.35
 1 -3 -15 100.72 5.38
 -1 3 15 95.3 3.45
 1 3 -15 97.4 3.62
 -1 -3 15 98.74 4.58
 -1 -3 15 96.28 4.09
 -1 3 15 101.35 4.72
 -1 -3 15 95.75 2.92
 1 3 -15 99.35 5.42
 1 -3 -15 100.86 5.19
 -1 3 15 101.37 5.32
 -1 -3 15 105.83 5.5
 1 3 -14 118.34 3.98
 -1 3 14 119.92 4.09
 1 3 -14 128.17 4.29
 1 3 -14 130.3 4.41
 1 -3 -14 115.78 4
 -1 -3 14 117.95 4.08
 -1 3 14 121.93 4.25
 -1 3 14 123.03 4.21
 -1 -3 14 122.37 5.85
 1 3 -14 123.9 5.55
 -1 3 14 123.83 4.71
 1 -3 -14 123.51 2.7
 1 -3 -14 119.75 5.78
 1 3 -14 122.41 4.11
 -1 -3 14 113.6 4.92
 -1 3 14 123.17 3.99
 -1 -3 14 120.79 4.4
 -1 3 14 133.81 5.3
 -1 3 14 120.14 5.67
 -1 -3 14 124.77 3.16
 1 3 -14 132.44 6.05
 1 -3 -14 116.61 5.39
 -1 -3 14 120.18 5.75
 1 3 -13 164.58 4.76
 -1 3 13 153.78 4.73
 1 -3 -13 153.65 4.73
 -1 3 13 153.17 4.78
 -1 3 13 154 4.85
 1 3 -13 150.83 4.75
 1 3 -13 156.68 4.91
 -1 -3 13 157.1 4.76
 -1 -3 13 155.29 6.45
 -1 3 13 154.59 5.11
 1 3 -13 162.7 6.24
 1 -3 -13 159.17 6.6
 1 -3 -13 151.76 3.09
 -1 3 13 152.18 4.56
 -1 -3 13 163.05 5.76
 1 3 -13 160.82 4.8
 -1 3 13 151.93 5.6
 -1 -3 13 158.19 4.87
 1 -3 -13 150.76 5.92
 1 3 -13 161.27 6.5
 -1 -3 13 162.19 3.43
 -1 3 13 159.69 6.44
 -1 -3 13 151.47 6.37
 -1 3 12 268.3 6.54
 1 3 -12 276.26 6.47
 1 -3 -12 267.92 6.51
 1 3 -12 262.2 6.56
 -1 -3 12 269.4 6.52
 1 3 -12 268.22 6.71
 -1 3 12 260.47 6.6
 -1 3 12 271.37 6.64
 1 3 -12 267.4 8.08
 -1 3 12 281.67 6.84
 -1 -3 12 270.21 8.44
 1 -3 -12 281.16 4.6
 1 -3 -12 267.31 8.61
 -1 -3 12 278.63 7.64
 -1 3 12 268.96 6.38
 1 3 -12 277.39 6.59
 -1 3 12 274.01 7.45
 1 -3 -12 266.56 7.39
 -1 -3 12 268.4 6.33
 1 3 -12 274.96 8.35
 -1 -3 12 275.96 4.52
 1 -3 -12 258.79 7.7
 -1 3 12 271.37 8.32
 -1 -3 12 255.16 8.27
 1 3 -11 61.29 2.82
 -1 3 11 59.27 2.84
 1 3 -11 54.55 2.81
 1 3 -11 58.03 2.86
 -1 3 11 56.94 2.84
 -1 -3 11 57.09 2.81
 1 -3 -11 56.51 2.8
 1 3 -11 56.77 2.89
 -1 3 11 54.04 2.82
 -1 3 11 57.96 2.77
 -1 -3 11 60.25 3.71
 1 3 -11 63.56 3.67
 1 -3 -11 61.05 3.89
 -1 3 11 57.3 2.73
 1 3 -11 62.18 2.91
 -1 -3 11 62.79 3.38
 -1 3 11 60.47 3.17
 -1 -3 11 58.92 2.58
 1 -3 -11 56.02 3.11
 1 3 -11 60.07 3.64
 1 -3 -11 59.2 3.35
 -1 3 11 60.88 3.74
 -1 -3 11 62.41 3.8
 1 3 -10 113.08 3.95
 -1 3 10 118.73 4.1
 -1 -3 10 113.2 4.03
 -1 3 10 116.21 4.2
 1 3 -10 109.08 4.01
 1 -3 -10 118.2 4.09
 -1 3 10 120.46 4.22
 1 3 -10 117.83 4.23
 1 3 -10 117.88 4.18
 -1 -3 10 113.66 5
 -1 3 10 122.57 3.89
 1 3 -10 121.55 4.98
 1 -3 -10 116.51 5.3
 1 3 -10 118.01 4.1
 -1 -3 10 116.25 4.63
 -1 3 10 119.56 4.03
 1 -3 -10 115.94 4.36
 -1 -3 10 115.59 3.53
 -1 3 10 121.47 4.44
 -1 3 10 114.92 5.02
 1 -3 -10 113.02 4.5
 1 3 -10 116.82 4.9
 -1 -3 10 113.89 5.03
 -1 3 9 61.51 2.94
 1 3 -9 66.93 3.01
 1 3 -9 62.44 3
 1 3 -9 72.99 3.27
 1 3 -9 69.07 3.14
 -1 3 9 66.5 3.12
 1 -3 -9 65.85 3.01
 -1 -3 9 71.6 3.12
 -1 3 9 63.24 3.04
 1 3 -9 70.07 3.73
 -1 -3 9 66.87 3.67
 -1 3 9 68.3 2.7
 1 -3 -9 63.6 3.83
 -1 -3 9 68.64 3.41
 1 3 -9 67.52 3.05
 -1 3 9 64.99 2.94
 -1 3 9 68.68 3.17
 1 -3 -9 68.53 3.18
 -1 -3 9 67.1 2.48
 -1 3 9 63.02 3.61
 1 3 -9 67.51 3.53
 1 -3 -9 62.58 3.16
 -1 -3 9 70.18 3.81
 -1 3 8 871.09 14.16
 1 3 -8 898.13 14.15
 -1 3 8 880.85 14.35
 -1 -3 8 904.6 14.31
 1 3 -8 869.46 14.22
 -1 3 8 862.19 14.4
 1 3 -8 865.03 14.3
 1 3 -8 890.01 14.55
 1 -3 -8 884.23 14.15
 1 3 -8 882.32 15.55
 -1 -3 8 883.58 15.54
 -1 3 8 889.34 12.85
 1 -3 -8 864.82 16.34
 -1 3 8 888.29 14.07
 -1 -3 8 907.39 15.02
 1 3 -8 915.32 14.34
 -1 3 8 872.54 14.17
 1 -3 -8 879.91 14.19
 -1 -3 8 879.77 12.46
 1 -3 -8 850.14 14.1
 1 3 -8 892.5 15.03
 -1 3 8 856.36 15.44
 -1 -3 8 909.82 15.94
 -1 3 7 1599.46 22.03
 1 3 -7 1566.91 21.9
 1 -3 -7 1576.59 21.93
 -1 -3 7 1560.45 21.9
 1 3 -7 1575.09 22.35
 1 3 -7 1546.22 21.97
 -1 3 7 1573.25 22.2
 1 3 -7 1558.15 22.13
 -1 3 7 1582.78 22.33
 -1 3 7 1571.9 20.01
 -1 -3 7 1543.88 22.98
 1 3 -7 1582.8 23.24
 1 -3 -7 1502.69 24.09
 -1 -3 7 1561.27 22.61
 1 3 -7 1563.71 21.99
 -1 3 7 1590.39 21.89
 1 -3 -7 1578.16 21.68
 -1 3 7 1556.67 21.61
 -1 -3 7 1594.24 19.87
 1 3 -7 1552.45 22.21
 1 -3 -7 1639.2 21.58
 -1 -3 7 1582.86 23.52
 -1 3 7 1570.02 23.22
 -1 3 6 99.95 3.86
 1 3 -6 97.25 3.74
 1 -3 -6 105.89 3.83
 -1 -3 6 102.45 3.83
 1 3 -6 98.74 3.83
 -1 3 6 95.89 3.79
 -1 3 6 98.11 3.87
 1 3 -6 97.26 3.83
 1 3 -6 106.95 3.9
 -1 -3 6 99.3 4.01
 1 3 -6 115.22 4.47
 -1 -3 6 109.42 4.07
 -1 3 6 98.03 3.69
 1 3 -6 106.21 3.88
 -1 3 6 101.77 3.54
 -1 -3 6 99.05 2.82
 1 -3 -6 99.82 3.51
 1 3 -6 90.68 3.55
 1 -3 -6 95.53 3.28
 -1 3 6 115.09 4.42
 -1 -3 6 104.9 4.3
 -1 3 5 2243.2 28.89
 1 3 -5 2165.05 28.59
 1 -3 -5 2187.04 28.73
 1 3 -5 2145.94 28.87
 -1 3 5 2145.07 28.98
 -1 -3 5 2196.2 28.72
 -1 3 5 2213.25 29.04
 1 3 -5 2172.58 29.04
 1 3 -5 2163.86 28.72
 -1 -3 5 2157.57 28.96
 1 3 -5 2175.38 29.35
 -1 -3 5 2211.25 26.35
 -1 -3 5 2231.71 29.08
 -1 3 5 2168.94 28.57
 -1 -3 5 2251.48 25
 1 3 -5 2196.92 28.77
 -1 -3 5 2142.67 29.09
 1 -3 -5 2169.82 27.81
 -1 3 5 2138.52 27.8
 1 3 -5 2159.46 27.67
 1 -3 -5 2228.07 27.08
 -1 -3 5 2164.68 29.52
 -1 3 5 2164.34 29.12
 -1 3 4 664 11.69
 1 3 -4 642.92 11.48
 1 3 -4 672.69 11.98
 -1 -3 4 637.05 11.49
 1 3 -4 670.59 11.84
 -1 3 4 697.56 12.02
 1 3 -4 642.89 11.54
 1 -3 -4 647.48 11.5
 -1 3 4 676.78 11.96
 1 3 -4 655.41 11.86
 -1 -3 4 660.91 11.47
 -1 3 4 663.92 10.14
 -1 -3 4 665.44 9.86
 -1 -3 4 683.61 8.99
 -1 -3 4 639.13 11.53
 -1 3 4 637.65 11.42
 1 3 -4 648.11 11.53
 -1 3 4 671.49 10.94
 -1 -3 4 678.92 11.69
 1 -3 -4 678.02 10.91
 1 3 -4 661.2 8.74
 1 3 -4 671.58 10.35
 -1 3 4 680.62 11.73
 -1 -3 4 648.69 11.91
 -1 3 3 3943.59 47.12
 1 3 -3 3919.67 47
 1 3 -3 3796.79 47.13
 -1 -3 3 3882.34 46.96
 1 -3 -3 3932.76 46.99
 1 3 -3 3783.19 47.28
 -1 3 3 4180.6 47.73
 -1 3 3 4156.3 47.78
 1 3 -3 3850.52 47
 -1 -3 3 3909.59 46.4
 -1 3 3 3868.78 45.26
 1 3 -3 3813.7 46.97
 -1 -3 3 3916.31 44.77
 -1 -3 3 3863.28 43.98
 -1 -3 3 3874.09 46.85
 1 3 -3 3787.6 46.88
 -1 3 3 3882.23 46.91
 -1 3 3 3916.85 43.71
 1 -3 -3 3802.84 45.82
 -1 3 3 3819.83 45.86
 -1 -3 3 3833.72 46.51
 1 3 -3 3884.45 44.51
 1 3 -3 3813.54 43.7
 -1 3 3 3884 46.48
 -1 -3 3 3797.36 47.05
 -1 3 2 733.9 12.08
 1 3 -2 690.04 11.79
 1 3 -2 676.9 11.9
 -1 3 2 708.99 12.22
 1 -3 -2 699.53 11.86
 -1 3 2 704.44 12.17
 1 3 -2 667.76 11.93
 -1 -3 2 701.56 11.85
 1 3 -2 688.53 11.82
 1 3 -2 654.06 11.39
 -1 3 2 655.55 10.66
 -1 -3 2 652.45 10.91
 1 -3 -2 642.46 11.22
 -1 -3 2 657.04 10.2
 -1 3 2 676.39 11.69
 1 3 -2 696.44 11.84
 -1 -3 2 647.41 9.77
 1 3 -2 638.14 10.94
 -1 3 2 667.35 9.09
 1 -3 -2 662.22 10.95
 -1 3 2 653.07 10.96
 -1 -3 2 653.24 11.01
 1 3 -2 668.39 9.28
 1 3 -2 663.84 9.68
 -1 3 2 688.17 11.05
 -1 -3 2 666.36 11.57
 -1 3 1 252.9 6.31
 1 3 -1 246.3 6.21
 -1 3 1 255.07 6.48
 1 3 -1 250.48 6.27
 -1 3 1 251.83 6.47
 1 -3 -1 250.02 6.25
 1 3 -1 246.62 6.41
 1 3 -1 252.27 6.39
 -1 -3 1 251.18 6.26
 -1 -3 1 255.59 5.61
 -1 3 1 248.33 5.74
 1 -3 -1 251.27 4.81
 1 3 -1 247.37 5.92
 -1 -3 1 253.59 5.43
 1 -3 -1 239 5.77
 1 3 -1 247.28 6.25
 -1 3 1 250.92 6.23
 1 3 -1 245.96 5.63
 -1 -3 1 250.64 5.68
 -1 3 1 244.08 5.85
 -1 3 1 261.9 4.48
 1 -3 -1 253.61 5.86
 1 3 -1 261.28 4.13
 1 3 -1 246.5 5.07
 1 -3 -1 250.82 5.52
 -1 3 1 250.2 5.48
 -1 3 0 81.47 3.38
 1 3 0 79.25 3.31
 1 -3 0 76.19 3.24
 -1 3 0 74.84 3.31
 1 3 0 72.04 3.19
 -1 3 0 73.86 3.31
 -1 -3 0 78.67 3.26
 1 3 0 70.61 3.24
 1 3 0 72.11 3.24
 1 3 0 72.74 2.84
 1 -3 0 75.77 2.46
 -1 3 0 71.05 2.95
 1 -3 0 70.08 2.8
 1 3 0 78.29 3.27
 -1 3 0 84.54 3.39
 -1 -3 0 69.78 2.65
 -1 3 0 69.61 2.97
 1 -3 0 72.36 2.99
 1 3 0 73.1 2.72
 1 3 0 74.64 2.68
 -1 3 0 74.02 2.18
 -1 3 0 76.73 2.6
 1 -3 0 74.51 2.86
 1 3 1 348.86 7.62
 -1 3 -1 349.28 7.69
 -1 -3 -1 361.91 7.72
 -1 3 -1 335.75 7.73
 1 3 1 346.35 7.65
 1 -3 1 351.68 7.65
 1 3 1 363.09 8
 1 3 1 334.62 7.67
 -1 3 -1 341.89 7.76
 -1 3 -1 350.22 7.49
 1 -3 1 350.32 6.51
 1 3 1 345.14 6.78
 1 -3 1 340.58 6.84
 1 3 1 356.78 7.7
 -1 3 -1 342.34 7.55
 1 3 1 330.53 6.54
 -1 -3 -1 340 6.56
 1 -3 1 359.76 7.57
 -1 3 -1 344.94 7.41
 1 3 1 349.71 6.97
 -1 3 -1 350.52 6.04
 -1 3 -1 356.98 6.12
 1 -3 1 353.38 7.22
 -1 3 -2 778.44 12.78
 1 3 2 759.5 12.63
 -1 -3 -2 750.28 12.57
 -1 3 -2 736.24 12.83
 -1 3 -2 716.65 12.69
 1 3 2 837.52 13.31
 1 -3 2 764.95 12.69
 1 3 2 810.58 13.3
 1 3 2 766.47 12.72
 -1 3 -2 742.08 12.62
 1 -3 2 742.33 11.5
 1 3 2 756.18 11.3
 1 -3 2 746.6 11.48
 1 3 2 768.99 12.68
 -1 3 -2 759.1 12.63
 1 3 2 702.56 11.08
 -1 -3 -2 720.78 11.07
 1 -3 2 696.17 12.39
 -1 3 -2 722.82 12.43
 -1 3 -2 735.4 10.93
 1 3 2 750.8 12.11
 -1 3 -2 752.82 10.22
 1 -3 2 732.85 12.25
 1 3 3 47.76 2.62
 -1 3 -3 40.58 2.44
 -1 -3 -3 37.88 2.36
 -1 3 -3 34.78 2.35
 -1 3 -3 33.97 2.27
 1 3 3 42.13 2.42
 1 3 3 38.73 2.49
 1 3 3 37.94 2.59
 1 -3 3 39.47 2.44
 -1 3 -3 36.92 2.37
 1 -3 3 37.05 2.08
 1 3 3 35.56 1.71
 1 -3 3 35.06 1.82
 -1 -3 -3 37.69 2.76
 -1 3 -3 42.9 2.4
 1 3 3 40.92 2.35
 -1 3 -3 29.73 2.09
 -1 -3 -3 30.43 1.62
 1 3 3 27.82 1.59
 1 -3 3 27.06 2.02
 -1 3 -3 33.72 1.28
 1 3 3 35.81 2.16
 -1 3 -3 28.49 1.74
 1 -3 3 40.77 2.36
 1 3 4 2687.66 33.16
 -1 3 -4 2650.62 33.23
 1 3 4 2644.98 33.36
 -1 3 -4 2592.11 33.46
 -1 3 -4 2556.88 33.34
 1 3 4 2582.95 33.15
 1 3 4 2585.75 33.41
 -1 -3 -4 2598.52 33.04
 1 -3 4 2610.46 33.15
 1 -3 4 2605.82 32.76
 1 3 4 2639.46 30.65
 -1 3 -4 2536.17 33.64
 1 -3 4 2534.09 31.4
 -1 -3 -4 2646.17 35
 1 3 4 2571.73 33.05
 -1 3 -4 2606.06 33
 1 3 4 2564.46 31.32
 -1 -3 -4 2493.31 31.25
 1 -3 4 2567.18 33.86
 1 3 4 2585.25 33.35
 -1 -3 -4 2591.67 30.14
 -1 3 -4 2601.38 32.15
 1 -3 4 2571.9 33.47
 1 3 5 184.85 5.23
 -1 3 -5 185.93 5.29
 -1 -3 -5 183.59 5.16
 1 3 5 172.82 5.1
 -1 3 -5 169.23 5.18
 1 3 5 173.88 5.25
 1 3 5 174.23 5.16
 -1 3 -5 164.43 5.09
 1 -3 5 179.05 5.15
 1 -3 5 176.35 5.22
 -1 3 -5 168.79 5.45
 1 3 5 172.61 3.65
 -1 -3 -5 177.08 6.04
 1 3 5 175.18 5.08
 1 -3 5 175.02 5.26
 -1 3 -5 186.27 5.2
 1 -3 5 173.29 4.31
 -1 -3 -5 166.22 4.31
 1 -3 5 165.89 5.45
 1 3 5 172.37 4.35
 -1 -3 -5 163.44 3.92
 1 3 5 169.03 5.38
 -1 3 -5 165.47 4.82
 1 -3 5 179.46 5.54
 1 3 6 848.72 13.72
 -1 3 -6 845.51 13.87
 1 -3 6 858.22 13.87
 -1 -3 -6 857.68 13.77
 1 3 6 837.31 13.82
 -1 3 -6 827.7 13.99
 -1 3 -6 859.62 14.14
 1 3 6 833.43 14.01
 1 3 6 844.16 13.92
 1 3 6 868.38 11.11
 -1 3 -6 829.38 14.87
 1 -3 6 832.62 14.32
 -1 -3 -6 844.67 15.68
 1 3 6 846.41 13.76
 1 -3 6 877.48 14.38
 -1 3 -6 858.09 13.75
 1 3 6 842.43 12.75
 1 -3 6 866.44 12.7
 -1 -3 -6 831.01 12.83
 1 -3 6 863.15 15.07
 -1 3 -6 839.9 14.07
 1 3 6 857.59 14.75
 -1 -3 -6 839.78 12.58
 1 -3 6 848.38 14.83
 1 3 7 22.14 1.79
 -1 3 -7 20.82 1.68
 1 3 7 15.06 1.65
 1 3 7 19.18 1.92
 -1 3 -7 18.85 1.69
 -1 -3 -7 26.46 1.96
 1 3 7 16.32 1.56
 1 -3 7 17.87 1.79
 -1 3 -7 17.58 1.74
 -1 3 -7 23.39 2.26
 1 -3 7 21.77 2.07
 -1 -3 -7 18.51 2.13
 -1 3 -7 20.17 1.77
 1 -3 7 21.07 1.83
 1 3 7 23.91 1.96
 1 -3 7 23.09 1.6
 1 3 7 21 1.55
 -1 -3 -7 25.88 1.73
 -1 -3 -7 14.37 1.59
 -1 3 -7 16.09 1.76
 1 3 7 19.22 2.2
 1 -3 7 24.54 2.14
 -1 3 -8 17.56 1.6
 1 3 8 16.19 1.55
 1 -3 8 17.26 1.58
 1 3 8 20.07 1.68
 1 3 8 17.51 1.59
 1 3 8 23.63 1.87
 -1 3 -8 19.97 1.7
 -1 -3 -8 17.98 1.6
 -1 3 -8 19.38 1.72
 1 -3 8 19.74 1.97
 -1 3 -8 14.43 1.7
 1 3 8 16.69 1.42
 -1 -3 -8 21.45 2.23
 1 -3 8 17.5 1.72
 1 3 8 17.94 1.57
 -1 3 -8 17.95 1.54
 -1 -3 -8 17.99 1.5
 1 -3 8 18.76 1.44
 1 3 8 18.88 1.57
 -1 3 -8 17.49 1.83
 1 3 8 14.68 1.76
 -1 -3 -8 16.4 1.56
 1 -3 8 22.89 2.17
 -1 3 -9 4.54 0.89
 1 3 9 3.54 0.77
 1 3 9 2.12 0.78
 -1 3 -9 2.2 0.68
 -1 3 -9 3.28 0.8
 1 3 9 2.35 0.69
 -1 -3 -9 3.59 0.87
 1 3 9 3.83 0.84
 1 -3 9 4.28 0.88
 1 -3 9 4.38 1.16
 1 3 9 4.76 0.88
 -1 3 -9 5.43 1.16
 -1 -3 -9 4 1.17
 1 -3 9 2.77 0.93
 -1 3 -9 5.25 0.89
 1 3 9 3.57 0.8
 -1 -3 -9 3.75 0.86
 1 -3 9 3.48 0.8
 1 3 9 4.55 0.91
 -1 -3 -9 3.15 0.84
 -1 3 -9 4.02 1.08
 1 -3 9 5.59 1.26
 1 3 9 4.63 1.13
 1 3 10 4.04 0.8
 -1 3 -10 4.53 0.89
 -1 3 -10 3.77 0.86
 1 3 10 2.89 0.78
 1 3 10 4.42 0.84
 1 3 10 4.28 0.86
 -1 -3 -10 3.87 0.84
 1 -3 10 5.85 0.99
 -1 3 -10 2.76 0.69
 1 3 10 4 0.9
 -1 3 -10 3.62 1.11
 1 -3 10 6.1 1.2
 -1 -3 -10 1.88 0.89
 1 3 10 4.25 0.85
 1 -3 10 4.66 1.08
 -1 3 -10 3.23 0.72
 1 -3 10 4.94 0.89
 1 3 10 6.85 1.13
 -1 3 -10 2.2 0.82
 -1 -3 -10 4.17 1.01
 1 3 10 4.75 1.17
 1 -3 10 3.84 1.04
 1 3 11 129.46 4.24
 -1 3 -11 125.9 4.21
 1 -3 11 129.06 4.35
 -1 3 -11 118.26 4.25
 -1 3 -11 124.47 4.36
 1 3 11 127.84 4.3
 -1 -3 -11 137.31 4.34
 1 3 11 119.25 4.27
 1 3 11 131.13 4.63
 -1 3 -11 123.31 5.27
 1 -3 11 139.41 5.74
 -1 -3 -11 118.55 5.54
 1 3 11 126.99 4.2
 1 -3 11 131.55 4.97
 -1 3 -11 134.45 4.27
 1 -3 11 125.59 4.28
 1 3 11 126.06 4.63
 1 -3 11 121.93 2.44
 -1 3 -11 127.07 5.47
 1 3 11 130.35 5.59
 -1 -3 -11 127.35 5.01
 1 -3 11 125.44 5.55
 1 3 12 77.22 3.19
 -1 3 -12 74.6 3.18
 -1 3 -12 72.44 3.27
 1 3 12 79.75 3.32
 -1 3 -12 75.32 3.31
 1 -3 12 72.38 3.2
 -1 -3 -12 74.27 3.15
 1 3 12 74.06 3.28
 1 3 12 76.08 3.62
 1 -3 12 73.3 4.37
 -1 3 -12 73.46 4.1
 -1 -3 -12 79.28 4.55
 1 3 12 82.18 3.29
 1 -3 12 70.28 3.68
 -1 3 -12 76.48 3.15
 1 3 12 81.24 3.78
 1 -3 12 78.05 3.48
 -1 -3 -12 75.05 4
 1 -3 12 72.85 2
 -1 3 -12 73.98 4.32
 1 3 12 78.53 4.41
 1 -3 12 69.32 4.2
 1 3 13 30.83 1.99
 -1 3 -13 27.22 1.92
 1 3 13 28.49 1.96
 1 -3 13 29.83 2.05
 -1 -3 -13 32.89 2.07
 -1 3 -13 30.01 2.08
 1 3 13 29.55 2.07
 -1 3 -13 26.7 1.96
 -1 3 -13 25.1 2.52
 1 -3 13 31.42 3
 1 3 13 31.27 2.41
 -1 -3 -13 25.6 2.75
 -1 3 -13 28.35 1.89
 1 3 13 30.62 1.98
 1 -3 13 35.61 2.66
 1 3 13 31.53 2.47
 1 -3 13 32.66 2.39
 -1 -3 -13 26.94 2.51
 1 3 13 32.71 2.92
 -1 3 -13 27.48 2.75
 1 -3 13 27.92 1.32
 1 -3 13 32.77 3
 1 3 14 32.12 2.03
 -1 3 -14 30.73 1.99
 -1 3 -14 31.65 2.11
 1 3 14 26.74 1.96
 1 3 14 32.85 2.08
 1 -3 14 31 2.05
 -1 -3 -14 30.59 1.99
 -1 3 -14 32.01 2.14
 1 3 14 34.56 2.62
 1 -3 14 30.48 3.04
 -1 3 -14 31.78 2.88
 -1 -3 -14 30.35 2.92
 1 3 14 28.68 1.91
 -1 3 -14 33.64 2.05
 1 -3 14 32.29 2.59
 1 -3 14 32.55 2.45
 1 3 14 30.52 2.54
 1 -3 14 33.66 1.59
 1 3 14 36.38 3.18
 -1 3 -14 34.43 3.23
 -1 -3 -14 26.81 2.71
 1 -3 14 33.44 3.18
 -1 3 -15 267.71 6.62
 1 3 15 279.48 6.76
 -1 -3 -15 292 6.59
 1 -3 15 283.25 6.63
 1 3 15 285.69 6.62
 -1 3 -15 286.8 6.79
 1 -3 15 286.45 9.45
 -1 3 -15 283.84 8.8
 1 3 15 290.7 8.22
 -1 -3 -15 278.14 9.17
 1 3 15 283.1 6.47
 -1 3 -15 283.71 6.44
 1 -3 15 278.81 8.05
 1 -3 15 276.46 7.77
 1 3 15 282.3 8.26
 1 3 15 276.43 9.16
 -1 -3 -15 275.83 8.77
 -1 3 -15 298.82 9.74
 1 -3 15 282.74 5.6
 1 3 15 282.2 6.47
 -1 3 -15 275.44 6.44
 1 3 16 238.51 6.1
 -1 -3 -16 239.39 5.85
 -1 3 -16 238.26 6.07
 1 -3 16 240.02 5.95
 1 3 16 248.75 6
 -1 3 -16 236.17 6.03
 1 3 16 239.75 7.61
 -1 3 -16 244.8 8.27
 1 -3 16 235.62 8.86
 -1 -3 -16 230.37 8.42
 -1 3 -16 237.5 5.75
 1 -3 16 230.66 7.36
 1 3 16 235.47 5.75
 1 -3 16 231.74 7.29
 1 3 16 227.86 7.67
 -1 -3 -16 251.63 8.55
 1 3 16 244.25 8.71
 1 -3 16 251.13 5.4
 -1 3 -16 241.94 9.04
 1 3 16 249.6 5.91
 -1 3 -16 233.38 5.77
 1 -3 17 1.13 0.64
 -1 -3 -17 0.13 0.5
 1 3 17 1.91 0.61
 -1 3 -17 1.33 0.59
 1 3 17 1.33 0.54
 1 -3 17 2.64 1.88
 1 3 17 1.5 0.84
 -1 3 -17 2.15 1.25
 -1 -3 -17 0.81 0.95
 1 -3 17 1.83 0.9
 -1 3 -17 1.37 0.52
 1 3 17 1.1 0.51
 1 3 17 0.83 0.87
 1 -3 17 1.33 0.89
 -1 3 -17 0.85 1.37
 1 3 17 2.81 1.47
 1 -3 17 1.49 0.57
 -1 -3 -17 1.88 1.45
 -1 3 -17 1.04 0.56
 1 3 17 0.83 0.43
 1 3 18 25.18 1.87
 -1 -3 -18 36.74 2.1
 1 -3 18 29.27 2.03
 -1 3 -18 23.98 1.79
 1 3 18 28.23 1.93
 -1 3 -18 25.93 2.93
 1 -3 18 37.27 3.9
 1 3 18 35.27 3.03
 -1 -3 -18 28.99 3.03
 1 -3 18 35.96 3.14
 1 3 18 34.75 2.01
 1 -3 18 25.28 2.78
 1 3 18 36.79 3.22
 -1 -3 -18 22.81 3.16
 -1 3 -18 24.74 3.5
 1 -3 18 27.32 1.94
 1 3 18 25.14 2.89
 1 3 18 26.43 1.84
 -1 3 -18 27.1 1.85
 -1 -3 -19 16.87 2.4
 1 -3 19 19.07 2.27
 1 -3 19 15.44 2.07
 1 3 19 14.93 2.15
 -1 -3 -19 19.65 2.74
 1 3 19 13.97 2.31
 -1 3 -19 10.38 2.34
 1 3 19 15.65 2.17
 -1 3 -19 14.99 2.15
 1 -3 19 12.51 2.47
 -1 -3 -20 141.38 6.86
 1 -3 20 153.95 6.23
 1 3 20 145.95 6.7
 -1 3 -20 145.26 7.73
 1 3 20 141.6 7.13
 -1 -3 -20 146.96 7.3
 1 -3 20 137.97 7.38
 -1 3 -20 151.46 6.88
 1 3 20 151.65 6.65
 -1 -3 -21 164.86 7.52
 1 -3 21 160.18 6.46
 1 3 21 161.73 7.21
 -1 -3 -21 161.79 7.82
 1 3 21 157.78 7.72
 -1 3 -21 177.19 8.69
 1 -3 21 151.7 7.95
 -1 3 -21 165 7.3
 1 3 21 164.2 7.18
 -1 -3 -22 9.64 2.17
 1 -3 22 12.77 2.15
 1 3 22 8.88 1.91
 -1 3 -22 11.61 2.66
 1 3 22 8.37 2.16
 -1 -3 -22 8.15 2.11
 -1 3 -22 7.02 1.79
 1 3 22 9.95 2.1
 1 -3 22 9.25 2.39
 -1 -3 -23 3.45 1.81
 1 3 23 -3.28 1.51
 -1 -3 -23 1.09 1.24
 -1 3 -23 1.18 1.78
 1 3 23 2.77 1.56
 1 -3 23 0.91 1.6
 -1 3 -23 2.52 1.38
 1 -3 23 2.6 1.25
 -1 -3 -24 36.78 3.72
 1 3 24 32.7 3.69
 -1 -3 -24 34.3 3.88
 -1 3 -24 35.47 4.31
 -1 3 -24 36.92 3.67
 1 -3 24 35.4 4.1
 1 3 24 28.59 3.32
 1 -3 24 38.53 3.39
 -1 -3 -25 9.47 2.23
 1 -3 25 10.61 2.4
 -1 3 -25 7.51 2.05
 1 3 25 10.52 2.3
 1 3 25 9.53 2.35
 -1 -3 -25 3.98 2.16
 -1 3 -25 9.87 2.69
 -1 -3 -26 68.65 5.08
 1 -3 26 71.19 5.95
 -1 3 -26 60.21 4.77
 1 3 26 66.29 5.11
 -1 3 -26 63.75 5.87
 -1 -3 -26 64.14 5.5
 1 3 26 69.66 5.58
 -1 -3 -27 12.64 2.49
 -1 3 -27 12.64 2.31
 1 -3 27 11.86 2.72
 1 3 27 9.93 2.4
 1 3 27 11.72 2.68
 -1 -3 -27 8.47 2.19
 -1 3 -27 12.42 3.04
 -1 -3 -28 7.14 1.98
 1 -3 28 6.34 2.11
 1 3 28 7.73 2.11
 -1 -3 -28 7.56 2.08
 1 3 28 10.04 2.39
 -1 3 -28 9.96 2.84
 -1 -3 -29 2.85 1.83
 1 3 29 1.67 1.51
 1 -3 29 4.61 2.06
 -1 -3 -29 1.28 1.65
 1 3 29 0.55 1.41
 -1 3 -29 1.31 2.17
 -1 -3 -30 115.73 6.86
 1 3 30 108.53 7.12
 1 -3 30 95.33 7.54
 1 3 30 111.67 7.57
 -1 3 -30 118.49 8.54
 -1 -3 -30 104.23 7.65
 -1 -3 -31 81.79 5.85
 1 3 31 83.17 6.35
 1 -3 31 78.22 6.89
 -1 3 -31 85.34 7.53
 -1 -3 -31 72.08 6.52
 1 3 31 76.82 6.34
 1 -3 32 4.64 2.33
 1 3 32 4.32 1.77
 -1 3 -32 3.16 2.45
 -1 -3 -32 2.29 2.16
 1 3 32 1.63 1.86
 1 -3 33 16.63 3.45
 1 3 33 17.41 3.21
 -1 3 -33 14.62 3.52
 1 3 33 11.67 2.64
 -1 -3 -33 16.54 3.46
 1 3 34 7.14 2.55
 1 -3 34 4.94 2.21
 1 3 34 4.25 2.24
 -1 -3 -34 0.76 2.04
 -1 3 -34 2.21 2.56
 1 -3 35 81.57 7.39
 1 3 35 79.87 6.74
 1 3 35 73.54 6.68
 -1 3 -35 94.58 8.37
 -1 -3 -35 81.09 7.42
 1 3 36 56 5.79
 1 -3 36 45.95 5.85
 1 3 36 56.29 5.85
 -1 3 -36 57.3 6.79
 -1 -3 -36 41.16 5.68
 1 -3 37 0.7 1.85
 1 3 37 3.34 2.18
 -1 -3 -37 1.68 2.04
 -1 3 -37 3.21 2.21
 1 3 38 0.65 1.75
 1 -3 38 6.01 2.84
 -1 3 -38 1.8 2.24
 -1 -3 -38 2.75 2.47
 1 -3 39 2.03 2.06
 1 3 39 -0.82 1.64
 -1 -3 -39 -0.96 1.95
 1 3 40 12.65 3.14
 -1 -3 -40 19.35 4.3
 1 3 41 19.87 4.1
 -1 -3 -41 17.46 4.18
 -1 5 40 0.78 1.85
 -1 5 39 6.25 2.76
 -1 -5 38 4.1 2.68
 -1 5 38 1.06 1.95
 1 5 -38 2.19 2.88
 -1 -5 37 11.97 3.49
 1 5 -37 20.42 4.46
 -1 5 37 9.87 3.16
 -1 -5 36 26.1 4.76
 1 5 -36 33.07 5.65
 -1 5 36 28.63 4.62
 -1 -5 35 22.42 4.35
 -1 5 35 24.61 4.23
 1 5 -35 24.27 4.72
 1 -5 -34 22.23 3.7
 -1 -5 34 23.65 4.35
 -1 5 34 19.83 3.96
 1 5 -34 16.3 3.79
 1 -5 -33 0.65 1.37
 -1 -5 33 6.06 2.89
 -1 5 33 -0.69 1.52
 1 5 -33 6.48 3.07
 1 -5 -32 33 4.42
 -1 -5 32 25.61 4.27
 1 5 -32 24.46 3.78
 1 -5 -32 21.42 3.71
 -1 5 32 22.18 3.91
 1 5 -32 21.97 4.29
 1 -5 -31 13.49 3.12
 -1 -5 31 7.25 2.56
 1 5 -31 12.22 2.79
 -1 5 31 10.77 2.78
 1 -5 -31 9.53 2.35
 1 5 -31 18.91 3.78
 1 -5 -30 2.31 1.74
 -1 5 30 2.09 1.48
 1 5 -30 5.13 1.91
 -1 -5 30 3.37 2.07
 -1 5 30 3.39 1.82
 1 5 -30 2.13 1.86
 1 -5 -30 0.64 1.37
 1 -5 -29 71.07 5.98
 -1 -5 29 64.12 6.12
 1 5 -29 70.3 5.9
 -1 5 29 71.59 5.44
 -1 5 29 65.83 6.09
 1 -5 -29 66.98 5.86
 1 5 -29 70.19 6.47
 1 -5 -28 22.44 3.46
 1 -5 -28 22.12 3.53
 1 5 -28 25.72 4.15
 -1 5 28 18.93 3.65
 -1 -5 28 16.2 3.3
 1 5 -28 19.85 3.39
 -1 5 28 22.03 3.13
 1 -5 -27 44.17 4.84
 1 -5 -27 30.17 3.9
 -1 5 27 41.54 4.67
 1 5 -27 42.3 4.9
 -1 5 27 45.93 4.2
 1 5 -27 35.21 4.21
 -1 -5 27 36.23 4.53
 -1 -5 27 35.88 3.85
 1 -5 -26 99.83 7.07
 1 -5 -26 117.81 7.3
 1 5 -26 101.13 7.36
 -1 5 26 90.99 6.9
 -1 5 26 102.18 6.02
 1 5 -26 111.13 7.12
 -1 -5 26 88.87 7.01
 -1 -5 26 105.12 6.31
 1 -5 -25 73.9 5.98
 1 -5 -25 74.66 5.81
 -1 5 25 77.43 6.11
 1 5 -25 81.74 6.5
 -1 -5 25 71.98 6.23
 1 5 -25 75.46 5.88
 -1 5 25 78.1 5.12
 -1 -5 25 77.75 5.38
 1 -5 -24 21.17 3.26
 -1 5 24 25.84 3.58
 1 5 -24 29.87 4.01
 1 -5 -24 24.25 3.35
 -1 5 24 27.91 3.05
 1 5 -24 26.54 3.46
 -1 -5 24 29.16 3.93
 -1 -5 24 27.45 3.25
 1 -5 -23 17.16 2.85
 -1 -5 23 18.92 2.82
 1 -5 -23 21.84 3.26
 -1 5 23 14.98 2.87
 1 5 -23 22.79 3.48
 1 5 -23 16.82 3.02
 -1 5 23 18.58 2.43
 -1 -5 23 15.42 2.83
 1 5 -22 136.78 7.53
 -1 5 22 151.86 6.66
 -1 -5 22 149.32 8.4
 1 -5 -22 147.85 8.16
 -1 -5 22 147.58 7.12
 -1 -5 22 142.35 6.26
 -1 5 22 137.46 6.91
 1 -5 -22 163.64 7.87
 1 5 -22 141.14 7.95
 -1 5 22 148.49 8.13
 -1 -5 22 149.57 8.4
 1 5 -21 55.72 4.86
 -1 5 21 68.94 4.32
 -1 -5 21 57.36 5.02
 1 -5 -21 61.46 5.25
 -1 -5 21 59.59 4.51
 -1 5 21 55.6 4.26
 -1 -5 21 57.45 3.8
 -1 5 21 59.55 5.09
 1 -5 -21 64.96 4.82
 1 5 -21 62.95 5.19
 -1 -5 21 57.65 5.11
 -1 -5 20 0.59 1.16
 -1 5 20 1.27 0.76
 1 5 -20 2.37 1.17
 1 -5 -20 1.03 1.38
 -1 -5 20 2.08 1.19
 -1 5 20 1.21 0.81
 -1 -5 20 1.08 0.8
 1 5 -20 2.48 1.46
 1 -5 -20 3.86 1.49
 -1 -5 20 2.73 1.48
 -1 5 20 2.54 1.69
 1 5 -19 33.7 2.64
 -1 5 19 30.78 2.6
 -1 -5 19 29.18 2.55
 -1 5 19 27.66 2.49
 1 5 -19 25.78 2.47
 1 5 -19 30.4 2.69
 -1 5 19 28.2 2.63
 1 -5 -19 33.2 2.71
 -1 5 19 32.6 2.85
 1 5 -19 25.86 3.16
 -1 -5 19 29.09 3.42
 1 -5 -19 30.94 3.69
 1 5 -19 28.85 2.52
 -1 -5 19 31.03 3.18
 -1 5 19 32.24 2.6
 -1 5 19 27.93 2.93
 -1 -5 19 28.6 2.51
 -1 5 19 26.96 3.44
 1 5 -19 30.72 3.51
 1 -5 -19 30.23 3.22
 -1 -5 19 34.69 3.93
 -1 5 18 139.09 5.61
 1 5 -18 134.19 5.43
 -1 5 18 138.17 5.81
 -1 5 18 136.43 5.69
 1 5 -18 142.38 5.93
 1 5 -18 127.28 5.48
 -1 -5 18 128.8 5.43
 1 -5 -18 130.63 5.45
 -1 -5 18 133.49 7.22
 -1 5 18 138.7 5.7
 1 5 -18 136.69 7.08
 1 -5 -18 137.22 7.6
 -1 5 18 139.29 5.47
 -1 -5 18 128.44 6.36
 1 5 -18 127.88 5.38
 -1 -5 18 132.29 5.28
 -1 5 18 136.96 6.32
 1 -5 -18 136.84 6.49
 -1 5 18 122.21 6.89
 1 5 -18 137.92 7.14
 -1 -5 18 125.61 7.06
 1 5 -17 3.65 1.05
 -1 5 17 2.04 0.96
 1 -5 -17 0.71 0.63
 -1 -5 17 2.17 0.91
 1 5 -17 2.13 0.9
 -1 5 17 1.25 0.79
 -1 5 17 3.16 0.97
 1 5 -17 2.08 0.93
 -1 -5 17 0.59 1.08
 -1 5 17 2.28 0.83
 1 -5 -17 2.37 1.3
 1 5 -17 2.31 1.66
 -1 -5 17 1.77 1.23
 1 5 -17 1.72 0.78
 -1 5 17 5 1.25
 -1 -5 17 2.75 0.88
 -1 5 17 1.67 0.86
 1 -5 -17 1.62 1.32
 1 5 -17 4.59 1.72
 -1 -5 17 3.5 1.72
 -1 5 17 4.35 2
 -1 5 16 560.24 12.46
 1 5 -16 562.86 12.36
 1 5 -16 572.42 13.03
 -1 -5 16 553.07 12.47
 -1 5 16 539.01 12.75
 1 5 -16 558.53 12.65
 1 -5 -16 567.59 12.53
 -1 5 16 557.3 12.71
 -1 5 16 598.47 12.24
 1 5 -16 559.52 14.88
 -1 -5 16 548.9 14.89
 1 -5 -16 582.78 15.98
 -1 5 16 579.14 12.43
 -1 -5 16 554.34 13.94
 1 5 -16 563.94 12.48
 1 -5 -16 552.76 13.07
 -1 5 16 582.89 13.33
 -1 -5 16 584.57 11.54
 1 -5 -16 560.19 13.36
 1 5 -16 586.82 14.68
 -1 5 16 577.32 15.18
 -1 -5 16 557.92 15.25
 -1 5 15 150.22 5.96
 1 5 -15 149.82 5.85
 1 5 -15 151.28 6.2
 1 5 -15 157.82 6.2
 -1 5 15 168.41 6.4
 -1 -5 15 162.16 6.18
 -1 5 15 150.33 6.18
 1 -5 -15 163.86 6.17
 -1 -5 15 159.82 7.44
 1 5 -15 157.38 7.32
 -1 5 15 158.36 5.56
 1 -5 -15 160.73 7.95
 1 5 -15 153.26 5.97
 -1 -5 15 164.96 7
 -1 5 15 158.19 5.95
 -1 5 15 164.54 6.41
 1 -5 -15 162.67 6.38
 -1 -5 15 157.76 5.21
 -1 5 15 162.35 7.49
 1 -5 -15 152.79 6.24
 1 5 -15 159.69 7.08
 -1 -5 15 162.92 7.65
 1 5 -14 157.2 5.99
 -1 5 14 154.97 6.02
 1 5 -14 151.52 6.08
 -1 -5 14 152.14 5.97
 1 5 -14 148.52 6.13
 -1 5 14 157.08 6.2
 -1 5 14 141.27 6
 1 -5 -14 157.03 6.06
 1 5 -14 160.21 7.22
 -1 -5 14 153.18 7.06
 1 -5 -14 163.11 7.88
 -1 5 14 154.16 5.92
 -1 -5 14 149.07 6.57
 1 5 -14 158.08 6.07
 -1 -5 14 151.69 4.95
 -1 5 14 162.73 6.25
 1 -5 -14 155.46 6.12
 1 5 -14 145.12 6.5
 1 -5 -14 163 6.22
 -1 5 14 158.67 7.23
 -1 -5 14 153.18 7.3
 -1 5 13 4.37 1.13
 1 5 -13 6.31 1.35
 1 5 -13 4.05 1.13
 1 5 -13 3.51 1.19
 -1 5 13 3.63 1.08
 1 -5 -13 5.24 1.14
 -1 5 13 4.72 1.21
 -1 -5 13 3.96 1.11
 -1 -5 13 8.45 1.95
 1 5 -13 9.05 1.82
 1 -5 -13 5.78 1.79
 -1 5 13 4.79 1.2
 -1 -5 13 4.59 1.56
 1 5 -13 6.43 1.44
 1 -5 -13 5.91 1.32
 -1 -5 13 5.53 1.06
 -1 5 13 6.47 1.26
 1 -5 -13 2.99 1.21
 1 5 -13 6.89 1.71
 -1 -5 13 7.49 1.87
 -1 5 13 3.28 1.51
 -1 5 12 86.2 4.42
 1 5 -12 84.33 4.36
 -1 5 12 92.92 4.71
 1 5 -12 84.86 4.52
 1 -5 -12 85.24 4.41
 1 5 -12 86.51 4.65
 -1 5 12 81.48 4.51
 -1 -5 12 91.47 4.57
 1 5 -12 88.03 5.14
 -1 -5 12 83.46 4.93
 1 -5 -12 90.98 5.7
 -1 5 12 87.9 4.42
 -1 -5 12 88.25 4.86
 1 5 -12 85.43 4.46
 1 -5 -12 86.09 4.35
 -1 -5 12 89.48 5.2
 -1 5 12 95.41 4.52
 -1 -5 12 88.55 3.49
 -1 5 12 91.68 5.32
 1 5 -12 83.96 4.61
 1 -5 -12 85.19 4.12
 -1 -5 12 86.93 5.21
 -1 5 11 19.02 2.05
 1 5 -11 18.32 2.06
 -1 5 11 18.14 2.07
 1 5 -11 14.91 1.99
 1 5 -11 21.29 2.34
 1 -5 -11 18.09 2.12
 -1 5 11 16.48 2.06
 -1 -5 11 18.94 2.1
 -1 -5 11 20.86 2.42
 1 -5 -11 18.69 2.67
 1 5 -11 18.27 2.44
 -1 -5 11 20.37 2.35
 -1 5 11 19.88 2.14
 1 5 -11 19.13 2.12
 1 -5 -11 19.13 2.01
 -1 -5 11 21.73 1.7
 -1 5 11 19.9 2.02
 -1 -5 11 18.42 2.31
 -1 5 11 19.94 2.5
 1 5 -11 20.55 2.28
 1 -5 -11 15.82 1.8
 -1 -5 11 18.49 2.47
 -1 5 10 262.85 8
 1 5 -10 256.63 7.89
 -1 -5 10 254.44 7.92
 1 5 -10 244.18 7.96
 1 -5 -10 251.53 7.85
 1 5 -10 253.92 8.18
 -1 5 10 257.81 8.13
 -1 5 10 250.21 8.12
 -1 -5 10 248.56 8.34
 1 5 -10 246.73 8.57
 1 -5 -10 244.99 9.33
 -1 5 10 258.75 7.87
 1 5 -10 237.25 7.72
 -1 -5 10 254.55 8.36
 -1 -5 10 263.8 8.82
 1 -5 -10 257.39 7.43
 -1 -5 10 253.53 6.15
 -1 5 10 260.73 7.46
 1 5 -10 248.73 7.59
 1 -5 -10 260.44 6.93
 -1 5 10 257.18 8.61
 -1 -5 10 263.19 8.89
 -1 5 9 61.61 3.76
 1 5 -9 59.75 3.71
 -1 5 9 61.89 3.89
 -1 5 9 63.36 3.94
 1 5 -9 66.42 4.04
 1 -5 -9 60.38 3.7
 1 5 -9 58.63 3.71
 1 5 -9 55.03 3.65
 -1 -5 9 64.62 3.85
 1 5 -9 62.33 4.1
 -1 -5 9 63.29 3.96
 1 -5 -9 65.11 4.62
 1 5 -9 59.64 3.73
 -1 -5 9 58.54 3.81
 -1 5 9 59.12 3.65
 -1 -5 9 62.35 2.82
 -1 -5 9 63.57 4.12
 -1 5 9 64.31 3.46
 1 -5 -9 63.25 3.49
 -1 5 9 66.54 4.2
 1 5 -9 59.75 3.47
 1 -5 -9 62.44 3.09
 -1 -5 9 59.66 4.05
 -1 -5 9 61.24 1.57
 1 5 -8 16.88 2.01
 -1 5 8 18.46 2.11
 -1 -5 8 16.4 2
 1 5 -8 16.6 2.09
 1 -5 -8 17.47 2.12
 1 5 -8 17.41 2.17
 -1 5 8 19.15 2.21
 1 5 -8 19.06 2.21
 -1 5 8 21 2.31
 -1 -5 8 19.94 2.2
 1 -5 -8 16.32 2.46
 1 5 -8 17.13 2.24
 -1 5 8 16.84 1.99
 1 5 -8 18.49 2.1
 -1 -5 8 19.06 2.19
 1 -5 -8 19.22 1.93
 -1 -5 8 20.15 2.24
 -1 -5 8 17.99 1.52
 -1 5 8 20.19 1.97
 1 5 -8 18.53 1.83
 1 -5 -8 16.81 1.54
 -1 5 8 18.06 2.19
 -1 -5 8 18.09 2.27
 -1 -5 8 19.1 0.97
 1 5 -7 187.66 6.65
 -1 5 7 180.95 6.55
 -1 -5 7 187.18 6.68
 1 5 -7 175.4 6.63
 1 5 -7 184.57 6.69
 1 -5 -7 196.67 6.79
 -1 5 7 172.72 6.63
 1 5 -7 181.91 6.82
 -1 5 7 186.51 6.79
 -1 -5 7 177.89 6.43
 1 5 -7 183.06 6.91
 -1 -5 7 176.5 4.97
 -1 -5 7 188.62 6.78
 -1 -5 7 184.42 3.74
 1 5 -7 178.1 6.49
 -1 5 7 182.62 6.51
 1 -5 -7 181.4 5.87
 -1 5 7 184.49 5.92
 -1 -5 7 176.16 6.62
 -1 5 7 191.43 6.8
 1 5 -7 173.62 5.51
 1 -5 -7 179.11 4.94
 1 5 -7 180.6 3.56
 -1 -5 7 166 6.65
 -1 5 6 50.9 3.42
 1 5 -6 50.64 3.35
 -1 5 6 51.31 3.57
 1 5 -6 52.89 3.51
 -1 -5 6 45.5 3.24
 -1 5 6 55.27 3.63
 1 -5 -6 46.08 3.22
 1 5 -6 50.83 3.51
 1 5 -6 50.2 3.49
 -1 -5 6 47.56 3.15
 -1 5 6 53.97 2.77
 1 5 -6 53.64 3.62
 -1 -5 6 51.58 2.6
 -1 -5 6 50.18 3.37
 -1 5 6 53.31 3.45
 1 5 -6 50.55 3.37
 -1 -5 6 55.19 2.04
 1 -5 -6 48.78 2.93
 -1 -5 6 50.05 3.39
 1 5 -6 50.93 2.73
 -1 5 6 49.61 3.33
 1 5 -6 52.33 1.91
 1 -5 -6 47.68 2.32
 -1 -5 6 53.36 3.61
 1 5 -5 151.11 5.9
 -1 5 5 152.39 5.97
 1 -5 -5 147.1 5.86
 -1 -5 5 151.88 5.93
 1 5 -5 144.7 5.85
 1 5 -5 146.09 6.05
 1 5 -5 148.06 6.01
 -1 5 5 164.37 6.33
 -1 5 5 145.88 6.07
 1 5 -5 138.61 5.83
 -1 -5 5 139.04 5.35
 -1 5 5 144.96 4.82
 -1 -5 5 151.17 4.66
 -1 -5 5 146.57 3.83
 -1 -5 5 149.31 5.87
 -1 5 5 152.13 5.89
 1 5 -5 149.09 5.85
 -1 -5 5 141.31 5.66
 1 -5 -5 147.42 5.15
 -1 5 5 150.91 5.27
 1 5 -5 143.48 4.45
 1 5 -5 143.06 3.67
 -1 5 5 147.47 5.61
 -1 -5 5 147.12 5.97
 1 5 -4 15.49 2.15
 -1 5 4 13.37 2.17
 -1 -5 4 13.17 1.99
 1 5 -4 15.34 2.18
 1 -5 -4 13.79 2
 -1 5 4 21.06 2.5
 -1 5 4 24.97 2.79
 1 5 -4 15.76 2.17
 1 5 -4 13.02 2.06
 -1 -5 4 8.53 1.37
 -1 5 4 11.35 1.43
 1 5 -4 12.26 1.81
 -1 -5 4 11.16 1.25
 -1 -5 4 10.98 1.12
 1 5 -4 16.02 2.1
 -1 5 4 12.1 1.93
 -1 -5 4 11.62 1.66
 -1 5 4 12.58 1.57
 1 -5 -4 10.25 1.35
 -1 -5 4 10.98 1.55
 -1 5 4 10.23 0.92
 -1 5 4 13.12 1.84
 1 5 -4 12.24 1.16
 1 5 -4 11.96 1.1
 -1 -5 4 11.14 1.65
 1 5 -3 1641.85 25.62
 -1 5 3 1636.57 25.61
 1 5 -3 1622.1 25.74
 1 5 -3 1610.22 25.85
 1 -5 -3 1656.13 25.66
 -1 5 3 1682.3 26.23
 1 5 -3 1655.45 26.29
 -1 5 3 1698.43 26.46
 -1 -5 3 1664.12 25.72
 -1 -5 3 1601.31 23.93
 -1 5 3 1647.04 23.72
 1 5 -3 1614.17 25.16
 1 -5 -3 1632.86 24.92
 -1 -5 3 1643.66 23.09
 -1 -5 3 1626.08 22.01
 -1 5 3 1622.97 25.42
 1 5 -3 1607.86 25.52
 -1 -5 3 1657.1 24.76
 -1 5 3 1634.99 24.26
 1 -5 -3 1635.08 24.13
 1 5 -3 1665.39 24.66
 -1 5 3 1604.39 20.44
 1 5 -3 1676.76 21.3
 1 5 -3 1631.44 21.76
 -1 5 3 1606.77 24.1
 -1 -5 3 1661.16 25.38
 1 5 -2 94.4 4.69
 -1 5 2 91.28 4.6
 -1 -5 2 94.19 4.62
 1 5 -2 68.76 4.19
 1 -5 -2 92.94 4.57
 -1 5 2 70.81 4.22
 1 5 -2 72.94 4.27
 1 5 -2 95.07 4.74
 -1 5 2 70.52 4.23
 -1 5 2 73.88 3.66
 1 -5 -2 71.72 2.98
 -1 -5 2 78.58 3.69
 1 5 -2 77.73 4
 1 -5 -2 80.58 3.91
 -1 -5 2 83.12 3.59
 1 5 -2 88.12 4.51
 -1 5 2 95.29 4.59
 -1 -5 2 57.03 3.37
 -1 5 2 54.64 3.4
 1 5 -2 59.67 3.39
 1 -5 -2 52.53 3.24
 -1 5 2 63.85 2.35
 1 5 -2 76.03 3.08
 -1 5 2 73.07 3.5
 1 5 -2 65.03 2.38
 1 -5 -2 67.04 3.36
 -1 -5 2 77.38 4.11
 1 5 -1 39.59 3.06
 -1 5 1 42.99 3.27
 -1 5 1 33.09 2.98
 1 5 -1 30.09 2.8
 1 5 -1 34.97 2.89
 -1 -5 1 40.37 3.01
 1 -5 -1 35.5 2.83
 -1 5 1 31.9 2.89
 1 5 -1 29.75 2.73
 -1 -5 1 32.08 2.23
 1 -5 -1 33.31 2.01
 1 5 -1 29.37 2.44
 -1 5 1 32.97 2.55
 -1 -5 1 33.78 2.32
 1 -5 -1 26.83 2.36
 1 5 -1 36.33 2.91
 -1 5 1 36.71 2.93
 -1 -5 1 25.23 2.12
 1 5 -1 27.9 2.26
 -1 5 1 23.7 2.35
 1 -5 -1 21.9 2.24
 -1 5 1 24.75 1.48
 1 5 -1 30.27 2.02
 1 5 -1 26.83 1.36
 -1 5 1 36.34 2.39
 -1 -5 1 30.83 2.53
 1 -5 -1 28.55 2.2
 -1 5 0 1097.8 19.47
 1 5 0 1070.75 19.23
 -1 5 0 1094.66 19.7
 1 5 0 1077.46 19.7
 -1 5 0 1121.21 20
 1 5 0 1135.71 19.71
 1 -5 0 1111.93 19.42
 1 5 0 1091.27 19.59
 -1 -5 0 1098.71 19.35
 1 -5 0 1073.64 16.54
 -1 -5 0 1110.91 17.25
 -1 5 0 1103.18 18.45
 1 5 0 1103.55 18.25
 1 -5 0 1085.76 17.98
 -1 -5 0 1091.44 17.8
 -1 5 0 1098.37 19.28
 1 5 0 1096.49 19.35
 1 -5 0 1125.9 18.56
 1 5 0 1087.71 17.85
 -1 5 0 1125.83 18.67
 -1 -5 0 1101.15 17.83
 -1 5 0 1137.16 15.29
 1 5 0 1136.99 14.05
 -1 5 0 1118.85 16.98
 1 5 0 1091.37 17.18
 1 -5 0 1110.41 18.15
 1 5 1 2466.19 35.05
 -1 5 -1 2477.15 35.1
 -1 5 -1 2400.52 35.26
 -1 5 -1 2474.38 35.68
 1 -5 1 2535.76 35.27
 1 5 1 2435.84 35.54
 1 5 1 2491.63 35.49
 1 5 1 2533.8 35.4
 -1 -5 -1 2516.32 35.18
 1 5 1 2398.53 33.25
 1 -5 1 2510.93 32.12
 -1 5 -1 2448.83 34.19
 1 -5 1 2425.31 33.04
 -1 -5 -1 2465.1 33.51
 1 5 1 2504.65 35.12
 -1 5 -1 2449.56 34.85
 -1 5 -1 2456.51 34.15
 -1 -5 -1 2524.28 33.01
 1 -5 1 2457.16 34.17
 1 5 1 2471.7 33.01
 1 5 1 2531.83 28.38
 -1 5 -1 2457.67 31.57
 -1 5 -1 2458.71 30.47
 1 5 1 2474.61 32.89
 1 -5 1 2463.33 33.77
 -1 5 -2 551.77 12.34
 1 5 2 566.14 12.33
 -1 5 -2 510.45 12.32
 1 5 2 524.53 12.41
 1 -5 2 578.21 12.52
 1 5 2 557.49 12.43
 -1 5 -2 520.34 12.31
 1 5 2 534.21 12.59
 -1 -5 -2 588.95 12.57
 1 5 2 527.01 10.7
 -1 5 -2 528.78 11.76
 1 -5 2 535.69 10.43
 1 -5 2 534.14 10.71
 1 5 2 541.98 12.17
 -1 5 -2 548.63 12.2
 -1 5 -2 507.86 11.56
 1 5 2 495.42 10.47
 1 -5 2 502.19 11.57
 -1 -5 -2 514.37 10.46
 1 5 2 518.04 10.91
 -1 5 -2 536.43 9.47
 -1 5 -2 515.43 9.28
 1 -5 2 521.55 11.42
 1 5 3 112.37 5.08
 -1 5 -3 114.63 5.17
 1 5 3 128.48 5.58
 1 5 3 115.4 5.33
 -1 5 -3 107.05 5.18
 -1 -5 -3 111.46 5.08
 -1 5 -3 115.5 5.36
 1 5 3 111.91 5.13
 1 -5 3 105.98 5
 1 -5 3 105.44 4.22
 -1 5 -3 112.58 5.03
 1 5 3 114.4 4.27
 1 -5 3 110.03 4.22
 1 5 3 109.43 5.01
 -1 5 -3 109.31 5
 1 -5 3 113.43 5.01
 1 5 3 112.61 4.33
 -1 5 -3 112.71 4.98
 -1 -5 -3 115.61 4.3
 -1 5 -3 107.72 3.4
 -1 5 -3 107.67 3.75
 1 5 3 111.24 4.65
 1 -5 3 100.04 4.62
 1 5 4 96.64 4.69
 -1 5 -4 98.82 4.77
 -1 -5 -4 95.32 4.67
 -1 5 -4 92.32 4.78
 1 5 4 95.14 4.73
 -1 5 -4 94.48 4.8
 1 5 4 99.97 4.96
 1 5 4 102.89 4.97
 1 -5 4 100.06 4.75
 1 -5 4 98.95 4.21
 -1 5 -4 92.74 4.64
 1 5 4 98.15 3.85
 -1 -5 -4 90.32 5.1
 1 -5 4 92.78 3.8
 1 5 4 92.78 4.59
 1 -5 4 89.45 2.84
 -1 5 -4 95.07 4.61
 1 -5 4 97.92 4.74
 -1 -5 -4 94.33 3.84
 1 5 4 92.9 3.86
 -1 -5 -4 92.98 2.43
 -1 5 -4 92.34 2.89
 -1 5 -4 93.1 3.62
 1 5 4 93.62 4.41
 1 -5 4 100.02 4.7
 1 5 5 294.17 8.53
 -1 5 -5 310.95 8.78
 1 5 5 304.85 8.83
 -1 5 -5 295.66 8.82
 1 -5 5 308.71 8.75
 1 5 5 286.82 8.75
 1 5 5 312.38 8.95
 -1 5 -5 318.11 9.17
 -1 -5 -5 303.96 8.67
 1 -5 5 311.88 8.12
 -1 5 -5 287.09 8.79
 1 5 5 305.85 7.04
 1 -5 5 291.65 7.14
 -1 -5 -5 287.42 9.52
 -1 5 -5 300.69 8.59
 1 5 5 295.38 8.56
 1 -5 5 298.93 5.34
 1 -5 5 297.49 8.82
 1 5 5 308.49 7.48
 -1 -5 -5 296.55 7.3
 -1 5 -5 289.63 5.38
 1 5 5 297.89 8.47
 -1 5 -5 305.61 7.32
 -1 -5 -5 298.65 5.4
 1 -5 5 294.61 8.63
 1 5 6 10.53 1.66
 -1 5 -6 12.89 1.87
 -1 5 -6 10.03 1.65
 -1 -5 -6 10.03 1.64
 -1 5 -6 10.53 1.72
 1 5 6 11.67 1.82
 1 5 6 11.48 1.91
 1 5 6 11.1 1.71
 1 -5 6 11.72 1.7
 1 -5 6 12.38 1.71
 1 5 6 11.29 1.23
 -1 5 -6 10.42 1.69
 -1 -5 -6 6.72 1.71
 1 -5 6 9.5 1.53
 -1 5 -6 10.2 1.53
 1 5 6 12.97 1.73
 1 -5 6 8.38 0.68
 1 -5 6 10.63 1.31
 1 -5 6 12.92 1.83
 -1 -5 -6 11.24 1.34
 1 5 6 9.64 1.25
 -1 -5 -6 10.89 1.02
 1 5 6 9.15 1.59
 -1 5 -6 9.86 1.36
 -1 5 -6 8.6 0.72
 1 -5 6 11.86 1.78
 1 5 7 67.7 3.89
 -1 5 -7 63.47 3.79
 -1 5 -7 64.15 3.93
 1 5 7 60.03 3.81
 -1 -5 -7 59.79 3.68
 -1 5 -7 64.83 3.98
 1 -5 7 65.62 3.87
 1 5 7 70.29 4.05
 1 5 7 63.46 3.94
 -1 5 -7 62.61 4.01
 1 -5 7 63.48 3.7
 1 5 7 64.05 2.75
 -1 -5 -7 63.17 4.43
 1 -5 7 61.67 3.85
 -1 5 -7 63.81 3.77
 1 5 7 60.31 3.71
 -1 -5 -7 65.12 3.23
 1 5 7 65.39 3.24
 1 -5 7 67.02 4.21
 1 -5 7 65.37 3.07
 -1 -5 -7 63.86 2.54
 1 5 7 65.78 3.97
 -1 5 -7 62.72 3.38
 1 -5 7 62.03 3.95
 -1 5 -8 8.45 1.56
 1 5 8 6.1 1.33
 -1 5 -8 5.34 1.25
 1 5 8 7.1 1.43
 1 5 8 5.82 1.31
 1 5 8 9.13 1.56
 -1 5 -8 5.41 1.27
 1 -5 8 6.94 1.39
 -1 -5 -8 8.78 1.46
 -1 5 -8 6.69 1.55
 1 -5 8 8.59 1.58
 -1 -5 -8 7.58 1.87
 1 5 8 7.64 1.34
 1 -5 8 8.03 1.54
 -1 5 -8 8.81 1.49
 1 -5 8 6.93 1.53
 1 -5 8 7.66 1.13
 1 5 8 6.85 1.09
 -1 -5 -8 8.14 1.24
 -1 -5 -8 7.98 1.04
 -1 5 -8 6.34 1.3
 1 -5 8 9.45 1.68
 1 5 8 7.63 1.59
 1 5 9 132.01 5.49
 -1 5 -9 139.68 5.73
 1 5 9 127.59 5.67
 1 5 9 124.1 5.48
 -1 -5 -9 130.34 5.47
 -1 5 -9 132.43 5.77
 -1 5 -9 129.61 5.72
 1 -5 9 139.52 5.72
 1 -5 9 130.43 5.72
 -1 5 -9 137.53 6.27
 -1 -5 -9 132.33 6.66
 1 5 9 130.71 5.48
 -1 5 -9 140.76 5.67
 1 -5 9 123.77 5.72
 1 5 9 131.29 4.89
 1 -5 9 136.98 6.29
 -1 -5 -9 131.65 4.86
 1 -5 9 129.61 4.5
 -1 -5 -9 132.01 4.33
 1 5 9 135.6 6.07
 -1 5 -9 139.71 5.52
 1 -5 9 128.3 6.02
 1 5 10 155.52 5.97
 -1 5 -10 154.99 6.07
 1 5 10 147.53 5.98
 1 -5 10 169.91 6.32
 -1 5 -10 142.91 6.02
 1 5 10 145.36 6.09
 -1 -5 -10 166.14 6.21
 -1 5 -10 150.04 6.18
 -1 5 -10 147.61 6.57
 1 -5 10 160.21 6.53
 -1 -5 -10 137.56 6.97
 1 -5 10 159.52 6.46
 1 5 10 147.07 5.85
 -1 5 -10 154.03 5.94
 1 -5 10 157.79 5.03
 1 -5 10 147.01 6.69
 1 5 10 152.37 5.35
 -1 -5 -10 145.66 5.27
 -1 5 -10 154.45 6.02
 1 5 10 149.79 6.54
 -1 -5 -10 147.74 4.87
 1 -5 10 165.03 6.96
 1 5 11 55.71 3.54
 -1 5 -11 51.7 3.48
 1 -5 11 55.18 3.57
 -1 5 -11 59.02 3.83
 1 5 11 62.21 3.91
 1 5 11 61.23 3.84
 -1 5 -11 54.86 3.68
 -1 -5 -11 57.03 3.58
 -1 5 -11 57.61 4.19
 1 -5 11 56.28 4.01
 -1 -5 -11 57.64 4.47
 -1 5 -11 55.26 3.52
 1 5 11 58.84 3.64
 1 -5 11 58.42 3.92
 -1 -5 -11 56.96 3.27
 1 -5 11 63.77 4.45
 1 -5 11 63.47 3.16
 1 5 11 61.81 3.4
 -1 5 -11 60.44 3.87
 -1 -5 -11 59.28 3.21
 1 5 11 60.59 4.24
 1 -5 11 52.52 4.04
 -1 5 -12 176.85 6.47
 1 5 12 195.65 6.75
 -1 5 -12 184.22 6.87
 1 5 12 180.73 6.64
 1 5 12 190.3 6.97
 -1 -5 -12 183.61 6.58
 -1 5 -12 188.44 6.9
 1 -5 12 182.45 6.62
 1 -5 12 177.5 7.35
 -1 5 -12 185.1 7.64
 -1 -5 -12 174.38 8.05
 1 5 12 187.11 6.65
 1 -5 12 184.86 7.14
 -1 5 -12 177.01 6.42
 1 5 12 189.26 6.29
 1 -5 12 186.13 7.91
 -1 -5 -12 187.49 6.26
 1 -5 12 187.6 5.72
 -1 5 -12 174.37 6.91
 -1 -5 -12 187.01 6.09
 1 5 12 174.32 7.41
 1 -5 12 184.66 7.79
 -1 5 -13 6.99 1.54
 1 5 13 3.81 1.15
 1 5 13 7.36 1.47
 1 -5 13 7.55 1.38
 -1 5 -13 3.78 1.21
 1 5 13 4.22 1.24
 -1 -5 -13 5.2 1.15
 -1 5 -13 3.5 1.16
 1 -5 13 8.34 2.21
 -1 5 -13 8.04 1.88
 -1 -5 -13 4.86 1.85
 1 -5 13 7.37 1.73
 1 5 13 5.28 1.22
 -1 5 -13 6.28 1.29
 1 -5 13 6.41 1.18
 1 5 13 4.83 1.15
 1 -5 13 6.48 1.68
 -1 -5 -13 11.92 2.1
 -1 5 -13 7.35 1.63
 1 5 13 7.61 1.83
 -1 -5 -13 4.62 1.22
 1 -5 13 11.24 2.39
 1 5 14 15.43 1.92
 -1 5 -14 18.67 2.15
 1 -5 14 20.73 2.22
 -1 5 -14 18.91 2.22
 1 5 14 18.9 2.16
 -1 5 -14 15.79 2
 -1 -5 -14 21.59 2.26
 1 5 14 20 2.24
 1 -5 14 17.85 2.53
 -1 5 -14 18.26 2.59
 -1 -5 -14 22.11 3.13
 1 5 14 19.44 2.13
 -1 5 -14 18.87 2.13
 1 -5 14 21.54 2.58
 -1 -5 -14 19.82 2.17
 1 -5 14 20.46 2.74
 1 5 14 17.9 2.05
 1 -5 14 21.31 2.03
 -1 5 -14 20.09 2.58
 -1 -5 -14 17.07 2.08
 1 5 14 18.32 2.75
 1 -5 14 29.18 3.21
 -1 5 -15 12.81 1.78
 1 5 15 13.08 1.82
 -1 -5 -15 13.83 1.92
 -1 5 -15 13.2 1.98
 1 5 15 12.03 1.84
 1 5 15 12.27 1.91
 1 -5 15 13.19 1.88
 -1 5 -15 10.37 1.9
 1 -5 15 18.03 2.56
 -1 5 -15 14.54 2.53
 -1 -5 -15 12.62 2.79
 -1 5 -15 16.02 2.04
 1 5 15 13.75 1.87
 1 -5 15 19.47 2.55
 1 -5 15 11.28 1.66
 1 5 15 14.5 1.96
 -1 -5 -15 12.03 2.12
 -1 5 -15 10.76 2.43
 1 5 15 18.26 2.61
 1 -5 15 18.44 2.88
 1 5 16 7.46 1.41
 -1 5 -16 6.34 1.35
 1 5 16 9.99 1.64
 1 5 16 9.36 1.65
 -1 5 -16 10.32 1.62
 1 -5 16 6.16 1.25
 -1 -5 -16 7.05 1.41
 -1 5 -16 8.53 1.59
 1 -5 16 7.83 2.04
 -1 5 -16 6.17 1.52
 1 5 16 9.28 1.54
 -1 -5 -16 11.1 2.42
 1 -5 16 6.87 1.64
 1 5 16 7.62 1.37
 -1 5 -16 6.02 1.25
 1 -5 16 7.94 1.4
 1 5 16 8.99 1.61
 -1 5 -16 9 1.86
 1 5 16 7.27 1.84
 -1 -5 -16 8.09 1.68
 1 -5 16 7.49 1.89
 -1 5 -17 3.93 1.19
 1 5 17 2.33 1.03
 1 -5 17 2.51 0.93
 1 5 17 2.57 0.9
 -1 5 -17 1.99 1.02
 1 5 17 3.25 0.93
 -1 5 -17 3.13 1.13
 -1 -5 -17 2.34 1.01
 1 5 17 6.25 1.48
 -1 5 -17 4.37 1.7
 1 -5 17 5.72 1.76
 -1 -5 -17 5.39 2.07
 -1 5 -17 4.86 1.15
 1 -5 17 4.6 1.5
 1 5 17 2.67 0.95
 1 -5 17 5.08 1.36
 1 5 17 3.91 1.25
 1 5 17 2.94 1.66
 -1 5 -17 4.78 1.82
 -1 -5 -17 4.06 1.46
 1 -5 17 6.15 1.8
 -1 5 -18 15.01 1.86
 1 5 18 14.72 1.8
 -1 5 -18 17.77 2.11
 1 5 18 18.01 2.04
 -1 -5 -18 15.8 1.94
 1 5 18 14.29 1.93
 -1 5 -18 18.24 2.11
 1 -5 18 16.57 1.97
 1 5 18 14.18 2.04
 -1 5 -18 18.29 2.7
 1 -5 18 18.31 2.75
 -1 -5 -18 15.14 2.67
 1 5 18 18.65 2
 1 -5 18 15.12 2.27
 -1 5 -18 19.73 2.08
 1 5 18 14.82 2.09
 1 -5 18 20.37 2.19
 -1 5 -18 14.03 2.46
 1 5 18 15.29 2.63
 -1 -5 -18 15.86 2.38
 1 -5 18 17.81 2.85
 -1 -5 -19 18.87 2.94
 1 -5 19 21.76 2.74
 1 5 19 23.29 2.62
 1 -5 19 20.38 2.3
 -1 -5 -19 22.51 2.78
 1 5 19 21.49 3.23
 -1 5 -19 19.61 2.99
 1 5 19 19.75 2.34
 -1 5 -19 14.51 2.46
 1 -5 19 18.49 2.97
 -1 -5 -20 1.95 1.3
 1 -5 20 4.04 1.64
 1 5 20 2.19 0.87
 1 -5 20 3.34 1.17
 -1 -5 -20 4.55 1.46
 -1 5 -20 5.52 2.02
 1 5 20 5.02 1.79
 1 5 20 6.23 1.43
 1 -5 20 3.09 1.51
 -1 5 -20 2.34 1.39
 -1 -5 -21 92.49 6.49
 1 -5 21 86.06 5.38
 1 5 21 82.28 5.17
 1 -5 21 81.01 4.85
 -1 5 -21 87.07 6.2
 1 5 21 88.89 6.23
 -1 -5 -21 90.61 5.72
 -1 5 -21 83.67 5.94
 1 -5 21 81.75 6.03
 1 5 21 86.7 5.13
 -1 -5 -22 22.5 3.26
 1 -5 22 21.41 2.8
 1 -5 22 18.74 2.32
 1 5 22 19.15 3.08
 -1 -5 -22 24.75 3.17
 -1 5 -22 27.01 3.71
 1 -5 22 23.26 3.45
 1 5 22 26.23 2.96
 -1 5 -22 22.77 3.25
 -1 -5 -23 45.63 4.62
 1 -5 23 41.54 3.94
 1 -5 23 36.99 3.44
 -1 -5 -23 47.9 4.41
 1 5 23 38.15 4.36
 -1 5 -23 46.6 4.81
 -1 5 -23 41.51 4.22
 1 -5 23 42.71 4.59
 1 5 23 46 3.97
 1 -5 24 3.52 1.53
 -1 -5 -24 4.98 1.94
 -1 5 -24 10.42 2.79
 1 5 24 5.62 2.09
 -1 -5 -24 7.91 2.12
 1 -5 24 6.06 2.05
 1 5 24 6.13 1.66
 -1 5 -24 7.04 2.08
 1 -5 25 21.87 2.97
 -1 -5 -25 18.96 3.26
 1 5 25 23.09 2.93
 -1 5 -25 24.74 3.49
 1 -5 25 21.7 3.46
 -1 5 -25 34.27 4.42
 -1 -5 -25 18.92 2.84
 1 5 25 21.86 3.59
 -1 -5 -26 4.51 2.06
 1 -5 26 1.45 1.97
 -1 5 -26 2.72 1.96
 1 5 26 4 1.7
 -1 5 -26 2.16 2.38
 1 5 26 2.01 1.65
 -1 -5 -26 1.4 1.92
 -1 -5 -27 162.83 8.99
 1 -5 27 144.1 9.02
 1 5 27 154.42 7.92
 -1 5 -27 146.59 8.41
 -1 -5 -27 158.4 8.63
 -1 5 -27 150.55 9.19
 1 5 27 151.38 9
 -1 -5 -28 10.8 2.8
 -1 5 -28 10.94 2.67
 1 -5 28 10.59 2.92
 1 5 28 14.11 2.63
 -1 5 -28 13.62 3.26
 1 5 28 7.71 2.67
 -1 -5 -28 8.13 2.23
 -1 -5 -29 9.94 2.82
 1 5 29 11.82 2.45
 1 -5 29 12.78 3.27
 -1 5 -29 10.12 2.54
 -1 5 -29 13.02 3.17
 -1 -5 -29 13.02 2.76
 1 5 29 12.92 2.91
 -1 -5 -30 52.18 5.21
 1 -5 30 54.7 5.99
 1 5 30 49.8 4.78
 -1 5 -30 50.24 5.13
 1 5 30 42.2 5.08
 -1 5 -30 52.25 5.9
 -1 -5 -31 89.16 6.82
 1 5 31 90.53 6.54
 1 -5 31 76.23 6.99
 -1 5 -31 97.63 8.04
 1 5 31 78.85 7.05
 -1 -5 -32 18.82 3.48
 1 -5 32 16.77 3.79
 -1 5 -32 16.46 3.82
 1 5 32 14.13 3.26
 -1 -5 -33 119.3 8
 1 -5 33 115.01 9.06
 1 5 33 106.56 8.36
 -1 5 -33 116.56 9.08
 -1 -5 -34 160.28 9.46
 1 -5 34 139.14 10.02
 -1 5 -34 169.16 11.11
 1 5 34 145.81 9.71
 1 -5 35 41.29 5.74
 1 5 35 36.33 5.2
 -1 5 -35 40.31 5.89
 1 -5 36 12.82 3.7
 1 5 36 7.29 2.78
 1 -5 37 95.86 8.79
 1 5 37 87.43 8.07
 -1 5 -37 96.03 8.95
 1 5 38 32.86 5.01
 1 5 39 51.29 6.26
 -1 7 37 30.85 5.18
 1 -7 -36 38.62 5.29
 -1 -7 36 46.11 6.24
 -1 7 36 38.68 5.74
 1 7 -36 49.51 6.4
 1 -7 -35 60.57 6.62
 -1 -7 35 65.31 7.13
 1 7 -35 69.44 7.37
 -1 7 35 56.52 6.6
 1 -7 -34 2.52 2.45
 1 7 -34 1.43 1.9
 -1 -7 34 1.8 2.17
 -1 7 34 4.02 2.66
 1 7 -34 3.56 2.57
 1 -7 -33 0.06 1.84
 -1 -7 33 3.08 2.39
 1 7 -33 -1.84 1.91
 -1 7 33 0.14 1.95
 1 7 -33 0.48 1.78
 1 -7 -32 29.3 4.59
 1 7 -32 23.45 4.19
 -1 -7 32 26.6 4.63
 1 7 -32 31.86 4.85
 -1 7 32 34.57 5.1
 1 -7 -31 47.43 5.56
 1 7 -31 41.83 5.17
 -1 -7 31 44.55 5.78
 1 7 -31 48.72 5.74
 -1 7 31 43.92 5.52
 1 7 -30 3.54 2.07
 -1 7 30 6.34 2.44
 -1 -7 30 7.82 2.95
 1 7 -30 6.79 2.41
 -1 -7 29 25.33 3.64
 1 -7 -29 31.39 4.69
 1 7 -29 26.31 4.14
 -1 7 29 29.31 4.49
 -1 -7 29 19.91 3.84
 1 7 -29 33.17 4.57
 -1 -7 28 2.13 1.66
 1 -7 -28 3.39 1.95
 -1 7 28 8.77 2.78
 1 7 -28 2.25 2.06
 -1 -7 28 2.61 1.96
 1 7 -28 1.67 1.9
 -1 -7 27 3.57 1.88
 1 -7 -27 1.4 1.6
 -1 7 27 -0.33 1.41
 1 7 -27 0.33 1.41
 1 7 -27 -1.73 1.72
 -1 -7 27 4.05 2.14
 -1 -7 26 17.13 2.97
 1 -7 -26 30.44 4.5
 1 7 -26 26.5 3.89
 -1 7 26 27.53 4.24
 1 7 -26 21.38 3.54
 -1 -7 26 24.36 3.96
 -1 -7 25 4.32 1.97
 1 -7 -25 4.22 2.06
 -1 7 25 5.62 1.98
 1 7 -25 4.02 2.2
 1 7 -25 2.87 1.97
 -1 -7 25 3.05 1.85
 1 7 -24 5.15 2.18
 -1 -7 24 7.27 2.59
 -1 -7 24 7.34 2.09
 1 -7 -24 10.41 2.97
 -1 7 24 7.17 2.38
 1 7 -24 5.42 2.05
 -1 -7 24 5.4 2.15
 1 7 -23 80.62 6.52
 -1 -7 23 82.6 6.59
 -1 -7 23 80.39 5.99
 1 -7 -23 92.58 7.27
 -1 7 23 87.62 6.78
 1 7 -23 88.09 6.5
 -1 -7 23 87.89 7.13
 1 7 -22 6.18 2.03
 -1 -7 22 4.66 2.06
 -1 -7 22 4.19 1.76
 1 -7 -22 8.66 2.77
 1 7 -22 6.98 2.36
 -1 7 22 4.91 2.03
 -1 -7 22 5.05 2.31
 1 7 -21 29.19 3.87
 -1 -7 21 28.47 3.94
 1 -7 -21 30.99 4.34
 -1 -7 21 37.41 3.99
 1 7 -21 28.53 3.69
 -1 7 21 32.1 4.04
 -1 -7 21 35.59 4.44
 -1 7 20 19.62 2.57
 -1 -7 20 21.78 3.38
 1 7 -20 17.84 3
 1 -7 -20 18.53 3.53
 -1 7 20 20.1 2.81
 1 7 -20 21.88 2.74
 -1 -7 20 16.38 2.89
 1 7 -20 18.88 2.64
 1 7 -20 23.87 3.41
 -1 7 20 20.2 3.49
 -1 -7 20 22.86 3.61
 -1 7 19 468.12 12.97
 1 7 -19 456.55 12.6
 1 7 -19 478.77 15.36
 -1 -7 19 445.85 14.89
 1 -7 -19 460.52 16.25
 -1 7 19 474.93 13.3
 -1 7 19 474.9 13.62
 1 7 -19 473.57 13.26
 1 7 -19 469.07 13.6
 -1 7 19 462.43 12.72
 1 7 -19 477.29 13.04
 -1 -7 19 453.48 14.22
 -1 7 19 466.12 15.38
 1 7 -19 484.93 14.44
 -1 -7 19 457.85 15.44
 1 7 -18 30.78 3.21
 -1 7 18 32.7 3.31
 -1 -7 18 28.74 3.16
 1 7 -18 22.95 2.84
 1 7 -18 26.08 3.16
 -1 7 18 24.85 2.98
 1 -7 -18 33.32 3.29
 -1 7 18 26.56 3.12
 -1 -7 18 36.32 4.29
 1 7 -18 30.25 3.98
 1 -7 -18 32.98 4.47
 -1 7 18 30.2 3.13
 1 7 -18 32.39 3.19
 -1 -7 18 27.83 3.42
 -1 7 18 28.41 3.99
 1 7 -18 32.81 3.74
 -1 -7 18 36.05 4.4
 1 7 -17 66.26 4.59
 -1 7 17 69.87 4.79
 -1 7 17 72.11 4.92
 -1 7 17 75.53 5.15
 1 7 -17 76.59 5.23
 1 -7 -17 62.46 4.5
 1 7 -17 63.89 4.7
 -1 -7 17 63.01 4.55
 1 7 -17 63.24 5.31
 -1 -7 17 61.7 5.1
 1 -7 -17 79.7 6.48
 -1 7 17 69.71 4.73
 -1 -7 17 65.71 5.24
 1 7 -17 71.83 4.83
 -1 7 17 69.61 4.62
 1 -7 -17 69.89 4.67
 1 7 -17 70.33 5.01
 -1 7 17 65.92 5.41
 -1 -7 17 67.31 5.64
 -1 7 16 1.86 1.09
 1 7 -16 2 1.23
 1 7 -16 8.05 1.79
 1 7 -16 3.72 1.55
 1 -7 -16 2.57 1.15
 -1 -7 16 3.25 1.4
 -1 7 16 0.21 1.04
 -1 7 16 2.15 1.33
 1 7 -16 1.89 1.53
 -1 -7 16 3.18 1.41
 1 -7 -16 2.71 1.85
 -1 7 16 3.02 1.3
 -1 -7 16 4.69 1.7
 1 7 -16 1.36 0.98
 1 -7 -16 1.72 0.92
 -1 7 16 1.97 0.83
 1 7 -16 6.97 1.86
 -1 7 16 4.57 1.96
 -1 -7 16 2.6 1.8
 -1 7 15 141.3 6.79
 1 7 -15 146.83 6.84
 1 7 -15 131.45 6.89
 1 7 -15 141.3 6.97
 -1 7 15 137.23 6.91
 -1 7 15 146.67 7.23
 -1 -7 15 133.74 6.66
 1 -7 -15 141.34 6.8
 -1 -7 15 130.82 7.23
 1 7 -15 140.45 7.67
 1 -7 -15 131.02 8.07
 1 7 -15 140.06 6.78
 -1 7 15 136.55 6.58
 -1 -7 15 136.08 7.19
 -1 7 15 144.88 6.43
 1 -7 -15 130.84 6.19
 1 7 -15 140.71 6.75
 -1 7 15 138.82 7.59
 -1 -7 15 127.58 7.45
 1 7 -14 43.34 3.74
 -1 7 14 40.93 3.63
 -1 -7 14 46.37 3.9
 -1 7 14 42.1 3.81
 1 7 -14 40.03 3.72
 -1 7 14 39.33 3.79
 1 -7 -14 45.09 3.84
 1 7 -14 44.63 4.02
 -1 -7 14 42.27 4
 1 7 -14 46.99 4.43
 1 -7 -14 36.61 4.23
 -1 7 14 44.44 3.76
 -1 -7 14 47.2 4.23
 1 7 -14 39.9 3.62
 -1 -7 14 48.22 2.94
 1 -7 -14 40.37 3.33
 -1 7 14 43.35 3.48
 -1 7 14 39.38 4.06
 1 7 -14 45.03 3.67
 -1 -7 14 47 4.43
 1 7 -13 169.83 7.44
 -1 7 13 163.58 7.43
 1 7 -13 165.16 7.74
 -1 7 13 166.28 7.73
 -1 7 13 168.69 7.68
 1 -7 -13 177.17 7.63
 1 7 -13 166.66 7.64
 -1 -7 13 180.9 7.74
 -1 -7 13 162.03 7.7
 1 7 -13 160.55 8.08
 1 -7 -13 164.07 8.85
 -1 7 13 172.88 7.48
 1 7 -13 165.84 7.4
 -1 -7 13 175.07 8.03
 -1 -7 13 166.27 5.57
 1 -7 -13 161.9 6.74
 -1 7 13 171.48 6.92
 1 7 -13 162.54 6.88
 -1 7 13 157.4 7.82
 -1 -7 13 159.68 8.12
 -1 7 12 44.87 3.85
 1 7 -12 40.29 3.69
 1 7 -12 43.31 3.92
 -1 -7 12 30.88 3.24
 1 -7 -12 34.02 3.39
 -1 7 12 42.63 3.9
 1 7 -12 44.02 3.98
 -1 7 12 41.41 3.94
 -1 -7 12 38.73 3.67
 1 7 -12 44.1 4.23
 1 -7 -12 42.14 4.51
 -1 -7 12 43.79 4.02
 -1 7 12 41.85 3.71
 1 7 -12 39.41 3.64
 1 -7 -12 44.27 3.45
 -1 -7 12 42.06 2.71
 -1 7 12 45.67 3.55
 1 7 -12 50.69 3.75
 -1 7 12 45 4.13
 -1 -7 12 36.63 3.85
 -1 7 11 331.26 10.83
 1 7 -11 344.77 10.9
 1 -7 -11 354.28 11.09
 1 7 -11 341.15 11.37
 -1 7 11 344.04 11.21
 1 7 -11 338.47 11.15
 -1 -7 11 341.19 10.95
 -1 7 11 352.98 11.5
 -1 -7 11 328.6 10.82
 1 7 -11 339.04 11.6
 1 -7 -11 332.35 12.54
 -1 -7 11 333.11 11.12
 -1 7 11 337.82 10.81
 1 7 -11 349.21 11.07
 -1 7 11 354.79 10.08
 -1 -7 11 351.1 8.45
 1 -7 -11 346.55 9.94
 -1 7 11 330.2 11.16
 1 7 -11 363.12 9.95
 -1 -7 11 341.54 11.67
 -1 7 10 106.96 5.93
 1 7 -10 111.29 6.05
 1 7 -10 110.75 6.3
 1 -7 -10 114.44 6.19
 -1 7 10 107.08 6.24
 -1 -7 10 110.24 6.04
 1 7 -10 105.47 6.05
 -1 7 10 122.86 6.54
 1 7 -10 116.6 6.56
 -1 -7 10 102.49 5.72
 1 -7 -10 110.7 7
 -1 -7 10 111.8 6.18
 -1 7 10 107.36 5.89
 1 7 -10 98.76 5.71
 -1 7 10 118.58 5.58
 -1 -7 10 113.58 4.51
 1 -7 -10 113.21 5.4
 -1 -7 10 100.19 5.97
 1 7 -10 114.15 5.2
 -1 7 10 107.95 6.11
 -1 -7 10 100.73 6.1
 1 7 -9 631.23 15.42
 -1 7 9 628.41 15.46
 -1 7 9 623.87 15.99
 -1 7 9 635.32 15.89
 -1 -7 9 655.15 15.75
 1 7 -9 626.37 16.04
 1 7 -9 614.8 15.68
 1 -7 -9 655.68 15.76
 -1 -7 9 642.12 15.15
 1 7 -9 621.32 15.9
 1 -7 -9 613.21 17.28
 -1 -7 9 639.25 15.79
 -1 7 9 633.85 15.42
 1 7 -9 621.07 15.36
 -1 -7 9 663.9 16.08
 -1 7 9 635.01 14.13
 1 -7 -9 641.77 14.14
 -1 -7 9 650.72 12.43
 1 7 -9 630.63 13.15
 -1 7 9 610.59 15.29
 -1 -7 9 612.01 15.84
 -1 7 8 82.56 5.19
 1 7 -8 86.37 5.3
 -1 -7 8 84.21 5.24
 1 -7 -8 75.63 4.95
 1 7 -8 81.97 5.44
 1 7 -8 88.75 5.54
 -1 7 8 87.13 5.5
 -1 7 8 90.32 5.68
 -1 -7 8 82.28 4.87
 1 7 -8 89.2 5.54
 -1 -7 8 89.83 4.06
 1 -7 -8 83.05 5.91
 1 7 -8 83.4 5.22
 -1 -7 8 89.19 5.42
 -1 7 8 84.75 5.21
 -1 -7 8 83.66 5.2
 1 -7 -8 92.78 4.78
 -1 7 8 85.19 4.62
 1 7 -8 93.85 4.3
 -1 7 8 87.67 5.22
 -1 -7 8 86.7 5.45
 -1 7 7 19.72 2.55
 1 7 -7 22.05 2.75
 -1 -7 7 20.26 2.54
 1 7 -7 18.63 2.59
 -1 7 7 16.74 2.49
 1 7 -7 16.62 2.49
 1 -7 -7 21.44 2.68
 -1 7 7 20.66 2.9
 -1 7 7 26.14 2.33
 1 7 -7 20.2 2.74
 -1 -7 7 24.21 2.63
 -1 -7 7 22.46 2.09
 -1 -7 7 20.62 1.53
 -1 -7 7 23.34 2.77
 1 7 -7 20.74 2.54
 -1 7 7 21.18 2.69
 -1 -7 7 22.25 2.66
 1 -7 -7 21.78 2.4
 -1 7 7 19.99 2.28
 1 7 -7 18.81 1.41
 1 7 -7 18.76 1.9
 -1 -7 7 21.42 2.79
 -1 7 7 19.3 2.34
 1 7 -6 15.77 2.4
 -1 7 6 15.16 2.62
 1 7 -6 20.07 2.78
 -1 7 6 27.35 3.59
 1 7 -6 16.53 2.68
 1 -7 -6 12.47 2.22
 -1 -7 6 11.8 2.09
 -1 7 6 20.77 3.18
 1 7 -6 16.6 2.51
 -1 -7 6 15.95 2.13
 -1 7 6 17.6 2.01
 -1 -7 6 12.93 1.65
 1 -7 -6 13.53 2.06
 -1 -7 6 21.19 1.66
 -1 7 6 17.02 2.51
 1 7 -6 16.98 2.55
 -1 -7 6 10.12 1.98
 -1 -7 6 15.09 2.3
 1 -7 -6 18.77 2.23
 -1 7 6 20.25 2.37
 1 7 -6 16.39 1.42
 1 7 -6 15.2 1.57
 -1 -7 6 16.02 2.38
 -1 7 6 15.73 2.29
 -1 7 5 862.64 18.8
 1 7 -5 831.75 18.45
 -1 7 5 897.54 19.47
 1 7 -5 855.46 19.16
 1 7 -5 830.62 19.1
 1 -7 -5 887.9 18.96
 -1 -7 5 869.51 18.85
 -1 7 5 941.64 20.01
 -1 -7 5 867.49 17.19
 -1 7 5 903.3 16.7
 1 7 -5 850.34 18.38
 -1 -7 5 874.84 15.91
 1 -7 -5 886.29 18.43
 -1 7 5 878.58 18.77
 1 7 -5 856.81 18.69
 -1 -7 5 888 14.4
 -1 -7 5 829.34 18.37
 -1 7 5 894 17.43
 1 -7 -5 895.19 17.19
 -1 -7 5 878.64 18.29
 -1 7 5 883.23 17.6
 1 7 -5 899.19 14.59
 1 7 -5 877.26 14.06
 -1 -7 5 845.48 18.4
 -1 7 4 144.32 6.92
 1 7 -4 142.62 6.88
 -1 7 4 139.78 7.05
 1 7 -4 132.61 6.9
 1 7 -4 137.8 6.97
 -1 -7 4 157.97 7.16
 -1 7 4 143.6 7.19
 1 -7 -4 132.4 6.59
 1 -7 -4 130.23 4.73
 1 7 -4 129.19 6.32
 -1 -7 4 135.83 5.81
 -1 7 4 134.09 5.71
 -1 -7 4 140.22 5.46
 1 -7 -4 134.65 6.27
 -1 -7 4 134.5 6.48
 1 7 -4 140.35 6.77
 -1 -7 4 138.84 4.79
 -1 7 4 128.51 6.47
 -1 7 4 131.56 5.89
 -1 7 4 128.85 3.58
 -1 -7 4 131.04 6.11
 1 -7 -4 128.86 5.75
 -1 7 4 137.23 6
 1 7 -4 138.92 4.68
 1 7 -4 136.96 4.38
 1 -7 -4 136.99 5.79
 -1 -7 4 132.8 6.4
 1 7 -3 449.53 12.67
 -1 7 3 443.52 12.66
 -1 7 3 453.01 13.21
 1 7 -3 447.18 13.17
 -1 -7 3 446.67 12.69
 1 -7 -3 472.37 12.95
 1 7 -3 444.13 12.94
 -1 7 3 448.73 12.98
 1 7 -3 445.61 12.24
 -1 -7 3 443.89 10.97
 -1 7 3 462.92 11.39
 1 -7 -3 458.72 9.72
 1 -7 -3 458.86 12.03
 -1 -7 3 439.31 10.66
 -1 7 3 451.41 12.64
 -1 -7 3 444.03 9.82
 1 7 -3 440.32 12.59
 -1 -7 3 445.08 12.29
 1 -7 -3 441.19 11.43
 -1 -7 3 472.82 12.1
 -1 7 3 460.49 11.79
 -1 7 3 442.33 7.81
 1 7 -3 456.37 8.57
 -1 7 3 445.21 11.17
 1 7 -3 446.96 9.61
 -1 -7 3 445.04 12.17
 1 -7 -3 444.07 11.15
 1 7 -2 27.93 3.13
 -1 7 2 28.89 3.13
 1 7 -2 24.15 3.03
 1 -7 -2 26.92 2.99
 -1 -7 2 27.22 3.02
 -1 7 2 26.35 3.16
 -1 7 2 21.01 2.83
 1 7 -2 27.31 3.31
 1 7 -2 23.51 2.62
 -1 7 2 27.36 2.64
 -1 -7 2 24.23 2.37
 1 -7 -2 21.83 1.94
 -1 -7 2 25.69 2.41
 1 -7 -2 23.08 2.58
 -1 7 2 29.68 3.16
 1 7 -2 32.67 3.29
 -1 -7 2 23.55 2.11
 1 7 -2 25 2.61
 -1 7 2 21.24 2.35
 -1 -7 2 21.59 2.36
 1 -7 -2 21.45 2.38
 -1 7 2 23.43 1.54
 1 7 -2 23.99 1.57
 -1 7 2 22.81 2.26
 1 7 -2 30.84 2.32
 1 -7 -2 26.54 2.56
 -1 -7 2 25.35 2.84
 1 7 -1 5.51 1.46
 -1 7 1 5.68 1.62
 1 -7 -1 7.6 1.71
 -1 7 1 4.55 1.67
 -1 -7 1 6.12 1.58
 1 7 -1 4.13 1.62
 1 7 -1 7.23 1.82
 -1 7 1 4.48 1.62
 1 7 -1 5.34 1.4
 -1 7 1 6.29 1.38
 -1 -7 1 5.95 1.34
 1 -7 -1 5.36 1.15
 1 -7 -1 5.47 1.3
 -1 -7 1 4.13 1.12
 -1 7 1 8.73 1.85
 1 7 -1 7.2 1.77
 -1 7 1 3.03 0.75
 -1 7 1 3.87 1.04
 1 -7 -1 4.47 1.18
 1 7 -1 4.11 1.15
 -1 -7 1 3.38 1.03
 1 7 -1 4.2 1.03
 -1 7 1 3.37 0.98
 1 7 -1 4.87 0.69
 -1 -7 1 4.02 1.29
 1 -7 -1 6.4 1.38
 1 7 0 175.89 7.58
 -1 7 0 168.88 7.52
 -1 7 0 161.35 7.51
 1 7 0 170.71 7.72
 1 -7 0 182.94 7.7
 -1 -7 0 183.12 7.72
 1 7 0 172.55 7.8
 -1 7 0 162.25 7.63
 -1 7 0 163.78 6.75
 -1 -7 0 168.56 6.04
 1 -7 0 161.4 5.64
 1 7 0 168.26 6.71
 1 -7 0 162.46 6.51
 -1 -7 0 172.44 6.6
 1 7 0 179.91 7.67
 -1 7 0 172.73 7.45
 1 7 0 159.92 6.45
 -1 7 0 166.48 4.6
 1 7 0 167.74 3.88
 -1 -7 0 174.77 6.64
 -1 7 0 170.92 6.92
 1 -7 0 168.13 6.81
 1 7 0 172.83 6.1
 -1 7 0 165.5 5.89
 -1 -7 0 170.84 6.94
 1 -7 0 171.24 6.78
 1 7 1 132.88 6.57
 -1 7 -1 138.72 6.74
 1 7 1 130.7 6.82
 1 -7 1 147.98 6.93
 -1 -7 -1 133.9 6.59
 1 7 1 145.16 7.05
 -1 7 -1 138.03 6.9
 -1 7 -1 137.7 6.97
 -1 -7 -1 140.12 5.46
 1 -7 1 139.59 5.29
 -1 7 -1 134.89 6.19
 1 7 1 134.16 5.86
 -1 -7 -1 136.67 5.96
 1 -7 1 139.85 5.89
 1 7 1 137.51 6.69
 -1 7 -1 142.66 6.76
 1 -7 1 139.4 6.23
 1 7 1 133.14 3.17
 -1 -7 -1 135.38 5.72
 -1 7 -1 138.96 6.3
 1 7 1 147.07 6.03
 -1 7 -1 147.66 4.43
 -1 7 -1 141.28 5.18
 1 7 1 139.13 5.61
 1 -7 1 139.6 6.17
 -1 -7 -1 142.86 6.28
 1 7 2 40.19 3.61
 -1 7 -2 37.27 3.52
 1 7 2 36.63 3.58
 1 7 2 41.68 3.79
 -1 -7 -2 41.52 3.65
 -1 7 -2 40.58 3.8
 1 -7 2 43.16 3.71
 -1 7 -2 36.12 3.57
 1 -7 2 38.06 2.73
 -1 7 -2 43.41 3.51
 1 7 2 38.79 3.08
 -1 -7 -2 38.52 2.83
 1 -7 2 41.27 3.13
 -1 -7 -2 36.73 3.09
 1 7 2 36.96 3.51
 -1 7 -2 37.59 3.47
 1 -7 2 32.93 3.11
 -1 7 -2 40.35 3.37
 1 7 2 33.5 2.85
 -1 -7 -2 34.82 2.87
 1 7 2 43.65 3.16
 -1 7 -2 42.48 2.43
 -1 7 -2 42.99 2.72
 1 -7 2 37.43 3.21
 -1 7 -3 3.96 1.5
 1 7 3 5.68 1.66
 1 7 3 5.63 1.76
 1 7 3 3.76 1.76
 1 -7 3 7.3 1.74
 -1 7 -3 3.14 1.23
 -1 7 -3 4.38 1.51
 -1 -7 -3 4.79 1.39
 1 7 3 4.26 1.26
 1 -7 3 4.88 1.08
 -1 7 -3 4.43 1.33
 1 -7 3 3.62 0.92
 -1 -7 -3 2.49 1.18
 1 7 3 3.8 1.29
 -1 7 -3 2.64 1.17
 1 7 3 2.47 0.8
 -1 -7 -3 3.22 0.88
 1 -7 3 3.48 1.22
 -1 7 -3 3.68 1.28
 1 7 3 4.11 1.16
 -1 7 -3 5.48 1.03
 -1 7 -3 3.29 0.77
 1 -7 3 3.42 1.06
 1 7 4 155.28 7.1
 -1 7 -4 143.56 6.85
 -1 7 -4 137.22 7.01
 1 -7 4 145.15 6.85
 -1 -7 -4 148.87 6.97
 -1 7 -4 140.29 6.97
 1 7 4 144.63 7.06
 1 7 4 134.83 6.94
 1 -7 4 144.6 5.79
 -1 7 -4 147.13 6.76
 1 7 4 149.93 5.85
 -1 -7 -4 143.45 7.37
 -1 -7 -4 153.26 6.68
 1 -7 4 138.69 5.59
 1 7 4 145.26 6.84
 1 -7 4 132.12 4.42
 -1 7 -4 144.34 6.84
 -1 -7 -4 150.99 5.89
 1 -7 4 145.51 6.73
 1 7 4 141.34 5.84
 -1 7 -4 140.99 4.93
 -1 7 -4 137.69 4.51
 1 7 4 145.07 6.3
 1 -7 4 142.74 6.53
 -1 7 -5 3.48 1.4
 1 7 5 4.32 1.67
 -1 -7 -5 2.4 1.12
 1 7 5 13.19 2.66
 1 -7 5 4.65 1.6
 1 7 5 15.73 2.96
 -1 7 -5 2.75 1.46
 -1 7 -5 3.08 1.32
 -1 7 -5 1.81 1.04
 1 7 5 2.17 0.87
 1 -7 5 2.96 0.98
 1 -7 5 3.09 1.04
 -1 -7 -5 3.96 1.64
 1 7 5 2.86 1.41
 1 -7 5 4.08 0.77
 -1 7 -5 4.14 1.46
 1 -7 5 7.13 1.87
 -1 -7 -5 3.48 1.03
 1 7 5 4.65 1.27
 -1 7 -5 3.38 0.95
 1 7 5 3.05 1.32
 -1 7 -5 2.59 0.71
 1 -7 5 3.18 1.37
 -1 7 -6 297.15 10.08
 1 7 6 276.06 9.69
 -1 -7 -6 295.4 10.03
 1 7 6 280.09 10.18
 -1 7 -6 296.25 10.49
 -1 7 -6 275.98 10.03
 1 -7 6 295.14 10.04
 1 7 6 293.64 10.21
 1 -7 6 276.08 8.73
 -1 7 -6 291.92 10.04
 1 7 6 297 8.15
 1 -7 6 282.45 8.07
 -1 -7 -6 285.06 10.94
 -1 7 -6 288.93 9.91
 1 -7 6 293.9 10.05
 1 -7 6 293 6.1
 1 7 6 273.5 9.67
 1 -7 6 302.13 10.24
 1 7 6 296.75 8.65
 -1 -7 -6 293.23 8.46
 1 7 6 278.28 9.32
 -1 7 -6 293.23 7.88
 -1 7 -6 285.51 6.09
 1 -7 6 287.23 9.8
 1 7 7 71.89 4.82
 -1 7 -7 77.06 5.01
 -1 7 -7 72.08 5.02
 -1 -7 -7 76.84 4.99
 1 -7 7 82.45 5.18
 -1 7 -7 79.86 5.33
 1 7 7 73.58 5.17
 1 7 7 85.64 5.41
 -1 7 -7 77.88 5.15
 1 7 7 73.7 3.81
 1 -7 7 76.48 4.56
 -1 -7 -7 72.69 5.57
 1 -7 7 73.48 3.88
 1 7 7 80.39 5.09
 -1 7 -7 77.41 5
 1 -7 7 82.09 5.22
 1 7 7 84.24 4.49
 -1 -7 -7 78.56 4.25
 1 -7 7 80.98 5.27
 -1 7 -7 73.12 3.86
 1 7 7 76.28 4.87
 1 -7 7 84.8 5.25
 -1 7 -8 17.8 2.41
 1 7 8 18.8 2.6
 -1 7 -8 14.85 2.43
 1 7 8 13.62 2.53
 -1 -7 -8 26.26 2.91
 -1 7 -8 13.42 2.15
 1 -7 8 19.09 2.57
 1 7 8 18.83 2.55
 1 7 8 19.96 1.96
 -1 7 -8 17.73 2.57
 1 -7 8 21.19 2.5
 -1 -7 -8 15.64 2.95
 1 7 8 22.42 2.67
 -1 7 -8 24.35 2.94
 1 -7 8 14.31 2.61
 1 7 8 16.11 2.07
 -1 -7 -8 19.44 2.14
 1 -7 8 12.53 2.38
 1 -7 8 22.09 2.13
 1 7 8 17.37 2.44
 -1 7 -8 11.77 1.82
 1 -7 8 20.11 2.62
 -1 7 -9 81.76 5.11
 1 7 9 90.61 5.4
 1 -7 9 87.94 5.33
 -1 -7 -9 97.47 5.6
 -1 7 -9 70.66 5
 1 7 9 78.33 5.14
 1 7 9 73.53 5.18
 -1 7 -9 75.01 5.18
 -1 7 -9 87.57 5.6
 1 -7 9 85.13 5.02
 -1 -7 -9 71.71 5.79
 -1 7 -9 78.82 5
 1 7 9 84.3 5.23
 1 -7 9 82.22 5.28
 1 -7 9 82.47 4.07
 1 -7 9 80.62 5.45
 -1 -7 -9 81.25 4.31
 1 7 9 82.66 4.46
 1 7 9 89.25 5.41
 -1 7 -9 79.78 4.4
 1 -7 9 92.75 5.72
 1 7 10 211.32 8.37
 -1 7 -10 217.54 8.53
 1 7 10 209.89 8.75
 -1 7 -10 212.33 8.79
 -1 7 -10 206.26 8.63
 -1 -7 -10 215.71 8.49
 1 -7 10 206.91 8.36
 1 7 10 206.6 8.48
 -1 7 -10 223.64 9.19
 1 -7 10 212.35 8.27
 -1 -7 -10 200.91 9.59
 1 -7 10 216.36 8.78
 1 7 10 206.24 8.28
 -1 7 -10 206.63 8.27
 1 7 10 219.93 7.42
 1 -7 10 225.57 6.9
 -1 -7 -10 210.73 7.22
 1 7 10 205.24 8.58
 -1 7 -10 220.8 7.64
 1 -7 10 214.94 8.96
 -1 7 -11 16.11 2.37
 1 7 11 15.46 2.35
 1 7 11 16.14 2.49
 1 7 11 11.71 2.15
 -1 7 -11 17.42 2.55
 -1 -7 -11 18.09 2.44
 -1 7 -11 21.98 2.91
 1 -7 11 13.88 2.16
 1 -7 11 15.87 2.38
 -1 7 -11 16.77 2.73
 -1 -7 -11 19.03 3.14
 1 -7 11 16.78 2.53
 1 7 11 16.78 2.47
 -1 7 -11 18.47 2.56
 1 -7 11 19.5 1.98
 1 7 11 19.5 2.25
 -1 -7 -11 18.35 2.11
 1 7 11 19.34 2.71
 -1 7 -11 21.04 2.44
 1 -7 11 15.17 2.52
 -1 7 -12 128.95 6.54
 1 7 12 122.12 6.26
 1 -7 12 129.98 6.55
 1 7 12 124.46 6.66
 1 7 12 123.59 6.48
 -1 7 -12 115.53 6.4
 -1 7 -12 122.95 6.66
 -1 -7 -12 127.33 6.42
 -1 7 -12 125.76 7.05
 1 -7 12 124.5 6.61
 -1 -7 -12 117.08 7.43
 1 7 12 126.69 6.38
 -1 7 -12 123.17 6.32
 1 -7 12 113.59 6.47
 1 7 12 125.53 5.59
 1 -7 12 122.5 5.01
 -1 -7 -12 124.99 5.59
 1 7 12 114.7 6.61
 -1 7 -12 121.41 5.95
 1 -7 12 119.45 6.84
 1 7 13 25.4 2.92
 -1 7 -13 16.88 2.5
 1 7 13 19.49 2.57
 1 7 13 19.82 2.77
 1 -7 13 25.63 2.94
 -1 7 -13 20.49 2.71
 -1 -7 -13 28.06 3.05
 -1 7 -13 23.73 2.98
 1 -7 13 24.73 3.1
 -1 7 -13 20.06 2.91
 -1 -7 -13 24.11 3.61
 1 7 13 25.65 2.88
 -1 7 -13 21.82 2.65
 1 -7 13 25.5 3.17
 1 -7 13 23.24 2.18
 -1 -7 -13 24.74 2.49
 1 7 13 24.22 2.44
 -1 7 -13 21.78 2.66
 1 7 13 23.64 3.13
 1 -7 13 25.73 3.27
 1 7 14 48.72 3.99
 -1 7 -14 45.01 3.86
 1 -7 14 49.68 4.1
 1 7 14 42.24 3.93
 -1 7 -14 47.34 4.16
 1 7 14 44.04 3.88
 -1 7 -14 44.15 3.92
 -1 -7 -14 43.74 3.78
 -1 7 -14 42.04 4.27
 1 -7 14 46.8 4.21
 -1 -7 -14 42.87 4.76
 1 7 14 53.86 4.16
 1 -7 14 54.63 4.56
 -1 7 -14 46.43 3.85
 1 7 14 51.52 3.63
 -1 -7 -14 51.68 3.62
 1 -7 14 44.27 3.07
 1 7 14 51.98 4.57
 -1 7 -14 55.18 4.22
 1 -7 14 47.06 4.49
 -1 7 -15 15.62 2.36
 1 7 15 21.03 2.68
 1 7 15 24.69 2.99
 1 -7 15 17.14 2.46
 1 7 15 22.2 2.88
 -1 -7 -15 15.77 2.32
 -1 7 -15 21.99 2.93
 -1 7 -15 18.27 2.66
 1 -7 15 18.28 2.93
 -1 7 -15 19.01 3.04
 -1 -7 -15 17.92 3.18
 1 7 15 20.01 2.61
 -1 7 -15 16.1 2.4
 1 -7 15 18.26 2.87
 1 -7 15 21.99 2.26
 -1 7 -15 22.42 2.92
 1 7 15 17.17 2.97
 1 -7 15 19.54 3.06
 1 7 16 3.39 1.36
 -1 7 -16 3.19 1.28
 1 7 16 6.36 1.67
 -1 -7 -16 2.25 0.9
 -1 7 -16 4.06 1.56
 1 7 16 4.72 1.74
 -1 7 -16 4.71 1.57
 1 -7 16 2.08 1.07
 1 -7 16 5.4 1.71
 -1 7 -16 1.51 1.4
 -1 -7 -16 1.73 1.72
 -1 7 -16 4.64 1.46
 1 7 16 5.08 1.44
 1 -7 16 6.03 2.15
 1 -7 16 2.68 1.13
 1 7 16 4.67 1.63
 -1 7 -16 5.82 1.85
 1 -7 16 7.05 2.16
 1 7 17 14.86 2.35
 -1 7 -17 12.74 2.19
 -1 7 -17 17.83 2.99
 1 -7 17 16.39 3
 -1 -7 -17 17.98 3.47
 1 7 17 15.64 2.38
 1 7 17 13.63 2.31
 -1 7 -17 17.29 2.61
 -1 7 -17 16.05 2.52
 1 -7 17 13.69 2.17
 -1 -7 -17 12.58 2.06
 1 7 17 14.23 2.26
 -1 7 -17 14.2 2.23
 1 -7 17 13.08 2.45
 -1 7 -17 16.55 2.83
 1 7 17 11.88 2.64
 1 -7 17 19.96 3.26
 -1 7 -18 114.56 6.13
 1 7 18 123.61 6.25
 1 -7 18 122.48 7.33
 -1 7 -18 117 7.5
 -1 -7 -18 117.72 7.9
 1 7 18 121.78 6.37
 -1 7 -18 125.64 6.7
 1 7 18 110.3 6.35
 -1 7 -18 118.02 6.42
 1 7 18 132.99 6.51
 1 -7 18 119.55 7.01
 -1 7 -18 121.57 6.26
 -1 7 -18 121.96 7.02
 1 7 18 126.55 7.63
 1 -7 18 121.13 7.66
 1 7 19 75.68 4.87
 -1 7 -19 70.36 5.78
 1 -7 19 69.13 5.65
 -1 -7 -19 82.71 6.74
 -1 7 -19 65.02 4.79
 1 7 19 66 4.88
 -1 7 -19 73.88 4.77
 1 -7 19 74.84 5.54
 -1 7 -19 81.28 5.86
 1 7 19 72.85 6
 1 -7 19 77.38 6.24
 1 -7 20 59.48 5.45
 -1 7 -20 74.43 6.03
 1 -7 20 64.23 5.21
 -1 -7 -20 65.48 6.08
 1 7 20 57.53 5.53
 -1 7 -20 70.99 5.62
 1 -7 20 63.43 5.71
 1 -7 21 93.95 6.9
 -1 7 -21 97.03 7.11
 1 -7 21 102.95 6.64
 -1 -7 -21 105.2 7.73
 1 7 21 105.96 7.28
 -1 7 -21 108.68 7.09
 1 -7 21 94.93 7.21
 1 -7 22 14.53 2.68
 -1 -7 -22 14.17 3.23
 1 7 22 15.49 3.1
 -1 7 -22 17.56 3.21
 -1 7 -22 13.12 2.76
 1 -7 22 11.05 2.72
 1 -7 23 35.86 4.09
 -1 -7 -23 41.59 4.92
 -1 7 -23 46.5 4.92
 1 7 23 33.22 4.38
 -1 7 -23 37.42 4.54
 1 -7 23 36.92 4.53
 1 -7 24 55.86 5.02
 -1 -7 -24 49.92 5.5
 -1 7 -24 55.7 5.37
 1 7 24 49.7 5.35
 -1 7 -24 56.81 5.64
 1 -7 24 59.8 5.77
 1 -7 25 -0.12 1.21
 -1 -7 -25 0.51 1.61
 1 7 25 2.05 1.72
 -1 7 -25 3.61 2.09
 1 -7 25 2.61 1.85
 -1 7 -25 -0.41 1.55
 1 -7 26 13.38 2.74
 -1 -7 -26 16.58 3.42
 1 7 26 10.91 2.82
 -1 7 -26 20.49 3.74
 1 -7 26 13.87 3.17
 -1 7 -26 12.08 2.94
 1 -7 27 156.86 8.65
 -1 -7 -27 173.31 10.26
 1 -7 27 153.04 9.73
 -1 7 -27 161.34 9.63
 1 7 27 172.29 10.22
 -1 7 -27 182.69 10.41
 -1 -7 -28 8.08 2.84
 -1 7 -28 5.13 2.11
 1 -7 28 3.98 2.18
 1 7 28 6.36 2.64
 -1 7 -28 4.6 2.63
 -1 -7 -29 12.74 3.22
 -1 7 -29 11.95 3.01
 1 -7 29 8.86 2.73
 1 7 29 13.06 3.17
 -1 7 -29 16.44 3.62
 -1 -7 -30 1.85 2.06
 1 -7 30 -0.56 1.94
 -1 7 -30 3.8 2.43
 -1 7 -30 4.98 2.71
 1 7 30 3.97 2.62
 -1 -7 -31 161.95 10.28
 1 -7 31 150.27 10.37
 -1 7 -31 166.03 10.17
 1 7 31 147.71 10.07
 -1 7 -31 161.14 10.42
 -1 -7 -32 0.33 1.83
 -1 7 -32 -1.46 2.12
 1 -7 32 3.63 2.55
 -1 7 -32 3.58 2.34
 1 7 32 3.5 2.46
 -1 -7 -33 1.86 1.95
 1 -7 33 -1.11 1.69
 -1 7 -33 -0.4 2.02
 1 7 33 1.35 2.04
 -1 7 -33 -1.09 2.2
 -1 -7 -34 3.22 2.34
 1 -7 34 2.63 2.27
 1 7 34 4.24 2.36
 -1 7 -34 6.16 2.68
 -1 -7 -35 26.85 4.42
 1 -7 35 19.15 4.25
 1 7 35 20.36 4.04
 -1 7 -35 25.92 4.73
 -1 -7 -36 5.35 2.61
 1 7 36 4.22 1.8
 1 9 -35 -0.31 2.07
 1 -9 -34 0.83 2.03
 1 9 -34 6.7 2.62
 1 9 -34 8.12 3.1
 1 -9 -33 0.11 2.26
 -1 -9 33 3.76 2.51
 1 9 -33 -0.01 1.81
 1 9 -33 0.52 1.93
 1 -9 -32 140.99 10.5
 1 9 -32 155.21 10.82
 -1 -9 32 161.84 11.18
 1 9 -32 163.49 10.67
 -1 9 32 161.17 11.17
 1 -9 -31 8.26 3.47
 1 9 -31 6.87 3
 -1 9 31 7.37 3.04
 -1 -9 31 8.37 3.43
 1 9 -31 2.85 2.23
 -1 -9 30 37.06 5.03
 1 -9 -30 40.26 5.83
 -1 9 30 42.2 5.7
 1 9 -30 37.5 5.13
 -1 -9 30 37.47 5.36
 1 9 -30 36.74 5.52
 -1 -9 29 8.5 3.06
 1 -9 -29 1.59 2.13
 -1 9 29 3.44 2.05
 1 9 -29 11.14 3.16
 -1 -9 29 2.46 2.16
 1 9 -29 7.55 2.69
 -1 -9 28 101.9 7.82
 1 -9 -28 122.7 9.55
 -1 9 28 106.67 8.58
 1 9 -28 130.66 8.88
 -1 -9 28 110.7 8.76
 1 9 -28 109.7 8.66
 -1 -9 27 2.91 1.81
 1 -9 -27 0.66 2.15
 -1 9 27 7.31 2.86
 1 9 -27 5.91 2.43
 -1 -9 27 4.01 1.91
 1 9 -27 5.38 2.42
 -1 -9 26 89 7.61
 1 9 -26 78.55 7.23
 -1 -9 26 92.7 7.3
 1 -9 -26 81.83 7.79
 1 9 -26 91.02 7.12
 -1 9 26 86.01 7.67
 -1 -9 26 90.5 8.14
 -1 -9 25 0.39 1.37
 1 9 -25 2.44 2.19
 -1 -9 25 -2.32 1.85
 1 -9 -25 1.59 1.92
 -1 9 25 1.72 2.05
 1 9 -25 0.77 1.55
 -1 -9 25 1.18 1.66
 1 9 -24 0.83 1.5
 -1 -9 24 3.25 1.83
 -1 -9 24 0.85 1.78
 1 -9 -24 2.85 2.63
 -1 9 24 2.13 1.9
 1 9 -24 3.45 1.78
 -1 -9 24 2.84 2.24
 1 9 -23 91.67 7.47
 -1 -9 23 104.33 8.06
 -1 -9 23 98.03 7.46
 1 -9 -23 113.22 9.02
 1 9 -23 114.71 7.43
 -1 9 23 93.42 7.56
 -1 -9 23 102.31 8.09
 -1 -9 22 10.46 2.79
 1 9 -22 10.04 2.78
 -1 -9 22 7.02 2.29
 1 -9 -22 8.35 2.88
 -1 9 22 10.46 2.72
 1 9 -22 8.43 2.43
 -1 -9 22 6.73 2.39
 1 9 -21 38.91 4.8
 -1 -9 21 33.48 4.42
 1 -9 -21 40.1 5.23
 -1 -9 21 31.45 4.25
 1 9 -21 38.25 4.27
 -1 9 21 35.71 4.59
 -1 -9 21 36.54 4.81
 -1 9 20 -0.82 1.16
 1 9 -20 -1.91 2.08
 -1 -9 20 0.58 1.5
 1 -9 -20 -1.78 1.59
 1 9 -20 0.99 1.43
 -1 9 20 2.5 1.6
 1 9 -20 -0.84 1.49
 -1 -9 20 2.91 1.65
 1 9 -20 2.07 1.5
 -1 9 20 -0.82 1.42
 -1 -9 20 -1.29 2.28
 1 9 -19 73.96 5.63
 -1 9 19 58.64 5.11
 1 9 -19 67.67 6.24
 -1 -9 19 69.76 6.06
 1 -9 -19 68.38 6.86
 -1 9 19 69.73 5.6
 1 9 -19 62.56 5.54
 -1 9 19 65.98 5.57
 1 9 -19 76.97 5.93
 1 9 -19 73.31 5.53
 -1 9 19 72.48 5.56
 -1 -9 19 71.88 6.11
 -1 9 19 54.87 5.61
 1 9 -19 66.92 5.3
 -1 -9 19 73.65 6.56
 1 9 -18 15.56 2.65
 -1 9 18 10.94 2.54
 -1 -9 18 16.25 3.2
 1 9 -18 18.28 3.36
 1 -9 -18 17.59 3.88
 -1 9 18 12.53 2.56
 1 9 -18 19.87 3.21
 -1 9 18 14.67 2.79
 1 9 -18 17.57 2.86
 1 9 -18 13.93 2.57
 -1 -9 18 14.99 3.11
 -1 9 18 11.34 2.31
 1 9 -18 19.58 2.93
 -1 9 18 17.46 3.3
 -1 -9 18 14.2 3.11
 1 9 -17 163.72 8.34
 -1 9 17 142.6 7.92
 -1 -9 17 160 8.82
 1 9 -17 153.48 9.08
 1 -9 -17 160.2 10.12
 -1 9 17 169.68 8.76
 1 9 -17 170.5 9.02
 -1 9 17 165.92 8.92
 1 9 -17 164.1 8.7
 -1 -9 17 157.1 8.89
 1 9 -17 149.55 8.04
 -1 9 17 162.58 8.27
 1 9 -17 164.45 7.87
 -1 9 17 153.04 8.91
 -1 -9 17 153.3 9.18
 1 9 -16 74.9 5.68
 -1 9 16 72.72 5.56
 -1 -9 16 80.12 6.26
 1 9 -16 82.89 6.6
 1 -9 -16 68.91 6.67
 -1 9 16 76.11 6.08
 -1 9 16 82.52 6.13
 1 9 -16 76.93 6.01
 1 9 -16 79.14 6.21
 -1 -9 16 72.36 6
 -1 9 16 69.69 5.47
 1 9 -16 74.58 5.71
 -1 9 16 79.66 6.3
 -1 -9 16 82.16 6.77
 -1 9 15 284.57 11.33
 1 9 -15 288.36 11.39
 -1 -9 15 290.4 11.62
 1 9 -15 307.11 12.6
 1 -9 -15 253.46 12.66
 1 9 -15 289.27 11.61
 1 9 -15 297.86 12.13
 -1 9 15 300.12 12.12
 -1 9 15 290.59 11.69
 -1 9 15 285.48 11.23
 -1 -9 15 302.7 12.14
 1 9 -15 302.91 11.58
 -1 9 15 285.39 11.96
 -1 -9 15 291.6 12.42
 -1 9 14 90.65 6.3
 1 9 -14 92.34 6.31
 -1 -9 14 97.51 6.56
 1 9 -14 97.51 6.98
 1 -9 -14 95.73 7.68
 -1 9 14 97.54 6.69
 1 9 -14 91.32 6.67
 -1 9 14 91.81 6.59
 1 9 -14 100.54 6.88
 -1 -9 14 101.8 7
 -1 9 14 102.1 6.57
 1 9 -14 87.78 6.14
 -1 9 14 93.22 6.63
 -1 -9 14 98.33 7.17
 -1 9 13 110.93 6.94
 1 9 -13 99.68 6.59
 1 9 -13 110.02 7.29
 -1 -9 13 107.63 6.67
 1 -9 -13 103.89 7.83
 -1 9 13 107.64 7.19
 1 9 -13 113.77 7.23
 1 9 -13 103.26 7.04
 -1 9 13 118.07 7.31
 -1 -9 13 120.66 7.44
 -1 9 13 113.4 6.94
 1 9 -13 107.22 6.81
 -1 9 13 117.01 7.21
 -1 -9 13 121.95 7.74
 -1 9 12 1.65 1.38
 1 9 -12 3.76 1.8
 -1 -9 12 2.67 1.56
 1 9 -12 4.78 2.1
 1 -9 -12 4.03 2.29
 1 9 -12 2.7 1.8
 -1 9 12 4.9 2.28
 -1 9 12 -0.57 1.32
 1 9 -12 1.99 1.25
 1 9 -12 0.94 1.19
 -1 -9 12 1.87 2.04
 -1 9 12 2.33 1.31
 -1 9 12 4 1.8
 -1 -9 12 3.83 1.88
 -1 9 11 223.87 9.86
 1 9 -11 209.11 9.52
 -1 -9 11 210.6 9.13
 1 9 -11 216.51 10.06
 1 -9 -11 207.71 10.92
 1 -9 -11 222.13 10.11
 1 9 -11 211.03 10.09
 -1 9 11 217.01 10.15
 -1 9 11 216.73 10
 1 9 -11 224.03 10.19
 -1 -9 11 217.11 9.86
 -1 9 11 217.67 9.66
 1 9 -11 220.95 9.82
 -1 9 11 227.68 9.8
 -1 -9 11 203.76 9.79
 -1 9 10 6.4 2.02
 1 9 -10 6.67 1.95
 1 9 -10 11.36 2.63
 1 9 -10 10.42 2.42
 -1 9 10 11.66 2.82
 1 9 -10 13.1 2.96
 -1 -9 10 12.62 2.37
 1 -9 -10 7.24 2.67
 1 -9 -10 7.16 1.99
 -1 -9 10 9.16 2.65
 1 9 -10 9.01 2.28
 -1 9 10 8.04 2.2
 -1 9 10 11.51 2.49
 -1 -9 10 11.08 2.49
 -1 9 9 201.32 9.36
 1 9 -9 189.02 9.21
 -1 9 9 234.25 10.57
 1 9 -9 227.65 10.29
 1 9 -9 222.87 10.31
 -1 9 9 228.59 10.31
 1 9 -9 209.41 9.69
 -1 -9 9 205.99 8.73
 1 -9 -9 215.48 9.71
 1 -9 -9 203.6 10.72
 -1 9 9 214.06 9.58
 1 9 -9 200.8 9.36
 -1 -9 9 194.94 9.28
 -1 9 9 226.77 8.82
 1 -9 -9 204.34 8.28
 -1 9 9 218.41 9.33
 -1 -9 9 203.81 9.58
 1 9 -8 284.62 11.27
 -1 9 8 290.59 11.38
 -1 9 8 300.7 11.86
 1 9 -8 291.41 11.89
 1 9 -8 280.54 11.48
 -1 9 8 304.65 12.1
 1 9 -8 265.27 10.95
 -1 -9 8 297.24 10.4
 -1 -9 8 292.12 8.81
 1 -9 -8 276.12 12.31
 1 -9 -8 291.65 11.2
 -1 -9 8 277.41 11.08
 1 9 -8 293.42 11.38
 -1 9 8 268.12 10.83
 -1 9 8 295.81 10.19
 1 -9 -8 284.43 9.86
 -1 9 8 296.01 10.71
 -1 -9 8 269.26 10.96
 -1 9 7 118.12 7.22
 1 9 -7 135.63 7.61
 1 9 -7 135.68 7.89
 -1 9 7 128.2 7.91
 -1 9 7 142.57 8.07
 1 9 -7 132.07 7.94
 -1 9 7 127.91 6.13
 1 9 -7 115.44 6.96
 -1 -9 7 132.19 6.67
 -1 -9 7 128.41 5.76
 1 -9 -7 126.52 8.27
 1 -9 -7 134.74 7.38
 -1 9 7 122.94 7.22
 1 9 -7 124.77 7.37
 -1 -9 7 128.04 7.43
 1 -9 -7 126.95 6.42
 -1 9 7 135.03 6.84
 -1 9 7 130.49 6.9
 1 -9 -7 130.59 6.38
 -1 -9 7 114.3 6.98
 -1 9 6 265.64 10.77
 1 9 -6 245.63 10.37
 1 9 -6 265.5 11.29
 -1 9 6 257.96 11.09
 -1 9 6 266.56 11.15
 1 9 -6 249.46 10.83
 1 9 -6 247.36 10.17
 -1 9 6 280.72 9.33
 -1 -9 6 255.66 9.29
 1 -9 -6 273.91 10.54
 1 -9 -6 250.4 11.43
 -1 -9 6 251.75 8.38
 -1 -9 6 254.11 10.43
 -1 9 6 240.96 10.24
 1 9 -6 258.7 10.64
 -1 9 6 268.58 9.7
 1 -9 -6 241.76 9.03
 -1 9 6 257.27 9.66
 1 -9 -6 251.2 9.08
 -1 -9 6 256.54 10.4
 -1 9 5 108.23 6.8
 1 9 -5 102.24 6.65
 1 9 -5 111.15 7.1
 1 9 -5 107.02 7.09
 -1 9 5 116.45 7.25
 -1 9 5 119.95 7.46
 1 9 -5 110.5 6.69
 -1 -9 5 113.37 5.92
 -1 9 5 105.76 5.66
 -1 -9 5 113.65 5.57
 1 -9 -5 112.52 6.54
 1 9 -5 97.01 6.49
 -1 9 5 109.73 6.8
 -1 -9 5 108.25 6.67
 -1 9 5 118.48 6.32
 1 -9 -5 118.03 6.16
 -1 9 5 110.22 6.07
 1 -9 -5 107.73 5.84
 -1 -9 5 107.23 6.55
 -1 9 4 21.1 3.13
 1 9 -4 23.05 3.23
 1 9 -4 23.9 3.47
 -1 9 4 20.48 3.17
 -1 9 4 22.59 3.45
 1 9 -4 23.18 3.6
 1 9 -4 20.04 2.8
 -1 -9 4 20.44 2.5
 -1 9 4 20.58 2.58
 1 -9 -4 23.22 2.91
 -1 -9 4 19.67 2.33
 1 9 -4 19.33 3.05
 -1 -9 4 20.25 2.96
 -1 9 4 19.23 3.01
 1 -9 -4 18.83 2.51
 -1 9 4 21.14 2.71
 -1 -9 4 21.78 2.9
 -1 9 4 23.23 2.86
 1 -9 -4 22.3 2.76
 -1 -9 4 20.08 2.84
 1 9 -3 40.36 4.31
 -1 9 3 36.6 4.04
 1 9 -3 31.13 3.94
 -1 9 3 33.55 4.13
 1 9 -3 27.37 3.75
 -1 9 3 27.32 3.77
 -1 9 3 34.6 3.39
 1 9 -3 34.88 3.75
 -1 -9 3 36.72 3.27
 1 -9 -3 39.89 3.84
 -1 -9 3 33.49 3.17
 -1 -9 3 36.83 3.97
 -1 9 3 40.02 4.2
 1 9 -3 41.27 4.35
 1 -9 -3 29.95 3.14
 -1 -9 3 29.4 3.21
 -1 9 3 29.33 3.25
 -1 9 3 38.23 3.4
 -1 -9 3 35.93 3.77
 1 -9 -3 35.31 3.59
 1 9 -2 355.55 12.64
 -1 9 2 357.42 12.72
 1 9 -2 360.29 13.27
 1 9 -2 367.16 13.2
 -1 9 2 384.74 13.69
 -1 9 2 361.31 13.14
 -1 9 2 372.82 11.55
 -1 -9 2 367.76 10.64
 1 9 -2 367.07 12.01
 -1 -9 2 364.77 10.92
 1 -9 -2 373.81 11.85
 -1 -9 2 360.01 9.99
 1 9 -2 354.35 12.62
 -1 -9 2 365.17 12.38
 -1 9 2 355.79 12.58
 -1 -9 2 361.12 11.59
 -1 9 2 381.91 11.92
 1 -9 -2 366.59 11.6
 1 9 -2 378.19 9.98
 -1 9 2 381.11 10.9
 1 -9 -2 377.76 11.55
 -1 -9 2 350.84 11.84
 1 9 -1 4.5 2
 -1 9 1 4.81 1.92
 -1 9 1 3.47 1.93
 1 9 -1 3.51 1.84
 1 9 -1 6.23 1.96
 -1 9 1 6.78 2.1
 -1 9 1 4.34 1.37
 1 9 -1 3.44 1.37
 -1 -9 1 2.85 1.22
 1 -9 -1 2.09 0.87
 -1 -9 1 5.1 1.8
 -1 9 1 5.46 2.12
 -1 -9 1 2.33 0.99
 1 9 -1 7.24 2.24
 1 9 -1 3.53 1.3
 -1 9 1 2.08 1.06
 1 -9 -1 3.2 1.5
 -1 -9 1 3.14 1.2
 1 9 -1 4.29 1.23
 -1 9 1 4.06 1.17
 -1 -9 1 5.61 1.73
 1 -9 -1 3.49 1.26
 1 9 0 83.74 5.96
 -1 9 0 86.44 6.12
 -1 9 0 92.99 6.43
 -1 9 0 87.09 6.41
 1 9 0 83.99 6.16
 1 9 0 80.36 6.14
 1 9 0 86.25 5.44
 -1 9 0 102.94 6.03
 1 -9 0 89.39 5.39
 -1 -9 0 97.13 5.6
 -1 -9 0 85.95 4.91
 -1 9 0 81.15 5.89
 1 9 0 81.76 5.91
 1 -9 0 86.85 5.48
 1 9 0 93.07 5.56
 -1 -9 0 88.64 5.35
 1 9 0 94.76 5.03
 -1 9 0 92.83 4.88
 -1 -9 0 90.22 5.7
 1 -9 0 90.2 5.58
 1 9 1 79.34 5.8
 -1 9 -1 78.11 5.8
 1 9 1 70.07 5.75
 1 9 1 59.33 5.16
 -1 9 -1 59.58 5.23
 -1 9 -1 61.44 5.41
 -1 9 -1 74.6 5.16
 1 9 1 73.08 4.97
 1 -9 1 69.5 4.7
 -1 -9 -1 75.02 4.99
 1 9 1 79.89 5.79
 -1 9 -1 72.73 5.56
 1 9 1 68.32 4.75
 -1 -9 -1 75.25 4.91
 1 -9 1 64.31 4.84
 -1 9 -1 72.12 4.14
 1 9 1 77.73 4.66
 1 -9 1 75.72 5.15
 -1 -9 -1 75.98 5.19
 -1 9 -2 23.36 3.26
 1 9 2 24.31 3.28
 1 9 2 27.23 3.6
 -1 9 -2 25.16 3.47
 -1 9 -2 24.67 3.55
 1 9 2 21.23 3.15
 -1 9 -2 26.11 3.14
 1 9 2 24.2 2.77
 1 -9 2 22.79 2.72
 -1 -9 -2 19.94 3.37
 -1 -9 -2 23.29 2.91
 1 9 2 22.47 3.27
 -1 9 -2 17.58 2.8
 1 9 2 24.67 2.8
 -1 -9 -2 23.32 2.72
 1 9 2 28.25 2.89
 1 -9 2 22.89 2.91
 -1 -9 -2 27.65 3.17
 1 9 3 21.66 3.12
 -1 9 -3 23.49 3.36
 1 9 3 17.58 2.95
 -1 9 -3 19.43 3.21
 -1 9 -3 22.4 3.31
 1 9 3 18.79 3.08
 -1 9 -3 19.09 2.76
 1 9 3 21.05 2.72
 1 -9 3 20.72 2.53
 -1 -9 -3 21.95 2.82
 -1 -9 -3 17.37 3.2
 -1 9 -3 21.27 3.06
 1 9 3 25.73 3.43
 -1 -9 -3 19.09 2.49
 1 9 3 22.29 2.74
 1 9 3 21.02 2.58
 -1 -9 -3 19.88 2.62
 1 -9 3 24.79 3.05
 -1 9 -4 61.16 5.11
 1 9 4 53.03 4.79
 -1 9 -4 71.27 5.85
 1 9 4 62.97 5.4
 1 9 4 69.26 5.66
 -1 9 -4 68.99 5.65
 -1 9 -4 67.5 5.19
 1 9 4 67.73 4.54
 1 -9 4 62.81 4.17
 -1 -9 -4 61.68 5.57
 1 -9 4 70.31 4.51
 -1 -9 -4 68.86 5.01
 1 -9 4 63.77 5.12
 -1 9 -4 64.61 5.22
 1 9 4 60.33 5.12
 1 9 4 63.22 4.44
 -1 -9 -4 61.7 4.37
 1 9 4 62.69 4.53
 -1 -9 -4 66.16 4.79
 1 -9 4 60.28 4.78
 1 9 5 41.41 4.23
 -1 9 -5 42.15 4.33
 1 9 5 41.73 4.43
 -1 9 -5 43.62 4.56
 -1 9 -5 42.73 4.55
 1 9 5 45.63 4.83
 -1 9 -5 46.99 4.39
 1 -9 5 47.44 3.73
 1 9 5 47.28 3.7
 -1 -9 -5 43.73 4.81
 1 -9 5 44.46 3.54
 -1 -9 -5 42.07 3.97
 1 -9 5 44.72 4.41
 -1 9 -5 38.1 4.07
 1 9 5 48.93 4.63
 1 9 5 43.09 3.75
 -1 -9 -5 40.72 3.55
 1 9 5 41.66 3.79
 1 -9 5 38.86 3.9
 1 9 6 24.9 3.41
 -1 9 -6 22.26 3.31
 1 9 6 38.95 4.27
 -1 9 -6 22.88 3.3
 1 9 6 28.69 3.85
 -1 9 -6 27.84 3.8
 1 9 6 28.23 2.89
 1 -9 6 30.1 3.01
 -1 9 -6 29.28 3.52
 -1 -9 -6 27.6 3.39
 -1 -9 -6 37.75 4.53
 1 -9 6 29.91 2.82
 1 -9 6 26.8 3.35
 1 9 6 32.63 3.95
 -1 9 -6 29.08 3.64
 -1 -9 -6 29.55 2.99
 1 9 6 23.59 2.94
 1 -9 6 28.29 3.41
 -1 9 -7 283.01 11.24
 1 9 7 286.22 11.19
 -1 9 -7 294.13 11.96
 1 9 7 290.1 11.79
 -1 9 -7 284.37 11.62
 1 9 7 286.4 11.51
 -1 9 -7 285.72 11.22
 1 -9 7 287.16 9.82
 1 9 7 308.92 9.41
 1 -9 7 285.79 9.05
 -1 -9 -7 272.66 10.73
 -1 -9 -7 283.06 12.38
 -1 9 -7 265.65 10.83
 1 -9 7 272.13 11.02
 1 9 7 273.66 10.97
 1 9 7 271.93 10.26
 1 -9 7 271.62 10.74
 1 9 8 4.5 2.06
 -1 9 -8 7.16 2.02
 -1 9 -8 3.71 1.53
 -1 9 -8 2.86 1.99
 1 9 8 9.95 2.97
 -1 9 -8 6.02 2.12
 1 -9 8 4.91 1.65
 -1 -9 -8 7.53 2.05
 -1 -9 -8 5.98 2.55
 1 9 8 8.36 1.96
 1 -9 8 5.55 1.69
 -1 9 -8 5.49 1.96
 1 -9 8 4.85 1.39
 1 9 8 7.06 1.98
 1 -9 8 4 1.61
 1 9 9 -0.28 1.3
 -1 9 -9 0.82 1.22
 1 9 9 1.42 1.58
 1 9 9 1.18 1.41
 -1 9 -9 -0.08 1.32
 -1 9 -9 2.83 1.34
 1 -9 9 1.9 1.37
 -1 9 -9 0.94 1.6
 -1 -9 -9 -1.3 1.87
 -1 9 -9 2.17 1.13
 1 -9 9 1.85 1.5
 1 9 9 -0.82 1.21
 1 -9 9 0.61 0.75
 1 9 9 0.69 1.11
 1 -9 9 1.77 1.15
 -1 9 -10 59.8 5.07
 1 9 10 56.08 4.87
 1 -9 10 65.44 4.9
 -1 9 -10 68.31 5.61
 -1 -9 -10 70.49 6.31
 1 9 10 59.72 5.25
 -1 9 -10 64.29 5.46
 1 9 10 63.88 5.46
 -1 9 -10 65.01 5.61
 1 9 10 66.57 5.3
 -1 9 -10 66.05 5.28
 1 -9 10 68.38 5.58
 1 9 10 60.1 5.02
 1 -9 10 55.9 5.04
 -1 9 -11 10.5 2.1
 1 9 11 9.96 2.11
 1 -9 11 13.66 2.47
 -1 9 -11 13.14 2.59
 -1 -9 -11 14 2.97
 -1 9 -11 21.32 3.3
 1 9 11 15.18 2.97
 1 9 11 14.53 2.69
 -1 9 -11 14.35 2.65
 1 9 11 12.28 2.39
 1 -9 11 15.09 2.78
 -1 9 -11 15.31 2.8
 1 9 11 12.92 2.43
 1 -9 11 17.85 3.03
 1 9 12 37.47 4.08
 -1 9 -12 37.92 4.05
 1 -9 12 35.27 3.68
 -1 9 -12 39.61 4.39
 -1 -9 -12 35.41 4.68
 1 9 12 34.21 3.99
 -1 9 -12 36.54 4.22
 1 9 12 33.04 3.97
 -1 9 -12 35.79 4.22
 1 9 12 32.89 3.74
 -1 9 -12 34.78 3.86
 1 -9 12 31.89 3.98
 1 9 12 32.53 3.82
 1 -9 12 38.88 4.51
 1 9 13 117.53 7.15
 -1 9 -13 119.79 7.25
 1 -9 13 136.77 7.6
 -1 9 -13 122.88 7.76
 -1 -9 -13 133.71 8.92
 1 9 13 132.03 7.91
 -1 9 -13 128.16 7.7
 -1 9 -13 125.12 7.81
 1 9 13 142.53 7.96
 1 -9 13 135.96 7.97
 1 9 13 129.65 7.46
 -1 9 -13 122.16 7.24
 1 9 13 131.23 7.72
 -1 9 -13 133.18 6.58
 1 -9 13 124.53 7.78
 1 9 14 11.08 2.38
 -1 9 -14 10.11 2.31
 1 -9 14 19.45 3.23
 -1 9 -14 12.67 2.77
 -1 -9 -14 14.28 3.27
 -1 9 -14 10.32 2.35
 1 9 14 7.37 1.97
 1 9 14 7.07 2.22
 -1 9 -14 13.2 2.68
 -1 9 -14 12.04 2.32
 1 9 14 11.21 2.26
 1 -9 14 12.93 2.82
 -1 9 -14 14.67 2.49
 1 9 14 14.73 2.81
 1 -9 14 13.87 2.92
 1 9 15 40.1 4.28
 -1 9 -15 44.36 4.4
 -1 9 -15 38.12 4.64
 1 -9 15 43.66 4.46
 -1 -9 -15 45.76 5.36
 -1 9 -15 33.79 4.13
 1 9 15 40.07 4.43
 1 9 15 37.43 4.23
 -1 9 -15 41.65 4.58
 -1 9 -15 41.71 4.26
 1 -9 15 38.29 4.42
 1 9 15 36.62 4.02
 1 9 15 40.32 4.6
 -1 9 -15 44.62 4.09
 1 -9 15 41.34 4.65
 1 9 16 248.43 10.41
 -1 9 -16 259.25 10.65
 1 -9 16 248.08 10.85
 -1 9 -16 265.8 11.92
 -1 -9 -16 268.84 12.99
 1 9 16 274.54 11.22
 -1 9 -16 272.93 11.54
 1 9 16 270.05 11.47
 -1 9 -16 283.91 11.54
 1 9 16 268.68 10.86
 -1 9 -16 267.06 10.78
 1 -9 16 270.68 11.67
 -1 9 -16 271.05 10.33
 1 9 16 262.36 11.64
 1 -9 16 253.38 11.76
 1 9 17 13.33 2.62
 -1 9 -17 12.1 2.5
 -1 9 -17 12.43 2.76
 1 -9 17 15.93 3.08
 -1 -9 -17 14.56 3.67
 -1 9 -17 7.61 2.19
 -1 9 -17 14.74 2.62
 1 9 17 11.58 2.57
 1 9 17 17.25 3.04
 -1 9 -17 14.36 2.61
 1 -9 17 17.38 3.17
 1 9 17 12.62 2.32
 1 9 17 16.6 3.39
 -1 9 -17 12.04 2.52
 1 -9 17 10.96 2.76
 -1 9 -18 45.54 4.39
 1 9 18 49.95 4.58
 -1 9 -18 44.17 5.05
 1 -9 18 42 4.63
 -1 -9 -18 53.61 5.96
 1 9 18 46.59 4.61
 1 9 18 50.92 4.95
 -1 9 -18 52.88 5.13
 -1 9 -18 46.21 4.64
 1 9 18 47 4.44
 1 -9 18 53.24 5.26
 -1 9 -18 48.8 4.53
 -1 9 -18 51.96 4.75
 1 9 18 57.21 5.56
 1 -9 18 48.72 5.22
 1 9 19 22.57 3.19
 -1 9 -19 23.51 3.97
 1 -9 19 18.87 3.31
 -1 -9 -19 22.29 4.07
 -1 9 -19 24.97 3.44
 1 9 19 25.26 3.5
 1 -9 19 25.53 3.71
 -1 9 -19 17.53 2.84
 1 9 19 26.18 3.94
 -1 9 -19 24.58 3.39
 1 -9 19 26.79 4.24
 -1 9 -20 3.29 1.7
 1 -9 20 7.27 2.26
 1 -9 20 7.02 2.34
 -1 -9 -20 7.36 2.77
 -1 9 -20 8.01 2.02
 1 9 20 7.3 2.42
 1 -9 20 4.88 2.24
 1 -9 21 26.84 3.95
 -1 9 -21 23.01 3.88
 1 -9 21 21.45 3.43
 -1 -9 -21 25.9 4.37
 1 9 21 16.43 3.54
 -1 9 -21 26.05 3.66
 1 -9 21 28.06 4.24
 -1 9 -22 60.87 6.19
 1 -9 22 65.84 6.16
 1 -9 22 57.04 5.63
 -1 -9 -22 61.67 6.77
 -1 9 -22 71.89 5.96
 1 9 22 72.44 6.99
 1 -9 22 63.61 6.57
 -1 9 -23 5.91 2.47
 1 -9 23 4.71 2.05
 1 -9 23 6.88 2.13
 -1 -9 -23 7.88 2.96
 -1 9 -23 7.11 2.46
 1 9 23 8.16 2.72
 1 -9 23 7.94 2.65
 1 -9 24 0.3 1.58
 -1 -9 -24 1.89 1.81
 -1 9 -24 -1.2 1.62
 1 9 24 2.53 1.86
 1 -9 24 -0.09 1.5
 -1 9 -24 1.85 1.94
 1 -9 25 35.69 4.56
 -1 -9 -25 31.2 4.84
 1 9 25 39.45 5.2
 -1 9 -25 36.67 4.68
 -1 9 -25 35.62 4.91
 1 -9 25 33.73 4.73
 1 -9 26 1.69 1.69
 -1 -9 -26 0.35 2.02
 -1 9 -26 -0.33 1.69
 1 9 26 -0.05 1.57
 -1 9 -26 0.57 1.66
 1 -9 26 0.34 1.47
 1 -9 27 3.92 2.12
 -1 -9 -27 2.41 2.48
 1 9 27 7.69 3.1
 -1 9 -27 6.88 2.56
 1 -9 27 3.37 1.91
 -1 9 -27 4.14 2.23
 1 -9 28 3.51 2.46
 -1 -9 -28 -3.22 2.71
 1 -9 28 3.95 2.6
 -1 9 -28 3.42 2.3
 1 9 28 1.12 1.92
 -1 9 -28 3.64 2.22
 -1 -9 -29 32.98 5.2
 -1 9 -29 28.06 4.7
 1 -9 29 35.22 5.11
 -1 9 -29 34.88 4.99
 1 9 29 35.12 5.3
 -1 -9 -30 11.31 3.59
 1 -9 30 2.38 1.95
 -1 9 -30 6.45 2.73
 1 9 30 7.35 2.98
 -1 9 -30 10.55 3.43
 -1 -9 -31 27.64 4.97
 1 -9 31 29.47 5.02
 -1 9 -31 15.77 4.05
 1 9 31 28.69 5.01
 -1 9 -31 26.18 4.68
 -1 -9 -32 7.47 2.95
 -1 9 -32 11.71 3.54
 1 -9 32 9.52 3.05
 -1 9 -32 12.61 3.09
 -1 -9 -33 5.9 2.78
 -1 9 -33 8.58 3.21
 1 -9 33 6.13 2.67
 -1 9 -33 2.57 2.32
 -1 9 -34 7.24 2.9
 -1 -11 30 2.57 2.44
 -1 -11 30 -0.77 2.26
 -1 -11 29 9.81 3.32
 -1 -11 29 5.53 2.51
 -1 -11 28 4.78 2.69
 1 -11 -28 3.48 2.59
 -1 11 28 8.19 2.76
 -1 -11 28 3.65 2.06
 1 11 -28 3.72 2.34
 -1 -11 27 1.3 2.09
 1 -11 -27 3.53 2.59
 -1 11 27 2.72 2.34
 -1 -11 27 2.29 1.97
 1 11 -27 1.12 1.92
 1 11 -26 19.28 4.01
 -1 -11 26 19.6 4.11
 -1 -11 26 17.33 3.58
 1 -11 -26 19.14 4.35
 -1 11 26 23.76 4.49
 -1 -11 26 12.82 3.75
 -1 -11 25 73.26 7.14
 1 11 -25 81.3 7.81
 -1 -11 25 71.76 7.07
 1 -11 -25 87.95 8.72
 -1 11 25 83.46 7.84
 -1 -11 25 79.75 7.94
 -1 -11 24 5.17 2.3
 1 11 -24 7.99 3.04
 -1 -11 24 2.63 2.2
 1 -11 -24 6.69 2.92
 -1 11 24 9.1 2.73
 -1 -11 24 7.36 2.96
 1 11 -23 7.39 2.55
 -1 -11 23 6.5 2.51
 -1 -11 23 7.29 2.7
 1 -11 -23 8.37 3.16
 -1 11 23 6.09 2.65
 -1 -11 23 7.5 3.03
 1 11 -22 6.1 2.69
 -1 -11 22 5.97 2.22
 -1 -11 22 7.24 2.62
 1 -11 -22 10.88 3.43
 -1 11 22 10.73 3.03
 -1 -11 22 5.78 2.51
 1 11 -21 54.76 6.14
 -1 -11 21 44.39 5.27
 -1 -11 21 35.54 4.89
 1 -11 -21 52.8 6.67
 -1 11 21 53.49 6.02
 -1 -11 21 42.44 5.55
 1 11 -20 36.66 5.13
 -1 -11 20 32.37 4.5
 1 -11 -20 38.33 5.66
 -1 -11 20 31.4 4.68
 -1 11 20 40.04 5.16
 -1 -11 20 29.76 4.52
 -1 11 19 17.22 3.23
 1 11 -19 20.31 3.62
 1 11 -19 21.26 3.92
 1 -11 -19 15.42 3.91
 -1 11 19 22.39 3.68
 1 11 -19 22.27 3.85
 -1 11 19 22.4 3.91
 1 11 -19 18.18 3.37
 1 11 -19 19.2 3.37
 -1 11 19 21.12 3.52
 -1 -11 19 25.81 4.12
 -1 11 19 28.92 4.61
 -1 -11 19 19.49 3.97
 1 11 -18 4.04 2
 -1 11 18 2.68 1.85
 1 11 -18 8.29 2.8
 1 -11 -18 3.65 2
 1 11 -18 4.44 2.18
 -1 11 18 8.05 2.39
 1 11 -18 5.49 2.26
 -1 11 18 3.04 1.81
 -1 11 18 3.63 2.01
 1 11 -18 3.35 1.84
 -1 -11 18 6.49 2.56
 -1 11 18 5.68 2.25
 -1 -11 18 4.31 2.48
 -1 11 17 15.68 3.27
 1 11 -17 12.79 2.81
 1 11 -17 17.6 3.68
 1 -11 -17 11.62 2.93
 1 -11 -17 15.99 3.83
 -1 11 17 15.79 3.12
 -1 11 17 16.63 3.38
 1 11 -17 13.89 3.26
 1 11 -17 17.67 3.44
 1 11 -17 14.42 3.11
 -1 11 17 15.74 3.09
 -1 -11 17 20.03 4.12
 -1 11 17 15.71 3.23
 -1 -11 17 17.21 3.63
 1 11 -16 4.58 2.03
 -1 11 16 4.85 2.21
 1 11 -16 5.3 2.06
 1 -11 -16 3.98 2.59
 1 -11 -16 4.56 2.3
 1 11 -16 5.94 2.42
 1 11 -16 4.92 2.12
 -1 11 16 1.28 1.43
 -1 11 16 3.99 1.85
 -1 -11 16 7.21 2.56
 1 11 -16 5.65 1.89
 -1 11 16 7.07 2.31
 -1 11 16 7.15 2.52
 -1 -11 16 7.62 2.63
 1 11 -15 21.47 3.65
 -1 11 15 25.81 3.88
 1 11 -15 28.88 4.32
 1 -11 -15 26.93 4.31
 1 -11 -15 29.57 4.87
 1 11 -15 31.44 4.54
 -1 11 15 26.15 4.02
 -1 11 15 25.83 4.01
 1 11 -15 25.71 4.18
 -1 11 15 28.66 4
 -1 -11 15 28.89 4.19
 1 11 -15 28.75 4.06
 -1 11 15 30.7 4.27
 -1 -11 15 28.75 4.31
 -1 11 14 17.98 3.48
 1 11 -14 17.28 3.25
 1 11 -14 19.75 3.6
 1 -11 -14 19.12 3.71
 1 -11 -14 20.82 4.04
 1 11 -14 22.81 3.96
 -1 11 14 21.44 3.77
 -1 11 14 16.49 3.4
 1 11 -14 18.85 3.56
 1 11 -14 19.14 3.34
 -1 -11 14 17.14 3.46
 -1 11 14 21.19 3.36
 -1 11 14 20.46 3.55
 -1 -11 14 21.19 3.91
 -1 11 13 11.72 2.78
 1 11 -13 7.71 2.25
 1 11 -13 10.59 2.9
 1 -11 -13 9.06 3.15
 1 -11 -13 10.55 2.93
 1 11 -13 15.41 3.45
 -1 11 13 9.61 2.78
 1 11 -13 9.97 2.58
 -1 11 13 12.16 3.14
 1 11 -13 8.25 2.4
 -1 -11 13 9.79 3.01
 -1 11 13 11.49 2.71
 -1 11 13 10.43 2.77
 -1 -11 13 12.64 3.05
 -1 11 12 10.2 2.55
 1 11 -12 5.34 2.02
 1 11 -12 8.62 2.72
 1 -11 -12 10.25 2.64
 1 -11 -12 9.43 2.82
 1 11 -12 10.53 2.7
 -1 11 12 11.8 3.07
 1 11 -12 8.54 2.77
 -1 11 12 13.95 3.37
 -1 -11 12 10.57 2.68
 -1 11 12 6.73 2.24
 1 11 -12 8.92 2.4
 -1 11 12 11.93 2.68
 -1 -11 12 7.49 2.25
 1 11 -11 99.78 7.35
 -1 11 11 93.93 7.1
 1 11 -11 104.09 7.57
 1 -11 -11 94.35 7.17
 1 -11 -11 93.31 8.09
 -1 11 11 87.83 7.3
 1 11 -11 99.33 7.62
 1 11 -11 97.15 7.62
 -1 11 11 99.27 7.59
 -1 -11 11 101.53 7.55
 1 11 -11 86.31 6.88
 -1 11 11 98.5 7.22
 -1 11 11 94.77 6.8
 -1 -11 11 96.66 7.46
 -1 11 10 -1.81 1.92
 1 11 -10 -0.85 1.49
 1 11 -10 2.01 1.84
 1 -11 -10 -1.35 2.26
 1 -11 -10 3.12 1.83
 1 11 -10 3.96 2.02
 -1 11 10 1.94 1.57
 -1 11 10 1.33 1.67
 1 11 -10 1.07 1.85
 1 11 -10 -1.2 1.46
 -1 -11 10 1.74 1.63
 -1 11 10 0.86 1.22
 -1 11 10 3.15 1.77
 -1 -11 10 1.44 1.37
 -1 11 9 12.69 2.74
 1 11 -9 12.71 2.88
 1 11 -9 13.87 2.88
 1 -11 -9 12.58 3.46
 1 -11 -9 14.04 2.92
 1 11 -9 11.91 2.92
 -1 11 9 9.14 2.55
 -1 11 9 15.12 3.18
 1 11 -9 9.87 2.59
 -1 11 9 14.14 2.96
 1 11 -9 9.29 2.53
 -1 -11 9 12.3 2.76
 -1 11 9 15.63 2.82
 -1 -11 9 11.07 2.75
 -1 11 8 11.85 2.52
 1 11 -8 18.16 3.3
 1 11 -8 15.47 2.98
 1 -11 -8 15.59 3.37
 1 -11 -8 16.98 3.11
 -1 11 8 14.06 3.07
 1 11 -8 11.24 2.77
 -1 11 8 19.96 3.55
 1 11 -8 16.43 3.3
 -1 -11 8 11.37 2.61
 -1 11 8 13.56 2.93
 1 11 -8 14.01 2.74
 -1 11 8 16.27 2.88
 -1 -11 8 13.71 2.79
 1 11 -7 10.53 2.6
 -1 11 7 4.68 2.1
 1 11 -7 11.66 2.65
 1 -11 -7 7.94 2.68
 1 -11 -7 9.3 2.25
 -1 11 7 4.81 2.02
 -1 11 7 9.9 2.87
 1 11 -7 8.3 2.28
 1 11 -7 8.81 2.81
 -1 11 7 7.78 2.17
 -1 -11 7 7.33 2.29
 1 11 -7 6.98 2.1
 -1 11 7 8.91 2.2
 -1 -11 7 5.87 1.91
 1 11 -6 28.52 4.05
 -1 11 6 31.78 4.32
 1 11 -6 30.27 4.09
 1 -11 -6 30.74 4.77
 1 -11 -6 28.42 3.7
 -1 11 6 39.89 5
 1 11 -6 33.63 4.58
 -1 11 6 43.68 5.32
 1 11 -6 27.16 4.24
 1 11 -6 20.54 3.55
 -1 -11 6 30.65 4.2
 -1 11 6 28.99 4.17
 -1 11 6 26.84 3.42
 -1 -11 6 24.93 3.69
 -1 11 5 270.65 12.21
 1 11 -5 279.05 12.35
 1 11 -5 276.03 11.7
 -1 11 5 304.39 11.04
 1 -11 -5 290.97 11.84
 1 -11 -5 260.02 13
 -1 11 5 277.53 12.94
 1 11 -5 273.03 12.86
 1 11 -5 284.24 12.87
 -1 11 5 287.48 12.94
 -1 -11 5 277.8 12.18
 -1 11 5 307.21 12.85
 1 11 -5 266.37 12.07
 -1 11 5 291.55 10.86
 -1 -11 5 284.44 12.04
 -1 11 4 5.82 1.85
 1 11 -4 4.16 2.03
 1 -11 -4 1.42 1.9
 1 -11 -4 4.24 1.63
 1 11 -4 4.57 2.16
 -1 11 4 2.35 2.04
 1 11 -4 1.93 1.77
 -1 11 4 3.45 1.54
 -1 -11 4 4.14 2.32
 1 11 -4 2.68 1.68
 -1 11 4 6.93 2.37
 1 11 -4 5.48 2.33
 -1 11 4 3.31 1.8
 -1 -11 4 0.48 1.86
 1 11 -3 2.82 1.78
 -1 11 3 0.61 1.37
 1 -11 -3 0.74 1.19
 1 11 -3 0.39 1.39
 -1 11 3 -2.35 1.98
 1 11 -3 1.43 1.76
 -1 11 3 1.5 1.56
 1 11 -3 -0.94 1.88
 -1 11 3 2.12 1.43
 -1 -11 3 -0.13 1.26
 -1 11 3 -1.16 1.88
 1 11 -3 1.17 1.58
 -1 -11 3 1.52 1.26
 -1 11 2 25.7 3.32
 1 11 -2 30.57 3.92
 1 -11 -2 23.38 3.23
 -1 11 2 24.46 3.92
 -1 11 2 25.29 3.94
 1 11 -2 27.22 3.98
 1 11 -2 25.85 4.04
 -1 -11 2 22.11 3.5
 1 11 -2 22.27 3.55
 -1 11 2 27.75 3.92
 1 11 -2 28.13 4.05
 -1 11 2 27.89 4.04
 -1 -11 2 27 3.58
 1 11 -1 110.61 7
 -1 11 1 105.8 6.8
 -1 -11 1 98.15 7.42
 1 -11 -1 108.88 6.72
 -1 -11 1 103.84 6.33
 -1 11 1 102.7 7.78
 1 11 -1 113.56 8.08
 -1 11 1 106.18 7.84
 1 11 -1 100.5 7.67
 -1 11 1 99.89 7.33
 -1 -11 1 102.85 7.12
 1 11 -1 94.45 7.13
 1 11 -1 106.85 7.59
 -1 11 1 93.96 7.21
 -1 -11 1 100.59 6.77
 1 11 0 102.89 6.64
 -1 11 0 103.62 6.76
 -1 -11 0 96.9 6.21
 -1 -11 0 96.36 7.36
 1 -11 0 99.6 6.35
 -1 11 0 100.14 7.74
 -1 11 0 100.45 7.67
 1 11 0 88.36 7.09
 1 11 0 97.04 7.57
 1 11 0 94.08 7.11
 1 -11 0 100.41 7.05
 -1 11 0 104.78 7.46
 -1 -11 0 96.3 6.81
 -1 11 0 104.08 7.51
 1 11 0 108.02 7.55
 -1 -11 0 101.39 6.73
 1 11 1 23.45 3.34
 -1 11 -1 24.57 3.39
 1 -11 1 24.45 3.13
 -1 -11 -1 24.68 3.86
 -1 -11 -1 25.28 3.25
 -1 11 -1 28.54 4.2
 1 11 1 24.92 3.95
 1 11 1 20.61 3.8
 -1 11 -1 19.17 3.67
 1 11 1 27 3.91
 1 -11 1 23.89 3.63
 -1 -11 -1 17.01 2.94
 -1 11 -1 25.04 3.75
 -1 11 -1 22.96 3.6
 1 11 1 25.01 3.92
 1 -11 1 24.21 3.24
 -1 11 -2 29.51 3.76
 1 11 2 31.37 3.69
 -1 -11 -2 26.83 3.48
 1 -11 2 30.64 3.49
 -1 -11 -2 28.17 4.21
 -1 11 -2 33.1 4.33
 1 11 2 28.14 4.19
 -1 11 -2 30.83 4.41
 1 11 2 31.97 4.39
 1 -11 2 25.24 3.67
 -1 11 -2 29.17 3.95
 1 11 2 24.53 3.7
 -1 -11 -2 22.47 3.28
 -1 11 -2 30.03 4.11
 1 11 2 30.82 4.19
 1 -11 2 25.3 3.43
 -1 11 -3 1.32 1.28
 1 11 3 1.31 1.08
 -1 -11 -3 3.38 2.32
 -1 -11 -3 1.48 1.21
 -1 11 -3 -1.61 2.14
 -1 11 -3 0.4 2.21
 1 11 3 2.71 1.99
 1 11 3 -0.64 1.78
 -1 11 -3 0.37 1.88
 1 11 3 3.07 1.83
 1 -11 3 2.1 1.39
 -1 -11 -3 -0.74 1.92
 1 -11 3 4.9 1.69
 -1 11 -3 0.97 1.53
 1 11 3 1.79 1.74
 -1 11 -4 9.17 2.78
 1 11 4 9.77 2.43
 1 11 4 12.98 2.35
 -1 11 -4 9.8 2.53
 -1 -11 -4 6.22 1.81
 -1 -11 -4 10.52 2.89
 -1 11 -4 6.24 2.31
 -1 11 -4 10.51 2.9
 1 11 4 6.19 2.02
 1 11 4 8.61 2.52
 1 11 4 8.03 2.23
 1 -11 4 13.59 2.79
 -1 11 -4 12.66 2.71
 -1 -11 -4 8.65 1.83
 1 11 4 10.35 1.97
 1 -11 4 8.66 1.91
 1 11 5 4.89 2.27
 -1 11 -5 4.81 1.74
 -1 11 -5 7.75 2.3
 -1 -11 -5 3.21 1.94
 -1 -11 -5 3 1.39
 -1 11 -5 3.7 1.82
 -1 11 -5 2.94 1.63
 1 11 5 5.94 2.24
 1 11 5 13.27 3.19
 1 11 5 5.31 1.9
 -1 11 -5 5.56 2.13
 -1 -11 -5 3.59 1.62
 1 -11 5 3.19 1.77
 1 11 5 1.6 0.99
 1 -11 5 7.41 2.27
 1 11 6 12.36 2.93
 -1 11 -6 14.18 3.01
 -1 11 -6 12.87 2.77
 -1 -11 -6 15.57 2.91
 -1 -11 -6 15.58 3.46
 -1 11 -6 14.54 3.12
 1 11 6 15.81 3.36
 1 11 6 15.89 3.38
 -1 11 -6 15.77 3.24
 -1 11 -6 12.21 2.77
 1 -11 6 15.31 2.88
 1 11 6 11.88 2.63
 1 11 6 12.14 2.37
 1 -11 6 15.07 2.73
 1 11 7 72.24 6.22
 -1 11 -7 69.44 6.15
 -1 11 -7 73.11 6.15
 -1 -11 -7 80.91 6.3
 -1 -11 -7 79.26 7.22
 1 11 7 77.88 6.81
 -1 11 -7 78.48 6.75
 1 11 7 72.26 6.4
 -1 11 -7 77.98 6.86
 1 11 7 73.06 6.27
 -1 11 -7 73.01 6.24
 1 -11 7 74.1 6.29
 1 11 7 77.82 5.78
 1 -11 7 75.93 6.18
 -1 11 -8 21.39 3.53
 1 11 8 17.86 3.37
 -1 11 -8 22.14 3.57
 -1 -11 -8 23.01 4.25
 -1 -11 -8 21.08 3.49
 -1 11 -8 22.63 3.8
 -1 11 -8 11.73 2.95
 1 11 8 25.16 3.98
 1 11 8 25.75 4.01
 1 -11 8 23.56 3.83
 -1 11 -8 17.33 3.14
 1 11 8 20.09 3.57
 1 11 8 20.32 3.13
 1 -11 8 20.63 3.23
 1 11 9 8.79 2.51
 -1 11 -9 8.7 2.25
 -1 11 -9 14.2 3.03
 -1 -11 -9 11.21 2.52
 -1 -11 -9 5.98 2.48
 1 11 9 10.76 2.71
 -1 11 -9 9.78 2.76
 1 11 9 14.16 3.21
 -1 11 -9 7.35 2.61
 1 -11 9 7.74 2.48
 -1 11 -9 6.73 2.2
 1 11 9 6.71 2.13
 1 11 9 11.84 2.47
 1 -11 9 9.57 2.55
 1 11 10 4.05 1.93
 -1 11 -10 6.64 2.12
 -1 11 -10 6.52 2.33
 -1 -11 -10 4.39 2.18
 -1 -11 -10 4.65 1.66
 -1 11 -10 3.38 1.8
 1 11 10 1.79 1.44
 -1 11 -10 2.32 1.56
 1 11 10 0.94 1.62
 1 -11 10 2.11 1.91
 -1 11 -10 7.06 2.43
 1 11 10 1.33 1.48
 1 11 10 2.51 1.78
 1 -11 10 3.54 2.07
 -1 11 -11 175.35 9.82
 1 11 11 182.25 9.94
 -1 11 -11 196.15 10.54
 -1 -11 -11 183.76 10.12
 -1 -11 -11 194.99 11.63
 -1 11 -11 182.91 10.49
 1 11 11 201.97 10.68
 1 11 11 194.95 10.81
 -1 11 -11 193.83 10.64
 1 11 11 181.02 9.9
 1 -11 11 192.2 10.36
 -1 11 -11 188.11 10.1
 1 11 11 189.81 9.74
 1 -11 11 173.44 9.8
 1 11 12 23.63 3.65
 -1 11 -12 27.26 4.08
 -1 11 -12 32.17 4.52
 -1 -11 -12 31.37 4.35
 -1 -11 -12 24.18 4.47
 1 11 12 33.59 4.55
 -1 11 -12 33.96 4.72
 1 11 12 44.19 5.51
 -1 11 -12 27.36 4.16
 -1 11 -12 23.54 3.7
 1 11 12 31.11 4.2
 1 -11 12 24.5 3.87
 1 11 12 33.49 4.39
 1 -11 12 28.9 4.34
 -1 11 -13 35.93 4.73
 1 11 13 33.58 4.37
 -1 11 -13 47.83 5.41
 -1 -11 -13 41.84 5.57
 -1 -11 -13 38.9 4.83
 1 11 13 43.33 5.18
 1 11 13 39.63 4.86
 -1 11 -13 39.62 5.03
 -1 11 -13 49.86 5.52
 1 11 13 36.92 4.54
 -1 11 -13 34.99 4.42
 1 -11 13 41.33 5.08
 1 11 13 46.2 5.06
 1 -11 13 37.8 4.75
 1 11 14 92.34 7.18
 -1 11 -14 103.84 7.49
 -1 11 -14 112.34 8.22
 -1 -11 -14 109.72 8.88
 -1 -11 -14 106.57 7.94
 1 11 14 109.77 8.18
 1 11 14 126.26 8.44
 -1 11 -14 117.41 8.28
 -1 11 -14 105.51 7.96
 1 11 14 104.71 7.51
 1 -11 14 111.5 8.11
 -1 11 -14 117.15 7.92
 1 11 14 122.51 8.17
 1 -11 14 115.79 8.34
 1 11 15 98.54 7.39
 -1 11 -15 92.45 7.17
 -1 11 -15 101.28 7.87
 -1 -11 -15 94.86 8.41
 1 11 15 109.68 7.88
 -1 11 -15 107.72 8.06
 -1 11 -15 104.76 7.84
 1 11 15 112.24 8.26
 -1 11 -15 98.81 7.33
 1 11 15 105.01 7.54
 1 -11 15 101.67 7.72
 1 11 15 102.73 7.57
 1 -11 15 95.28 7.63
 1 11 16 16.82 3.25
 -1 11 -16 19.54 3.39
 -1 11 -16 16.52 3.51
 -1 -11 -16 18.11 4.2
 1 11 16 20.02 3.53
 1 11 16 15.64 3.32
 -1 11 -16 18.42 3.54
 -1 11 -16 19.3 3.66
 1 11 16 18.29 3.22
 -1 11 -16 12.34 2.8
 1 -11 16 17.32 3.45
 1 11 16 20 3.54
 1 -11 16 19.05 3.54
 1 11 17 7.68 2.28
 -1 11 -17 9.41 2.4
 -1 11 -17 12.37 3.08
 -1 -11 -17 9.27 3.25
 1 11 17 15.99 3.37
 1 11 17 11.05 2.66
 -1 11 -17 19.03 3.56
 -1 11 -17 16.84 3.24
 1 11 17 12.99 2.83
 -1 11 -17 12.14 2.72
 1 -11 17 10.7 2.87
 1 11 17 10.8 2.77
 1 -11 17 14.53 3.22
 -1 11 -18 3.76 1.78
 1 11 18 5.31 1.91
 -1 11 -18 2.97 1.91
 -1 -11 -18 3.72 2.57
 1 11 18 2.66 1.93
 1 11 18 2.29 1.53
 -1 11 -18 1.83 1.52
 -1 11 -18 1.66 1.96
 1 -11 18 6.61 2.23
 1 11 18 4.77 1.94
 -1 11 -18 2.39 1.76
 1 11 18 4.96 2.12
 1 -11 18 2.11 1.77
 -1 11 -19 9.71 3
 1 -11 19 12 3.42
 -1 -11 -19 9.77 3.25
 1 11 19 10.32 2.62
 1 -11 19 9.73 2.86
 -1 11 -20 26.91 4.46
 1 -11 20 20.05 3.76
 -1 -11 -20 26.49 4.64
 1 11 20 17.32 3.51
 1 -11 20 19.06 3.63
 -1 11 -21 3.23 2.62
 1 -11 21 -1.13 2.25
 -1 -11 -21 2.27 2.27
 1 11 21 1.29 1.86
 1 -11 21 -1.17 1.71
 -1 11 -22 3.4 2.28
 1 -11 22 -0.91 2.4
 -1 -11 -22 4.94 2.61
 1 11 22 5.18 2.41
 1 -11 22 -0.2 2.02
 -1 11 -23 -0.38 1.69
 1 -11 23 0.15 1.89
 -1 -11 -23 -1.99 2.82
 1 11 23 -0.8 1.72
 1 -11 23 0.22 2.51
 1 -11 24 20.19 4.02
 -1 -11 -24 18.81 4.37
 1 11 24 25.17 4.51
 -1 11 -24 22.49 4.43
 1 -11 24 20.69 5.91
 1 -11 25 4.84 2.09
 -1 -11 -25 8.24 3.13
 1 11 25 9.6 3.32
 1 -11 25 7.81 2.57
 -1 11 -25 12.18 3.4
 1 -11 26 15.27 3.52
 -1 -11 -26 12.29 3.87
 1 11 26 17.6 4.07
 -1 11 -26 16.79 3.99
 1 -11 26 14.22 3.23
 1 -11 27 2.5 2.45
 -1 -11 -27 3.2 2.66
 1 11 27 3.84 2.45
 1 -11 27 -0.76 1.76
 -1 11 -27 5.42 2.77
 1 -11 28 23.83 4.27
 1 -11 28 32.3 5.05
 1 -11 29 2.53 2.48
 1 -11 29 1.97 2.21
 1 -11 30 10 3.64
 -1 -13 23 0.97 2.27
 1 -13 -22 84.19 8.44
 -1 13 22 84.2 7.97
 -1 -13 22 86.6 8.48
 -1 -13 21 42.95 5.73
 1 -13 -21 52.72 6.73
 -1 13 21 55.13 6.6
 -1 -13 21 48.21 6.3
 1 13 -20 33.32 5.3
 1 -13 -20 35.85 6.06
 1 -13 -20 19.96 4.09
 -1 -13 20 27.72 4.74
 -1 13 20 27.19 4.66
 -1 -13 20 20.36 4.37
 -1 13 19 -2.04 2.02
 1 13 -19 3.09 2.02
 1 -13 -19 -1.67 1.92
 1 -13 -19 5.02 2.95
 -1 13 19 2.89 2.51
 1 13 -19 1.04 1.85
 1 13 -19 1.69 2.33
 1 13 -19 0.36 1.73
 -1 -13 19 2.15 2.27
 -1 13 19 3.55 2.49
 -1 -13 19 -0.01 1.94
 -1 13 18 42.46 5.46
 1 13 -18 44.29 5.43
 1 13 -18 56.21 6.73
 1 -13 -18 46.05 6.72
 1 -13 -18 43.36 5.87
 1 13 -18 51.66 6.33
 1 13 -18 51.69 6.12
 -1 13 18 46.25 5.89
 -1 13 18 43.44 5.8
 -1 13 18 44.88 5.56
 1 13 -18 37.65 5.12
 -1 -13 18 47.84 6.17
 -1 13 18 55.21 6.15
 -1 -13 18 53.34 6.55
 -1 13 17 43.53 5.56
 1 13 -17 43.18 5.43
 1 13 -17 56.9 6.6
 1 -13 -17 46.38 6.73
 1 -13 -17 51.21 6.13
 -1 13 17 42.87 5.75
 -1 13 17 43.77 5.76
 1 13 -17 55.43 6.58
 1 13 -17 51.15 6.14
 -1 -13 17 50.68 6.37
 -1 13 17 51.41 5.8
 1 13 -17 48.39 5.84
 -1 13 17 55.04 6.12
 -1 -13 17 50.71 6.25
 1 13 -16 51.05 6.06
 -1 13 16 38.86 5.29
 1 13 -16 43.5 5.92
 1 -13 -16 50.96 6.85
 1 -13 -16 47.89 5.95
 -1 13 16 50.16 6.19
 1 13 -16 54.74 6.55
 1 13 -16 45.7 5.91
 -1 13 16 47.02 6.13
 1 13 -16 37.62 5.34
 -1 13 16 49.35 5.81
 -1 -13 16 54.69 6.53
 -1 13 16 49.78 5.71
 -1 -13 16 53.21 6.34
 -1 13 15 -0.37 2.1
 1 13 -15 3.37 2.05
 1 13 -15 7.26 2.96
 1 -13 -15 3.31 2.36
 1 -13 -15 1.91 2.16
 1 13 -15 4.55 2.69
 -1 13 15 3.98 2.6
 -1 13 15 6.21 3.09
 1 13 -15 6.1 2.77
 1 13 -15 2.77 2.26
 -1 -13 15 4.6 2.74
 -1 13 15 3.54 2.1
 -1 13 15 5.29 2.29
 -1 -13 15 2.22 2.91
 -1 13 14 -1.02 1.82
 1 13 -14 3.94 2.1
 1 13 -14 5.32 2.4
 1 -13 -14 0.9 2.3
 1 -13 -14 -0.87 1.88
 1 13 -14 3.21 2.14
 -1 13 14 4.84 2.54
 -1 13 14 0.77 2.34
 1 13 -14 5.11 2.71
 -1 -13 14 3.35 2.36
 -1 13 14 1.91 1.88
 1 13 -14 3.29 1.98
 -1 13 14 0.47 1.6
 -1 -13 14 3.99 2.54
 -1 13 13 1.57 1.81
 1 13 -13 1.39 1.87
 1 13 -13 4.6 2.56
 1 -13 -13 2.49 2.25
 1 -13 -13 2 2.42
 1 13 -13 4.62 2.51
 1 13 -13 4.99 2.31
 -1 13 13 11.69 3.31
 -1 13 13 12.9 3.59
 -1 13 13 5.09 2.16
 1 13 -13 -0.75 1.88
 -1 -13 13 5.13 2.51
 -1 13 13 5.13 2.29
 -1 -13 13 4.39 2.71
 1 13 -12 156.94 10.21
 -1 13 12 151.64 10.02
 1 13 -12 171.01 10.64
 1 -13 -12 163.17 11.69
 1 -13 -12 175.2 10.72
 1 13 -12 168.43 11.19
 -1 13 12 167.74 11.09
 1 13 -12 151.18 10.31
 -1 13 12 159.74 10.62
 1 13 -12 164.72 10.5
 -1 13 12 173.01 10.58
 -1 -13 12 151.8 10.21
 -1 13 12 166.78 9.83
 -1 -13 12 156.26 10.23
 1 13 -11 2.48 2.02
 1 -13 -11 1.46 1.69
 1 -13 -11 -1.7 2.62
 -1 13 11 6.4 2.58
 1 13 -11 4.48 2.78
 -1 13 11 3.48 2.34
 1 13 -11 6.32 3.01
 -1 13 11 4.13 2.22
 -1 -13 11 -0.1 1.64
 1 13 -11 2.63 1.65
 -1 13 11 1.42 1.74
 1 13 -11 -0.24 1.72
 -1 -13 11 6.37 2.41
 1 13 -10 6.71 2.63
 1 -13 -10 3.97 2.45
 1 -13 -10 5.01 2.24
 1 13 -10 2.79 2.54
 -1 13 10 4.89 2.45
 -1 13 10 3.61 2.21
 1 13 -10 3.06 2.24
 -1 13 10 6.16 2.29
 1 13 -10 2.46 1.78
 -1 -13 10 2.95 2.26
 -1 13 10 4.27 1.78
 1 13 -10 0.81 1.59
 -1 -13 10 4.43 2.24
 1 13 -9 1.83 1.73
 1 -13 -9 3.49 1.78
 1 -13 -9 4.16 2.33
 -1 13 9 -1.91 1.78
 -1 13 9 1.64 1.72
 1 13 -9 2.48 2.43
 1 13 -9 7.2 2.9
 1 13 -9 6.02 2.59
 -1 -13 9 8.02 3.17
 -1 13 9 6.5 2.76
 -1 13 9 1.05 1.61
 1 13 -9 -1.02 1.99
 -1 -13 9 2.2 2
 1 -13 -8 26.16 4.18
 1 -13 -8 21.94 4.36
 -1 13 8 26.13 4.63
 1 13 -8 21.19 4.1
 1 13 -8 21.26 4.2
 -1 13 8 26.25 4.41
 -1 13 8 25.01 4.18
 1 13 -8 22.68 4.01
 -1 -13 8 27.48 4.39
 1 13 -8 25.22 3.96
 -1 13 8 23.87 4.27
 1 13 -8 25.77 4.44
 1 -13 -7 3.56 2.15
 1 -13 -7 4.01 2.31
 -1 13 7 6.6 2.65
 -1 13 7 1.33 2.23
 1 13 -7 5.41 2.38
 1 13 -7 5.42 2.56
 -1 13 7 3.24 2.02
 1 13 -7 4.21 1.95
 -1 -13 7 2.41 2.02
 1 13 -7 4.68 2.34
 1 13 -7 5.13 2.39
 -1 13 7 2.88 1.99
 1 -13 -6 0.98 1.63
 1 -13 -6 2.04 2.23
 1 13 -6 -0.19 2.17
 -1 13 6 4.1 2.24
 -1 13 6 5.02 2.11
 1 13 -6 5.48 2.4
 1 13 -6 4.34 2.34
 1 -13 -6 3.95 2.28
 -1 -13 6 4.13 2.28
 -1 13 6 2 1.88
 1 13 -6 5.18 2.27
 1 13 -6 9.45 2.77
 -1 13 6 -0.06 1.84
 1 -13 -5 -0.84 2.06
 1 13 -5 1.52 2.02
 1 13 -5 2.83 1.92
 -1 13 5 0.57 2.23
 -1 13 5 3.76 2.02
 1 -13 -5 0.36 1.45
 -1 -13 5 0.33 1.57
 -1 13 5 1.93 2.1
 1 13 -5 2.55 1.77
 1 13 -5 4.27 2.19
 1 13 -5 4.89 2.46
 -1 13 5 0.44 1.82
 1 -13 -4 1.99 2.07
 -1 -13 4 3.1 1.75
 1 13 -4 -0.95 2.12
 1 13 -4 -1.63 1.85
 -1 13 4 3.14 2.12
 -1 13 4 3.57 2.41
 -1 13 4 -0.08 1.42
 -1 -13 4 1 1.58
 1 13 -4 -1.91 2.07
 1 -13 -4 -2.42 2.08
 1 13 -4 0.33 1.55
 1 13 -4 4.35 2.33
 -1 13 4 -3.54 2.53
 1 -13 -3 4.59 1.9
 -1 -13 3 8.17 2.66
 -1 13 3 9.04 3.08
 1 13 -3 7.94 2.96
 1 13 -3 2.5 2.07
 -1 13 3 6.11 2.73
 1 -13 -3 5.36 2.16
 -1 13 3 6.42 2.28
 1 13 -3 4.86 1.96
 -1 -13 3 5.46 2
 1 13 -3 7.81 2.47
 -1 13 3 7.87 2.81
 1 13 -3 8.83 2.95
 1 -13 -2 4.44 2.29
 -1 -13 2 2.11 1.8
 1 13 -2 6.19 2.57
 -1 13 2 4.5 2.32
 1 13 -2 7.04 2.8
 -1 13 2 11.63 3.45
 1 13 -2 8.16 2.78
 -1 13 2 6.58 2.16
 1 -13 -2 3.78 1.92
 -1 -13 2 4.42 1.76
 1 13 -2 10.57 2.71
 -1 13 2 5.03 2.5
 1 13 -2 3.27 2.46
 -1 -13 1 0.95 1.75
 1 -13 -1 7.36 3.14
 -1 13 1 6.44 2.71
 1 13 -1 2.92 2.24
 1 13 -1 -1.3 2.11
 -1 13 1 1.2 2.12
 1 13 -1 4.57 2.24
 1 -13 -1 2.96 1.99
 -1 13 1 1.16 1.71
 -1 -13 1 5.16 2.63
 -1 13 1 6.6 2.39
 1 13 -1 4.48 1.85
 -1 13 1 5.47 2.5
 1 13 -1 8.09 2.75
 -1 -13 0 32.96 5.03
 1 -13 0 24.64 4.51
 -1 13 0 36.67 5.25
 -1 13 0 40.86 5.61
 1 13 0 31.85 4.95
 1 13 0 36.63 5.15
 -1 -13 0 32.75 4.65
 1 13 0 29.44 4.56
 -1 13 0 35.31 4.96
 1 -13 0 31.96 4.51
 1 13 0 42.39 4.84
 -1 13 0 36.79 4.69
 -1 13 0 36.2 5.08
 1 13 0 40.19 5.26
 -1 -13 -1 172.45 11.09
 1 -13 1 169.61 10.88
 -1 13 -1 164.1 11.06
 1 13 1 175.84 11.38
 -1 13 -1 172.55 11.07
 1 13 1 177.6 11.69
 1 13 1 186.08 10.97
 1 -13 1 165.23 10.15
 -1 13 -1 174.27 10.65
 -1 -13 -1 178.85 10.32
 -1 13 -1 204.52 10.55
 -1 13 -1 166.76 10.5
 1 13 1 165.1 10.41
 -1 -13 -2 -0.74 2.44
 1 -13 2 6.91 2.52
 1 13 2 4.24 2.65
 -1 13 -2 4.75 2.64
 -1 13 -2 6.35 2.65
 1 13 2 5.66 2.56
 1 -13 2 5.96 2.42
 -1 13 -2 6.05 2.62
 -1 -13 -2 5.34 2.19
 1 13 2 2.47 1.66
 -1 13 -2 3.38 1.66
 -1 13 -2 3.25 2.14
 1 13 2 3.15 2.18
 -1 -13 -3 0.9 1.86
 -1 13 -3 2.92 2.19
 1 13 3 4.66 2.16
 -1 13 -3 1.86 1.83
 1 13 3 0.81 1.71
 1 13 3 8.1 3.19
 -1 13 -3 -0.53 1.54
 -1 -13 -3 0.94 1.45
 1 -13 3 2.2 2.2
 -1 13 -3 1.31 1.71
 -1 13 -3 6.08 2.39
 1 13 3 0.89 1.82
 -1 -13 -4 -0.28 2.01
 1 13 4 1.28 1.81
 1 13 4 5.04 2.61
 -1 13 -4 2.35 2.09
 -1 13 -4 2.34 1.68
 1 13 4 -1.17 1.9
 1 -13 4 1.97 2.23
 -1 13 -4 0.73 1.56
 -1 -13 -4 0.73 1.69
 -1 13 -4 2.48 2.04
 1 13 4 1.4 1.5
 -1 13 -4 0.13 1.65
 -1 -13 -5 63.03 6.93
 1 13 5 77.9 7.33
 1 13 5 69.18 7.17
 -1 13 -5 68.38 7.25
 -1 13 -5 76.36 7.25
 1 -13 5 62.14 6.3
 -1 13 -5 78.11 7.14
 -1 -13 -5 66.87 6.29
 1 13 5 70.06 6.76
 -1 13 -5 76.17 6.68
 -1 13 -5 75.13 7.11
 1 13 5 67.06 6.58
 -1 -13 -6 27.23 5.03
 1 13 6 19.55 3.96
 -1 13 -6 31.99 5.02
 -1 13 -6 28.18 4.79
 1 13 6 25.51 4.43
 -1 13 -6 29.09 4.54
 1 13 6 30.06 4.47
 -1 -13 -6 21.21 3.69
 1 -13 6 20.78 3.82
 -1 13 -6 30.67 4.45
 -1 13 -6 28.64 4.51
 1 13 6 24.79 4.34
 -1 -13 -7 14.33 3.64
 -1 -13 -7 14.13 3.18
 -1 13 -7 10.08 3.11
 1 13 7 16.87 3.64
 1 13 7 15.11 3.49
 -1 13 -7 14.64 3.78
 -1 -13 -7 11.88 2.81
 1 -13 7 10.91 3.19
 -1 13 -7 13.65 3.11
 1 13 7 8.37 2.64
 -1 13 -7 18.88 3.56
 -1 13 -7 8.73 2.65
 1 13 7 9.04 2.83
 -1 -13 -8 76.29 7.76
 -1 -13 -8 80.55 7.01
 -1 13 -8 70.17 7.41
 -1 13 -8 77.78 7.51
 1 13 8 79.86 7.46
 1 13 8 74.94 7.4
 1 -13 8 83.54 7.5
 -1 13 -8 83.07 7.29
 1 13 8 79.84 7.22
 -1 -13 -8 76.54 6.67
 -1 13 -8 73.7 6.88
 1 13 8 77.83 7.25
 -1 13 -8 78.42 7.29
 -1 -13 -9 108.25 9.33
 -1 -13 -9 115.73 8.4
 -1 13 -9 114.86 9.17
 -1 13 -9 112.05 8.94
 1 13 9 112.68 9.13
 1 13 9 105.87 8.58
 1 -13 9 104.85 8.39
 -1 13 -9 103.23 8.32
 1 13 9 118.29 8.89
 -1 -13 -9 103.76 7.75
 -1 13 -9 106.36 8.38
 1 13 9 109.05 8.49
 -1 13 -9 116.77 8.91
 -1 -13 -10 35.27 5.46
 -1 -13 -10 45.43 5.57
 1 13 10 43.3 5.87
 -1 13 -10 35.53 5.47
 -1 13 -10 38.66 5.51
 1 13 10 50.34 6.1
 1 -13 10 43.19 5.45
 1 13 10 39.32 5.31
 -1 13 -10 45.4 5.59
 -1 -13 -10 41.75 5.03
 -1 13 -10 55.71 6.24
 1 13 10 46.21 5.57
 -1 13 -10 52.78 5.95
 1 13 11 12.87 3.3
 -1 13 -11 12.54 3.26
 -1 13 -11 10.98 3.07
 -1 -13 -11 21.58 4.11
 -1 -13 -11 15.99 4.04
 1 13 11 11.37 3.42
 1 13 11 14.75 3.87
 -1 13 -11 12.49 3.57
 -1 13 -11 11.87 3.64
 -1 -13 -11 15.61 3.39
 1 13 11 12.09 3.13
 1 -13 11 12.15 3.28
 -1 13 -11 9.2 2.76
 1 13 11 16.18 3.32
 1 -13 11 11.4 2.98
 -1 13 -12 17.05 3.68
 1 13 12 22.52 4.02
 -1 13 -12 23.07 4.05
 -1 -13 -12 25.7 4.31
 -1 -13 -12 17.05 4.21
 1 13 12 22.28 4.26
 -1 13 -12 25.5 4.68
 -1 13 -12 21.91 4.21
 1 13 12 29.55 4.92
 -1 13 -12 23.34 4.14
 -1 -13 -12 19.08 3.54
 1 -13 12 20.15 3.97
 1 13 12 18.77 3.68
 1 13 12 22.09 3.67
 1 -13 12 29.4 4.82
 -1 13 -13 17.6 3.48
 1 13 13 15.02 3.36
 -1 13 -13 16.42 3.7
 -1 -13 -13 22.73 4.17
 -1 -13 -13 29.74 5.42
 -1 13 -13 16.34 3.69
 1 13 13 18.69 4.14
 1 13 13 23.69 4.35
 -1 13 -13 23.48 4.47
 -1 -13 -13 20.03 3.69
 -1 13 -13 19.06 3.62
 1 13 13 23.23 4.01
 1 -13 13 21.61 4.07
 1 13 13 18.93 3.44
 1 -13 13 22.77 4.14
 1 13 14 50.16 5.8
 -1 13 -14 67.6 6.75
 -1 13 -14 59.6 6.5
 -1 -13 -14 60.21 6.52
 -1 -13 -14 57.21 7.24
 -1 13 -14 68.14 7.03
 -1 13 -14 60.69 6.75
 1 13 14 51.41 6.03
 1 13 14 55.03 6.44
 -1 -13 -14 45.4 5.59
 1 13 14 54.7 6.02
 -1 13 -14 56.53 6.14
 1 -13 14 54.02 6.12
 1 13 14 73.2 6.74
 1 -13 14 58.33 6.48
 -1 13 -15 7.35 2.62
 1 13 15 4.47 2.27
 -1 13 -15 6.79 2.58
 -1 -13 -15 8.95 2.92
 -1 -13 -15 5.73 2.83
 1 13 15 7.72 2.75
 -1 13 -15 9.13 3.44
 -1 13 -15 5.15 2.72
 1 13 15 9.3 3.34
 -1 13 -15 11.33 3.04
 1 -13 15 11.83 3.35
 1 13 15 7.68 2.87
 1 13 15 10.07 2.91
 1 -13 15 10.48 3.31
 -1 13 -16 35.15 4.92
 1 13 16 33.86 4.91
 -1 13 -16 42.71 5.65
 -1 -13 -16 32.27 5.48
 -1 -13 -16 38.42 5.46
 1 13 16 39.45 5.42
 1 13 16 37.13 5.39
 -1 13 -16 37.56 5.53
 -1 13 -16 38.44 5.48
 -1 13 -16 30.15 4.63
 1 -13 16 35.82 5.3
 1 13 16 31.33 4.68
 1 13 16 30.39 4.64
 1 13 17 70.75 6.98
 -1 13 -17 78.45 7.3
 -1 13 -17 74.35 7.51
 -1 -13 -17 71.37 7.25
 -1 -13 -17 87.41 9.01
 -1 13 -17 75.66 7.3
 1 13 17 71.96 7.35
 1 13 17 86.46 7.89
 -1 13 -17 63.75 6.94
 -1 13 -17 66.97 6.72
 1 13 17 83.76 7.46
 1 -13 17 91.38 8.21
 1 13 17 83.44 7.48
 1 -13 17 65.82 7.08
 1 13 18 42.78 5.4
 -1 13 -18 43.77 5.9
 -1 -13 -18 36.63 6.06
 -1 -13 -18 39.42 5.5
 -1 13 -18 43.93 5.67
 -1 13 -18 48.6 6.1
 1 13 18 39.38 5.49
 -1 13 -18 38.13 5.12
 1 -13 18 55.07 6.56
 1 13 18 44.42 5.72
 1 -13 18 46.69 6.08
 -1 -13 -19 12.56 4.08
 -1 -13 -19 12.13 3.33
 -1 13 -19 11 3.13
 1 -13 19 11.71 3.62
 1 13 19 14.73 3.59
 1 -13 19 9.01 3.08
 1 -13 20 8.64 3.06
 1 -13 20 6.73 2.76
 -1 -13 -20 10.55 3.45
 1 13 20 14.74 3.66
 1 -13 21 8.53 3.44
 -1 -13 -21 3.52 2.19
 1 13 21 10.2 3.17
 1 -13 22 11.86 3.95
 1 15 -10 1.79 2
 1 -15 -10 -0.82 2.11
 1 15 -9 -0.67 2.26
 1 -15 -9 -1.68 2.53
 1 -15 -9 -0.94 1.79
 1 15 -8 1.81 1.82
 1 -15 -8 0.75 3.09
 1 -15 -8 -1.55 2.53
 1 -15 -7 -0.67 2.28
 1 -15 -7 0.6 1.75
 1 15 -6 20.98 3.98
 1 -15 -6 25.51 5.17
 1 -15 -6 10.91 2.89
 1 -15 -5 27.78 5.65
 1 15 -5 27.22 4.65
 -1 -15 5 15.61 3.64
 1 -15 -5 30.07 4.75
 -1 15 5 30.95 4.98
 1 15 -4 12.36 3.55
 -1 -15 4 13.95 3.51
 -1 15 4 6.92 2.62
 1 -15 -4 11.96 2.92
 -1 15 4 14.47 3.67
 1 15 -4 17.36 3.98
 1 -15 -4 3.6 2.24
 -1 -15 3 4.46 2.17
 1 15 -3 5.15 2.57
 1 -15 -3 3.99 2.23
 -1 15 3 6.36 2.76
 1 15 -3 3.95 3.01
 -1 15 3 5.92 2.98
 -1 15 3 6.71 2.94
 1 15 -3 2.63 2.5
 1 -15 -3 2.33 2.56
 -1 15 2 24.85 4.49
 1 -15 -2 18.98 4.01
 -1 -15 2 26.49 4.67
 1 15 -2 19.23 4.08
 1 15 -2 23.23 4.79
 -1 15 2 19.83 4.32
 1 15 -2 21.54 4.49
 -1 15 2 26.7 4.85
 1 -15 -2 18.37 4.13
 1 15 -1 2.41 2.18
 -1 -15 1 3.46 2.24
 1 -15 -1 4.11 2.26
 -1 15 1 3.71 1.99
 -1 15 1 8.13 3.22
 -1 15 1 4.52 2.96
 1 15 -1 4.68 2.61
 1 15 -1 5.04 2.75
 -1 15 1 6.18 2.92
 1 -15 -1 2.26 2.22
 -1 15 0 7.43 2.71
 -1 -15 0 7.3 2.75
 1 -15 0 6.67 2.54
 1 15 0 13.42 3.46
 1 15 0 7.92 2.98
 -1 15 0 7.54 3.24
 -1 15 0 14.04 3.83
 1 15 0 14.52 3.83
 1 15 0 12.72 3.58
 1 -15 1 3.44 2.3
 1 15 1 1.63 1.71
 -1 -15 -1 0.24 1.8
 -1 15 -1 2.63 2.7
 1 15 1 -0.31 2.31
 1 15 1 0.35 1.88
 -1 15 -1 5.38 2.68
 -1 -15 -1 1.48 2.2
 1 -15 2 31.81 4.82
 1 15 2 33.51 5.21
 -1 15 -2 38.84 5.58
 -1 -15 -2 28.35 4.76
 1 15 2 40.09 6.06
 -1 15 -2 35.71 5.64
 -1 -15 -2 39.72 6.1
 -1 15 -2 34.34 5.59
 1 15 2 32.57 5.32
 1 -15 3 7.05 2.5
 1 15 3 4.86 2.25
 -1 -15 -3 1.8 1.55
 -1 15 -3 3.54 1.86
 -1 15 -3 10.78 3.27
 -1 -15 -3 10.92 3.44
 -1 15 -3 4.42 2.84
 1 15 3 7.57 3.05
 1 -15 4 2.99 2.41
 -1 -15 -4 -2.65 2.05
 -1 15 -4 5.71 2.63
 -1 -15 -4 3.19 2.73
 1 15 4 5.84 3.11
 -1 -15 -5 58.49 6.59
 -1 15 -5 63.49 6.72
 -1 -15 -6 4.64 2.41
 -1 -15 -6 1.01 2.62
 -1 15 -6 2.57 2.31
 -1 -15 -7 -2.07 2
 -1 -15 -7 -1.19 2.49
 -1 15 -7 1.49 1.87
 -1 -15 -8 -1.68 2.26
 -1 15 -8 1.28 2.23
 -1 -15 -8 4.51 3.2
 -1 15 -9 18.33 3.89
 -1 -15 -9 9.78 3.25
 -2 0 42 2.58 2.07
 -2 0 41 4.47 2.41
 2 0 -41 4.58 2.77
 -2 0 40 72.95 7.26
 2 0 -40 72.04 7.93
 -2 0 39 3.48 2.18
 2 0 -39 3.75 2.78
 -2 0 38 42.76 5.44
 2 0 -38 45.68 6.23
 -2 0 37 -0.01 1.5
 2 0 -37 -2.37 2.1
 -2 0 36 12.27 3.24
 2 0 -36 9.1 3.14
 -2 0 35 11.05 3.19
 2 0 -35 10.34 3.66
 -2 0 34 400.68 15.27
 2 0 -34 401.56 16.62
 -2 0 33 6.51 2.79
 2 0 -33 3.63 2.79
 -2 0 32 2.54 1.95
 2 0 -32 -0.19 1.6
 -2 0 31 0.64 1.3
 2 0 -31 -0.26 1.85
 -2 0 30 29.32 3.9
 2 0 -30 20.39 3.81
 -2 0 30 25.34 3.25
 -2 0 29 8.17 2.52
 -2 0 29 6.63 1.92
 2 0 -29 10.01 2.81
 -2 0 28 306.76 12.03
 -2 0 28 340.38 11.29
 2 0 -28 341.66 13.64
 -2 0 27 10.6 2.56
 -2 0 27 8.68 2.13
 2 0 -27 9.39 3
 -2 0 26 14.22 2.6
 -2 0 26 11.1 2.15
 2 0 -26 12.7 2.9
 -2 0 25 -0.16 1.08
 2 0 -25 0.51 1.32
 -2 0 25 1.21 1.14
 -2 0 24 9.21 1.96
 2 0 -24 8.39 2.22
 -2 0 24 7.96 1.66
 2 0 -24 9.92 1.69
 2 0 -24 10.25 1.62
 -2 0 23 1.25 1.14
 2 0 -23 1.46 1.36
 -2 0 23 2.2 1.33
 2 0 -23 2.24 1.15
 2 0 -23 1.5 0.93
 2 0 -22 160.97 8.23
 -2 0 22 167.78 6.86
 2 0 -22 169.51 6.09
 -2 0 22 170.54 7.65
 2 0 -22 183.86 6
 -2 0 21 1.11 1.33
 -2 0 21 3.42 0.8
 2 0 -21 2.62 2.01
 -2 0 21 2.61 1.03
 2 0 -21 3.33 1.04
 2 0 -21 2.38 0.93
 2 0 -20 35.83 3.74
 -2 0 20 31.27 2.85
 -2 0 20 43.13 2.22
 -2 0 20 41.36 3.57
 2 0 -20 40.76 2.68
 2 0 -20 35.09 2.6
 -2 0 19 3.29 1.56
 -2 0 19 0.61 0.43
 2 0 -19 0.82 1.19
 -2 0 19 0.69 0.76
 2 0 -19 2.5 0.96
 2 0 -19 0.84 0.61
 2 0 -18 23.95 2.86
 -2 0 18 25.96 2.51
 -2 0 18 30.28 1.75
 -2 0 18 26.42 2.73
 2 0 -18 25.94 2.14
 2 0 -18 27.59 2.1
 -2 0 17 4.35 0.78
 2 0 -17 2.04 1.51
 -2 0 17 0.42 0.74
 2 0 -17 1.1 0.72
 2 0 -17 3.01 0.88
 -2 0 16 248.93 7.97
 -2 0 16 275.51 5.47
 2 0 -16 246.92 8.78
 -2 0 16 239.14 7.18
 2 0 -16 261.28 6.41
 2 0 -16 256.78 6.69
 -2 0 15 3.69 0.66
 -2 0 15 1.98 1.06
 2 0 -15 3.44 1.28
 -2 0 15 1.46 0.7
 2 0 -15 1.63 0.64
 2 0 -15 3.06 0.71
 -2 0 14 4.79 1.21
 -2 0 14 5.26 0.68
 2 0 -14 4.69 1.32
 -2 0 14 4.18 1.05
 2 0 -14 4.16 0.94
 2 0 -14 4.38 0.89
 -2 0 13 0.09 0.55
 -2 0 13 1.13 0.37
 2 0 -13 0.23 0.71
 -2 0 13 0.37 0.48
 2 0 -13 0.37 0.44
 2 0 -13 0.67 0.48
 -2 0 12 0.89 0.69
 -2 0 12 1.08 0.32
 2 0 -12 -0.42 0.71
 -2 0 12 0.45 0.5
 2 0 -12 1.39 0.52
 2 0 -12 0.41 0.41
 -2 0 11 1.25 0.74
 -2 0 11 1.26 0.35
 2 0 -11 -0.05 0.72
 -2 0 11 0.12 0.48
 2 0 -11 0.6 0.43
 2 0 -11 0.49 0.47
 -2 0 10 39.38 2.4
 -2 0 10 41.77 1.38
 2 0 -10 35.8 2.65
 -2 0 10 36.38 2.15
 2 0 -10 37.03 1.93
 2 0 -10 34.32 1.79
 -2 0 9 1.64 0.32
 -2 0 9 0.98 0.5
 2 0 -9 2.89 0.92
 -2 0 9 1.48 0.57
 2 0 -9 1.09 0.49
 2 0 -9 0.85 0.47
 -2 0 8 12.11 1.26
 2 0 -8 10.61 1.37
 -2 0 8 10.29 1.13
 -2 0 8 11.97 1.13
 2 0 -8 10.17 0.98
 2 0 -8 10.5 0.88
 -2 0 7 0.11 0.41
 2 0 -7 -0.09 0.58
 2 0 -7 0.2 0.34
 2 0 -7 0.64 0.38
 -2 0 7 0.14 0.36
 -2 0 7 0.69 0.41
 -2 0 6 50.53 2.08
 -2 0 -4 828.17 11.95
 2 0 4 797.6 11.54
 -2 0 -5 1.87 0.58
 2 0 5 0.39 0.38
 2 0 5 0.81 0.39
 -2 0 -5 2.39 0.58
 -2 0 -5 0.63 0.31
 2 0 5 0.43 0.43
 -2 0 -6 73.5 2.47
 2 0 6 66.33 1.7
 2 0 6 63.18 2.65
 2 0 6 63.82 2.43
 -2 0 -6 65.62 2.86
 -2 0 -6 66.54 2.07
 2 0 6 66.04 2.8
 -2 0 -7 3.04 0.81
 2 0 7 1.06 0.41
 2 0 7 1.38 0.58
 -2 0 -7 1.53 0.77
 2 0 7 0.92 0.47
 -2 0 -7 0.59 0.35
 2 0 7 0.94 0.6
 2 0 8 351.44 7.13
 -2 0 -8 362.47 8.33
 -2 0 -8 373.78 6.99
 2 0 8 353.64 7.86
 -2 0 -8 362.87 6.46
 2 0 9 1.96 0.67
 -2 0 -9 1.6 0.83
 -2 0 -9 4.69 1.04
 -2 0 -9 2.09 0.56
 2 0 9 0.49 0.56
 2 0 10 1.48 0.61
 -2 0 -10 0.1 0.59
 -2 0 -10 1.98 0.65
 -2 0 -10 0.5 0.33
 2 0 10 0.77 0.54
 2 0 11 -0.26 0.44
 -2 0 -11 -0.29 0.79
 -2 0 -11 1.83 0.78
 2 0 11 0.26 0.55
 -2 0 -11 0.76 0.45
 2 0 12 123.02 4.49
 -2 0 -12 128.09 5.48
 -2 0 -12 128.17 4.26
 -2 0 -12 121.96 3.84
 2 0 12 124.46 5.09
 2 0 13 4.35 1.29
 -2 0 -13 6.76 1.92
 -2 0 -13 6.93 1.49
 2 0 13 3.3 1.43
 -2 0 -13 4.6 1.07
 2 0 14 688.83 13.21
 -2 0 -14 712.59 15.33
 -2 0 -14 712.86 12.59
 -2 0 -14 698.15 11.86
 2 0 14 678.96 14.3
 -2 0 -15 9.88 2.36
 2 0 15 5.1 1.66
 -2 0 -15 6.15 1.27
 2 0 15 10.38 2.24
 -2 0 -16 113.59 5.87
 2 0 16 122.95 5.07
 -2 0 -16 111.43 4.13
 2 0 16 116.5 5.61
 2 0 17 0.98 0.89
 -2 0 -17 3.68 1.53
 -2 0 -17 0.8 0.74
 2 0 17 3.93 1.43
 -2 0 -18 59.65 4.54
 2 0 18 55.18 3.59
 2 0 18 63.07 4.31
 -2 0 -18 58.18 3.1
 -2 0 -19 2.24 1.47
 2 0 19 2.43 1.09
 2 0 19 2.95 0.96
 2 0 19 2.9 1.52
 -2 0 -19 1.99 0.75
 -2 0 -20 2.23 1.39
 2 0 20 2.21 0.93
 -2 0 -20 3.67 1.01
 2 0 20 5.22 1.35
 2 0 20 6.85 1.32
 -2 0 -21 1.76 1.76
 2 0 21 1.67 1.13
 2 0 21 1.3 1.48
 2 0 21 1.95 0.98
 -2 0 -21 0.91 0.8
 -2 0 -22 147.04 7.92
 2 0 22 158.35 6.76
 2 0 22 154.35 7.53
 2 0 22 158.82 5.71
 2 0 23 4.7 1.61
 -2 0 -23 3.27 1.76
 2 0 23 3.33 1.6
 2 0 24 24.95 2.9
 -2 0 -24 22.96 3.53
 2 0 24 26.46 3.42
 -2 0 -25 5.35 2.3
 2 0 25 6.23 1.82
 2 0 25 5.18 1.98
 2 0 26 60.11 4.48
 -2 0 -26 59.66 5.59
 2 0 26 55.74 5.04
 2 0 27 7.23 2.18
 -2 0 -27 7.17 2.99
 2 0 27 4.07 2.25
 2 0 28 252.61 9.7
 -2 0 -28 248.64 11.8
 2 0 28 254.66 11.15
 -2 0 -29 4.85 2.49
 2 0 29 10.1 2.56
 -2 0 -30 38.53 4.81
 2 0 30 39.75 4.65
 -2 0 -31 3.88 2.34
 2 0 31 4.74 2.1
 -2 0 -32 89.88 7.65
 2 0 32 96.65 7.41
 -2 0 -33 9.49 3.6
 2 0 33 3.21 2.28
 -2 0 -34 184.8 11.25
 2 0 34 177.77 10.35
 -2 0 -35 4.88 2.66
 2 0 35 6.39 2.53
 -2 0 -36 17.36 3.95
 2 0 36 15.09 3.44
 -2 0 -37 3.47 2.45
 2 0 37 2.26 2.47
 -2 0 -38 19.37 4.38
 2 0 38 15.95 3.53
 -2 0 -39 1.75 2.41
 2 0 39 2.43 1.88
 2 -2 -42 11.66 3.6
 -2 2 42 16.78 3.78
 2 -2 -41 23.5 4.76
 -2 -2 41 23.41 4.83
 -2 2 41 27.25 4.45
 2 -2 -40 2.02 2.61
 2 2 -40 4.48 3.19
 -2 -2 40 3.7 2.36
 -2 2 40 3.61 2.13
 2 2 -39 9.17 3.23
 2 -2 -39 8.62 3.15
 -2 2 39 11.5 2.99
 -2 -2 39 13.51 3.34
 2 -2 -38 6.12 2.83
 2 2 -38 2.72 2.25
 -2 -2 38 6.15 2.6
 -2 2 38 6.98 2.37
 2 2 -37 52.35 6.34
 2 -2 -37 57.28 6.46
 -2 2 37 55.3 5.72
 -2 -2 37 63.72 6.67
 2 2 -36 6.65 2.64
 2 -2 -36 -1.52 1.98
 -2 2 36 1.86 1.6
 -2 2 36 4.49 2.25
 -2 -2 36 1.85 1.85
 2 -2 -35 9.96 2.79
 -2 2 35 8.43 2.36
 2 2 -35 14.78 3.87
 -2 -2 35 8.01 2.63
 -2 2 35 12.74 2.93
 2 2 -34 2.1 1.69
 -2 2 34 0.19 1.56
 2 -2 -34 -3.32 2.46
 -2 -2 34 0.61 1.43
 -2 2 34 0.13 1.36
 -2 2 33 0.52 1.26
 2 2 -33 1.35 1.64
 2 -2 -33 1.16 1.63
 -2 2 33 2.62 1.63
 -2 -2 33 3.62 1.74
 -2 2 32 12.72 2.81
 2 2 -32 11.64 3.09
 2 -2 -32 15.4 3.45
 -2 2 32 13.78 2.98
 -2 -2 32 10.84 2.88
 -2 2 31 140.13 8.1
 2 2 -31 147.86 9.56
 2 -2 -31 160.84 9.66
 -2 -2 31 158.25 9.37
 -2 2 31 161.61 8.63
 2 -2 -30 53.08 5.64
 2 2 -30 65.97 6.34
 -2 2 30 57.97 5.15
 -2 2 30 59.13 5.19
 -2 -2 30 63.01 5.9
 2 2 -29 1.47 1.74
 -2 2 29 1.93 1.46
 2 -2 -29 4.17 1.76
 -2 -2 29 4.15 1.98
 -2 2 29 2.57 1.84
 2 2 -28 150.07 9.1
 -2 2 28 143.17 7.83
 2 -2 -28 140.39 8.6
 2 -2 -28 159.89 7.24
 -2 -2 28 142.13 8.34
 2 2 -28 156.08 7.4
 -2 2 28 159.68 8.1
 2 -2 -27 16.99 2.8
 2 2 -27 22.15 3.99
 2 -2 -27 21.33 3.75
 -2 2 27 15.17 3.04
 -2 -2 27 21.95 3.49
 2 2 -27 17.39 2.74
 -2 2 27 24.76 3.49
 2 2 -26 498.64 16.39
 -2 2 26 503.96 14.85
 2 -2 -26 498.57 16.04
 2 -2 -26 510.32 13.36
 2 2 -26 520.59 13.83
 -2 2 26 499.45 14.28
 -2 -2 26 493.53 15.54
 -2 2 25 29.53 3.48
 2 2 -25 34.6 4.35
 2 -2 -25 26.33 3.76
 2 -2 -25 39.68 3.53
 2 2 -25 30.51 3.24
 -2 -2 25 36.35 4.24
 -2 2 25 39.19 3.87
 -2 2 24 32.37 3.56
 2 2 -24 37.05 4.29
 2 -2 -24 32.5 3.78
 -2 -2 24 35.87 2.85
 2 -2 -24 29.78 3.13
 2 2 -24 35.02 3.4
 -2 -2 24 32.67 3.88
 -2 2 24 33.81 3.44
 2 -2 -23 3.24 1.26
 2 2 -23 1.97 1.22
 -2 -2 23 0.84 1.3
 -2 2 23 1.77 1.24
 2 -2 -23 4.19 1.96
 2 2 -23 2.05 1.63
 -2 -2 23 3.18 1
 -2 2 23 3.01 1.47
 -2 2 22 35.95 3.59
 2 -2 -22 39.08 3.3
 -2 -2 22 41.06 2.87
 2 2 -22 43.32 4.28
 2 -2 -22 43.57 4.23
 -2 2 22 40.07 3.75
 -2 2 22 40.15 3.6
 -2 -2 22 38.43 3.86
 2 2 -22 40.55 3.42
 -2 2 21 60.79 4.5
 2 -2 -21 68.15 4.34
 2 2 -21 65.13 5.11
 -2 -2 21 59.97 3.38
 2 -2 -21 59.57 4.78
 -2 2 21 54.3 4.24
 -2 2 21 62.46 4.27
 -2 -2 21 60.62 4.68
 2 2 -21 61.28 4.09
 2 2 -20 31.86 2.96
 -2 -2 20 28.22 3.35
 -2 2 20 29.97 2.97
 2 -2 -20 27.8 1.83
 2 -2 -20 30.23 2.95
 -2 2 20 32.32 3.24
 2 2 -20 31.24 3.7
 -2 2 20 26.83 3.03
 -2 -2 20 28.46 2.31
 2 -2 -20 33.74 3.66
 2 -2 -20 30.41 1.39
 -2 2 19 110.45 2.96
 2 2 -19 103.58 3.02
 2 -2 -19 126.62 3.12
 -2 2 19 120.85 5.51
 2 2 -19 118.24 5.53
 -2 -2 19 114.57 6.16
 2 -2 -19 116.6 3.72
 2 -2 -19 117.2 5.55
 2 2 -19 108.52 2.96
 -2 2 19 118.27 5.78
 -2 -2 19 121.45 4.58
 2 -2 -19 116.79 6.31
 2 2 -19 113.68 6.42
 -2 2 19 113.81 5.87
 -2 2 19 118.97 3.1
 -2 -2 18 77.42 2.5
 -2 2 18 89.14 2.71
 2 2 -18 87.68 2.79
 2 -2 -18 85.03 2.63
 -2 2 18 87.22 4.6
 -2 -2 18 91.71 5.41
 2 2 -18 87.74 4.7
 2 -2 -18 91.14 4.82
 2 -2 -18 86.9 3.07
 -2 -2 18 87.57 4.29
 2 2 -18 78.81 2.57
 -2 2 18 91.67 5.02
 2 -2 -18 92.23 5.53
 -2 2 18 93.03 5.19
 -2 -2 18 89.88 3.77
 2 2 -18 92.85 5.67
 -2 2 18 83.88 2.66
 2 2 -17 330.4 5.86
 -2 2 17 321.33 6.12
 -2 2 17 337.01 6.21
 2 2 -17 341.48 5.96
 2 2 -17 335.85 6.36
 -2 -2 17 331.94 6.07
 2 -2 -17 322.87 6.07
 -2 -2 17 341.13 10.52
 2 2 -17 336.51 9.38
 -2 2 17 336.58 9.04
 2 -2 -17 344.14 6.63
 2 -2 -17 327.4 9.43
 2 2 -17 326.84 6.13
 -2 -2 17 317.57 8.43
 -2 2 17 325.72 9.57
 -2 2 17 313.4 9.65
 -2 -2 17 329.62 7.56
 2 2 -17 344.61 10.87
 2 -2 -17 330.38 10.39
 -2 -2 17 320.83 9.95
 2 2 -16 3.96 0.61
 -2 2 16 2.11 0.47
 -2 2 16 1.69 0.46
 2 -2 -16 3.5 0.61
 -2 -2 16 7.24 0.81
 2 2 -16 2.62 0.57
 2 2 -16 2.12 0.54
 -2 2 16 4.09 1.18
 -2 -2 16 3.21 1.34
 2 -2 -16 4.62 1.38
 2 -2 -16 3.14 0.64
 2 2 -16 3.65 1.22
 -2 -2 16 7.22 1.38
 2 2 -16 3.3 0.6
 -2 2 16 4.07 1.21
 2 -2 -16 3.45 1.4
 2 2 -16 4.07 1.66
 -2 2 16 3.03 1.24
 -2 -2 16 2.96 0.74
 -2 -2 16 3.97 1.43
 -2 2 15 69.32 2.55
 2 2 -15 74.33 2.47
 2 2 -15 74.12 2.54
 -2 -2 15 69.48 2.47
 -2 2 15 67.7 2.52
 2 2 -15 70.87 2.59
 2 -2 -15 68.54 2.49
 2 2 -15 77.35 2.75
 -2 2 15 73.93 3.78
 -2 -2 15 68.62 4.35
 2 -2 -15 70.56 2.52
 2 2 -15 76.68 4.1
 2 -2 -15 66.66 3.93
 -2 -2 15 73.55 3.67
 2 2 -15 70.58 2.56
 -2 2 15 69.6 3.93
 2 2 -15 82.49 4.93
 2 -2 -15 77.79 4.59
 -2 -2 15 73.02 4.36
 -2 2 15 70.08 4.2
 -2 -2 15 74.23 3.04
 2 2 -14 776.85 11.32
 -2 2 14 766.09 11.62
 -2 -2 14 768.17 11.47
 2 2 -14 798.71 11.91
 2 2 -14 772.78 11.67
 2 2 -14 807.7 11.63
 -2 2 14 772.23 11.66
 2 -2 -14 738.56 11.46
 -2 -2 14 787.56 15.96
 -2 2 14 753.86 13.85
 2 2 -14 789.5 14.79
 2 -2 -14 787.61 15.29
 2 -2 -14 810.13 11.39
 2 2 -14 781.31 11.65
 -2 -2 14 787.75 14
 -2 2 14 768.72 14.75
 2 2 -14 787.09 16.34
 2 -2 -14 788.67 15.94
 -2 2 14 770.18 15.4
 -2 -2 14 794.12 15.72
 -2 -2 14 779.2 12.2
 2 2 -13 146.46 3.74
 -2 2 13 144.61 3.89
 2 -2 -13 145.01 3.87
 2 2 -13 140.47 3.86
 2 2 -13 150.39 3.89
 -2 2 13 150.31 3.98
 2 2 -13 155.01 4.1
 -2 -2 13 141.19 3.81
 -2 2 13 153.43 5.07
 -2 -2 13 156.23 6.15
 2 -2 -13 161.12 5.9
 2 2 -13 140.54 5.33
 2 -2 -13 154.66 3.65
 -2 -2 13 148.96 5.07
 2 2 -13 146.13 3.9
 -2 2 13 147.81 5.47
 2 -2 -13 150.26 5.99
 2 2 -13 145.41 6.13
 -2 -2 13 142.48 3.97
 -2 2 13 147.44 5.73
 -2 -2 13 148.52 5.85
 2 2 -12 144.32 3.74
 -2 2 12 145.31 3.91
 -2 -2 12 141.05 3.77
 2 -2 -12 138.88 3.82
 2 2 -12 141.01 3.88
 2 2 -12 148.6 4.03
 2 2 -12 145.73 3.86
 -2 2 12 144.2 3.92
 -2 2 12 144.05 4.68
 -2 -2 12 142.13 5.69
 2 2 -12 142.09 5.23
 2 -2 -12 149.16 3.48
 2 -2 -12 147.32 5.57
 -2 2 12 148.15 3.7
 2 2 -12 148.72 3.94
 -2 -2 12 142.85 4.86
 -2 -2 12 136.96 4.26
 -2 2 12 153.82 5.33
 2 -2 -12 155.15 5.79
 2 2 -12 145.96 5.85
 -2 -2 12 147.18 5.62
 -2 2 12 144.81 5.5
 -2 -2 12 142.9 3.75
 -2 2 11 15.57 1.28
 2 2 -11 19.52 1.33
 2 2 -11 18.53 1.37
 -2 2 11 17.15 1.33
 -2 -2 11 19.98 1.39
 2 2 -11 17.76 1.37
 2 -2 -11 13.75 1.21
 2 2 -11 17.49 1.32
 -2 2 11 16.06 1.26
 -2 -2 11 18.41 1.96
 -2 2 11 18.47 1.56
 2 -2 -11 15.97 1.96
 2 2 -11 19.68 1.93
 2 -2 -11 18.96 1.17
 -2 -2 11 21.26 1.79
 2 2 -11 18.35 1.33
 -2 2 11 19.78 1.31
 -2 -2 11 17.53 1.43
 -2 2 11 17.91 1.72
 2 2 -11 18.15 2.05
 2 -2 -11 17.15 2.05
 -2 -2 11 17.22 1.99
 -2 2 11 18.83 1.94
 -2 -2 11 17.13 1.17
 2 2 -10 18.55 1.34
 -2 2 10 16.75 1.31
 2 2 -10 20.27 1.46
 -2 2 10 21.68 1.49
 -2 -2 10 14.02 1.18
 2 2 -10 20.8 1.45
 2 2 -10 14.97 1.29
 2 -2 -10 18.6 1.39
 -2 2 10 21.76 1.45
 -2 -2 10 20.68 1.98
 -2 2 10 19.34 1.51
 2 -2 -10 19.16 1.96
 2 -2 -10 20.97 1.14
 2 2 -10 15.32 1.76
 -2 2 10 18.87 1.29
 -2 -2 10 14.75 1.54
 2 2 -10 16.35 1.31
 2 -2 -10 17.34 1.75
 -2 2 10 21.54 1.8
 -2 -2 10 17.84 1.31
 2 -2 -10 20.42 2.01
 2 2 -10 18.93 1.97
 -2 -2 10 17.69 1.08
 -2 -2 10 20.46 1.99
 -2 2 10 18.31 1.96
 2 2 -9 176.7 4.49
 -2 2 9 165.12 4.27
 2 2 -9 174.06 4.24
 2 2 -9 161.34 4.26
 -2 -2 9 164.56 4.21
 -2 2 9 178.5 4.47
 2 -2 -9 167.45 4.27
 2 2 -9 176.86 4.39
 -2 2 9 181.04 4.48
 -2 -2 9 168.22 5.65
 -2 2 9 181 4.49
 2 2 -9 176.17 5.41
 2 -2 -9 174.47 5.72
 -2 2 9 173.15 4.18
 -2 -2 9 173.29 5.04
 2 2 -9 170.64 4.34
 2 -2 -9 178.58 5.15
 -2 2 9 180.64 5.17
 -2 -2 9 175.84 4.01
 2 -2 -9 181.39 5.59
 2 2 -9 176.18 5.71
 -2 2 9 181.5 5.65
 -2 -2 9 172.92 5.62
 -2 -2 9 173.59 3.49
 2 2 -8 133.48 3.63
 2 2 -8 137.17 3.86
 -2 2 8 122.36 3.6
 2 2 -8 124.66 3.66
 -2 2 8 131.15 3.76
 -2 -2 8 118.12 3.51
 2 2 -8 134.88 3.75
 -2 2 8 135.94 3.81
 -2 2 8 130.27 3.46
 -2 -2 8 135.54 4.74
 2 -2 -8 134.79 4.85
 2 2 -8 134.93 4.56
 -2 -2 8 128.3 4.17
 -2 2 8 134.35 3.59
 2 2 -8 124.18 3.63
 -2 2 8 130.31 4.19
 2 -2 -8 133 4.2
 -2 -2 8 133.15 3.12
 2 2 -8 136.35 4.66
 2 -2 -8 130 4.45
 -2 -2 8 132.94 2.98
 -2 -2 8 133.33 4.7
 -2 2 8 126.46 4.58
 -2 -2 8 129.47 2.7
 2 2 -7 21.05 1.46
 2 2 -7 19.65 1.33
 -2 2 7 19.88 1.43
 2 2 -7 16.38 1.3
 -2 2 7 22.33 1.48
 -2 -2 7 17.67 1.34
 2 2 -7 20.86 1.42
 -2 2 7 20.44 1.44
 -2 -2 7 19.01 1.72
 -2 2 7 19.22 1.15
 2 2 -7 17.04 1.56
 2 2 -7 19.69 1.37
 -2 -2 7 16.43 1.45
 -2 2 7 17.67 1.27
 -2 2 7 21.37 1.59
 -2 -2 7 20.36 1.02
 2 -2 -7 21.54 1.6
 2 2 -7 19.69 1.7
 2 -2 -7 22.38 1.7
 -2 -2 7 19.16 1.72
 -2 -2 7 19.82 0.98
 -2 2 7 18.03 1.64
 2 2 -6 48.85 2.14
 2 2 -6 52.6 2.31
 -2 2 6 56.85 2.34
 2 2 -6 50.05 2.22
 -2 2 6 55.16 2.35
 -2 -2 6 47.47 2.14
 2 2 -6 50.02 2.21
 -2 2 6 56.19 2.38
 -2 2 6 54.48 1.75
 -2 -2 6 52.52 2.7
 2 2 -6 50.36 2.55
 2 2 -6 51.09 2.25
 -2 2 6 51.92 2.17
 -2 -2 6 49.73 2.41
 2 -2 -6 55.91 2.46
 -2 2 6 56.15 2.42
 -2 -2 6 52.92 1.54
 2 2 -6 46.32 2.39
 2 -2 -6 57.17 2.53
 -2 -2 6 55.44 2.76
 -2 -2 6 52.04 1.52
 -2 2 6 56.49 2.72
 2 2 -5 42.34 2.06
 -2 2 5 44.62 2.16
 2 2 -5 44.39 2.01
 2 2 -5 39.81 2.01
 -2 -2 5 42.88 2.03
 -2 2 5 43.66 2.1
 -2 2 5 42.39 2.07
 2 2 -5 40.25 2.01
 -2 -2 5 41.67 2.27
 -2 2 5 45.14 1.37
 2 2 -5 48.42 2.43
 -2 -2 5 43.91 2.19
 2 2 -5 41.67 2.05
 -2 2 5 42.88 1.96
 -2 2 5 43.04 2.05
 -2 -2 5 42.13 1.28
 2 -2 -5 40.92 2.05
 2 2 -5 44.57 2.16
 -2 -2 5 42.72 2.35
 -2 2 5 41.07 2.2
 -2 -2 5 44.95 1.35
 -2 2 4 1446.65 18.92
 2 2 -4 1437.99 18.7
 2 2 -4 1387.41 18.96
 -2 -2 4 1429.17 18.76
 2 2 -4 1371.14 18.72
 2 2 -4 1382.53 18.79
 -2 2 4 1383.03 18.94
 -2 2 4 1425.42 18.98
 -2 -2 4 1411.87 19.27
 2 2 -4 1415.03 19.31
 -2 -2 4 1431.31 16.64
 -2 2 4 1413.77 18.62
 2 2 -4 1434.81 18.89
 -2 -2 4 1459.4 19.04
 -2 -2 4 1450.05 16.86
 -2 2 4 1420.64 17.76
 2 -2 -4 1414.22 18.65
 -2 2 4 1413.83 18.65
 2 2 -4 1411 18.23
 -2 -2 4 1372.73 19.46
 -2 2 4 1419.89 19.16
 2 2 -3 7.32 0.96
 -2 2 3 9.47 1.11
 2 2 -3 6.93 0.94
 -2 -2 3 8.48 0.99
 -2 2 3 10.65 1.13
 -2 2 3 8.88 1.21
 2 2 -3 9.12 1.1
 2 2 -3 8.13 1.02
 -2 -2 3 6.99 0.88
 2 2 -3 10.69 1.22
 -2 -2 3 6.64 0.53
 -2 2 3 9.72 1.01
 2 2 -3 7.85 0.9
 -2 -2 3 6.2 0.57
 -2 -2 3 6.96 0.86
 -2 2 3 6.58 0.74
 -2 2 3 7.36 0.85
 2 -2 -3 6.48 0.86
 2 2 -3 7.09 0.56
 2 2 -3 7.3 0.8
 -2 2 3 6.26 0.86
 -2 -2 3 6.02 0.84
 -2 2 2 404.64 7.39
 2 2 -2 401.54 7.23
 2 2 -2 391.11 7.43
 2 2 -2 390.3 7.23
 -2 2 2 432.78 7.71
 2 2 -2 396.84 7.38
 -2 2 2 432.16 7.64
 -2 -2 2 397.01 7.28
 -2 -2 2 410.14 7.23
 -2 2 2 422.37 6.85
 2 -2 -2 408.8 7.3
 2 2 -2 403.06 7.19
 -2 -2 2 401.55 6.06
 -2 -2 2 399.61 7.12
 -2 2 2 406.12 7.24
 2 2 -2 400.59 7.35
 -2 -2 2 416.9 6.38
 -2 2 2 382.19 7.13
 -2 -2 2 390.28 6.63
 -2 2 2 416.77 6.24
 2 -2 -2 396.65 7.11
 2 2 -2 401.84 6.12
 2 -2 -2 413.66 6.14
 -2 2 2 411.14 7
 2 2 -1 58.11 2.43
 -2 2 1 60.02 2.46
 -2 -2 1 58.04 2.33
 -2 2 1 57.53 2.43
 2 2 -1 57.27 2.38
 -2 2 1 59.56 2.18
 2 2 -1 55.89 2.13
 2 -2 -1 54.57 2.19
 -2 -2 1 57.11 2.3
 -2 -2 1 56.69 2.16
 -2 -2 1 58.58 2.03
 2 2 -1 58.77 1.89
 -2 2 1 61.55 1.87
 -2 -2 1 57.48 1.89
 2 -2 -1 57.3 2.29
 -2 2 1 56.24 2.31
 2 2 -1 55.18 1.89
 2 -2 -1 57.8 1.88
 2 2 0 156.87 3.99
 -2 2 0 153.44 4.04
 2 2 0 152.14 4.15
 -2 -2 0 152.42 3.98
 -2 2 0 154.78 4.13
 2 2 0 153.82 4.05
 2 2 0 154.87 4
 -2 2 0 149.4 4.06
 -2 2 0 155.98 3.91
 2 -2 0 146.22 3.01
 -2 -2 0 149.72 4.11
 2 2 0 154.85 3.54
 2 -2 0 148.5 3.71
 2 2 0 154.96 4.04
 -2 2 0 151.44 3.9
 2 2 0 145.87 3.09
 -2 -2 0 146.9 3.07
 2 -2 0 148.96 3.99
 -2 2 0 136.27 3.89
 2 2 0 155.06 3.63
 -2 2 0 150.9 3.29
 -2 2 0 154.3 3.24
 2 -2 0 155.61 3.54
 -2 2 -1 143.19 3.89
 2 2 1 146.34 4
 2 2 1 151.4 3.9
 -2 2 -1 136.25 3.9
 -2 -2 -1 148.67 3.89
 2 2 1 140.58 3.84
 2 2 1 151.18 3.99
 -2 2 -1 146.66 4.03
 2 -2 1 140.14 3.23
 -2 2 -1 134.5 3.78
 2 2 1 144.27 3.21
 -2 -2 -1 141.58 4.14
 2 -2 1 136.09 3.48
 -2 2 -1 143.14 3.79
 2 2 1 151.65 3.97
 -2 2 -1 136.14 3.93
 -2 -2 -1 136.8 2.82
 2 -2 1 135.9 3.93
 2 2 1 140.72 2.88
 -2 2 -1 136.11 3.32
 2 2 1 142.95 3.68
 -2 2 -1 139.07 2.82
 2 -2 1 146.47 3.65
 2 2 2 1083.24 14.84
 2 2 2 1068.96 15.08
 -2 2 -2 1062.43 15
 -2 2 -2 1063.69 15.11
 -2 2 -2 1077.55 15.16
 2 2 2 1099.75 15.07
 -2 -2 -2 1073.39 14.86
 2 2 2 1039.06 14.82
 -2 2 -2 1049.62 15.23
 2 -2 2 1102.72 14.43
 2 2 2 1084.21 13.38
 2 -2 2 1079.61 14.33
 -2 -2 -2 1098.22 15.94
 2 2 2 1088.62 14.99
 -2 2 -2 1055.35 14.72
 -2 2 -2 1035.02 15.37
 2 2 2 1041.43 13.16
 -2 -2 -2 1057.34 13.16
 2 -2 2 1028.25 15.39
 2 2 2 1031.77 14.98
 -2 2 -2 1024.05 14.46
 2 -2 2 1083.65 14.93
 2 2 3 63.93 2.58
 -2 2 -3 68.62 2.65
 2 2 3 72.45 2.58
 -2 2 -3 60.62 2.5
 2 2 3 66.95 2.56
 -2 2 -3 64.48 2.59
 2 2 3 69.42 2.6
 -2 -2 -3 69.19 2.57
 2 -2 3 68.17 2.55
 2 2 3 65.5 1.74
 -2 2 -3 63.26 2.73
 -2 -2 -3 64.24 2.99
 -2 2 -3 65.91 2.45
 2 2 3 69.79 2.59
 2 -2 3 60.14 2.72
 -2 -2 -3 63.49 1.89
 2 2 3 66.49 1.92
 2 -2 3 66.63 2.31
 2 2 3 63.8 2.66
 -2 -2 -3 66.66 1.86
 -2 2 -3 61.78 2.48
 2 -2 3 65.37 2.66
 2 2 4 14.99 1.17
 -2 2 -4 16.24 1.26
 2 2 4 14.05 1.2
 -2 2 -4 13.46 1.22
 2 2 4 13.08 1.15
 2 2 4 12.69 1.14
 -2 -2 -4 14.63 1.18
 -2 2 -4 13.57 1.2
 -2 2 -4 13.72 1.38
 2 -2 4 15.72 1.34
 -2 -2 -4 12.92 1.45
 -2 2 -4 15.44 1.18
 2 2 4 14.9 1.19
 2 2 4 13.63 0.93
 2 -2 4 14.81 1.46
 -2 -2 -4 15.31 0.99
 2 -2 4 16.65 1.19
 2 2 4 13.55 1.28
 -2 2 -4 12.36 1.25
 -2 -2 -4 14.55 1.01
 2 -2 4 13.46 1.32
 -2 2 -5 13.4 1.21
 2 2 5 14.92 1.24
 2 2 5 13.97 1.13
 -2 2 -5 14.74 1.24
 -2 -2 -5 14.18 1.2
 -2 2 -5 13.69 1.24
 2 2 5 16.15 1.25
 2 2 5 13.74 1.21
 2 -2 5 14.18 1.45
 2 2 5 15.24 1.24
 -2 2 -5 12.59 1.46
 -2 -2 -5 13.69 1.51
 -2 2 -5 13.75 1.15
 2 2 5 13.78 1.18
 -2 -2 -5 14.66 1.06
 2 2 5 12.97 1.02
 2 -2 5 14.72 1.13
 2 2 5 15.46 1.47
 -2 -2 -5 14.62 1.15
 -2 2 -5 13.41 1.37
 2 -2 5 12.78 1.36
 2 2 6 158.15 4.04
 -2 2 -6 155.68 4.11
 2 2 6 164.42 4.27
 -2 2 -6 161 4.23
 2 2 6 148.17 4.02
 2 2 6 165.63 4.21
 -2 2 -6 160.51 4.26
 -2 -2 -6 151.71 3.99
 2 -2 6 163.77 4.96
 -2 2 -6 164.34 4.92
 2 2 6 157.53 4.32
 -2 -2 -6 160.58 5.26
 2 -2 6 153.84 4.41
 -2 2 -6 160.4 4.03
 2 2 6 155.05 4.08
 2 2 6 163.69 4.02
 2 -2 6 162.01 4.17
 -2 2 -6 151.99 4.85
 2 2 6 155.82 4.93
 -2 -2 -6 164.46 4.35
 2 -2 6 165.8 5.11
 2 2 7 403.92 7.16
 2 2 7 387.3 7.34
 -2 2 -7 405.76 7.36
 -2 -2 -7 406.54 7.23
 -2 2 -7 381.26 7.35
 2 -2 7 393.41 7.31
 -2 2 -7 393.14 7.36
 2 2 7 388.32 7.26
 2 2 7 399 7.29
 -2 2 -7 394.55 8.51
 2 -2 7 403.91 8.75
 2 2 7 396.5 7.87
 -2 -2 -7 387.4 8.92
 -2 2 -7 405.63 7.15
 2 -2 7 396.71 7.88
 2 2 7 401.14 7.3
 2 -2 7 401.79 7.58
 2 2 7 386.97 7.37
 2 -2 7 391.74 5.6
 2 2 7 396.44 8.75
 -2 2 -7 394.52 8.82
 -2 -2 -7 407.28 8.05
 2 -2 7 394.17 8.84
 2 2 8 209.91 4.7
 2 2 8 212.37 4.95
 -2 2 -8 192.31 4.68
 2 2 8 192.14 4.71
 -2 2 -8 208.12 4.89
 2 2 8 213.09 4.85
 -2 -2 -8 196.88 4.63
 -2 2 -8 210.57 4.98
 2 -2 8 199.06 4.78
 2 2 8 205.56 5.51
 2 2 8 193.59 5.52
 -2 2 -8 206.58 5.96
 2 -2 8 199.81 6.09
 -2 -2 -8 198.45 6.21
 2 -2 8 200.3 5.3
 2 2 8 207.34 4.79
 -2 2 -8 210.47 4.66
 2 -2 8 210.04 5.26
 2 2 8 212.76 5.23
 2 -2 8 206.94 3.74
 -2 2 -8 204.11 6.24
 2 2 8 205.81 6.16
 -2 -2 -8 222.27 5.86
 2 -2 8 206.01 6.26
 -2 -2 -9 274.9 5.61
 -2 2 -9 272.37 5.85
 2 -2 9 269.7 5.73
 2 2 9 292.03 5.82
 2 2 9 256.74 5.6
 -2 2 -9 272.36 5.78
 2 2 9 275.79 6.8
 -2 2 -9 268.09 7.11
 2 -2 9 273.21 7.54
 2 2 9 282.65 6.8
 -2 -2 -9 278.99 7.62
 -2 2 -9 271.14 5.48
 2 -2 9 273.16 6.47
 2 2 9 276.89 5.69
 2 2 9 278.33 6.51
 2 -2 9 275.27 6.46
 -2 -2 -9 280.74 7.18
 -2 2 -9 270 7.66
 2 -2 9 272.6 4.84
 2 2 9 280.2 7.54
 -2 2 -9 260.79 5.63
 2 2 9 280.2 5.88
 2 2 9 282.45 5.61
 2 -2 10 60.94 2.46
 2 2 10 62.86 2.48
 2 2 10 60.44 2.4
 -2 -2 -10 70.92 2.52
 -2 2 -10 58.23 2.47
 2 2 10 62.72 2.53
 -2 2 -10 63.27 3.36
 2 2 10 67.44 3.2
 2 2 10 63.98 3.17
 2 -2 10 69.39 3.79
 -2 -2 -10 61.76 3.48
 -2 2 -10 66.23 2.38
 2 2 10 65.61 2.48
 2 -2 10 71.88 3.18
 2 2 10 65.24 3.01
 2 -2 10 63.19 3.02
 -2 -2 -10 64.23 3.41
 -2 2 -10 61.08 3.62
 2 -2 10 62.55 2.15
 2 2 10 60.46 3.45
 -2 2 -10 61.53 2.43
 2 2 10 63.71 2.37
 -2 -2 -11 74.07 2.57
 2 2 11 72.89 2.66
 2 2 11 75.59 2.66
 -2 2 -11 70.04 2.69
 2 2 11 71.52 2.69
 2 -2 11 72.45 2.67
 -2 2 -11 75.22 3.73
 2 -2 11 71.61 3.95
 2 2 11 79.92 3.59
 2 2 11 75.53 3.6
 -2 -2 -11 78.72 4.03
 2 -2 11 84.22 3.5
 2 2 11 72.98 2.62
 2 -2 11 78.02 3.53
 2 2 11 72.8 3.42
 -2 2 -11 77.81 4.27
 2 2 11 77.33 4
 2 -2 11 74.62 2.52
 -2 -2 -11 77.53 3.93
 2 2 11 73.96 2.56
 -2 2 -11 73.78 2.66
 2 2 12 273.42 5.49
 2 2 12 262.38 5.66
 -2 -2 -12 281.38 5.48
 -2 2 -12 253.59 5.62
 2 2 12 264.65 5.6
 2 -2 12 269.68 5.64
 2 2 12 269.45 7.44
 2 -2 12 279.51 8.35
 -2 2 -12 276.48 7.65
 2 2 12 276.4 7.23
 -2 -2 -12 268.73 7.89
 2 2 12 267.11 5.51
 2 -2 12 278.33 6.94
 2 2 12 258.11 7.13
 2 -2 12 271.38 7.25
 -2 2 -12 267.29 8.47
 -2 -2 -12 262.83 7.9
 2 2 12 264.88 8.03
 2 -2 12 278.81 5.71
 -2 2 -12 259.47 5.49
 2 2 12 273.08 5.42
 -2 -2 -13 2.24 0.52
 2 2 13 1.09 0.42
 -2 2 -13 1.81 0.57
 2 2 13 2.04 0.55
 2 -2 13 1.74 0.56
 2 2 13 3.35 1
 2 2 13 4.24 0.99
 -2 2 -13 3.14 1.13
 2 -2 13 3.35 1.23
 -2 -2 -13 3.5 1.15
 2 -2 13 1.84 0.74
 2 2 13 1.89 0.53
 2 2 13 3.7 1.14
 2 -2 13 1.67 0.72
 2 -2 13 2.22 0.64
 2 2 13 4.24 1.33
 -2 2 -13 2.33 1.29
 -2 -2 -13 4.35 1.51
 2 2 13 2.43 0.51
 -2 2 -13 1.47 0.47
 -2 2 -14 24.25 1.52
 2 2 14 24.73 1.51
 -2 -2 -14 32.49 1.57
 2 2 14 25.76 1.4
 2 -2 14 29.64 1.61
 -2 2 -14 28.65 2.5
 2 2 14 26.98 2.43
 2 -2 14 27.96 2.8
 2 2 14 29.06 2.29
 -2 -2 -14 23.43 0.95
 -2 -2 -14 24.77 2.38
 2 -2 14 26.32 2.09
 2 2 14 27.79 1.51
 2 -2 14 25.3 2.28
 2 2 14 25.73 2.34
 -2 -2 -14 22.89 2.46
 2 -2 14 25.18 1.7
 -2 2 -14 24.91 2.72
 2 2 14 22.98 2.43
 2 2 14 25.75 1.41
 -2 2 -14 26.37 1.48
 2 -2 15 28.07 1.58
 -2 -2 -15 32.84 1.55
 -2 2 -15 22.75 1.46
 2 2 15 22.85 1.46
 -2 -2 -15 26.81 1.12
 2 2 15 31.71 2.48
 2 2 15 32.72 2.75
 -2 2 -15 27.32 2.59
 2 -2 15 27.21 2.84
 -2 -2 -15 28.78 2.64
 2 2 15 26.24 1.45
 2 -2 15 27.45 2.25
 2 2 15 28.78 2.56
 2 -2 15 22.1 2.3
 2 2 15 29.16 2.95
 -2 2 -15 25.37 2.98
 2 -2 15 25.84 1.89
 -2 -2 -15 23.78 2.72
 -2 2 -15 23.86 1.39
 2 2 15 26.23 1.43
 -2 2 -16 152 3.85
 2 -2 16 158.57 3.81
 2 2 16 144.42 3.76
 -2 2 -16 161.37 6.17
 -2 -2 -16 150.92 3.18
 2 2 16 153.65 5.61
 2 2 16 160.41 6.28
 2 -2 16 160.67 6.97
 -2 -2 -16 160.23 6.37
 2 2 16 154.31 3.63
 2 -2 16 162.36 5.46
 2 -2 16 152.17 6.12
 2 2 16 159.27 6.27
 -2 -2 -16 160.29 6.86
 -2 2 -16 161.88 7.21
 2 -2 16 163.43 4.92
 2 2 16 161.62 6.69
 -2 2 -16 154 3.65
 2 -2 17 85.22 2.6
 2 2 17 83.25 2.63
 -2 2 -17 85.97 2.69
 -2 -2 -17 85.93 2.39
 2 2 17 93.79 4.96
 2 2 17 89.63 4.28
 2 -2 17 90.87 5.52
 -2 2 -17 99.1 4.86
 -2 -2 -17 90.42 4.84
 2 2 17 85.05 2.45
 2 -2 17 90.2 4.12
 2 -2 17 81.13 4.56
 2 2 17 88.71 4.79
 2 2 17 90.57 5.08
 -2 -2 -17 85.66 5.19
 2 -2 17 90.19 3.74
 -2 2 -17 86.12 5.42
 -2 2 -17 83.68 2.48
 -2 2 -18 36.28 3.04
 2 2 18 37.91 3.29
 2 2 18 36.81 2.82
 2 -2 18 57.09 4.79
 -2 -2 -18 37.66 3.17
 2 -2 18 34.93 2.61
 2 2 18 35.91 3.11
 -2 2 -18 37.93 3.77
 2 2 18 33.82 3.24
 2 -2 18 39.37 2.53
 -2 -2 -18 34.49 3.36
 2 -2 18 36.93 1.57
 -2 -2 -19 1.83 1.22
 2 -2 19 2.3 1.07
 2 2 19 1.68 0.89
 2 2 19 2.75 1.41
 -2 2 -19 2.59 1.84
 2 -2 19 1.44 0.77
 -2 -2 -19 0.82 1.18
 2 -2 19 3.08 1.6
 -2 2 -19 1.91 1.09
 2 2 19 3.03 1.08
 2 2 19 1.27 1.08
 -2 -2 -20 93.19 5.14
 2 -2 20 96 4.47
 2 -2 20 95.19 4.23
 -2 -2 -20 98.66 5.99
 -2 2 -20 84.29 5.82
 2 2 20 88.06 5.39
 2 -2 20 88.59 5.76
 2 2 20 96.73 4.69
 -2 2 -20 83.66 4.75
 2 2 20 95.21 5.37
 2 2 20 98.43 5.46
 -2 -2 -21 43.65 3.61
 -2 2 -21 42.21 4.41
 -2 -2 -21 35.05 3.86
 2 -2 21 36.72 2.74
 2 2 21 41.03 3.85
 2 2 21 37.16 3
 -2 2 -21 39.84 3.38
 2 2 21 43.71 3.86
 2 -2 21 40.7 4.13
 2 2 21 37.46 3.58
 -2 -2 -22 215.71 8.18
 -2 2 -22 193.28 9.32
 -2 -2 -22 201.02 9.14
 2 2 22 213.46 8.74
 2 -2 22 200.61 9.18
 2 2 22 199.29 8.41
 -2 2 -22 211.01 7.92
 2 2 22 215.74 8.66
 -2 -2 -23 101.32 5.6
 2 2 23 108.79 6.25
 2 -2 23 102.75 6.62
 -2 2 -23 103.87 5.57
 -2 -2 -23 108.44 6.83
 2 2 23 102.22 6.17
 -2 2 -23 100 6.84
 -2 -2 -24 84.34 5.29
 2 2 24 80.03 5.74
 -2 2 -24 89.73 5.31
 2 -2 24 84.53 6.26
 2 2 24 86.44 5.87
 -2 2 -24 90.86 6.88
 -2 -2 -24 86.2 6.37
 -2 -2 -25 248.51 9.13
 2 2 25 245.23 9.91
 2 -2 25 228.02 10.31
 -2 2 -25 239.68 8.86
 -2 2 -25 236.69 11.08
 -2 -2 -25 245.85 10.85
 2 2 25 211.58 9.31
 -2 -2 -26 292.15 10.05
 2 -2 26 261.81 11.42
 2 2 26 286.67 11.07
 -2 2 -26 271.73 12.07
 2 2 26 257.18 10.49
 -2 -2 -26 292.21 12.11
 -2 -2 -27 22.8 3.11
 2 2 27 16.24 2.94
 2 -2 27 22.5 3.69
 -2 2 -27 19.63 3.6
 -2 -2 -27 18.23 3.36
 2 2 27 19.44 3.2
 -2 -2 -28 23.12 3.1
 2 -2 28 20.86 3.37
 2 2 28 24.22 3.38
 -2 -2 -28 20.59 3.59
 2 2 28 17.78 2.94
 -2 2 -28 15.64 3.22
 -2 -2 -29 15.56 2.47
 2 2 29 14.94 2.92
 2 -2 29 7.21 2.33
 -2 -2 -29 11.27 2.78
 2 2 29 9.14 2.41
 -2 2 -29 8.31 3.05
 2 -2 30 49.57 5.37
 2 2 30 57.26 5.41
 -2 -2 -30 55.09 5.78
 2 2 30 52.41 4.91
 -2 2 -30 50.6 5.7
 2 -2 31 124.8 8.51
 2 2 31 123.46 7.96
 -2 2 -31 120.33 8.75
 -2 -2 -31 120.26 8.53
 2 2 31 124.66 7.79
 2 2 32 7.38 2.57
 2 -2 32 4.65 2.03
 -2 2 -32 5.76 2.89
 -2 -2 -32 4.44 2.23
 2 2 32 2.47 1.8
 2 2 33 11.28 2.72
 2 -2 33 9.16 2.83
 -2 -2 -33 7.4 2.59
 2 2 33 5.75 1.76
 -2 2 -33 9.79 3.15
 2 2 34 55.67 5.65
 2 -2 34 49.94 5.7
 -2 2 -34 47.84 5.99
 -2 -2 -34 43.94 5.4
 2 2 35 10.05 2.73
 2 -2 35 13.69 3.63
 -2 -2 -35 7.88 2.68
 -2 2 -35 7.61 2.78
 2 2 36 -0.09 1.33
 2 -2 36 1.1 1.56
 -2 2 -36 3.93 3.04
 -2 -2 -36 1.15 2.02
 2 2 37 0.86 1.96
 2 -2 37 3.43 2.36
 -2 2 -37 3.39 2.14
 -2 -2 -37 -2.05 2.25
 2 2 38 7.22 2.59
 2 -2 38 4.29 2.41
 -2 -2 -38 10.43 3.41
 -2 2 -38 6.17 3.06
 2 2 39 5.58 2.42
 2 -2 39 11.26 3.28
 -2 -2 -39 10.53 3.39
 2 2 40 1.35 1.83
 -2 -2 -40 0.8 1.88
 2 -4 -40 -2.31 2.34
 -2 4 40 1.14 1.82
 -2 -4 39 5.6 3
 -2 4 39 -0.85 2.29
 2 4 -39 2.33 2.69
 2 -4 -39 2.38 2.16
 -2 -4 38 3.61 2.38
 2 -4 -38 2.07 2.06
 -2 4 38 2.45 2.1
 2 4 -38 0.87 2.14
 -2 -4 37 12.38 3.31
 2 4 -37 20.19 4.26
 -2 4 37 9.82 3.18
 2 -4 -37 15.76 3.52
 -2 -4 36 5.28 2.54
 -2 4 36 5.04 2.14
 -2 4 36 6.55 2.48
 2 -4 -36 4.6 2.38
 2 4 -36 8.25 3.47
 -2 -4 35 83.69 7.66
 -2 4 35 76.79 6.29
 2 4 -35 69.39 7.16
 -2 4 35 75.46 6.83
 2 -4 -35 61.63 6.46
 -2 4 34 5.85 2.42
 -2 -4 34 4.53 2.42
 -2 4 34 4.24 2.29
 2 4 -34 7.32 3.02
 2 -4 -34 2.65 2.25
 -2 4 33 15.57 2.85
 -2 -4 33 12.68 3.05
 2 -4 -33 15.67 3.35
 2 4 -33 16.04 3.73
 -2 4 33 15.37 3.31
 2 -4 -32 5.79 2.24
 -2 4 32 6.41 1.99
 -2 -4 32 1.58 1.42
 2 4 -32 11.97 3.09
 2 -4 -32 2.79 2.11
 -2 4 32 7.8 2.47
 2 -4 -31 29.31 3.84
 2 4 -31 31.29 3.99
 -2 -4 31 36.67 4.79
 -2 4 31 37.74 4.12
 2 -4 -31 28.94 4.14
 -2 4 31 32.31 4.24
 2 4 -31 36.89 5
 2 -4 -30 58.27 5.17
 2 4 -30 51.17 4.98
 -2 4 30 57.98 4.95
 -2 -4 30 55.92 5.75
 -2 4 30 50.32 5.33
 2 4 -30 59.74 6.13
 2 -4 -30 48.31 5.32
 2 -4 -29 135.82 7.75
 2 4 -29 122.61 7.47
 -2 4 29 143.37 7.57
 -2 -4 29 122.2 8.27
 2 -4 -29 130.69 8.26
 2 4 -29 137.45 8.99
 -2 4 29 128.14 8.17
 2 -4 -28 4.21 1.85
 -2 -4 28 4.7 2.14
 2 4 -28 3.73 1.66
 -2 4 28 6.39 2.07
 2 4 -28 5.73 3.03
 -2 4 28 3.57 1.81
 2 -4 -28 7.08 2.39
 2 -4 -27 14.22 2.59
 2 -4 -27 15.48 3.1
 2 4 -27 12.62 3.18
 -2 4 27 14.8 2.94
 -2 4 27 17.22 2.76
 2 4 -27 15.74 3.01
 -2 -4 27 15.82 3.38
 -2 -4 26 115.47 6.28
 2 -4 -26 117.47 7.11
 2 4 -26 124.4 7.98
 -2 4 26 107 7.15
 2 -4 -26 122.42 7.59
 2 4 -26 121.71 7.15
 -2 -4 26 115.41 7.69
 -2 4 26 121.71 6.52
 -2 -4 25 152.76 7.19
 2 -4 -25 142.15 7.72
 2 4 -25 153.49 8.73
 2 -4 -25 148.13 8.25
 -2 4 25 146.64 8.17
 -2 4 25 149.77 7.11
 2 4 -25 141.73 7.61
 -2 -4 25 148.53 8.49
 -2 4 24 22.12 2.81
 -2 -4 24 18.34 3.2
 -2 -4 24 18.22 2.6
 2 -4 -24 22.49 3.17
 2 4 -24 19.72 2.94
 2 -4 -24 21.47 3.28
 2 4 -24 24.37 3.67
 -2 4 24 16.32 2.95
 -2 4 23 5.24 1.43
 -2 -4 23 5.75 2.01
 2 -4 -23 7.25 1.96
 2 4 -23 7.39 2.07
 -2 -4 23 8.26 1.83
 2 4 -23 7.76 2.22
 2 -4 -23 5.48 2.04
 -2 4 23 9.91 2.43
 -2 -4 22 291.12 11.37
 -2 4 22 309.16 9.6
 2 4 -22 298.01 10.77
 2 -4 -22 296.3 11.07
 -2 -4 22 300.26 9.89
 -2 4 22 297.85 10.31
 -2 4 22 298.66 11.21
 2 4 -22 284.54 11.27
 2 -4 -22 304.78 11.1
 -2 -4 22 312.28 11.71
 -2 4 21 7.69 1.61
 -2 -4 21 4.95 1.89
 2 -4 -21 7.83 2
 2 4 -21 7.73 1.87
 -2 -4 21 7.16 1.82
 -2 4 21 8.45 1.94
 2 -4 -21 9.83 2.14
 2 4 -21 10.79 2.69
 -2 4 21 4.18 1.87
 -2 -4 21 7.63 2.1
 -2 4 20 2.38 0.86
 2 -4 -20 1.72 0.69
 2 4 -20 3.94 0.99
 -2 -4 20 1.62 0.71
 -2 4 20 3.84 1.17
 -2 -4 20 4.59 2.07
 2 4 -20 5.31 1.52
 2 -4 -20 4.94 1.64
 -2 -4 20 4 1.44
 2 4 -20 3.34 0.89
 -2 4 20 5.62 1.43
 2 4 -20 5.51 1.93
 2 -4 -20 3.97 1.57
 -2 4 20 7.64 1.88
 -2 -4 20 5.24 1.77
 -2 4 19 126.61 4.81
 2 4 -19 126.75 4.62
 -2 4 19 134.46 5.01
 -2 -4 19 115.16 4.55
 2 -4 -19 127.77 4.8
 2 4 -19 138.88 4.99
 2 4 -19 144.99 5.31
 -2 4 19 137.24 5.65
 2 4 -19 130.5 6.62
 -2 -4 19 121.55 6.76
 2 -4 -19 131.29 6.97
 -2 -4 19 109.19 5.64
 2 4 -19 123.14 4.71
 -2 -4 19 115.73 5
 -2 4 19 133.5 6.29
 2 -4 -19 140.79 6.86
 -2 4 19 116.83 6.63
 2 4 -19 124.77 6.85
 -2 -4 19 117.27 6.65
 -2 4 18 76.59 3.72
 2 4 -18 76.91 3.56
 -2 -4 18 78.63 3.72
 -2 4 18 79.09 3.84
 -2 4 18 77.42 3.8
 2 4 -18 78.1 3.9
 2 -4 -18 75.61 3.68
 2 4 -18 82.01 3.85
 -2 4 18 78.98 4.15
 -2 -4 18 73.02 5.12
 2 4 -18 76.79 5.05
 2 -4 -18 78.66 5.29
 2 4 -18 76.47 3.7
 -2 -4 18 70.68 4.43
 -2 4 18 77.62 3.54
 -2 -4 18 78.68 3.89
 -2 4 18 82.85 4.88
 2 4 -18 83.18 5.38
 -2 4 18 77.13 5.22
 2 -4 -18 75.38 4.94
 -2 -4 18 75.89 5.32
 -2 4 17 18.74 1.85
 2 4 -17 21.71 1.93
 2 4 -17 23.74 2.14
 2 -4 -17 21.52 1.96
 2 4 -17 21.63 2.1
 -2 -4 17 27.01 2.18
 -2 4 17 21.39 2.04
 -2 4 17 20.65 2.02
 -2 -4 17 44.93 4.4
 -2 4 17 25.84 2.36
 2 4 -17 28.16 3.03
 2 -4 -17 23.16 2.99
 2 4 -17 27.22 2.23
 -2 -4 17 25.01 2.7
 -2 4 17 24.72 2
 -2 4 17 21.68 2.35
 -2 -4 17 26.45 2.21
 2 4 -17 24.62 2.98
 2 -4 -17 19.82 2.55
 -2 -4 17 38.48 4.11
 -2 4 17 20.64 2.68
 2 4 -16 51.02 2.95
 -2 4 16 50.33 3.04
 -2 4 16 56.4 3.26
 2 4 -16 51.94 3.2
 -2 4 16 50.03 3.11
 2 -4 -16 53.69 3.11
 2 4 -16 50.1 3.04
 -2 -4 16 62.65 3.34
 2 4 -16 51.58 3.93
 -2 -4 16 57.3 4.38
 -2 4 16 54.35 3.18
 2 -4 -16 49.8 4.19
 2 -4 -16 52.85 1.93
 2 4 -16 56.1 3.18
 -2 -4 16 59.02 3.91
 -2 4 16 51.66 2.94
 -2 4 16 48.55 3.55
 -2 -4 16 54.45 3.03
 2 4 -16 50.66 4.06
 -2 -4 16 51.7 1.67
 -2 4 16 51.78 4.05
 2 -4 -16 51.04 3.77
 -2 -4 16 56.25 4.43
 2 4 -15 7.01 1.24
 -2 4 15 7.19 1.33
 2 4 -15 9.13 1.36
 -2 4 15 6.13 1.13
 -2 4 15 8.39 1.35
 -2 -4 15 3.84 0.93
 2 -4 -15 5.99 1.19
 2 4 -15 8.99 1.45
 -2 -4 15 12.23 2.56
 -2 4 15 7.26 1.23
 2 -4 -15 6.78 1.67
 2 -4 -15 7.87 0.8
 2 4 -15 8.5 1.75
 -2 -4 15 7.57 1.64
 2 4 -15 7.05 1.25
 -2 4 15 4.35 0.93
 2 -4 -15 8.48 1.61
 -2 4 15 8.58 1.47
 -2 -4 15 7.1 1.11
 2 4 -15 7.6 1.68
 2 -4 -15 8 1.61
 -2 4 15 6.06 1.66
 -2 -4 15 10.85 2.4
 2 4 -14 28.43 2.25
 -2 4 14 30.03 2.42
 -2 4 14 28.44 2.4
 2 -4 -14 33.28 2.48
 -2 -4 14 33.25 2.46
 2 4 -14 29.58 2.41
 -2 4 14 27.5 2.34
 2 4 -14 29.83 2.47
 2 4 -14 29.05 2.34
 2 4 -14 28.55 2.9
 -2 -4 14 33.23 3.25
 -2 4 14 30.62 2.2
 2 -4 -14 32.16 3.39
 -2 4 14 27.24 2.16
 -2 -4 14 29.82 2.75
 2 4 -14 30.29 2.37
 -2 4 14 29.38 2.62
 2 -4 -14 30.38 2.74
 -2 -4 14 29.12 1.99
 2 4 -14 29.04 2.87
 2 -4 -14 30.57 2.73
 -2 4 14 30.1 3.07
 -2 -4 14 29.43 3.13
 -2 4 13 12.19 1.66
 2 4 -13 10.66 1.44
 -2 4 13 10.13 1.44
 2 -4 -13 12.42 1.58
 -2 4 13 6.55 1.21
 -2 -4 13 14.63 1.68
 2 4 -13 10.78 1.53
 2 4 -13 13.1 1.67
 2 4 -13 9.38 1.45
 -2 4 13 10.68 1.32
 -2 -4 13 14.77 2.24
 2 -4 -13 6.13 1.52
 2 4 -13 11.93 1.97
 2 4 -13 9.87 1.39
 -2 -4 13 13.24 1.94
 -2 4 13 9.16 1.31
 -2 4 13 11.31 1.59
 -2 -4 13 12.42 1.31
 2 -4 -13 9.11 1.64
 2 4 -13 11.53 1.85
 2 -4 -13 7.43 1.49
 -2 4 13 8.9 1.75
 -2 -4 13 13.96 2.38
 2 4 -12 81.72 3.79
 -2 4 12 85.34 3.99
 -2 4 12 79.76 3.98
 2 4 -12 77.41 3.94
 -2 4 12 84.19 4.04
 2 -4 -12 88.91 4.04
 2 4 -12 80.29 3.92
 2 4 -12 81.65 3.96
 -2 -4 12 86.37 3.97
 -2 4 12 83.58 3.35
 2 4 -12 81.69 4.62
 -2 -4 12 80.59 4.68
 2 -4 -12 79.77 4.97
 2 4 -12 89.15 4.07
 -2 4 12 81.37 3.77
 -2 -4 12 81.84 4.36
 -2 -4 12 81.69 3.09
 2 -4 -12 85.67 4.18
 -2 4 12 82.68 4.08
 2 -4 -12 82.89 4.16
 -2 4 12 79.71 4.63
 2 4 -12 81.91 4.4
 -2 -4 12 77.21 4.64
 2 4 -11 3.88 1.03
 -2 4 11 4.24 1.04
 2 4 -11 3.61 0.92
 -2 -4 11 3.1 0.94
 2 4 -11 5.75 1.15
 2 -4 -11 3.96 0.97
 2 4 -11 6.56 1.28
 -2 4 11 3.77 0.96
 -2 4 11 4.29 1.01
 -2 -4 11 7.5 1.49
 -2 4 11 4.4 0.75
 2 4 -11 3.97 1.21
 2 -4 -11 7.76 1.72
 -2 4 11 5.63 1.17
 2 4 -11 5.2 1.04
 -2 -4 11 4.65 1.25
 2 -4 -11 5.33 1.22
 -2 4 11 5.51 1.17
 -2 -4 11 4.24 0.71
 2 4 -11 6.28 1.34
 2 -4 -11 4.6 1.16
 -2 -4 11 6.24 1.48
 -2 4 11 4.06 1.23
 -2 -4 11 4.8 0.52
 2 4 -10 141.34 5.08
 -2 4 10 127.58 5.01
 -2 -4 10 119.13 4.79
 2 -4 -10 131.68 4.99
 2 4 -10 139.95 5.23
 2 4 -10 140.03 5.36
 -2 4 10 139.23 5.27
 -2 4 10 137.53 5.28
 2 4 -10 129.21 5.05
 2 4 -10 151.29 6.07
 -2 -4 10 129.64 5.62
 2 -4 -10 134.98 6.29
 -2 4 10 137.37 4.99
 2 4 -10 133.82 5.06
 -2 -4 10 140.45 5.56
 -2 -4 10 136.82 3.81
 2 -4 -10 135.25 5.1
 -2 4 10 148.14 5.22
 2 -4 -10 135.71 5
 2 4 -10 138.8 5.41
 -2 -4 10 136.65 2.85
 -2 4 10 150.84 6.07
 -2 -4 10 129.54 5.78
 -2 4 9 1454.49 22.18
 2 4 -9 1398.55 21.65
 -2 -4 9 1417.1 23.12
 2 4 -9 1417.13 23.2
 -2 -4 9 1474.16 22.81
 2 4 -9 1433.38 21.98
 -2 4 9 1437.87 21.77
 -2 -4 9 1474.9 22.16
 -2 4 9 1435.41 22.28
 2 -4 -9 1474.06 22.07
 2 4 -9 1429.33 22.45
 2 4 -9 1408.15 22.06
 2 4 -9 1433.48 22.08
 -2 4 9 1412.75 22.29
 -2 4 9 1478.68 21.71
 2 -4 -9 1457.28 21.75
 -2 -4 9 1455.57 18.95
 2 -4 -9 1414.85 21.17
 2 4 -9 1402.74 21.79
 -2 -4 9 1417.17 23.61
 -2 -4 9 1450.5 17.31
 -2 4 9 1442.05 23.28
 -2 4 8 30.38 2.39
 2 4 -8 25.86 2.2
 -2 -4 8 27.76 2.28
 2 4 -8 21.35 2.04
 2 -4 -8 27.63 2.27
 -2 4 8 25.39 2.23
 2 4 -8 21.6 2.13
 2 4 -8 21.62 2.15
 -2 4 8 24.92 2.25
 -2 -4 8 25.7 2.39
 2 4 -8 32.26 2.74
 2 4 -8 25.72 2.22
 -2 -4 8 24.94 2.24
 -2 4 8 26.32 2.16
 -2 -4 8 24.5 1.49
 -2 4 8 24.52 2.03
 2 -4 -8 25.94 2.1
 2 -4 -8 26.92 2.02
 2 4 -8 20.81 1.88
 -2 -4 8 26.05 2.46
 -2 4 8 28.85 2.56
 -2 -4 8 25.66 1.13
 2 4 -7 -0.09 0.53
 -2 4 7 1.02 0.54
 2 4 -7 -0.32 0.6
 2 4 -7 0.89 0.63
 -2 4 7 1.01 0.66
 -2 4 7 -0.22 0.65
 2 -4 -7 0.81 0.69
 2 4 -7 0.24 0.6
 -2 -4 7 0.05 0.57
 -2 -4 7 -0.06 0.67
 2 4 -7 1.01 0.82
 -2 4 7 0.4 0.49
 -2 -4 7 0.62 0.66
 -2 -4 7 1.21 0.33
 2 4 -7 1.42 0.73
 -2 -4 7 0.33 0.27
 2 -4 -7 1.05 0.62
 -2 4 7 0.44 0.52
 -2 -4 7 0.73 0.57
 2 -4 -7 1.18 0.57
 2 4 -7 -0.21 0.49
 -2 -4 7 2.84 0.97
 -2 4 7 0.85 0.76
 -2 4 6 60.02 3.38
 2 4 -6 64.11 3.38
 -2 -4 6 67.66 3.5
 2 4 -6 62.81 3.52
 -2 4 6 64.79 3.59
 2 4 -6 56.71 3.31
 2 4 -6 63.7 3.44
 2 -4 -6 66.71 3.48
 -2 4 6 65.56 3.56
 -2 -4 6 66.52 3.5
 2 4 -6 60.08 3.47
 -2 -4 6 61.22 2.39
 -2 -4 6 66.98 2.12
 -2 4 6 62.84 3.35
 -2 -4 6 58.82 3.34
 2 4 -6 63.49 3.41
 -2 4 6 62.71 3.17
 -2 -4 6 66.65 3.46
 2 -4 -6 64.22 3.16
 2 4 -6 62.08 2.83
 2 4 -6 66.73 1.97
 -2 4 6 68.53 3.58
 -2 -4 6 66.16 3.75
 -2 4 5 57.38 3.31
 2 4 -5 61.39 3.32
 -2 4 5 60.82 3.55
 2 4 -5 58.46 3.3
 2 4 -5 58.48 3.34
 -2 -4 5 61.08 3.31
 2 4 -5 63.15 3.54
 2 -4 -5 54.01 3.19
 -2 4 5 62.24 3.52
 -2 -4 5 57.81 3.18
 2 4 -5 60.56 3.41
 -2 4 5 60.84 2.72
 -2 -4 5 58.35 2.41
 2 4 -5 60.26 3.34
 -2 -4 5 61.61 2.19
 -2 4 5 55.73 3.16
 -2 -4 5 56.07 3.2
 2 -4 -5 56.22 2.9
 -2 4 5 58.69 3.01
 -2 4 5 58.32 2.29
 -2 -4 5 58.45 3.18
 2 4 -5 59.23 2.58
 2 4 -5 61.3 2.05
 -2 -4 5 59.78 3.45
 -2 4 5 60.19 3.25
 2 4 -4 65.27 3.43
 -2 4 4 64.27 3.47
 2 4 -4 64.41 3.52
 -2 -4 4 64.02 3.41
 -2 4 4 74.25 3.79
 2 4 -4 65.62 3.6
 2 4 -4 67.24 3.57
 -2 4 4 68.1 3.7
 2 -4 -4 66.44 3.49
 2 4 -4 66.42 3.49
 -2 4 4 71.1 3.04
 -2 -4 4 65.84 3.29
 2 -4 -4 63.67 3.4
 -2 -4 4 62.88 2.58
 -2 4 4 67.42 3.49
 2 4 -4 60.58 3.36
 -2 -4 4 66.41 2.44
 -2 -4 4 62.67 3.34
 -2 4 4 68.14 2.38
 -2 4 4 63.88 3.17
 2 -4 -4 65.49 3.16
 -2 -4 4 65.66 3.28
 2 4 -4 71.42 2.57
 2 4 -4 64.67 2.3
 -2 -4 4 64.35 3.5
 -2 4 4 70.62 3.39
 2 4 -3 260.95 7.23
 -2 4 3 264.55 7.4
 2 -4 -3 263.15 7.29
 -2 4 3 291.48 7.95
 2 4 -3 253.01 7.32
 2 4 -3 262.33 7.51
 2 4 -3 261.98 7.35
 -2 -4 3 256.6 7.21
 -2 4 3 291.33 7.83
 -2 -4 3 274.1 6.9
 -2 4 3 263.49 6.52
 2 4 -3 259.13 7.06
 2 -4 -3 271.3 5.18
 2 -4 -3 262.31 7.06
 -2 -4 3 259.09 5.92
 2 4 -3 263.72 7.36
 -2 -4 3 263.67 7.14
 -2 -4 3 268.39 5.79
 -2 4 3 263.08 7.25
 2 -4 -3 270.7 6.83
 -2 4 3 270.41 5.3
 -2 4 3 262.72 6.9
 -2 -4 3 275.71 6.85
 2 4 -3 274.73 5.16
 2 4 -3 269.41 5.58
 -2 4 3 268.06 6.77
 -2 -4 3 264.92 7.31
 2 4 -2 62.07 3.35
 -2 4 2 66.59 3.53
 2 4 -2 60.54 3.45
 -2 4 2 62.04 3.52
 2 4 -2 59.52 3.42
 2 4 -2 62.8 3.44
 -2 4 2 68.35 3.7
 -2 -4 2 68.72 3.51
 2 -4 -2 66.76 3.48
 2 4 -2 62.54 3.2
 2 -4 -2 61.09 2.24
 -2 -4 2 58.31 2.92
 -2 4 2 65 3.1
 -2 -4 2 61.44 2.7
 2 -4 -2 61.31 3.2
 -2 4 2 67.59 3.48
 -2 -4 2 59.96 2.67
 2 4 -2 57.2 3.26
 -2 4 2 66.25 3.3
 2 -4 -2 63.23 3.18
 -2 -4 2 61 2.92
 -2 4 2 60.41 2.27
 2 4 -2 62.95 2.96
 2 4 -2 61.65 2.54
 2 4 -2 60.06 1.88
 2 -4 -2 65.04 2.85
 -2 -4 2 62.62 3.32
 -2 4 2 64.55 2.98
 2 4 -1 177.01 5.84
 -2 4 1 189.57 6.13
 2 4 -1 188.65 6.24
 2 4 -1 184.78 6.12
 -2 4 1 192.37 6.36
 2 4 -1 185.57 6.04
 2 -4 -1 187.54 6.02
 -2 -4 1 181.21 5.91
 -2 4 1 183.66 6.14
 2 -4 -1 181.87 4.33
 2 4 -1 189.83 5.58
 -2 4 1 191.43 5.62
 -2 -4 1 181.7 5.28
 2 -4 -1 184.29 5.55
 -2 -4 1 180.86 5.07
 2 4 -1 183.27 6
 -2 4 1 184.13 5.91
 -2 4 1 187.59 4.31
 2 -4 -1 189.72 5.78
 2 4 -1 191.74 5.2
 -2 4 1 182.43 5.7
 -2 -4 1 184.81 5.19
 2 4 -1 188.1 4.97
 2 4 -1 193.16 3.3
 -2 4 1 191.18 5.12
 2 -4 -1 180.29 5.1
 -2 4 0 430.35 9.8
 2 4 0 422.34 9.57
 -2 4 0 420.17 9.84
 2 4 0 426.37 9.73
 -2 4 0 408.66 9.81
 2 4 0 424.5 9.79
 -2 -4 0 428.75 9.63
 2 4 0 418.42 9.87
 2 -4 0 424.83 9.66
 2 4 0 418.93 8.74
 2 -4 0 421.81 7.67
 -2 4 0 423.08 9.21
 2 -4 0 422.97 8.88
 -2 4 0 421.11 9.52
 2 4 0 420.29 9.63
 2 4 0 415.11 8.28
 -2 -4 0 423.48 8.3
 -2 4 0 420.42 9.37
 2 -4 0 421.03 9.39
 -2 4 0 429.3 7.51
 2 4 0 415.02 8.42
 2 -4 0 414.1 8.65
 -2 4 0 427.72 8.03
 -2 4 -1 68.48 3.58
 2 4 1 70.52 3.56
 -2 -4 -1 66.41 3.47
 2 4 1 69.04 3.6
 2 -4 1 66.37 3.47
 2 4 1 61.96 3.46
 -2 4 -1 63.08 3.51
 -2 4 -1 60.51 3.44
 2 4 1 62.81 3.47
 2 4 1 66.53 3.02
 2 -4 1 64.96 2.68
 -2 4 -1 65.49 3.36
 -2 -4 -1 60.79 3.6
 2 -4 1 68.78 3.12
 2 4 1 67.14 3.53
 -2 4 -1 71.16 3.57
 -2 4 -1 59.01 3.24
 2 -4 1 62.6 3.33
 2 4 1 61.22 2.74
 -2 -4 -1 63.05 2.74
 2 4 1 72.39 3.2
 -2 4 -1 61.33 2.5
 -2 4 -1 63.67 2.53
 2 -4 1 64.86 3.11
 -2 4 -2 3.81 1.13
 2 4 2 4.03 0.97
 2 -4 2 3.02 0.9
 2 4 2 2.26 0.86
 -2 4 -2 2.31 0.88
 -2 4 -2 3.39 0.92
 2 4 2 2.63 0.96
 -2 -4 -2 2.2 0.81
 2 4 2 3.39 1.07
 -2 4 -2 3.29 0.87
 2 -4 2 2.38 0.65
 2 4 2 2.78 0.65
 2 -4 2 2.9 0.73
 -2 -4 -2 2.63 0.93
 2 4 2 3.2 0.93
 -2 4 -2 2.35 0.75
 -2 -4 -2 2.56 0.62
 2 -4 2 2.84 0.87
 2 4 2 3.27 0.71
 -2 4 -2 1.67 0.81
 2 4 2 1.74 0.6
 -2 4 -2 2.05 0.62
 2 -4 2 2.9 0.74
 -2 4 -2 2.55 0.49
 2 4 3 35.33 2.5
 -2 4 -3 35.27 2.55
 2 4 3 29.77 2.36
 2 -4 3 32.56 2.45
 -2 -4 -3 35.09 2.52
 -2 4 -3 28.26 2.34
 -2 4 -3 32.99 2.58
 2 4 3 34.47 2.55
 2 4 3 29.91 2.42
 2 -4 3 30.9 2.06
 2 4 3 33.16 1.93
 -2 4 -3 30.71 2.43
 2 -4 3 30.01 2
 -2 -4 -3 30.21 2.64
 2 4 3 34.49 2.49
 -2 4 -3 28.75 2.28
 -2 4 -3 31.64 2.44
 2 -4 3 29.52 2.36
 2 4 3 33.82 1.93
 -2 -4 -3 32.17 1.86
 -2 4 -3 31.61 2.01
 2 4 3 29.42 2.2
 2 -4 3 33.01 2.36
 -2 4 -3 32.01 1.52
 -2 4 -4 7.55 1.29
 2 4 4 8.92 1.32
 2 4 4 6.82 1.22
 2 -4 4 6 1.1
 2 4 4 7.03 1.27
 2 4 4 8.77 1.37
 -2 4 -4 6.5 1.25
 -2 -4 -4 8.89 1.33
 -2 4 -4 7.44 1.31
 -2 4 -4 6 1.13
 2 4 4 7.03 0.93
 2 -4 4 9.55 1.26
 -2 -4 -4 7.82 1.5
 2 4 4 5.8 1.16
 -2 4 -4 5.72 1.15
 2 4 4 6.49 0.89
 -2 -4 -4 6.84 0.9
 2 -4 4 5.04 0.87
 -2 4 -4 5.45 1.16
 2 -4 4 5.85 1.18
 -2 4 -4 7.55 1.12
 2 4 4 7.6 1.25
 -2 -4 -4 7.27 0.62
 -2 4 -4 6.53 0.62
 2 -4 4 5.98 1.15
 -2 4 -5 13.04 1.61
 2 4 5 9.29 1.35
 -2 4 -5 10.54 1.49
 2 4 5 11.9 1.56
 -2 -4 -5 14.05 1.61
 -2 4 -5 10.26 1.52
 2 4 5 10.59 1.49
 2 -4 5 11.1 1.43
 2 4 5 11.12 1.54
 2 -4 5 11.32 1.42
 2 4 5 10.32 1.01
 -2 4 -5 8.42 1.43
 -2 -4 -5 10.43 1.73
 -2 4 -5 9.99 1.38
 2 4 5 12.15 1.5
 2 4 5 9.52 1.08
 -2 -4 -5 8.64 1.01
 2 -4 5 10.51 1.17
 2 -4 5 9.06 1.45
 -2 4 -5 10.57 0.67
 -2 -4 -5 8.84 0.79
 2 4 5 9.27 1.41
 -2 4 -5 7.83 1.12
 2 -4 5 12.18 1.55
 2 4 6 46.03 2.87
 -2 4 -6 48.96 3
 2 4 6 45.46 2.91
 2 4 6 43.28 2.91
 -2 4 -6 41.82 2.9
 -2 -4 -6 45.22 2.84
 -2 4 -6 45.68 3.02
 2 4 6 42.76 2.82
 2 -4 6 46.5 2.94
 2 4 6 41.13 1.89
 2 -4 6 46.72 2.89
 -2 4 -6 43.05 3.11
 -2 -4 -6 39.07 3.23
 -2 4 -6 41.97 2.73
 2 4 6 46.25 2.93
 -2 -4 -6 41.41 2.21
 2 -4 6 41.54 2.35
 2 4 6 43.3 2.28
 2 -4 6 43.98 3.11
 -2 4 -6 43.73 2.72
 -2 -4 -6 42.56 1.93
 2 4 6 41.6 2.92
 2 -4 6 45.09 3.03
 -2 4 -7 54.99 3.23
 2 4 7 51.06 2.99
 -2 -4 -7 57.89 3.31
 2 -4 7 55.59 3.39
 2 4 7 57.01 3.34
 2 4 7 50.88 3.05
 -2 4 -7 48.05 3.23
 2 4 7 47.29 3.12
 -2 4 -7 46.62 3.05
 2 4 7 52.32 2.04
 -2 4 -7 44.27 3.63
 2 -4 7 50.71 3.14
 -2 -4 -7 42.89 3.61
 -2 4 -7 58.68 3.2
 2 -4 7 55.7 3.29
 2 4 7 52.93 3.23
 -2 -4 -7 51.87 2.58
 2 4 7 48.03 2.48
 2 -4 7 41.14 3.2
 2 -4 7 60.78 2.87
 -2 4 -7 45.05 2.96
 2 4 7 50.23 3.47
 -2 -4 -7 46.04 2.32
 2 -4 7 58.09 3.59
 2 4 8 13.89 1.65
 -2 4 -8 14.9 1.74
 2 4 8 17.48 1.8
 -2 -4 -8 15.11 1.72
 2 4 8 17.07 1.9
 -2 4 -8 16.49 1.95
 2 4 8 16.41 1.83
 2 -4 8 13.64 1.69
 -2 4 -8 14.21 1.76
 -2 4 -8 9.9 2
 2 -4 8 13.69 1.83
 -2 -4 -8 19.09 2.36
 2 -4 8 15.62 1.82
 2 4 8 13.16 1.64
 -2 4 -8 16.16 1.72
 2 -4 8 15.82 2.06
 -2 -4 -8 18.54 1.63
 2 4 8 17.06 1.51
 2 -4 8 16.71 1.6
 -2 4 -8 14.6 1.83
 2 4 8 16.77 2
 -2 -4 -8 15.47 1.44
 2 -4 8 15.33 1.96
 2 4 9 31.19 2.37
 -2 4 -9 32.22 2.49
 2 4 9 29.77 2.44
 -2 4 -9 29.22 2.44
 2 4 9 31.91 2.53
 2 -4 9 32.38 2.44
 2 4 9 28.35 2.33
 -2 4 -9 30.88 2.49
 -2 -4 -9 33.71 2.44
 -2 4 -9 31.91 2.84
 2 -4 9 31.41 2.7
 -2 -4 -9 26.2 2.83
 2 -4 9 30.61 2.59
 -2 4 -9 31.74 2.36
 2 4 9 29.8 2.38
 2 -4 9 31.96 2.93
 2 -4 9 32.94 2.19
 2 4 9 31.06 2.12
 -2 -4 -9 29.82 2.11
 -2 -4 -9 28.33 2.02
 -2 4 -9 28.56 2.5
 2 4 9 30.2 2.72
 2 -4 9 33.78 2.93
 2 4 10 22.49 2.04
 -2 4 -10 27.04 2.26
 -2 4 -10 20.92 2.09
 2 4 10 16.43 1.86
 -2 -4 -10 23.09 2.08
 -2 4 -10 22.11 2.16
 2 4 10 18.36 1.93
 2 -4 10 25.43 2.24
 2 4 10 22.89 2.12
 2 -4 10 20.74 2.31
 -2 4 -10 23.48 2.49
 -2 -4 -10 21.15 2.66
 2 4 10 23.12 2.11
 -2 4 -10 22.69 2.05
 2 -4 10 22.5 2.24
 -2 -4 -10 18.41 1.74
 2 4 10 17.63 1.7
 2 -4 10 21.32 2.46
 2 -4 10 23.27 1.92
 -2 4 -10 24.7 2.4
 -2 -4 -10 18.86 1.8
 2 4 10 22.81 2.41
 2 -4 10 20.58 2.39
 2 4 11 69.59 3.52
 -2 4 -11 72.56 3.65
 -2 -4 -11 69.94 3.55
 -2 4 -11 71 3.73
 2 4 11 69.88 3.73
 2 -4 11 72.01 3.69
 2 4 11 74.45 3.72
 2 4 11 74.85 3.76
 -2 4 -11 73.52 3.81
 -2 4 -11 67.34 4.23
 2 -4 11 76.06 4.48
 -2 -4 -11 78.35 4.89
 2 4 11 74.76 3.69
 -2 4 -11 76.62 3.67
 2 -4 11 73.44 4.04
 2 -4 11 77.22 3.53
 2 4 11 75.74 3.59
 -2 -4 -11 78.34 3.64
 2 -4 11 84.65 4.96
 -2 -4 -11 78.22 3.79
 2 4 11 70.27 4.34
 -2 4 -11 73.9 4.29
 2 -4 11 75.84 4.66
 -2 4 -12 27.81 2.29
 2 4 12 25.9 2.17
 -2 4 -12 29.64 2.43
 -2 -4 -12 28.96 2.27
 2 4 12 29.91 2.46
 2 -4 12 26.48 2.23
 2 4 12 27.91 2.34
 -2 4 -12 32.31 2.53
 2 4 12 31.12 2.42
 2 -4 12 28.3 2.84
 -2 4 -12 34.34 3.11
 2 4 12 32.54 2.53
 -2 -4 -12 36.5 3.44
 2 4 12 28.85 2.31
 2 -4 12 28.36 2.6
 -2 4 -12 30.5 2.33
 2 -4 12 29.13 2.25
 2 4 12 29.63 2.36
 2 4 12 28.17 2.88
 -2 -4 -12 33.8 2.61
 -2 4 -12 30.02 2.87
 2 -4 12 26.99 2.93
 2 4 13 19.67 1.89
 -2 4 -13 18.78 1.88
 -2 -4 -13 16.89 1.76
 2 -4 13 20.56 1.99
 -2 4 -13 20.23 2
 -2 4 -13 19.94 1.96
 2 4 13 17.93 1.91
 2 4 13 19.81 1.92
 2 4 13 19.28 2.02
 -2 4 -13 23.07 2.63
 2 -4 13 20.97 2.86
 -2 -4 -13 17.75 2.56
 2 -4 13 23.01 2.4
 -2 4 -13 20.17 1.89
 2 4 13 19.93 1.9
 2 4 13 21.43 2.07
 2 -4 13 22.03 2.04
 -2 4 -13 19.68 2.44
 -2 -4 -13 21.16 2.22
 2 4 13 20.21 2.53
 2 -4 13 28.4 3.4
 2 4 14 52.06 2.97
 -2 4 -14 46.1 2.91
 -2 4 -14 51.08 3.18
 2 4 14 54.72 3.24
 -2 -4 -14 47.97 2.93
 -2 4 -14 52.16 3.14
 2 -4 14 43.09 2.83
 2 4 14 55.62 3.19
 -2 4 -14 48.26 3.82
 2 4 14 57.2 3.52
 2 -4 14 46.1 3.79
 -2 -4 -14 52.72 4.24
 -2 4 -14 51.56 1.61
 2 -4 14 45.3 3.36
 -2 4 -14 48.11 2.87
 2 4 14 49.32 2.96
 2 -4 14 48.9 3.07
 2 4 14 53.37 3.34
 -2 4 -14 50.08 3.91
 -2 -4 -14 54.53 3.57
 2 4 14 49.12 3.91
 2 -4 14 49.79 4.06
 2 4 15 132.31 4.93
 -2 -4 -15 122.4 4.72
 -2 4 -15 124.85 4.95
 2 4 15 130.16 5.1
 -2 4 -15 124.33 4.96
 2 -4 15 117.42 4.71
 2 -4 15 140.59 6.8
 -2 4 -15 127.37 6.15
 2 4 15 126.92 5.45
 -2 -4 -15 129.11 6.62
 2 -4 15 116.93 5.46
 -2 4 -15 116.09 4.51
 2 4 15 129.44 4.84
 2 4 15 141.61 5.65
 2 -4 15 125.25 5.14
 -2 4 -15 117.97 6.24
 -2 -4 -15 140.9 5.95
 2 4 15 121.35 6.34
 -2 4 -15 117.63 4.67
 2 4 15 120.49 4.62
 -2 4 -16 5.12 1.13
 2 4 16 3.55 0.99
 2 4 16 5.03 1.08
 -2 -4 -16 7.13 1.17
 -2 4 -16 4.58 1.09
 2 -4 16 5.34 1.09
 2 4 16 4.83 1.28
 -2 4 -16 5.37 1.7
 2 -4 16 8 1.85
 -2 -4 -16 6.03 1.68
 -2 4 -16 5.5 1.03
 2 4 16 5.29 1
 2 -4 16 7.44 1.6
 2 -4 16 4.58 1.34
 2 4 16 5.75 1.32
 2 4 16 4.08 1.59
 -2 4 -16 6.41 2.02
 -2 -4 -16 5 1.69
 2 4 16 5.61 1.08
 -2 4 -16 4.29 1.01
 -2 -4 -17 56.95 3.12
 -2 4 -17 49.46 3.05
 2 4 17 50.49 2.96
 2 4 17 48.59 3.06
 2 -4 17 54.73 3.13
 2 4 17 50.35 3.6
 -2 4 -17 51.01 4.08
 2 -4 17 54.1 4.5
 -2 -4 -17 47.39 4.18
 -2 4 -17 52.78 2.94
 2 -4 17 53.44 3.75
 2 4 17 52.77 2.97
 2 4 17 47.71 3.59
 2 -4 17 50.86 3.51
 2 4 17 48.93 4.16
 -2 -4 -17 47.78 3.81
 -2 4 -17 51.99 4.38
 2 4 17 52.34 2.96
 -2 4 -17 50.15 2.92
 -2 4 -18 13.75 1.65
 2 4 18 11.42 1.52
 -2 -4 -18 7.29 1.15
 2 -4 18 9.1 1.35
 -2 4 -18 9.01 1.99
 2 4 18 11.61 1.94
 2 -4 18 13.09 2.33
 -2 -4 -18 6.96 1.64
 2 -4 18 8.84 1.67
 2 4 18 9.67 1.69
 2 -4 18 13.82 1.97
 -2 4 -18 10.26 2.25
 2 4 18 11.15 2.2
 -2 -4 -18 9.24 1.88
 2 4 18 10.47 1.33
 -2 -4 -19 77.5 5.36
 2 -4 19 75.16 4.57
 2 4 19 73.35 4.62
 2 -4 19 70.18 4.37
 -2 4 -19 78.75 5.62
 2 4 19 78.02 5.44
 -2 -4 -19 82.1 5.19
 2 4 19 75.54 4.66
 2 -4 19 85.01 5.79
 -2 4 -19 75.07 5.16
 -2 -4 -20 292.72 10.8
 2 -4 20 286.59 9.37
 2 4 20 294.68 9.79
 2 -4 20 279.82 9.32
 -2 4 -20 296.03 11.29
 2 4 20 295.61 10.94
 -2 -4 -20 302.45 10.52
 2 4 20 292.19 9.65
 -2 4 -20 293.6 10.4
 2 -4 20 297.32 11.18
 -2 -4 -21 -0.78 1.31
 2 -4 21 0.57 1.03
 2 4 21 0.9 0.88
 2 -4 21 1.12 1.06
 -2 -4 -21 3.51 1.85
 -2 4 -21 4.2 2.11
 2 4 21 2.29 1.77
 2 4 21 -1.02 0.91
 -2 4 -21 1.98 1.66
 2 -4 21 3.3 1.87
 -2 -4 -22 58.61 4.88
 2 -4 22 56.56 4.13
 2 -4 22 46.72 3.91
 2 4 22 47.63 4.11
 -2 4 -22 53.27 5.02
 -2 -4 -22 52.33 4.55
 2 4 22 46.13 4.43
 2 -4 22 52.38 4.92
 -2 4 -22 50.32 4.35
 2 4 22 54.3 4.32
 2 -4 23 113.86 5.93
 -2 -4 -23 106.32 6.58
 -2 4 -23 96.37 6.81
 -2 -4 -23 97.77 6.31
 2 4 23 100.37 6.62
 2 -4 23 101.31 6.95
 -2 4 -23 99.19 6.17
 2 4 23 106.43 6.08
 2 -4 24 47.82 4.04
 -2 -4 -24 48.74 4.6
 2 -4 24 46.69 5.07
 -2 4 -24 42.97 4.26
 2 4 24 49 4.33
 -2 -4 -24 44.8 4.51
 -2 4 -24 43.96 4.84
 2 4 24 45.21 4.68
 -2 -4 -25 207.59 9.45
 -2 4 -25 209.72 9.27
 2 4 25 213.76 9.12
 2 -4 25 204.96 10.16
 -2 -4 -25 210.47 9.75
 2 4 25 193.1 9.6
 -2 4 -25 217.65 10.72
 -2 -4 -26 66.15 5.4
 -2 4 -26 68.12 5.4
 2 4 26 72.13 5.42
 2 -4 26 63.76 5.76
 -2 4 -26 72.52 6.36
 -2 -4 -26 70.53 5.82
 2 4 26 61.52 5.52
 -2 -4 -27 27.41 3.66
 -2 4 -27 37.56 4.06
 2 4 27 38.74 4.12
 2 -4 27 29.15 4.32
 -2 -4 -27 44.7 4.8
 -2 4 -27 28.97 4.35
 2 4 27 38.45 4.43
 -2 -4 -28 31.37 3.9
 2 -4 28 25.66 3.97
 2 4 28 28.72 3.78
 -2 4 -28 29.29 3.6
 -2 4 -28 25.17 4.12
 2 4 28 25.27 3.86
 -2 -4 -28 21.59 3.52
 -2 -4 -29 30.04 3.86
 2 -4 29 19.11 3.57
 2 4 29 22.71 3.34
 2 4 29 22.39 3.59
 -2 4 -29 23.8 3.96
 -2 -4 -29 25.44 3.86
 -2 -4 -30 10.61 2.48
 2 4 30 9.94 2.52
 2 -4 30 6.3 1.94
 2 4 30 7.18 2.1
 -2 -4 -30 10.76 2.77
 -2 4 -30 10.57 2.99
 -2 -4 -31 4.15 2.28
 2 -4 31 1.08 1.63
 2 4 31 0.83 1.39
 -2 -4 -31 4.99 2.28
 2 4 31 3.02 1.93
 -2 4 -31 1.21 2.12
 -2 -4 -32 31.7 4.18
 2 4 32 32.62 4.14
 2 -4 32 18.3 3.75
 -2 -4 -32 30.92 4.55
 2 4 32 23.75 3.88
 -2 4 -32 31.1 4.75
 2 4 33 0.56 1.32
 2 -4 33 0.26 1.61
 -2 4 -33 4.23 2.54
 -2 -4 -33 -0.72 2.09
 2 4 33 2.36 1.66
 2 4 34 7 2.3
 2 -4 34 4.03 2.2
 -2 -4 -34 7.03 2.36
 2 4 34 8.6 2.46
 -2 4 -34 7.44 2.81
 2 -4 35 3.77 2.42
 2 4 35 1.75 1.9
 -2 4 -35 3.15 2.43
 2 4 35 4.41 2.02
 -2 -4 -35 3.45 1.99
 2 -4 36 2.88 2.31
 2 4 36 3.97 2.09
 2 4 36 4.32 2.11
 -2 -4 -36 4.75 2.44
 -2 4 -36 3.08 2.53
 2 4 37 38.77 4.98
 2 -4 37 33.04 5.25
 2 4 37 37.79 5.33
 -2 4 -37 42.1 6.05
 2 4 38 76.31 7.02
 2 4 38 64.65 6.69
 -2 6 39 -2.06 2.4
 2 6 -38 4.36 2.65
 -2 6 38 3.93 2.09
 -2 -6 37 3.34 3.07
 -2 6 37 3.93 3.13
 2 6 -37 10.84 4
 -2 -6 36 103.79 8.98
 2 6 -36 118.6 9.56
 -2 6 36 100.45 8.47
 2 -6 -35 5.91 2.47
 -2 -6 35 7.6 3.14
 -2 6 35 4.49 2.34
 2 6 -35 4.56 2.98
 2 -6 -34 2.41 1.85
 -2 -6 34 3.7 2.54
 2 6 -34 1.89 1.6
 2 6 -34 0.58 1.84
 -2 6 34 2.49 2.07
 2 -6 -33 4.98 2.22
 2 6 -33 3.42 2.04
 -2 -6 33 4.88 2.34
 2 6 -33 4.5 2.28
 -2 6 33 3.59 1.9
 2 -6 -32 4.4 2.55
 -2 -6 32 5.75 2.57
 2 6 -32 3.33 1.83
 2 6 -32 4.35 2.47
 -2 6 32 3.38 1.76
 2 -6 -31 4.44 2
 2 6 -31 3.36 1.73
 -2 -6 31 2.95 2.05
 2 6 -31 7.45 2.73
 -2 6 31 5.37 2.13
 2 -6 -30 -1.26 1.65
 2 6 -30 6.06 2.41
 -2 6 30 1.5 1.46
 -2 -6 30 1.9 1.87
 2 6 -30 4.57 1.86
 -2 -6 29 10.73 2.59
 2 -6 -29 9.56 2.64
 -2 6 29 3.41 1.89
 2 6 -29 11 2.97
 -2 -6 29 7.87 2.78
 2 6 -29 9.84 2.55
 -2 -6 28 4.53 1.88
 2 -6 -28 2.67 1.79
 -2 6 28 0.48 1.63
 2 6 -28 4.38 2.33
 -2 -6 28 3.28 1.81
 2 6 -28 0.11 1.55
 -2 -6 27 46.97 4.55
 2 -6 -27 56.76 5.65
 -2 6 27 52.15 5.47
 2 6 -27 58.19 5.74
 2 6 -27 55.8 5.41
 -2 -6 27 54.56 5.66
 -2 -6 26 17.03 2.85
 2 -6 -26 24.67 3.77
 -2 6 26 17.29 3.32
 2 6 -26 23.1 3.7
 2 6 -26 19.55 3.37
 -2 -6 26 21.11 3.6
 2 6 -25 36.83 4.32
 -2 -6 25 42.78 4.89
 -2 -6 25 45.84 4.52
 2 -6 -25 40.31 4.65
 2 6 -25 41.02 4.67
 -2 6 25 31.74 4.12
 -2 -6 25 46.05 5.27
 2 6 -24 23.96 3.59
 -2 -6 24 30.01 4.06
 -2 -6 24 30.05 3.55
 2 -6 -24 35.27 4.48
 2 6 -24 34.5 4.24
 -2 -6 24 25.52 3.91
 -2 6 24 29.05 3.98
 2 6 -23 83.48 6.22
 -2 -6 23 91.83 6.74
 -2 -6 23 84.05 5.82
 2 -6 -23 97.37 7.08
 2 -6 -23 93.82 6.12
 2 6 -23 101.63 6.86
 -2 6 23 83.58 6.43
 -2 -6 23 87.39 6.65
 -2 -6 22 29.63 4.04
 2 6 -22 27.21 3.72
 2 -6 -22 34.11 4.37
 -2 -6 22 24.1 3.17
 2 6 -22 31.44 3.85
 2 -6 -22 25.37 3.27
 -2 -6 22 31.24 4.03
 -2 6 22 26.24 3.77
 -2 -6 21 136.52 7.97
 2 6 -21 115.83 7.15
 2 -6 -21 125.55 7.89
 -2 -6 21 122.93 6.86
 -2 6 21 132.34 6.76
 2 6 -21 130.84 7.46
 -2 6 21 129.3 7.72
 2 -6 -21 130.69 6.79
 -2 -6 21 119.91 7.67
 2 6 -20 30.35 2.88
 -2 6 20 32.68 3.03
 2 6 -20 34.46 3.25
 -2 6 20 34.83 3.21
 2 6 -20 28.21 2.82
 -2 6 20 29.79 2.95
 2 6 -20 28.07 3.54
 -2 -6 20 30.77 3.87
 2 -6 -20 33.48 4.17
 2 6 -20 30.72 2.9
 -2 6 20 30.29 2.81
 -2 -6 20 31.26 3.44
 -2 6 20 29.04 3.1
 2 -6 -20 35.51 3.48
 2 6 -20 33.73 3.73
 -2 6 20 34.38 4.01
 -2 -6 20 33.7 4.08
 -2 6 19 16.31 2.27
 2 6 -19 21.84 2.51
 -2 6 19 17.24 2.34
 -2 -6 19 18.92 2.37
 2 6 -19 22.14 2.65
 -2 6 19 19.68 2.39
 2 6 -19 19.16 2.41
 2 -6 -19 20.96 2.43
 -2 -6 19 17.41 2.89
 2 6 -19 22.66 3.23
 2 -6 -19 21.43 3.37
 2 6 -19 24.13 2.63
 -2 6 19 19.87 2.29
 -2 -6 19 24.71 3.27
 -2 6 19 18.64 2.55
 2 -6 -19 19.11 2.56
 2 -6 -19 16.35 2.5
 2 6 -19 20.41 2.93
 -2 -6 19 18.76 3.17
 -2 6 19 20.19 3.14
 -2 6 18 65.66 4.24
 2 6 -18 67.12 4.18
 -2 -6 18 75.26 4.52
 -2 6 18 61.45 4.26
 2 -6 -18 70.7 4.41
 2 6 -18 64.38 4.26
 -2 6 18 65.31 4.35
 2 6 -18 65.4 4.43
 2 6 -18 60.94 4.97
 -2 -6 18 73.82 5.56
 2 -6 -18 64.51 5.54
 -2 6 18 62.98 4.04
 -2 -6 18 71.34 5.07
 2 6 -18 75.29 4.52
 2 -6 -18 64.16 4.4
 -2 6 18 67.48 4.52
 2 6 -18 70.81 5.06
 -2 6 18 67.45 5.4
 2 -6 -18 65.72 4.38
 -2 -6 18 70.78 5.52
 -2 6 17 98.75 5.23
 2 6 -17 97.88 5.14
 -2 6 17 103.89 5.58
 2 6 -17 100.68 5.55
 2 -6 -17 92.77 5.12
 -2 6 17 101.41 5.42
 -2 -6 17 86.51 4.93
 2 6 -17 93.65 5.22
 -2 -6 17 97.49 6.37
 2 6 -17 93.8 6.03
 2 -6 -17 102.62 6.93
 -2 -6 17 98.1 5.84
 -2 6 17 95.48 5.01
 2 6 -17 99.04 5.25
 -2 -6 17 101.95 4.29
 2 -6 -17 91.31 5.2
 -2 6 17 102.98 5.48
 2 6 -17 93.37 5.74
 -2 6 17 89.89 6.11
 2 -6 -17 103.25 5.4
 -2 -6 17 97 6.49
 -2 6 16 5.11 1.31
 2 6 -16 2.93 1.08
 -2 -6 16 5.43 1.34
 2 6 -16 5.97 1.36
 2 -6 -16 6.64 1.41
 2 6 -16 8.24 1.73
 -2 6 16 10.14 1.84
 -2 6 16 6.5 1.5
 -2 -6 16 4.59 1.87
 2 6 -16 4.97 1.66
 2 -6 -16 4.13 1.58
 -2 6 16 7.99 1.61
 2 6 -16 6.69 1.47
 -2 -6 16 7.99 1.89
 -2 6 16 6.54 1.44
 2 -6 -16 7.22 1.52
 -2 -6 16 6.16 1.09
 2 6 -16 6.34 1.64
 2 -6 -16 8.07 1.59
 -2 -6 16 6.87 2.04
 -2 6 16 4.85 1.7
 -2 6 15 30.96 2.97
 2 6 -15 31.49 2.92
 2 -6 -15 27.31 2.76
 2 6 -15 28.26 2.98
 -2 -6 15 29.04 2.88
 -2 6 15 31.55 3.06
 2 6 -15 30.4 2.96
 -2 6 15 31.53 3.02
 -2 -6 15 30.54 3.42
 2 6 -15 30.43 3.36
 2 -6 -15 32.35 3.89
 -2 -6 15 29.88 3.21
 -2 6 15 30.95 2.87
 2 6 -15 27.95 2.81
 -2 6 15 32.96 3.03
 2 -6 -15 36.11 3.19
 -2 -6 15 30.59 2.21
 2 6 -15 29.15 3.07
 2 -6 -15 33.39 2.86
 -2 6 15 30.71 3.46
 -2 -6 15 30.01 3.49
 -2 6 14 25.55 2.75
 2 6 -14 24.54 2.62
 2 -6 -14 20.14 2.43
 2 6 -14 19.13 2.46
 -2 -6 14 30.53 2.91
 2 6 -14 23.7 2.75
 -2 6 14 21.33 2.56
 -2 6 14 22.52 2.71
 -2 -6 14 24.83 3.24
 2 -6 -14 24.61 3.42
 2 6 -14 24.38 3.09
 -2 6 14 28.35 2.81
 -2 -6 14 23.31 2.94
 2 6 -14 25.51 2.68
 2 -6 -14 22.22 2.52
 -2 6 14 27.06 2.69
 -2 -6 14 23.42 1.89
 -2 -6 14 24.18 2.94
 2 -6 -14 22.9 2.37
 2 6 -14 25.19 2.79
 -2 -6 14 29.62 3.49
 -2 6 14 21.8 2.86
 -2 6 13 80.77 4.79
 2 6 -13 81.01 4.74
 -2 6 13 91.9 5.25
 2 6 -13 86.3 5
 -2 -6 13 81.91 4.79
 -2 6 13 93.77 5.23
 2 6 -13 82.03 5
 2 -6 -13 84 4.86
 -2 -6 13 93.73 5.58
 2 6 -13 82.98 5.37
 2 -6 -13 91.9 6.27
 -2 -6 13 83.91 5.15
 2 6 -13 80.69 4.73
 -2 6 13 89.91 4.97
 2 -6 -13 85.96 4.73
 -2 -6 13 94.42 5.65
 -2 -6 13 84.73 3.56
 -2 6 13 91.31 4.77
 -2 6 13 83.33 5.36
 2 -6 -13 87.5 4.35
 2 6 -13 88.21 4.85
 -2 -6 13 82.23 5.53
 2 6 -12 86.2 4.91
 -2 6 12 98.74 5.28
 -2 -6 12 95 5.18
 2 6 -12 94.17 5.23
 2 6 -12 98.25 5.48
 2 6 -12 100.41 5.37
 -2 6 12 94.79 5.37
 2 -6 -12 96.06 5.23
 -2 6 12 92.42 5.23
 -2 -6 12 92.75 5.48
 2 6 -12 91.92 5.59
 2 -6 -12 94.49 6.17
 -2 -6 12 96.7 5.44
 -2 6 12 92.65 5.06
 2 6 -12 97.41 5.2
 -2 -6 12 103.13 5.82
 -2 6 12 105.99 5.07
 2 -6 -12 97.75 4.92
 -2 -6 12 97.91 3.77
 2 -6 -12 94.56 4.41
 2 6 -12 99.9 5.03
 -2 6 12 97.57 5.68
 -2 -6 12 91.13 5.73
 -2 6 11 213.8 7.87
 2 6 -11 221.57 7.91
 2 -6 -11 219.87 8
 2 6 -11 212.94 8.17
 2 6 -11 212.17 8.04
 -2 6 11 206.78 8.04
 -2 6 11 226.17 8.28
 -2 -6 11 234.8 8.22
 2 6 -11 217.75 8.13
 -2 -6 11 229.91 8.51
 2 6 -11 218.29 8.64
 2 -6 -11 211.99 9.36
 -2 6 11 225.81 7.95
 -2 -6 11 235.51 8.58
 2 6 -11 231.75 8.2
 -2 -6 11 217.95 5.84
 -2 -6 11 225.77 8.57
 -2 6 11 219.82 7.48
 2 -6 -11 210.55 7.32
 2 -6 -11 203.45 6.43
 -2 6 11 219.88 8.49
 2 6 -11 225.42 7.4
 -2 -6 11 223.47 8.83
 -2 6 10 534.14 13.15
 2 6 -10 520.61 12.88
 2 6 -10 507.74 13.06
 2 -6 -10 534.94 13.08
 2 6 -10 512.44 13.33
 -2 6 10 522.7 13.44
 -2 -6 10 515.89 12.92
 -2 6 10 527.51 13.33
 2 6 -10 541.97 13.35
 2 6 -10 509.83 13.62
 -2 -6 10 528.59 13.33
 2 -6 -10 534.32 15.01
 2 6 -10 504.46 12.79
 -2 6 10 529.99 12.92
 -2 -6 10 513.85 13.26
 -2 -6 10 537.02 13.62
 -2 6 10 544.7 12.3
 -2 -6 10 535.6 10.04
 2 -6 -10 525.46 12.18
 -2 6 10 533.2 13.54
 2 6 -10 523.1 11.71
 2 -6 -10 523.61 10.83
 -2 -6 10 522.14 13.92
 -2 -6 10 522.09 7.78
 -2 6 9 112.8 5.68
 2 6 -9 118.35 5.69
 2 -6 -9 122.93 5.84
 2 6 -9 106.71 5.66
 -2 6 9 111.52 5.82
 -2 6 9 111.61 5.72
 2 6 -9 106.24 5.7
 2 6 -9 118.23 5.89
 -2 -6 9 123.55 5.88
 -2 -6 9 119.83 5.77
 2 6 -9 124.99 6.25
 -2 -6 9 119.51 5.94
 2 6 -9 119.2 5.81
 -2 6 9 114.98 5.59
 2 -6 -9 111.72 5.09
 -2 -6 9 114.2 4.08
 -2 6 9 115.31 5.2
 -2 -6 9 112.3 5.72
 -2 6 9 111.1 5.75
 2 6 -9 121.45 4.93
 2 -6 -9 105.02 4.17
 -2 -6 9 113.56 3.03
 -2 -6 9 120.08 6.16
 -2 6 8 395.78 11.1
 2 6 -8 393.38 10.98
 2 6 -8 413.04 11.46
 2 -6 -8 391.04 11.02
 -2 6 8 420.54 11.68
 2 6 -8 381.49 11.12
 -2 6 8 412.25 11.65
 -2 -6 8 406.23 11.17
 2 6 -8 409.95 11.65
 -2 -6 8 408.11 11.01
 2 6 -8 402.71 11.42
 -2 -6 8 406.31 8.57
 -2 -6 8 413.02 11.38
 2 6 -8 384.62 10.97
 -2 -6 8 407.68 7.13
 -2 6 8 380.36 10.79
 -2 -6 8 414.61 11.28
 2 -6 -8 408.46 10.27
 -2 6 8 412.35 10.31
 -2 6 8 392.59 10.99
 2 6 -8 403.63 9.28
 2 -6 -8 411.12 8.72
 2 6 -8 412.64 6.89
 -2 -6 8 376.26 11.32
 2 6 -7 93.45 5.09
 -2 6 7 97.68 5.23
 -2 6 7 82.94 5.03
 2 6 -7 92.46 5.18
 -2 -6 7 103.94 5.33
 2 -6 -7 97 5.18
 2 6 -7 90.1 5.23
 2 6 -7 91.35 5.2
 -2 6 7 91.53 5.21
 2 6 -7 90.24 5.12
 -2 -6 7 91.9 4.82
 -2 -6 7 85.81 3.61
 -2 -6 7 97.14 5.2
 -2 6 7 94.8 5.1
 2 6 -7 95.29 5.15
 -2 -6 7 87.16 3.02
 -2 -6 7 88.55 4.86
 2 -6 -7 86.15 4.38
 -2 6 7 94.85 4.61
 2 6 -7 90.87 2.92
 -2 6 7 90.7 4.88
 2 6 -7 95.61 3.93
 -2 -6 7 85.07 5.03
 2 6 -6 275.46 8.99
 -2 6 6 287.33 9.24
 -2 -6 6 283.57 9.12
 2 6 -6 281.42 9.45
 -2 6 6 304.64 9.67
 -2 6 6 276.53 9.36
 2 -6 -6 280.38 9.08
 2 6 -6 268.35 9.03
 2 6 -6 268.77 9.11
 2 6 -6 269.52 8.96
 -2 -6 6 275.91 8.49
 -2 6 6 282.25 7.62
 2 -6 -6 293.95 9.23
 -2 -6 6 273.54 6.99
 2 6 -6 284.05 9.15
 -2 -6 6 279.5 9.02
 -2 -6 6 285.54 6.27
 -2 6 6 272.37 8.87
 -2 -6 6 286.54 8.87
 2 -6 -6 287.43 8.27
 -2 6 6 278.88 8.29
 2 6 -6 278.7 6.83
 -2 6 6 276.75 8.58
 2 6 -6 287.72 6.04
 -2 -6 6 265.38 9.03
 -2 6 5 157.13 6.69
 2 6 -5 141.28 6.3
 -2 6 5 161.02 7
 2 6 -5 146.26 6.52
 -2 -6 5 158.76 6.65
 2 6 -5 149.64 6.75
 2 6 -5 148.29 6.6
 -2 6 5 165.53 7
 2 -6 -5 155.04 6.58
 -2 6 5 158.85 5.65
 -2 -6 5 157.71 6.11
 2 6 -5 147.39 6.31
 -2 -6 5 156.38 5.16
 2 -6 -5 147.06 6.27
 -2 -6 5 153.7 6.47
 2 6 -5 162.48 6.75
 -2 6 5 157.15 6.58
 -2 -6 5 152.29 4.59
 -2 6 5 147.41 4.1
 2 -6 -5 148.34 5.8
 -2 6 5 153.68 6.04
 -2 -6 5 152.65 6.2
 2 6 -5 152.38 4.53
 2 6 -5 151.39 4.39
 -2 6 5 148.55 5.98
 -2 -6 5 143.52 6.39
 -2 6 4 29.3 2.94
 2 6 -4 33.5 3.02
 2 6 -4 34.78 3.17
 -2 6 4 32.72 3.18
 2 -6 -4 27.2 2.76
 2 6 -4 25.31 2.7
 2 6 -4 29.72 3.01
 -2 -6 4 30.48 2.94
 -2 6 4 33.07 3.14
 -2 -6 4 30.86 2.63
 -2 6 4 30.32 2.49
 2 6 -4 29.65 2.86
 2 -6 -4 33.21 2.02
 -2 -6 4 33.42 2.36
 2 -6 -4 26.61 2.6
 2 6 -4 36 3.19
 -2 6 4 30.83 2.89
 -2 -6 4 30.7 2.11
 -2 -6 4 35.32 3.06
 2 -6 -4 31.32 2.6
 -2 6 4 34.31 2.77
 -2 -6 4 30.34 2.69
 -2 6 4 27.71 1.68
 2 6 -4 27.73 1.9
 2 6 -4 29.54 1.78
 -2 6 4 31.42 2.62
 -2 -6 4 37.08 3.14
 2 -6 -4 30.9 2.38
 2 6 -3 8.56 1.57
 -2 6 3 7.42 1.57
 2 -6 -3 10.08 1.73
 2 6 -3 9.52 1.72
 2 6 -3 10.01 1.84
 2 6 -3 9.63 1.81
 -2 6 3 5.96 1.55
 -2 6 3 6.75 1.78
 -2 -6 3 8.35 1.59
 -2 -6 3 7.87 1.29
 -2 6 3 5.67 1.23
 2 6 -3 6.17 1.44
 2 -6 -3 8.08 1.03
 2 -6 -3 8.95 1.53
 -2 -6 3 6.59 1.14
 2 6 -3 6.73 1.48
 -2 -6 3 7.14 1.09
 -2 -6 3 9.2 1.67
 -2 6 3 5.32 1.31
 -2 6 3 8.25 0.98
 -2 -6 3 9.01 1.51
 2 -6 -3 7.54 1.39
 -2 6 3 8.05 1.42
 2 6 -3 7.87 0.88
 2 6 -3 8.65 1.16
 -2 6 3 6.25 1.31
 2 -6 -3 6.29 1.15
 -2 -6 3 5.76 1.32
 -2 6 2 3.86 1.38
 2 6 -2 3.28 1.12
 2 -6 -2 4.81 1.27
 2 6 -2 3.01 1.2
 -2 6 2 3.07 1.13
 2 6 -2 2.04 1.18
 -2 -6 2 4.47 1.26
 -2 6 2 3.92 1.49
 2 6 -2 3.23 1.07
 -2 6 2 1.9 0.73
 -2 -6 2 2.78 1
 2 6 -2 2.08 1.02
 2 -6 -2 2.76 0.79
 -2 -6 2 1.55 0.57
 2 -6 -2 2.74 0.96
 -2 6 2 3.34 1.06
 2 6 -2 2.99 1.08
 -2 -6 2 2.26 0.69
 -2 6 2 2.74 0.67
 -2 6 2 3.84 1.16
 2 -6 -2 3.66 0.97
 -2 -6 2 1.87 0.76
 2 6 -2 3.46 1.01
 2 6 -2 3.28 0.75
 2 6 -2 2.93 0.52
 -2 -6 2 2.73 1.14
 -2 6 2 5.21 1.12
 2 -6 -2 3.82 0.98
 -2 6 1 57.79 4.03
 2 6 -1 55.81 3.92
 2 6 -1 55.17 4.08
 -2 6 1 61.21 4.21
 2 6 -1 54.08 3.98
 -2 -6 1 60.72 4.06
 -2 6 1 53.79 3.99
 2 6 -1 58.44 4.07
 2 -6 -1 59.72 4
 -2 -6 1 58.08 3.4
 2 -6 -1 56.25 2.84
 2 6 -1 57.47 3.7
 -2 6 1 56.97 3.65
 -2 -6 1 58.04 3.38
 2 -6 -1 50.49 3.4
 -2 -6 1 53.62 3.15
 -2 6 1 52.39 3.76
 2 6 -1 60.24 4.1
 -2 -6 1 58.91 3.46
 2 6 -1 57.51 1.9
 -2 6 1 57.66 3.74
 -2 6 1 61.15 2.64
 2 6 -1 61.54 3.53
 2 -6 -1 51.36 3.51
 -2 6 1 55.69 3.17
 2 6 -1 61.16 3.25
 -2 -6 1 59.56 3.8
 2 -6 -1 61.88 3.57
 2 6 0 3.14 1.08
 -2 6 0 4.01 1.35
 -2 6 0 4.39 1.42
 -2 6 0 3 1.18
 -2 -6 0 2.63 0.97
 2 -6 0 1.58 0.86
 2 6 0 2.56 1.19
 2 6 0 3.51 1.31
 2 6 0 1.62 0.96
 2 -6 0 2.23 0.71
 -2 -6 0 1.95 0.95
 -2 6 0 1.85 0.96
 2 6 0 2.12 0.71
 2 -6 0 1.48 0.77
 -2 -6 0 2.53 0.86
 2 6 0 2.1 1.33
 -2 6 0 1.97 1
 2 -6 0 1.94 0.89
 2 6 0 2.42 0.39
 -2 6 0 1.61 0.71
 -2 -6 0 3.11 0.92
 2 6 0 1.89 0.76
 -2 6 0 2.95 0.69
 2 6 0 2.11 0.94
 -2 6 0 2.21 0.74
 2 -6 0 1.2 0.66
 2 6 1 2.15 1.02
 -2 6 -1 1.56 1.05
 2 6 1 2.48 1.26
 -2 -6 -1 2.72 1.15
 2 6 1 3.66 1.29
 -2 6 -1 2.34 1.03
 2 6 1 3.19 1.34
 2 -6 1 2.87 1.04
 -2 6 -1 3.61 1.37
 2 6 1 2.89 0.93
 2 -6 1 1.69 0.63
 -2 6 -1 1.81 1.08
 2 -6 1 2.3 0.87
 -2 -6 -1 2.39 0.91
 2 6 1 1.98 1.02
 -2 6 -1 1.61 1.07
 2 6 1 1 0.68
 2 -6 1 2.22 0.96
 -2 -6 -1 1.73 0.64
 -2 6 -1 2.14 0.87
 2 6 1 2.65 0.95
 -2 6 -1 2.25 0.71
 2 -6 1 1.31 0.66
 -2 6 -1 2.39 0.72
 -2 6 -2 3.46 1.29
 2 6 2 1.42 0.83
 2 -6 2 2.02 1.07
 -2 -6 -2 1.81 1.1
 2 6 2 2.3 1.17
 2 6 2 2.62 1.34
 -2 6 -2 2.84 1.46
 -2 6 -2 0.61 0.97
 2 6 2 2.06 1.08
 -2 6 -2 0.72 0.71
 2 6 2 1.1 0.63
 2 -6 2 2 0.72
 2 -6 2 2.08 0.78
 -2 -6 -2 1.86 1.14
 -2 6 -2 2.12 1.21
 2 6 2 0.95 0.85
 -2 6 -2 1.8 0.96
 -2 -6 -2 0.45 0.66
 2 6 2 1.37 0.63
 2 -6 2 1.07 0.73
 -2 6 -2 0.79 0.48
 2 6 2 1.23 0.77
 2 -6 2 2.35 0.91
 -2 6 -2 0.91 0.55
 -2 6 -3 164.55 6.86
 2 6 3 173.54 6.93
 2 6 3 178.86 7.16
 2 -6 3 170.01 6.91
 2 6 3 163.66 6.94
 -2 6 -3 173.21 7.29
 2 6 3 161.01 7.05
 -2 -6 -3 180.18 7.09
 -2 6 -3 168.72 7.12
 2 6 3 164.93 5.76
 -2 6 -3 173.41 6.87
 2 -6 3 164.93 5.66
 2 -6 3 169.6 5.92
 -2 -6 -3 165.09 7.39
 -2 6 -3 162.72 6.72
 2 6 3 174.23 7
 2 6 3 170.97 5.78
 -2 -6 -3 169.15 5.63
 -2 6 -3 178.83 6.97
 2 -6 3 168.4 6.85
 -2 6 -3 167.77 5.23
 2 6 3 173.61 6.38
 -2 6 -3 169.66 4.82
 2 -6 3 173 6.59
 2 6 4 29.06 2.8
 -2 6 -4 31.83 3.02
 2 -6 4 29.93 2.89
 2 6 4 33.55 3.11
 -2 6 -4 31.68 3.11
 2 6 4 39.28 3.58
 2 6 4 38.88 3.42
 -2 -6 -4 30 2.86
 -2 6 -4 32.36 3.14
 2 6 4 32.94 2.46
 2 -6 4 34.53 2.6
 -2 6 -4 30.29 2.93
 -2 -6 -4 31.99 3.41
 2 -6 4 34.79 2.61
 2 6 4 31.74 3.04
 -2 6 -4 28.52 2.79
 -2 6 -4 31.08 2.94
 2 -6 4 32.01 3.02
 2 6 4 34.03 2.52
 -2 -6 -4 29.57 2.29
 -2 6 -4 29.43 2.21
 2 6 4 32.58 2.84
 -2 6 -4 31 1.84
 2 -6 4 31.14 2.8
 -2 6 -5 3.24 1.12
 2 6 5 1.61 0.92
 -2 6 -5 1.74 0.86
 2 6 5 3.65 1.42
 2 6 5 4.01 1.27
 -2 6 -5 2.07 1.19
 2 -6 5 1.17 0.93
 -2 -6 -5 2.37 1.01
 2 6 5 6.31 1.77
 -2 6 -5 1.98 0.84
 2 6 5 2.87 0.88
 2 -6 5 1.83 0.82
 -2 -6 -5 2.56 1.12
 2 -6 5 1.87 0.53
 2 6 5 3.87 1.28
 -2 6 -5 2.14 0.87
 2 -6 5 2.85 0.98
 2 6 5 3.46 0.95
 -2 -6 -5 2.19 0.67
 2 -6 5 3.3 1.29
 -2 6 -5 2.59 0.57
 -2 6 -5 2 0.87
 2 6 5 3.19 1.07
 2 -6 5 3.5 1.15
 -2 6 -6 10.83 1.86
 2 6 6 10.27 1.93
 -2 6 -6 11.86 2.11
 -2 -6 -6 13.14 1.92
 2 6 6 13.09 1.96
 -2 6 -6 8.96 1.94
 2 -6 6 13.04 2.03
 2 6 6 12.56 1.99
 2 6 6 11.4 1.99
 2 -6 6 12.75 1.78
 2 6 6 13.47 1.52
 -2 6 -6 15.62 2.27
 -2 -6 -6 10.18 2.02
 2 -6 6 15.17 1.73
 -2 6 -6 14.19 2.13
 2 6 6 12.93 1.91
 2 -6 6 9.74 0.91
 -2 -6 -6 12.4 1.53
 2 -6 6 14.47 2.15
 2 6 6 14.69 1.67
 -2 -6 -6 12.27 0.87
 -2 6 -6 11.3 0.97
 2 6 6 10.64 1.82
 -2 6 -6 8.09 1.4
 2 -6 6 11.21 1.72
 -2 6 -7 2.55 1.06
 2 6 7 4.19 1.2
 -2 6 -7 1.4 1.05
 2 6 7 2.32 1.11
 -2 -6 -7 7.4 1.5
 2 6 7 7.4 1.8
 2 6 7 3.63 1.17
 2 -6 7 5.44 1.34
 -2 6 -7 3.93 1.36
 2 6 7 6.15 1.01
 2 -6 7 5.24 1.25
 -2 6 -7 4.73 1.41
 -2 -6 -7 3.31 1.51
 2 -6 7 4.06 1.29
 2 6 7 5.61 1.5
 -2 6 -7 3.99 1.22
 -2 -6 -7 2.42 0.83
 2 -6 7 3.36 0.89
 2 6 7 3.84 1.06
 2 -6 7 3.17 1.31
 2 6 7 5.25 1.42
 -2 -6 -7 3.03 0.62
 -2 6 -7 2.2 0.46
 -2 6 -7 3.26 0.89
 2 -6 7 4.35 1.23
 2 6 8 207.28 7.65
 -2 6 -8 194.13 7.59
 2 -6 8 201.79 7.67
 2 6 8 210.55 7.92
 -2 6 -8 202.01 7.94
 -2 6 -8 198.88 7.82
 2 6 8 199.08 7.64
 2 6 8 199.72 7.85
 -2 -6 -8 202.26 7.59
 -2 6 -8 189.27 8.1
 2 -6 8 195.08 7.23
 2 6 8 209.15 5.61
 -2 -6 -8 194.33 8.65
 2 6 8 194.21 7.46
 -2 6 -8 208.42 7.62
 2 -6 8 195.1 7.78
 2 -6 8 212.49 8.37
 2 6 8 207.69 6.41
 2 -6 8 218.2 6.51
 -2 -6 -8 193.34 6.22
 2 6 8 210.91 7.94
 -2 6 -8 206.48 6.95
 -2 -6 -8 207.91 4.81
 2 -6 8 198.84 7.89
 -2 6 -9 149.42 6.49
 2 6 9 149.29 6.4
 2 6 9 157.6 6.76
 2 -6 9 150.2 6.52
 -2 6 -9 134.43 6.4
 -2 -6 -9 155.37 6.57
 2 6 9 137.13 6.31
 2 6 9 138.65 6.5
 -2 6 -9 141.44 6.6
 -2 6 -9 135.24 6.73
 2 -6 9 139.06 6.2
 -2 -6 -9 141.73 7.37
 -2 6 -9 146.54 6.34
 2 -6 9 148.56 6.73
 2 6 9 139.8 6.3
 -2 -6 -9 144.31 5.38
 2 6 9 144.33 5.35
 2 -6 9 145.42 5.26
 2 -6 9 140.81 6.92
 -2 6 -9 144.38 5.92
 2 6 9 139.53 6.6
 -2 -6 -9 148.09 4.28
 2 -6 9 143.63 6.8
 2 6 10 176.17 7.03
 -2 6 -10 174.87 7.07
 2 6 10 180.45 7.26
 2 -6 10 169.54 7.02
 -2 6 -10 174.89 7.3
 -2 6 -10 179.05 7.42
 2 6 10 178.55 7.42
 -2 -6 -10 175.34 7.06
 -2 6 -10 175.57 7.74
 2 -6 10 164.66 6.98
 -2 -6 -10 188.99 8.69
 2 6 10 171.89 7.03
 -2 6 -10 175.41 6.97
 2 -6 10 173.09 7.31
 2 -6 10 171.85 5.82
 2 -6 10 182.12 8
 -2 -6 -10 186.51 6.19
 2 6 10 188.68 6.19
 2 6 10 165.09 7.36
 -2 6 -10 173.64 6.72
 -2 -6 -10 186.85 5.21
 2 -6 10 177 7.67
 -2 6 -11 53.11 3.87
 2 6 11 55.77 3.93
 2 -6 11 53.65 3.9
 2 6 11 58.59 4.15
 -2 6 -11 57.76 4.2
 -2 6 -11 60.7 4.26
 -2 -6 -11 54.95 3.95
 2 6 11 63.92 4.4
 2 -6 11 59.6 4.23
 -2 6 -11 60.29 4.58
 -2 -6 -11 61.86 5.09
 -2 6 -11 59.72 4
 2 -6 11 56.09 4.2
 2 6 11 55.01 3.94
 -2 -6 -11 64.61 3.63
 2 -6 11 69.55 5
 2 -6 11 54.24 3.21
 2 6 11 68.41 3.74
 -2 6 -11 59.4 3.99
 2 6 11 62.8 4.57
 -2 -6 -11 72.14 3.3
 2 -6 11 54.45 4.32
 2 6 12 159.08 6.63
 -2 6 -12 146.64 6.46
 -2 6 -12 155.75 6.91
 -2 6 -12 147.96 6.74
 2 -6 12 149.24 6.58
 -2 -6 -12 157 6.63
 2 6 12 163.52 6.9
 2 6 12 162.01 7.07
 -2 6 -12 151.62 7.44
 2 -6 12 167.69 7.52
 -2 -6 -12 143.57 7.85
 2 6 12 151.4 6.57
 -2 6 -12 156.6 6.56
 2 -6 12 142.06 6.85
 2 6 12 160.67 5.92
 2 -6 12 151.86 5.56
 -2 -6 -12 162.39 5.97
 2 6 12 160.69 7.52
 -2 6 -12 166.27 6.94
 -2 -6 -12 160.18 5.38
 2 -6 12 158.93 7.71
 2 6 13 12.9 1.96
 -2 6 -13 15.56 2.32
 -2 -6 -13 13.38 2.04
 2 6 13 18.33 2.45
 2 -6 13 15.95 2.19
 2 6 13 20.82 2.56
 -2 6 -13 20.97 2.56
 -2 6 -13 20.64 2.6
 -2 6 -13 17.01 2.85
 2 -6 13 16.01 2.42
 -2 -6 -13 14.55 2.82
 2 6 13 14.99 2.17
 2 -6 13 15.43 2.3
 -2 6 -13 17.08 2.24
 2 -6 13 18.05 1.98
 -2 -6 -13 16.91 1.98
 2 6 13 20.63 2.13
 -2 -6 -13 18.83 1.97
 2 6 13 16.36 2.68
 -2 6 -13 20.02 2.64
 2 -6 13 21.8 3.07
 2 6 14 16.18 2.18
 -2 6 -14 16.42 2.24
 2 6 14 15.09 2.11
 2 -6 14 13.44 1.92
 2 6 14 14.39 2.16
 -2 -6 -14 13.95 2.04
 -2 6 -14 12.03 1.97
 -2 6 -14 12.91 2.02
 2 -6 14 13.46 2.57
 -2 6 -14 13.81 2.39
 -2 -6 -14 12.79 2.56
 2 6 14 14.74 2.12
 2 -6 14 16.67 2.42
 -2 6 -14 12.57 1.91
 2 -6 14 13.35 1.72
 -2 -6 -14 11.4 1.69
 2 6 14 14.19 1.86
 -2 -6 -14 13 1.76
 2 6 14 17.56 2.77
 -2 6 -14 15.42 2.4
 2 -6 14 13.39 2.44
 -2 6 -15 195.7 7.54
 2 6 15 202.46 7.51
 2 -6 15 192.7 7.5
 2 6 15 214.08 7.84
 -2 6 -15 223.44 8.29
 2 6 15 201.16 7.93
 -2 -6 -15 198.76 7.53
 -2 6 -15 205.49 7.94
 -2 6 -15 177.36 8.41
 2 -6 15 203.36 8.76
 -2 -6 -15 204.51 9.66
 2 -6 15 191.21 8.15
 2 6 15 191.12 7.38
 -2 6 -15 194.19 7.32
 2 6 15 218.24 7.41
 2 -6 15 198.8 6.72
 2 6 15 187.32 8.59
 -2 6 -15 207.88 8.47
 -2 -6 -15 210.98 7.08
 2 -6 15 188.66 8.8
 -2 6 -16 11.02 1.9
 2 6 16 13.08 1.93
 2 -6 16 10.32 1.9
 2 6 16 11.7 1.98
 -2 6 -16 11.43 1.97
 -2 6 -16 14.76 2.3
 -2 -6 -16 11.85 1.95
 2 6 16 16.85 2.23
 2 -6 16 13.77 2.99
 -2 6 -16 14.07 2.71
 -2 -6 -16 14.24 3.1
 2 -6 16 11.31 2.42
 2 6 16 11.25 1.81
 -2 6 -16 14.45 2.09
 2 6 16 14.94 2.11
 2 -6 16 13.5 1.91
 -2 -6 -16 16.38 2.29
 2 6 16 13.91 2.83
 -2 6 -16 13.47 2.62
 2 -6 16 18.99 3.15
 2 6 17 283.4 8.99
 -2 6 -17 292.86 9.22
 -2 6 -17 308.86 9.85
 -2 -6 -17 272.65 8.99
 2 -6 17 271.92 9.07
 -2 6 -17 301.07 9.69
 2 6 17 319 9.68
 2 6 17 298.47 9.79
 2 -6 17 296.56 11.17
 -2 6 -17 296.92 11.25
 -2 -6 -17 294.74 11.88
 2 -6 17 285.11 10.23
 -2 6 -17 299.52 9.18
 2 6 17 284.87 9.12
 2 -6 17 310.78 8.95
 -2 6 -17 308.41 10.98
 2 6 17 289.47 11.19
 2 -6 17 308.24 11.74
 -2 6 -18 11.63 1.83
 2 6 18 16.27 2.2
 2 6 18 11.64 1.97
 -2 6 -18 8.83 1.83
 2 6 18 8.52 1.82
 -2 6 -18 9.52 1.73
 2 -6 18 10.62 2.39
 -2 6 -18 7.24 2.28
 -2 -6 -18 10.84 2.31
 2 6 18 11.35 1.83
 2 -6 18 11.54 2.18
 -2 6 -18 8.23 1.65
 2 -6 18 9.81 1.65
 -2 6 -18 17.86 2.99
 2 6 18 15.42 2.95
 2 -6 18 11.09 2.73
 -2 -6 -19 190.06 9.6
 2 -6 19 179.26 8.22
 2 -6 19 194.47 7.33
 -2 6 -19 188.76 8.93
 2 6 19 175.88 9.05
 -2 6 -19 182.66 8.96
 2 -6 19 188.54 9.1
 -2 -6 -20 75.41 6.13
 2 -6 20 74.72 5.29
 2 -6 20 73.12 4.57
 2 6 20 66.33 5.63
 -2 6 -20 69.41 5.53
 -2 6 -20 74.22 5.76
 2 -6 20 78.53 6.01
 2 -6 21 4.78 1.84
 -2 -6 -21 2.94 1.78
 -2 6 -21 4.74 2.19
 2 6 21 4.78 2.14
 -2 6 -21 4.96 2.05
 2 -6 21 5.02 2.03
 2 -6 22 57.73 4.82
 -2 -6 -22 53.15 5.31
 -2 6 -22 62.15 5.58
 2 6 22 60.44 5.42
 2 -6 22 57.52 5.37
 -2 6 -22 64.01 5.48
 2 -6 23 60.24 4.9
 -2 -6 -23 53.25 5.41
 -2 6 -23 67.82 5.77
 2 6 23 55.88 5.36
 -2 6 -23 60.12 5.48
 2 -6 23 57.23 5.44
 2 -6 24 2.82 1.66
 -2 -6 -24 4.48 2
 2 6 24 5.13 2.22
 -2 6 -24 0.4 1.37
 2 -6 24 0.44 1.28
 -2 6 -24 3.68 1.69
 2 -6 25 1.82 1.53
 -2 -6 -25 1.93 1.82
 -2 6 -25 1.9 1.48
 2 -6 25 2.63 1.86
 2 6 25 1.83 1.32
 2 6 25 3.86 1.93
 -2 6 -25 3.39 1.91
 -2 -6 -26 49.36 5.18
 -2 6 -26 52.81 5.29
 2 -6 26 41.2 5.05
 -2 6 -26 62.87 5.97
 2 6 26 55.82 5.58
 -2 -6 -27 0.83 1.63
 -2 6 -27 -0.75 1.31
 2 -6 27 0.77 1.48
 2 6 27 -1.48 1.55
 -2 -6 -28 4.1 2.11
 -2 6 -28 1.1 1.3
 2 -6 28 1.44 1.68
 2 6 28 0.22 1.52
 -2 6 -28 3.73 2.36
 -2 -6 -29 3.3 2.32
 2 -6 29 4.18 2.23
 -2 6 -29 -0.92 1.61
 -2 6 -29 3.23 2.1
 2 6 29 4.33 1.93
 -2 -6 -30 0.1 1.53
 2 -6 30 -0.74 2.01
 -2 6 -30 4.43 2.08
 -2 6 -30 1.14 1.56
 2 6 30 -1.34 2.06
 -2 -6 -31 0.34 1.53
 -2 6 -31 -1.78 1.93
 2 -6 31 1.01 1.67
 -2 6 -31 0.38 1.94
 2 6 31 2.01 1.9
 -2 -6 -32 39.18 4.98
 2 -6 32 47.41 5.9
 -2 6 -32 45.66 5.82
 2 6 32 39.02 5.2
 -2 -6 -33 2.92 2.24
 2 -6 33 5.19 2.67
 -2 6 -33 4.15 2.66
 2 6 33 3.56 2.22
 -2 -6 -34 15.15 3.54
 2 -6 34 13.77 3.44
 -2 6 -34 18.49 4.11
 2 6 34 6.72 2.19
 -2 -6 -35 70.18 6.62
 2 -6 35 87.5 8.29
 -2 6 -35 79.66 8
 2 6 35 66.17 7.1
 2 -6 36 75.09 7.8
 -2 6 -36 74.98 7.87
 2 6 36 84.04 7.92
 2 6 37 0.91 1.89
 2 -8 -37 18.8 4.22
 2 -8 -36 11.74 3.46
 2 8 -36 6.64 2.56
 2 8 -36 10.05 3.42
 2 -8 -35 33.83 5.29
 2 8 -35 34.38 5.22
 -2 -8 35 24.16 4.59
 -2 8 35 33.82 5.36
 2 8 -35 33.03 5.37
 2 -8 -34 24.61 4.62
 -2 -8 34 35.48 5.53
 2 8 -34 29.12 4.8
 2 8 -34 35.88 5.42
 -2 8 34 38.06 5.74
 2 -8 -33 134.34 9.95
 -2 -8 33 120.19 9.53
 2 8 -33 130.26 9.68
 2 8 -33 132.77 9.64
 -2 8 33 129.33 9.77
 2 -8 -32 2.18 2.34
 -2 -8 32 6.71 2.94
 2 8 -32 2.2 2.04
 2 8 -32 5.53 2.85
 -2 8 32 5.26 2.86
 2 -8 -31 42.49 5.55
 -2 8 31 38.32 5.41
 2 8 -31 44.25 5.44
 -2 -8 31 41.68 5.5
 2 8 -31 28.64 4.84
 -2 -8 30 25.96 4
 2 -8 -30 24.22 4.31
 2 8 -30 28.05 4.45
 -2 8 30 22.79 4.21
 2 8 -30 25.02 4.23
 -2 -8 30 33.51 4.88
 -2 -8 29 70.51 6.29
 2 -8 -29 67.89 6.89
 2 8 -29 64.72 6.43
 -2 8 29 64.97 6.64
 -2 -8 29 58.86 6.49
 2 8 -29 64.79 6.44
 -2 -8 28 2.29 2.38
 2 -8 -28 2.61 2.04
 -2 8 28 0.74 1.53
 2 8 -28 1.49 1.57
 -2 -8 28 1.03 2.48
 2 8 -28 -2.29 1.76
 2 8 -27 77.74 7
 -2 -8 27 81.13 7.23
 -2 -8 27 75.7 6.37
 2 -8 -27 76.74 7.16
 -2 8 27 84.36 7.49
 2 8 -27 81.41 6.83
 -2 -8 27 81.76 7.41
 2 8 -26 3.19 2.03
 -2 -8 26 2.19 1.93
 -2 -8 26 5.34 2.22
 2 -8 -26 5.27 2.84
 -2 8 26 4.82 2.21
 2 8 -26 8.98 2.76
 -2 -8 26 4.63 2.74
 -2 -8 25 305.46 13.67
 2 8 -25 332.96 14.09
 -2 -8 25 328.27 13.1
 2 -8 -25 324.89 14.63
 2 8 -25 318.74 13.12
 -2 8 25 307.38 13.85
 -2 -8 25 330.11 14.64
 -2 -8 24 32.96 4.54
 2 8 -24 22.58 4.02
 -2 -8 24 29.86 4
 2 -8 -24 29.07 4.48
 -2 8 24 31.03 4.58
 2 8 -24 34.25 4.49
 -2 -8 24 25.34 4.19
 -2 -8 23 18 3.43
 2 8 -23 18.88 3.47
 -2 -8 23 18.67 3.3
 2 -8 -23 14.64 3.55
 -2 8 23 25.01 4.09
 2 8 -23 23.45 3.46
 -2 -8 23 16.99 3.49
 2 8 -22 2.19 1.77
 -2 -8 22 2.17 1.54
 -2 -8 22 2.63 1.66
 2 -8 -22 0.63 1.74
 2 8 -22 0.79 1.2
 -2 8 22 0.86 1.76
 -2 -8 22 5.51 2.35
 2 8 -21 53.2 5.4
 -2 -8 21 57.04 5.58
 2 -8 -21 54.83 5.9
 -2 -8 21 55.83 5.26
 -2 8 21 58.42 5.54
 2 8 -21 59.27 5.22
 -2 -8 21 64.85 6.1
 -2 8 20 35.38 3.74
 2 8 -20 34.89 3.7
 2 8 -20 30.55 4.03
 -2 -8 20 33.05 4.28
 2 -8 -20 34.23 4.85
 2 8 -20 34.31 3.71
 2 8 -20 33.1 3.77
 -2 8 20 36.76 3.9
 -2 8 20 35.21 3.87
 -2 8 20 35.11 3.56
 -2 -8 20 36.7 4.29
 2 8 -20 27.9 3.27
 2 8 -20 40.33 4.22
 -2 8 20 35.59 4.39
 -2 -8 20 34.51 4.44
 2 8 -19 222.05 9.13
 -2 8 19 232.55 9.47
 -2 -8 19 232.43 10.74
 2 8 -19 229.34 10.86
 2 -8 -19 235.27 11.89
 -2 8 19 239.48 10.06
 -2 8 19 235.82 9.82
 2 8 -19 230.22 9.96
 2 8 -19 235.34 9.71
 -2 -8 19 232.32 10.41
 -2 8 19 236.57 9.41
 2 8 -19 230.3 9.48
 -2 8 19 221.64 10.59
 2 8 -19 252.57 10.12
 -2 -8 19 229.56 11.11
 2 8 -18 128.91 6.86
 -2 8 18 127.65 6.97
 2 8 -18 119.2 7.74
 -2 -8 18 123.77 7.77
 2 -8 -18 129.05 8.7
 -2 8 18 129.11 7.32
 2 8 -18 129.97 7.15
 -2 8 18 125.79 7.08
 2 8 -18 133.59 7.5
 -2 -8 18 127.22 7.62
 2 8 -18 116.13 6.68
 -2 8 18 122.45 6.72
 2 8 -18 130.21 7.04
 -2 8 18 124.2 7.79
 -2 -8 18 131.48 8.3
 2 8 -17 37.67 3.87
 -2 8 17 35.79 3.84
 2 8 -17 44.58 4.79
 -2 -8 17 40.87 4.62
 2 -8 -17 36.37 4.89
 -2 8 17 38.98 4.04
 2 8 -17 38.53 4
 2 8 -17 35.91 4.03
 -2 8 17 41.01 4.37
 -2 8 17 43.32 4.07
 2 8 -17 36.88 3.74
 -2 -8 17 55.45 5.11
 -2 8 17 45.43 4.9
 2 8 -17 48.12 4.3
 -2 -8 17 33.18 4.37
 2 8 -16 178.32 8.27
 -2 8 16 185.4 8.42
 2 8 -16 179.04 8.73
 -2 8 16 190.34 8.78
 -2 8 16 195.32 9.06
 2 8 -16 205.43 9.04
 -2 -8 16 187.41 9.26
 2 8 -16 196.33 9.66
 2 -8 -16 189.65 10.52
 -2 8 16 181.62 8.29
 -2 -8 16 183.18 9.06
 2 8 -16 183.03 8.42
 -2 8 16 198.24 9.62
 2 8 -16 202.68 8.33
 -2 -8 16 195.05 9.85
 2 8 -15 530.87 14.76
 -2 8 15 515.28 14.73
 2 8 -15 549.68 15.43
 2 8 -15 531.68 15.66
 -2 8 15 546.64 15.74
 -2 8 15 533.03 15.32
 2 8 -15 519.52 16.14
 -2 -8 15 526.53 15.72
 2 -8 -15 539.98 17.81
 -2 8 15 551.32 15.03
 2 8 -15 520 14.85
 -2 -8 15 539.87 15.8
 2 -8 -15 505.34 13.72
 -2 8 15 549.71 16.19
 2 8 -15 565.92 14.28
 -2 -8 15 533.68 16.48
 2 8 -14 95.91 5.97
 -2 8 14 85.86 5.8
 -2 8 14 93.98 6.17
 2 8 -14 106.07 6.63
 -2 8 14 101.39 6.51
 2 8 -14 101.98 6.48
 -2 -8 14 97.92 6.52
 2 8 -14 107.71 6.94
 2 -8 -14 99.77 7.34
 2 8 -14 105.74 6.36
 -2 8 14 95.74 5.93
 -2 -8 14 103.15 6.6
 -2 8 14 97.9 5.65
 2 -8 -14 80.85 5.13
 -2 8 14 111.17 6.95
 2 8 -14 107.86 5.74
 -2 -8 14 95.62 6.63
 2 8 -13 78.85 5.43
 -2 8 13 68.28 5.07
 2 8 -13 67.65 5.36
 -2 8 13 66.05 5.3
 2 8 -13 76.37 5.48
 -2 8 13 72.47 5.39
 -2 -8 13 75.01 5.42
 2 8 -13 70.36 5.6
 2 -8 -13 66.11 5.97
 2 8 -13 82.82 5.58
 -2 8 13 78.37 5.43
 -2 -8 13 84.21 5.93
 2 -8 -13 71.65 4.77
 -2 8 13 68.02 4.71
 -2 8 13 71.78 5.48
 2 8 -13 81.16 4.78
 -2 -8 13 70.06 5.65
 -2 8 12 18.18 2.81
 2 8 -12 23.6 3.08
 2 8 -12 25.09 3.34
 -2 8 12 17.24 2.84
 -2 8 12 24.53 3.42
 2 8 -12 17.79 2.93
 2 8 -12 22.94 3.27
 -2 -8 12 22.91 3.12
 2 -8 -12 20.17 3.55
 -2 -8 12 26.17 3.4
 2 8 -12 21.98 3.05
 -2 8 12 17.31 2.64
 2 -8 -12 19.37 2.55
 -2 8 12 21.13 2.75
 2 8 -12 23.2 2.62
 -2 8 12 22.55 3.17
 -2 -8 12 18.87 2.97
 -2 8 11 549.98 15.34
 2 8 -11 537.02 15.05
 -2 8 11 544.62 15.52
 -2 8 11 560.92 15.94
 2 8 -11 542.42 15.48
 2 8 -11 550.24 15.87
 -2 -8 11 563.08 15.12
 2 8 -11 564.61 16.05
 2 -8 -11 533.92 17.18
 -2 8 11 538.54 14.97
 2 8 -11 547.5 15.26
 -2 -8 11 565.06 15.72
 2 -8 -11 539.03 13.84
 -2 8 11 574.38 14.22
 -2 8 11 554.12 15.33
 2 8 -11 575.14 12.96
 -2 -8 11 540.03 15.88
 -2 8 10 3.94 1.84
 2 8 -10 6.46 2.02
 2 8 -10 2.74 1.85
 2 8 -10 4.47 1.94
 -2 8 10 2.95 2.05
 -2 8 10 5.43 2.12
 2 8 -10 8.12 2.45
 -2 -8 10 5.99 1.84
 2 -8 -10 4.81 2.27
 2 -8 -10 7.76 2.17
 -2 8 10 4.1 1.61
 2 8 -10 6.77 2.12
 -2 -8 10 7.29 2.37
 -2 8 10 7.19 1.95
 2 -8 -10 3.67 1.34
 -2 -8 10 5.18 1.15
 2 8 -10 2.89 1.08
 -2 -8 10 5.58 2.17
 -2 8 10 8.09 2.19
 2 8 -9 318.33 11.19
 -2 8 9 296.8 10.93
 -2 8 9 320.05 11.71
 2 8 -9 327.4 11.83
 -2 8 9 333.67 11.79
 2 8 -9 342.51 11.91
 -2 -8 9 312.37 10.57
 2 8 -9 319.63 11.44
 2 -8 -9 325.57 11.48
 -2 -8 9 310.89 8.41
 2 -8 -9 300.79 12.32
 -2 -8 9 335.9 11.57
 2 8 -9 295.2 10.86
 -2 8 9 311.92 11.04
 2 -8 -9 309.78 9.98
 -2 8 9 342.78 10.5
 -2 8 9 301.68 10.64
 2 8 -9 329.01 8.78
 -2 -8 9 311.17 11.39
 -2 8 8 72.56 5.28
 2 8 -8 69.96 5.13
 -2 8 8 74.72 5.59
 2 8 -8 80.3 5.67
 -2 8 8 75.93 5.58
 2 8 -8 79.68 5.72
 2 8 -8 76.55 5.39
 -2 -8 8 72.17 4.82
 2 -8 -8 73.76 5.27
 -2 -8 8 73.58 3.91
 -2 -8 8 72.51 5.2
 2 8 -8 63.96 4.95
 -2 8 8 71.92 5.17
 2 -8 -8 77.24 4.76
 -2 -8 8 72.96 5.09
 -2 8 8 73.7 4.78
 -2 8 8 77.95 5.08
 2 8 -8 73.23 3.76
 -2 -8 8 74.76 5.42
 2 8 -7 7.88 2.13
 -2 8 7 10.77 2.34
 -2 8 7 8.67 2.05
 2 8 -7 9.25 2.26
 -2 8 7 10.55 1.68
 2 8 -7 7.66 1.74
 -2 -8 7 10.56 1.86
 -2 -8 7 8.05 1.39
 2 -8 -7 9.22 1.9
 2 8 -7 7.53 1.9
 -2 -8 7 10.53 2.09
 -2 8 7 9.71 2.02
 -2 -8 7 7.72 1.52
 2 -8 -7 8.91 1.65
 -2 8 7 6.8 1.43
 -2 8 7 10.37 2
 2 -8 -7 11 1.69
 -2 -8 7 9.39 2.12
 -2 8 7 7.77 1.88
 2 8 -7 9.74 2.02
 -2 8 6 14.99 2.35
 2 8 -6 22.88 3
 2 8 -6 19.1 2.79
 2 8 -6 22.83 3.19
 -2 8 6 19.93 2.95
 -2 8 6 25.89 3.41
 -2 8 6 20.9 2.36
 -2 -8 6 20.12 2.51
 2 8 -6 21.66 2.84
 2 -8 -6 20.78 2.68
 -2 -8 6 18.94 2.1
 -2 8 6 23.92 3.02
 -2 -8 6 16.59 2.57
 2 8 -6 17.14 2.61
 -2 8 6 19.94 2.47
 -2 -8 6 21.47 2.66
 2 -8 -6 21.89 2.57
 -2 8 6 23.83 2.83
 -2 -8 6 21.21 2.87
 2 -8 -6 21.79 2.37
 2 8 -5 44.06 4.04
 -2 8 5 43.97 4.02
 2 8 -5 48.44 4.37
 -2 8 5 48.12 4.49
 2 8 -5 41.28 4.2
 -2 8 5 47.26 4.36
 -2 -8 5 47.49 3.74
 2 8 -5 41.87 3.84
 -2 8 5 41.76 3.44
 2 -8 -5 53.64 4.26
 -2 -8 5 54.16 3.51
 2 8 -5 41.36 4.02
 -2 -8 5 45.11 2.88
 -2 8 5 42.3 3.92
 -2 -8 5 44.12 3.98
 -2 -8 5 47.74 3.89
 2 -8 -5 44.49 3.63
 -2 8 5 38.83 3.42
 -2 8 5 47.19 3.76
 2 8 -5 53.33 2.98
 2 -8 -5 42.27 3.38
 -2 -8 5 48.52 4.19
 -2 8 4 1.7 1.35
 2 8 -4 1.99 1.18
 -2 8 4 1.43 1.21
 2 8 -4 3.18 1.48
 2 8 -4 3.98 1.74
 -2 8 4 2.76 1.53
 -2 -8 4 0.56 0.71
 2 8 -4 1.2 0.94
 -2 8 4 2.4 0.98
 2 -8 -4 0.19 0.81
 -2 -8 4 2.5 0.88
 -2 8 4 -0.88 0.95
 2 8 -4 2.83 1.47
 -2 -8 4 2.09 0.73
 -2 -8 4 3.26 1.38
 2 -8 -4 2.31 1.17
 -2 -8 4 3.04 1.02
 -2 8 4 1.43 0.8
 2 8 -4 1.9 0.79
 -2 8 4 2.34 1
 2 -8 -4 5.41 1.53
 -2 -8 4 0.25 1.04
 2 8 -3 159.54 7.7
 -2 8 3 151.47 7.59
 -2 8 3 157.58 7.98
 2 8 -3 151.95 7.9
 -2 8 3 153.52 7.89
 2 8 -3 155.65 7.86
 2 8 -3 141.57 6.94
 -2 8 3 161.26 6.88
 -2 -8 3 153.12 6.5
 2 -8 -3 147.27 6.9
 -2 -8 3 152.63 6.25
 2 8 -3 141.27 7.3
 -2 8 3 144.52 7.34
 -2 -8 3 146.53 7.18
 -2 -8 3 148.64 5.76
 2 -8 -3 156.15 6.97
 -2 -8 3 155.16 6.9
 -2 8 3 156.4 7.11
 2 8 -3 151.89 5.6
 -2 8 3 151.49 6.46
 -2 -8 3 150.16 7.25
 2 -8 -3 153.63 6.5
 -2 8 2 20.86 2.93
 2 8 -2 16.56 2.58
 2 8 -2 13.17 2.52
 -2 8 2 20.77 3.02
 -2 8 2 16.62 2.72
 2 8 -2 12.81 2.42
 -2 -8 2 18.53 2.24
 -2 8 2 12.94 2.1
 2 -8 -2 18.45 1.85
 2 8 -2 15.87 2.25
 -2 -8 2 14.19 1.95
 2 -8 -2 15.44 2.27
 -2 8 2 20.85 2.92
 -2 -8 2 17.16 2.51
 -2 -8 2 16.53 2.04
 2 8 -2 17.53 2.67
 -2 -8 2 15.04 2.11
 2 8 -2 15.28 2.12
 -2 8 2 15.95 2.34
 2 -8 -2 16.34 2.24
 -2 8 2 16.46 2.1
 2 8 -2 15.03 1.89
 -2 -8 2 16.3 2.41
 2 -8 -2 16.14 2.17
 -2 8 1 118.79 6.69
 2 8 -1 120.37 6.65
 -2 8 1 106.47 6.51
 2 8 -1 117.71 6.81
 -2 8 1 120.09 6.98
 2 8 -1 108.83 6.66
 2 -8 -1 115.77 4.75
 -2 -8 1 119.42 5.58
 -2 8 1 121.23 6.12
 2 8 -1 117.3 6.05
 2 -8 -1 120.87 6.01
 -2 -8 1 125.05 5.84
 -2 -8 1 108.93 6.11
 -2 -8 1 121.05 5.47
 -2 8 1 111.14 6.43
 2 8 -1 117.06 6.62
 -2 -8 1 111.12 5.61
 2 -8 -1 119.97 6.17
 2 8 -1 124.49 5.92
 -2 8 1 113.95 6.08
 -2 8 1 116.12 5.26
 2 8 -1 118.52 5.23
 2 -8 -1 117.35 5.8
 -2 -8 1 116.76 6.23
 -2 8 0 13.22 2.33
 2 8 0 12.32 2.33
 2 8 0 12.99 2.38
 -2 8 0 14.63 2.56
 -2 8 0 11.85 2.33
 2 8 0 12.4 2.46
 2 8 0 14.19 2.2
 -2 8 0 15.17 2.27
 2 -8 0 15.5 1.81
 -2 -8 0 15.6 2.06
 2 -8 0 13.14 2.01
 -2 -8 0 12.51 1.99
 -2 -8 0 13.49 1.96
 -2 8 0 10.49 2.18
 2 8 0 15.78 2.57
 -2 8 0 13.41 2.18
 2 8 0 14.54 1.96
 -2 -8 0 12.46 1.88
 2 -8 0 12.84 2.12
 2 8 0 17.85 2.12
 -2 8 0 12.41 1.71
 -2 -8 0 14.43 2.37
 2 -8 0 14.94 2.14
 2 8 1 21.74 2.85
 -2 8 -1 16.4 2.53
 2 8 1 19.57 2.8
 2 8 1 14.47 2.39
 -2 8 -1 12.13 2.36
 -2 8 -1 16.1 2.65
 -2 8 -1 20.67 2.71
 2 -8 1 17.97 1.97
 2 8 1 21.7 2.58
 -2 -8 -1 18.72 2.18
 2 -8 1 20.45 2.45
 -2 -8 -1 19.31 2.45
 -2 -8 -1 16.66 2.73
 -2 8 -1 20.75 2.94
 2 8 1 18.54 2.66
 -2 -8 -1 20.94 2.4
 -2 8 -1 16.99 2.48
 2 8 1 18.79 2.31
 2 -8 1 19.79 2.71
 -2 8 -1 22.28 2.17
 2 8 1 20.94 2.37
 -2 -8 -1 18.16 2.44
 2 -8 1 19.65 2.45
 2 8 2 0.98 1.29
 -2 8 -2 2.78 1.53
 -2 8 -2 3.03 1.56
 -2 8 -2 3.96 1.87
 2 8 2 1.58 1.5
 2 8 2 2.01 1.83
 -2 -8 -2 2.16 1.2
 2 -8 2 0.95 0.73
 2 8 2 2.2 1.26
 -2 8 -2 0.99 1.23
 2 -8 2 0.99 0.91
 -2 -8 -2 2.82 1.75
 -2 -8 -2 -0.77 0.95
 -2 8 -2 0.31 1.13
 2 8 2 1.48 1.22
 2 -8 2 1.05 0.79
 -2 8 -2 1.47 0.99
 -2 -8 -2 0.18 0.72
 2 8 2 1.14 0.84
 -2 8 -2 2.04 0.74
 2 8 2 0.36 0.69
 -2 8 -2 2.03 0.79
 2 -8 2 1.21 0.92
 2 8 3 386.39 12.46
 -2 8 -3 400.49 12.8
 -2 8 -3 401.76 13.27
 -2 8 -3 393.8 12.99
 2 8 3 394.51 13.11
 2 8 3 410.64 13.08
 2 8 3 407.67 11.04
 -2 8 -3 396.33 12.18
 2 -8 3 388.37 10.29
 -2 -8 -3 414.79 10.6
 -2 -8 -3 382 13.25
 2 -8 3 403.92 11
 -2 -8 -3 397.43 11.75
 2 -8 3 389.31 9.05
 2 8 3 394.97 12.62
 -2 8 -3 394.26 12.53
 2 -8 3 412.01 12.48
 2 8 3 407.85 11.08
 -2 8 -3 421.39 12.6
 -2 -8 -3 429.23 10.99
 -2 8 -3 412.01 9.32
 2 8 3 399.09 11.28
 -2 8 -3 422.04 9.44
 2 -8 3 399.03 11.82
 2 8 4 9.03 2.27
 -2 8 -4 9.98 2.26
 2 8 4 17.65 2.97
 2 8 4 26.07 3.68
 -2 8 -4 10.13 2.23
 -2 8 -4 11.31 2.42
 2 8 4 9.49 1.79
 -2 8 -4 12.27 2.29
 2 -8 4 7.08 1.5
 2 -8 4 10.54 1.75
 -2 -8 -4 7.31 1.56
 -2 -8 -4 16.46 3.09
 2 8 4 5.27 1.65
 -2 8 -4 8.67 2.13
 2 8 4 16.54 2.58
 -2 -8 -4 9.08 1.73
 2 -8 4 9.84 2.02
 2 8 4 6.99 1.63
 -2 8 -4 9.35 1.39
 2 -8 4 8.32 1.79
 2 8 5 0.1 0.92
 -2 8 -5 0.18 1.06
 -2 8 -5 1.51 1.39
 2 8 5 0.78 1.16
 -2 8 -5 0.26 1.11
 2 8 5 0.54 1.26
 -2 8 -5 0.36 0.96
 2 -8 5 0.83 0.98
 2 8 5 0.58 0.85
 -2 -8 -5 3.25 1.77
 -2 8 -5 0.69 0.97
 2 8 5 0.62 0.91
 -2 -8 -5 -0.28 0.8
 2 8 5 1.53 1.77
 2 -8 5 1.75 1
 2 8 5 0.33 0.95
 -2 8 -5 -0.16 0.83
 2 -8 5 0.18 1.11
 -2 8 -6 1.52 1
 2 8 6 3.94 1.55
 2 8 6 2.99 1.52
 2 8 6 2.07 1.31
 -2 8 -6 2.14 1.24
 -2 8 -6 2.13 1.25
 2 -8 6 4.1 1.24
 2 8 6 3.82 1.28
 -2 8 -6 3.09 1.21
 -2 -8 -6 1.85 1.3
 2 -8 6 5.14 1.47
 2 8 6 5.11 1.64
 -2 8 -6 4.07 1.48
 -2 -8 -6 3.43 1.13
 2 8 6 3.93 1.11
 2 -8 6 5.29 1.34
 2 8 6 2.42 1.06
 -2 8 -6 2.32 0.88
 2 -8 6 3.18 1.26
 -2 8 -7 67.54 5.05
 2 8 7 66.02 4.96
 2 8 7 74.69 5.43
 -2 8 -7 73.5 5.47
 -2 8 -7 68.87 5.3
 2 8 7 71.27 5.35
 -2 8 -7 78.12 5.48
 2 -8 7 77.09 4.72
 2 8 7 78.68 4.16
 2 -8 7 73.93 4.22
 -2 -8 -7 72.69 5.96
 2 8 7 71.56 5.16
 2 -8 7 73.22 5.29
 -2 8 -7 74.69 5.25
 2 8 7 72.95 4.3
 -2 -8 -7 72.95 4.24
 2 8 7 73.3 5.01
 -2 8 -7 79.52 4.32
 2 -8 7 75.39 5.26
 2 8 8 59.52 4.69
 -2 8 -8 57.19 4.64
 2 8 8 48.88 4.45
 -2 8 -8 49.4 4.49
 2 8 8 53.27 4.67
 -2 8 -8 52.33 4.62
 2 8 8 58.77 3.55
 2 -8 8 57.29 4.2
 -2 8 -8 51.42 4.65
 -2 -8 -8 50.92 5.04
 2 -8 8 54.84 4.65
 2 8 8 55.21 4.57
 -2 8 -8 56.94 4.6
 2 -8 8 58.54 3.72
 -2 -8 -8 61.18 3.91
 2 8 8 59.99 3.91
 -2 8 -8 58.68 3.76
 2 8 8 57.06 4.5
 2 -8 8 53.43 4.57
 -2 8 -9 54.46 4.54
 2 8 9 53.12 4.44
 2 8 9 56.33 4.69
 -2 8 -9 46.58 4.4
 2 8 9 50.96 4.55
 -2 8 -9 49.8 4.55
 -2 8 -9 60.04 5.01
 2 -8 9 57.2 4.27
 -2 -8 -9 58.49 5.53
 -2 8 -9 55.63 4.59
 2 -8 9 56.29 4.7
 2 8 9 59.14 4.7
 -2 -8 -9 52.91 3.71
 2 -8 9 60.71 3.81
 -2 8 -9 61.46 4.02
 2 8 9 59.64 4.71
 2 -8 9 56.72 4.71
 2 8 10 1.24 1.37
 -2 8 -10 1.14 1.17
 -2 8 -10 1.02 1.37
 2 8 10 3.46 2.35
 2 8 10 1.28 1.09
 -2 8 -10 -0.12 1.24
 2 -8 10 2.59 1.27
 -2 8 -10 2.24 1.77
 -2 -8 -10 1.47 1.4
 2 8 10 1.1 0.89
 2 -8 10 0.34 1.12
 -2 8 -10 1.33 1.24
 2 -8 10 1.88 0.96
 -2 8 -10 3.03 1.19
 2 8 10 4.38 2.02
 2 -8 10 1.71 1.41
 -2 8 -11 600.46 15.99
 2 8 11 570.06 15.46
 2 8 11 597.23 16.19
 -2 8 -11 587.63 16.45
 2 8 11 583.81 16.35
 -2 8 -11 593.42 16.44
 2 -8 11 603.46 15.5
 -2 8 -11 586.22 16.74
 -2 -8 -11 572.74 17.96
 2 8 11 575.85 15.72
 2 -8 11 591.81 16.32
 -2 8 -11 576.28 15.54
 2 -8 11 581.02 13
 2 8 11 595.87 16.33
 -2 8 -11 595.6 14.4
 2 -8 11 577.24 16.38
 -2 8 -12 181.6 8.46
 2 8 12 179.9 8.27
 2 8 12 179.4 8.72
 2 8 12 173.92 8.32
 -2 8 -12 168.48 8.42
 -2 8 -12 183.13 8.77
 2 -8 12 191.1 8.45
 -2 8 -12 180.83 8.99
 -2 -8 -12 173.48 9.63
 2 -8 12 182.91 8.75
 -2 8 -12 175.13 8.11
 2 8 12 185.12 8.4
 2 -8 12 185.82 6.75
 -2 8 -12 177.87 7.59
 2 8 12 201.13 9.18
 2 -8 12 181.02 8.89
 2 8 13 181.58 8.23
 -2 8 -13 176.68 8.24
 -2 8 -13 174.51 8.51
 2 8 13 175.93 8.35
 -2 8 -13 183.94 8.81
 2 8 13 169.59 8.45
 -2 8 -13 172.38 8.86
 2 -8 13 173.75 8.26
 -2 -8 -13 176.29 9.78
 -2 8 -13 168.79 7.97
 2 -8 13 161.26 8.29
 2 8 13 178.77 8.24
 2 -8 13 176.54 6.61
 -2 8 -13 180 7.79
 2 8 13 171.08 8.66
 2 -8 13 186.45 9.2
 2 8 14 82.02 5.56
 -2 8 -14 94.58 5.96
 2 -8 14 93.61 6.21
 -2 8 -14 95.79 6.76
 -2 -8 -14 102.93 7.54
 -2 8 -14 94.47 6.26
 2 8 14 100.81 6.47
 2 8 14 97.38 6.17
 -2 8 -14 91.07 6.15
 2 8 14 93.88 6
 -2 8 -14 91.52 5.82
 2 -8 14 92.87 6.37
 2 8 14 91.25 6.51
 -2 8 -14 95.1 5.78
 2 -8 14 91.5 6.59
 2 8 15 599.62 15.99
 -2 8 -15 629.45 16.41
 -2 8 -15 615.44 17.93
 2 -8 15 610.74 17
 -2 -8 -15 621.51 19.34
 2 8 15 610.33 16.45
 -2 8 -15 628.32 16.94
 -2 8 -15 647.64 17.32
 2 8 15 618.15 17.01
 -2 8 -15 631.35 16.32
 2 -8 15 637.07 17.51
 2 8 15 620.26 16.35
 -2 8 -15 652.65 16.42
 2 8 15 629.36 17.96
 2 -8 15 630.64 18.24
 -2 8 -16 4.66 1.76
 2 8 16 5.02 1.85
 -2 8 -16 7.89 2.79
 2 -8 16 5.58 1.79
 -2 -8 -16 4.95 2.67
 -2 8 -16 4.05 1.79
 2 8 16 7.52 2.03
 -2 8 -16 6.12 1.98
 2 8 16 4.23 1.68
 -2 8 -16 7.97 1.95
 2 8 16 5.2 1.72
 2 -8 16 6.95 2.31
 2 8 16 8.77 2.76
 -2 8 -16 4.94 2
 2 -8 16 4.68 1.96
 -2 8 -17 113.48 6.6
 2 8 17 121.78 6.71
 -2 8 -17 103.94 7.29
 2 -8 17 117.58 7.32
 -2 -8 -17 104.43 7.79
 2 8 17 117.86 6.74
 -2 8 -17 111.3 6.73
 2 8 17 118.66 7.07
 -2 8 -17 114.45 6.94
 2 8 17 113.87 6.53
 2 -8 17 120.93 7.46
 -2 8 -17 112.39 6.42
 -2 8 -17 115.99 6.84
 2 8 17 126.02 7.86
 2 -8 17 113.95 7.6
 -2 8 -18 18.96 2.75
 2 8 18 20.78 2.81
 2 -8 18 21.14 3.23
 -2 8 -18 25.88 3.85
 -2 -8 -18 22.3 3.96
 2 8 18 22.04 2.92
 -2 8 -18 20.12 2.97
 2 8 18 21.75 3.16
 -2 8 -18 22.43 3.13
 -2 8 -18 21.46 2.86
 2 -8 18 19.24 3.23
 2 8 18 23.23 3
 -2 8 -18 21.69 3.17
 2 8 18 17.38 3.38
 2 -8 18 26.21 3.88
 2 -8 19 80.23 6.32
 -2 8 -19 74.85 6.26
 2 -8 19 77.4 5.96
 -2 -8 -19 81.79 6.96
 2 8 19 73.99 6.23
 -2 8 -19 84.75 6.09
 2 -8 19 69.63 6.27
 2 -8 20 4.17 2.08
 -2 8 -20 5.2 2.13
 2 -8 20 6.83 2.4
 -2 -8 -20 6.03 2.66
 -2 8 -20 6.16 2.26
 2 8 20 8.09 2.5
 2 -8 20 6.39 2.31
 2 -8 21 38.73 4.33
 -2 -8 -21 36.83 4.73
 -2 8 -21 40 4.48
 2 8 21 38.14 4.69
 -2 8 -21 34.41 4.45
 2 -8 21 39.63 4.74
 2 -8 22 1.79 1.35
 -2 -8 -22 1.53 1.65
 2 8 22 0.33 1.48
 -2 8 -22 3.02 1.76
 2 -8 22 -0.29 1.39
 -2 8 -22 6.58 2.33
 2 -8 23 148.59 8.66
 -2 -8 -23 155.87 9.99
 -2 8 -23 154.58 8.92
 2 8 23 146.13 9.26
 -2 8 -23 145.66 9.26
 2 -8 23 145.1 9.12
 2 -8 24 3.08 2.19
 -2 -8 -24 0.76 2.13
 2 8 24 0.87 1.71
 -2 8 -24 -0.3 1.79
 2 -8 24 -1.43 1.94
 -2 8 -24 -0.48 1.5
 2 -8 25 10.71 2.59
 -2 -8 -25 8.43 2.6
 2 8 25 13.25 3.14
 -2 8 -25 12.89 3.13
 -2 8 -25 7.97 2.58
 2 -8 25 10.93 3.27
 2 -8 26 3.23 2.23
 -2 -8 -26 1.84 1.7
 -2 8 -26 1.12 1.62
 2 -8 26 2.21 2.29
 -2 8 -26 1.33 1.91
 2 8 26 0.99 1.66
 -2 -8 -27 243.5 12.86
 2 -8 27 230.08 12.27
 -2 8 -27 230.14 12.06
 -2 8 -27 246.41 12.23
 2 8 27 229.59 12.37
 -2 -8 -28 10.49 3.39
 -2 8 -28 9.51 2.99
 2 -8 28 10.93 3.45
 -2 8 -28 9.5 2.9
 2 8 28 6.24 2.71
 -2 -8 -29 3.94 2.3
 -2 8 -29 7.48 2.76
 2 -8 29 4.83 2.82
 2 8 29 2.91 1.92
 -2 -8 -30 0.16 1.8
 2 -8 30 0.46 1.89
 -2 8 -30 -1.44 2.45
 2 8 30 -1.2 1.89
 -2 8 -30 -0.54 2
 -2 -8 -31 82.34 7.63
 2 -8 31 84.63 7.9
 -2 8 -31 77.57 7.39
 2 8 31 85.39 7.9
 -2 8 -31 98.75 8.37
 -2 -8 -32 1.45 2.31
 -2 8 -32 9.72 3.3
 2 -8 32 10.95 3.53
 2 8 32 6.24 2.8
 -2 8 -32 2.71 2.54
 -2 -8 -33 49.26 6.15
 2 -8 33 42.66 5.85
 -2 8 -33 43.39 5.63
 2 8 33 46.46 6.01
 -2 8 -33 46.86 6.02
 -2 -8 -34 17.25 3.75
 -2 8 -34 17.89 4.91
 -2 8 -34 13.14 3.59
 -2 -8 -35 24.57 4.46
 2 -10 -32 27.38 5.09
 2 10 -32 24.54 4.69
 -2 -10 32 20.14 4.37
 -2 -10 31 32.49 4.97
 2 -10 -31 33.15 5.64
 -2 10 31 35.19 5.53
 2 10 -31 32.93 5.3
 -2 -10 31 23.79 4.65
 -2 -10 30 19.66 3.97
 2 -10 -30 11.89 3.46
 -2 10 30 13.66 3.77
 -2 -10 30 16.5 3.74
 2 10 -30 9.14 3.36
 -2 -10 29 5.8 2.43
 2 -10 -29 3.24 2.54
 -2 10 29 6.34 2.92
 2 10 -29 2.26 1.74
 -2 -10 29 6.56 2.58
 -2 -10 28 28.18 4.6
 2 10 -28 29.29 4.79
 -2 -10 28 32.72 4.74
 2 -10 -28 29.87 5
 -2 10 28 36.65 5.4
 -2 -10 28 29.74 5.06
 2 10 -27 2.7 2.05
 -2 -10 27 3.55 2.31
 -2 -10 27 4.75 2.28
 2 -10 -27 7.44 3.09
 -2 10 27 8.26 3.06
 -2 -10 27 7.31 2.9
 -2 -10 26 1.25 1.7
 2 10 -26 1.91 2.06
 -2 -10 26 2.96 2.14
 2 -10 -26 1.21 1.91
 -2 10 26 2.31 2.15
 -2 -10 26 3.88 2.45
 -2 -10 25 4.16 2.14
 2 10 -25 5.13 2.2
 -2 -10 25 8.72 3.03
 2 -10 -25 9.19 3.36
 -2 10 25 5.14 2.46
 -2 -10 25 4.17 1.92
 2 10 -24 57.89 6.35
 -2 -10 24 57.85 6.08
 -2 -10 24 66.38 6.37
 2 -10 -24 72.66 7.59
 -2 10 24 64.91 6.51
 -2 -10 24 65.19 6.84
 -2 -10 23 14.63 3.23
 2 10 -23 12.38 3.38
 -2 -10 23 15.01 3.37
 2 -10 -23 18.95 4.12
 -2 10 23 16.79 3.38
 -2 -10 23 10.69 2.79
 2 10 -22 3.76 2
 -2 -10 22 0.91 1.57
 -2 -10 22 2.62 1.63
 2 -10 -22 2.02 2.38
 -2 10 22 -0.81 1.45
 -2 -10 22 -0.09 1.68
 2 10 -21 43.91 5.29
 -2 -10 21 38.37 4.79
 2 -10 -21 34.32 5.44
 -2 -10 21 32.88 4.54
 -2 10 21 43.84 5.18
 -2 -10 21 36.45 5.03
 -2 10 20 7.57 2.39
 2 10 -20 14.87 2.76
 2 10 -20 12.53 3.27
 -2 -10 20 11.1 2.62
 2 -10 -20 18.72 4.06
 2 10 -20 8.63 2.27
 -2 10 20 8.43 2.3
 -2 10 20 9.91 2.48
 2 10 -20 13.41 2.82
 -2 10 20 12.5 2.65
 -2 -10 20 7.27 2.19
 2 10 -20 4.79 1.81
 -2 10 20 7.94 2.35
 -2 -10 20 11.42 3.11
 2 10 -19 1.83 1.23
 -2 10 19 6.94 2.13
 -2 -10 19 8.86 2.95
 2 10 -19 9.32 2.73
 2 -10 -19 7.74 2.95
 2 10 -19 5.94 2.25
 2 10 -19 5.33 2.18
 -2 10 19 7.35 2.2
 -2 10 19 8.42 2.17
 2 10 -19 4.79 2.07
 -2 10 19 3.56 1.58
 -2 -10 19 2.75 1.83
 -2 10 19 6.2 2.35
 -2 -10 19 5.63 2.35
 2 10 -18 8.62 2.14
 -2 10 18 8.7 2.15
 -2 -10 18 12.1 2.75
 2 10 -18 7.48 2.53
 2 -10 -18 4.03 2.66
 2 10 -18 8.21 2.22
 -2 10 18 12.82 2.63
 2 10 -18 9.55 2.52
 -2 10 18 8.03 2.4
 -2 10 18 8.89 2.33
 -2 -10 18 10.85 2.77
 2 10 -18 8.99 2.21
 -2 10 18 8.3 2.57
 -2 -10 18 8.75 2.63
 2 10 -17 8.02 2.26
 -2 10 17 7.19 1.97
 -2 -10 17 8.43 2.56
 2 10 -17 6.35 2.34
 2 -10 -17 4.78 2.62
 -2 10 17 4.22 1.99
 2 10 -17 6.33 2.22
 -2 10 17 5.84 2.03
 2 10 -17 5.91 2.39
 -2 -10 17 6.1 2.11
 2 10 -17 4.25 1.61
 -2 10 17 7.89 2.15
 -2 10 17 2.74 1.71
 -2 -10 17 7.6 2.63
 -2 10 16 15.79 2.96
 2 10 -16 23.88 3.64
 2 10 -16 13.73 2.93
 -2 -10 16 25.1 3.7
 2 -10 -16 15.02 3.62
 2 10 -16 25.39 3.86
 2 10 -16 17.09 3.24
 -2 10 16 16.92 3.15
 -2 10 16 22.19 3.63
 2 10 -16 15.34 2.83
 -2 10 16 19.42 3.14
 -2 -10 16 23.56 3.76
 -2 10 16 18.06 3.2
 -2 -10 16 16.83 3.49
 2 10 -15 60.03 5.49
 -2 10 15 58.36 5.31
 -2 -10 15 64.41 5.62
 2 10 -15 63.51 5.89
 2 -10 -15 60.59 6.67
 2 -10 -15 65.46 5.99
 2 10 -15 62.33 5.82
 2 10 -15 68.43 5.94
 -2 10 15 68.45 6.02
 -2 10 15 60.95 5.71
 -2 -10 15 64.77 5.93
 -2 10 15 64.28 5.58
 2 10 -15 63.67 5.57
 -2 10 15 59.56 5.57
 -2 -10 15 60.85 5.8
 2 10 -14 5.77 2.14
 -2 10 14 7.18 2.29
 -2 -10 14 11.66 2.79
 2 10 -14 7.11 2.3
 2 -10 -14 2.87 1.78
 2 -10 -14 6.3 2.11
 2 10 -14 6.58 2.16
 -2 10 14 7.08 2.33
 2 10 -14 2.26 1.64
 -2 10 14 5.94 2.11
 -2 10 14 7.6 2.13
 2 10 -14 6.43 1.91
 -2 -10 14 8.31 2.5
 -2 10 14 8.09 2.34
 -2 -10 14 5.46 2.08
 2 10 -13 3.38 1.64
 -2 10 13 2.86 1.69
 -2 -10 13 4.89 2.24
 2 10 -13 0.73 1.42
 2 -10 -13 3.94 1.93
 2 -10 -13 3.74 2.1
 -2 10 13 0.86 1.64
 2 10 -13 5.14 2.33
 2 10 -13 2.29 1.91
 -2 10 13 2.36 1.87
 -2 -10 13 3.85 1.7
 -2 10 13 3.46 1.69
 2 10 -13 3.33 1.4
 -2 10 13 1 1.28
 -2 -10 13 0.93 1.47
 2 10 -12 34.64 4.13
 -2 10 12 35.36 4.26
 -2 -10 12 41.22 4.24
 2 10 -12 35.83 4.38
 2 -10 -12 35.85 4.31
 2 -10 -12 31.3 4.57
 -2 10 12 40.91 4.7
 -2 10 12 30.73 4.19
 2 10 -12 36.89 4.45
 2 10 -12 39.32 4.63
 -2 -10 12 29.32 3.92
 2 10 -12 31.58 3.97
 -2 10 12 38.52 4.34
 -2 10 12 36.92 4.16
 -2 -10 12 34.63 4.32
 -2 10 11 26.45 3.68
 2 10 -11 30.03 3.8
 2 10 -11 35.27 4.35
 -2 -10 11 35.35 3.96
 2 -10 -11 29.44 4.34
 2 -10 -11 31.72 4.15
 -2 10 11 40.15 4.59
 -2 10 11 26.73 3.78
 2 10 -11 35.91 4.58
 2 10 -11 23.23 3.72
 -2 -10 11 34.08 4.13
 -2 10 11 32.28 4.01
 2 10 -11 23.23 3.42
 -2 10 11 33.04 3.88
 -2 -10 11 30.84 3.98
 -2 10 10 -0.7 1.71
 2 10 -10 -0.51 1.52
 -2 -10 10 1.4 1.3
 2 10 -10 -1.85 1.71
 2 -10 -10 0.52 1.38
 2 -10 -10 -0.48 2.05
 -2 10 10 -2.25 2.07
 -2 10 10 -0.24 1.7
 2 10 -10 -0.78 1.52
 2 10 -10 -1.54 1.92
 -2 -10 10 0.64 1.37
 2 10 -10 0.78 1.66
 -2 10 10 -0.97 1.59
 -2 10 10 1.35 1.18
 -2 -10 10 0.09 1.4
 -2 10 9 1.17 1.49
 2 10 -9 4.61 1.96
 -2 -10 9 4.24 1.83
 2 10 -9 2.64 1.5
 2 -10 -9 1.51 1.87
 2 -10 -9 3.23 1.83
 -2 10 9 1.22 1.48
 -2 10 9 1.38 1.36
 2 10 -9 4.98 1.92
 2 10 -9 2.22 1.49
 -2 -10 9 1.84 1.39
 -2 10 9 5.26 1.97
 2 10 -9 1.78 1.6
 -2 10 9 3.38 1.48
 -2 -10 9 2.67 1.23
 2 10 -8 4.49 1.79
 -2 10 8 2.56 1.3
 2 10 -8 2 1.2
 2 -10 -8 1.44 2.1
 2 -10 -8 4.21 1.93
 -2 10 8 2.13 1.78
 2 10 -8 2.76 1.67
 2 10 -8 1.23 1.3
 -2 10 8 3.95 1.73
 2 10 -8 4.19 1.83
 -2 -10 8 3.84 1.45
 -2 10 8 1.21 1.26
 -2 10 8 2.8 1.28
 -2 -10 8 3.27 1.43
 2 10 -7 21.93 3.44
 -2 10 7 21.13 3.28
 2 10 -7 31.43 3.93
 2 -10 -7 19.95 3.57
 2 -10 -7 23.26 3.27
 -2 10 7 22.8 3.55
 2 10 -7 24.68 3.69
 -2 10 7 26.2 3.86
 2 10 -7 28.28 4.06
 -2 10 7 24.01 3.38
 2 10 -7 19.92 3.19
 -2 -10 7 22.48 3.39
 -2 10 7 25.19 3.13
 -2 -10 7 22.84 3.36
 2 10 -6 1.02 1.5
 -2 10 6 0.75 1.35
 2 10 -6 4.02 1.78
 -2 10 6 3.72 1.5
 2 -10 -6 2.57 1.68
 -2 10 6 7.21 2.45
 -2 10 6 3.02 2.27
 2 10 -6 1.5 1.72
 2 10 -6 1.17 1.6
 -2 -10 6 1.77 1.27
 2 10 -6 0.92 1.29
 -2 10 6 5.82 1.96
 -2 10 6 3.23 1.36
 -2 -10 6 -1.77 1.55
 -2 10 5 107 7.23
 2 10 -5 105.5 7.1
 -2 10 5 114.37 6.36
 2 10 -5 105.7 6.75
 2 -10 -5 101.88 6.59
 -2 10 5 116.02 7.7
 2 10 -5 119.4 7.93
 2 10 -5 112.99 7.61
 -2 10 5 115.98 7.77
 -2 10 5 100.15 6.84
 2 10 -5 104.11 7.08
 -2 -10 5 112.64 7.21
 -2 10 5 115.16 6.39
 -2 -10 5 103.54 6.8
 -2 10 4 4.38 2.1
 2 10 -4 6.02 2.12
 -2 10 4 6.2 1.85
 2 10 -4 1.79 1.17
 2 -10 -4 2.78 1.22
 -2 -10 4 2.1 1.01
 2 10 -4 2.94 1.63
 -2 10 4 0.06 1.58
 2 10 -4 1.58 1.84
 -2 10 4 1.67 1.72
 -2 10 4 1 1.19
 2 10 -4 3.38 1.73
 -2 -10 4 2.69 1.72
 -2 10 4 0.1 1.03
 -2 -10 4 2.14 1.38
 2 10 -3 -0.05 1.25
 -2 10 3 -0.84 1.33
 2 10 -3 1.54 1.3
 -2 10 3 2.66 1.51
 2 -10 -3 -0.42 1.4
 -2 -10 3 1.48 1.16
 -2 10 3 3.82 1.86
 2 10 -3 2.08 1.75
 -2 10 3 0.52 1.64
 2 10 -3 0.56 1.4
 -2 10 3 0.62 1.38
 -2 -10 3 2.87 1.53
 2 10 -3 2.2 1.61
 -2 10 3 3.75 1.42
 -2 -10 3 -1.65 1.89
 -2 10 2 78.57 5.57
 2 10 -2 81.78 5.77
 2 -10 -2 79.4 5.56
 -2 -10 2 84.73 5.34
 -2 -10 2 66.29 5.82
 -2 10 2 85.6 6.71
 2 10 -2 71.07 6.11
 2 10 -2 73.86 6.14
 -2 10 2 74.9 6.22
 -2 10 2 78.2 6.16
 -2 -10 2 74.6 5.8
 2 10 -2 71.64 5.91
 2 10 -2 84.47 6.34
 -2 10 2 75.43 6.05
 -2 -10 2 84.96 6
 2 -10 -2 84.45 5.52
 2 10 -1 7.84 2.03
 -2 10 1 6.06 1.77
 2 -10 -1 7.01 1.86
 -2 -10 1 5.23 1.79
 -2 -10 1 9.76 2.09
 -2 10 1 9.21 2.57
 2 10 -1 7.39 2.31
 2 10 -1 9.13 2.5
 -2 10 1 4.62 1.91
 -2 -10 1 9.53 2.26
 2 10 -1 9.63 2.42
 -2 10 1 4.58 1.75
 2 -10 -1 7.48 1.96
 -2 -10 1 5.31 1.75
 2 10 -1 10 2.63
 -2 10 1 3.5 1.62
 -2 10 0 -0.59 1.64
 2 10 0 3.53 1.63
 2 10 0 4.63 1.76
 -2 10 0 4.51 1.45
 -2 -10 0 3.2 1.34
 -2 -10 0 3.12 1.66
 2 -10 0 1.64 1.1
 -2 10 0 -1.41 1.52
 -2 10 0 -0.16 1.54
 2 10 0 2.04 1.74
 2 10 0 0.67 1.53
 2 10 0 2.75 1.89
 -2 -10 0 2.36 1.26
 -2 10 0 0.79 1.34
 -2 -10 0 3.1 1.23
 2 10 0 2.8 1.11
 2 -10 0 2.76 1.12
 -2 -10 0 3.57 1.47
 -2 10 -1 22.9 3.54
 2 10 1 25.26 3.63
 2 10 1 27.06 3.21
 -2 10 -1 26 3.39
 -2 -10 -1 24.51 3.09
 -2 -10 -1 22.82 3.61
 2 -10 1 20.62 2.77
 2 10 1 19.61 3.24
 2 10 1 25.7 3.71
 -2 10 -1 21.4 3.53
 -2 10 -1 24.56 3.71
 2 10 1 22.74 3.35
 -2 -10 -1 24.18 2.9
 -2 10 -1 25.81 3.64
 -2 -10 -1 20.18 2.92
 2 10 1 26.72 2.93
 2 -10 1 21.7 3.03
 -2 -10 -1 23.67 3.13
 2 10 2 84.27 6.37
 -2 10 -2 88.39 6.57
 -2 10 -2 79.5 5.81
 2 10 2 83.01 5.47
 2 -10 2 80.49 5.28
 -2 -10 -2 70.99 6.22
 -2 -10 -2 87.17 5.75
 -2 10 -2 73.74 6.24
 -2 10 -2 75.36 6.36
 2 10 2 78.98 6.29
 2 10 2 79.04 6.48
 -2 10 -2 79.07 6.13
 -2 -10 -2 76.77 5.15
 2 10 2 70.38 5.79
 -2 -10 -2 71.41 5.47
 2 10 2 79.47 5.11
 -2 -10 -2 82.66 5.76
 2 -10 2 81.75 5.66
 -2 10 -3 4.58 1.8
 2 10 3 7.71 2.18
 -2 10 -3 9.63 2.18
 2 10 3 7.51 1.97
 -2 -10 -3 9.46 2.18
 -2 -10 -3 4.28 2.23
 2 -10 3 3.49 1.35
 -2 10 -3 6.47 2.05
 2 10 3 7.53 2.13
 -2 10 -3 2.5 1.62
 2 10 3 5.27 2.07
 -2 10 -3 5.72 1.89
 -2 -10 -3 6.35 1.83
 2 10 3 8.31 2.3
 2 -10 3 6.55 2.01
 2 10 3 9.57 1.95
 -2 -10 -3 4.65 1.77
 2 -10 3 4.59 1.76
 2 10 4 1 1.42
 -2 10 -4 1.11 1.57
 2 10 4 0.2 1.5
 2 10 4 4.14 1.85
 -2 10 -4 1.5 1.51
 -2 10 -4 3.62 1.81
 2 10 4 2.08 1.19
 -2 10 -4 2.18 1.46
 2 -10 4 1.72 0.84
 -2 -10 -4 3.84 2
 -2 -10 -4 1.08 1.19
 2 10 4 3.85 1.69
 -2 10 -4 0.21 1.19
 2 -10 4 0.34 1.44
 -2 -10 -4 3.47 1.46
 2 10 4 3.07 1.34
 -2 -10 -4 2.01 1.44
 2 -10 4 2.72 1.2
 -2 10 -5 13.4 2.7
 2 10 5 11.4 2.49
 -2 10 -5 12.32 2.65
 2 10 5 8.12 2.22
 2 10 5 8.39 2.22
 -2 10 -5 9.9 2.77
 -2 10 -5 10.38 2.48
 2 10 5 11.68 2.05
 -2 -10 -5 9.16 2.76
 -2 -10 -5 8.3 1.99
 2 10 5 10.44 2.41
 -2 10 -5 13.98 2.82
 2 -10 5 8.73 2.22
 2 -10 5 10.81 1.93
 2 10 5 11.24 2.25
 -2 -10 -5 11.36 2.38
 2 -10 5 9.42 2.31
 2 10 6 94.27 6.7
 -2 10 -6 90.4 6.64
 -2 10 -6 99.17 6.76
 -2 -10 -6 96.51 7.51
 -2 -10 -6 91.59 6.31
 2 -10 6 100.64 5.63
 2 10 6 91.38 6.8
 -2 10 -6 97.42 7.1
 -2 10 -6 94.4 7.1
 2 10 6 102.89 7.38
 2 10 6 106.73 7.1
 2 -10 6 94.59 6.73
 -2 10 -6 86.6 6.41
 2 10 6 103.24 6.4
 2 -10 6 93.25 6.36
 -2 10 -7 3.83 1.88
 2 10 7 2.38 1.52
 -2 10 -7 5.28 2.3
 -2 -10 -7 3.38 1.18
 -2 -10 -7 4.65 2.22
 -2 10 -7 5.04 2.02
 2 10 7 11.62 2.75
 2 10 7 6.19 2.37
 -2 10 -7 5.76 2.23
 2 -10 7 3.93 1.78
 2 10 7 1.2 1.3
 -2 10 -7 0.85 1.25
 2 10 7 3.89 1.5
 2 -10 7 3.8 1.82
 -2 10 -8 11.71 2.51
 2 10 8 11.68 2.38
 -2 10 -8 17.08 3.02
 -2 -10 -8 13.76 3.46
 -2 -10 -8 13.1 2.64
 -2 10 -8 14.25 2.82
 2 10 8 10.7 2.52
 -2 10 -8 16.77 3.02
 2 10 8 11.87 2.56
 -2 10 -8 17.8 2.9
 2 -10 8 10.71 2.35
 2 10 8 13.81 2.64
 2 10 8 17.65 2.84
 2 -10 8 14.28 2.74
 2 10 9 14.3 2.85
 -2 10 -9 12.34 2.75
 -2 10 -9 15.54 2.94
 -2 -10 -9 16.23 3.5
 -2 -10 -9 16.16 2.96
 -2 10 -9 14.52 2.91
 -2 10 -9 14.93 3.14
 2 10 9 11.63 2.62
 2 10 9 12.54 2.7
 -2 10 -9 16 2.97
 2 -10 9 16.08 2.97
 2 10 9 13.69 2.53
 2 10 9 16.86 2.82
 2 -10 9 10.76 2.35
 2 10 10 46.38 4.78
 -2 10 -10 53.53 5.09
 -2 10 -10 42.83 4.75
 -2 -10 -10 44.58 5.34
 2 10 10 41.64 4.67
 2 10 10 53.26 5.31
 -2 10 -10 50.65 5.28
 -2 10 -10 50.24 5.19
 2 10 10 45.04 4.67
 -2 10 -10 54.13 5.09
 2 -10 10 54.97 5.26
 2 10 10 47.87 4.67
 2 -10 10 48.52 4.94
 -2 10 -11 43.97 4.65
 2 10 11 41.63 4.47
 -2 10 -11 45.91 4.98
 -2 -10 -11 46.67 5.59
 -2 10 -11 37.49 4.56
 2 10 11 43.92 4.78
 -2 10 -11 45.17 5.01
 2 10 11 50.89 5.39
 2 -10 11 43.63 4.71
 2 10 11 41.82 4.57
 -2 10 -11 39.98 4.35
 2 10 11 46.6 4.68
 2 -10 11 47.14 4.89
 2 10 12 140.93 8.27
 -2 10 -12 147.5 8.49
 -2 10 -12 155.27 9.1
 -2 -10 -12 131.52 9.15
 2 10 12 152.94 8.76
 2 10 12 149.95 8.96
 -2 10 -12 153.47 9.09
 -2 10 -12 143.92 8.66
 2 -10 12 143.89 8.56
 2 10 12 146.88 8.4
 -2 10 -12 146.67 8.37
 2 10 12 153.61 8.59
 2 -10 12 138.02 8.44
 -2 10 -13 0.65 1.52
 2 10 13 3.74 1.74
 -2 10 -13 5.2 2.21
 -2 -10 -13 4.22 2.05
 -2 10 -13 5.41 1.94
 2 10 13 2.55 1.55
 2 10 13 5.01 1.78
 -2 10 -13 3.87 2
 2 10 13 4.64 1.68
 2 -10 13 4.25 2.16
 -2 10 -13 3.89 1.65
 2 10 13 5.47 2.11
 2 -10 13 7.14 2.5
 2 10 14 37.06 4.31
 -2 10 -14 36.43 4.22
 2 -10 14 35.2 4
 -2 10 -14 39.6 4.72
 -2 -10 -14 40.05 5.23
 -2 10 -14 32.41 4.16
 -2 10 -14 37.13 4.6
 2 10 14 39.25 4.59
 2 10 14 41.13 4.68
 2 -10 14 42.44 4.79
 -2 10 -14 33.81 4.09
 2 10 14 37.4 4.32
 2 10 14 41.15 4.7
 2 -10 14 46.84 5.2
 -2 10 -15 36.95 4.37
 2 10 15 34.5 4.12
 -2 10 -15 36.29 4.65
 2 -10 15 39.13 4.38
 -2 -10 -15 35.25 4.91
 -2 10 -15 35.19 4.26
 2 10 15 36.95 4.46
 2 10 15 36.39 4.4
 -2 10 -15 31.14 4.15
 -2 10 -15 35.05 4.22
 2 10 15 26.73 3.84
 2 -10 15 36.3 4.48
 2 10 15 30.91 4.27
 2 -10 15 34.01 4.44
 -2 10 -16 76.72 6.19
 2 10 16 63.87 5.67
 2 -10 16 72.01 5.87
 -2 10 -16 69.4 6.36
 -2 -10 -16 58.43 6.6
 -2 10 -16 71.2 6.13
 -2 10 -16 73.48 6.29
 2 10 16 70.08 5.93
 2 10 16 74.6 6.36
 2 -10 16 70.04 6.22
 -2 10 -16 64.86 5.59
 2 10 16 72.84 5.88
 2 10 16 65.66 6.11
 2 -10 16 61.82 6.03
 -2 10 -17 5.17 2.02
 2 10 17 5.33 1.98
 -2 10 -17 7.04 2.43
 2 -10 17 6.52 2.28
 -2 -10 -17 7.47 2.92
 2 10 17 6.45 2.23
 -2 10 -17 8.33 2.42
 2 10 17 5.16 1.78
 -2 10 -17 5.15 2.03
 2 10 17 6.55 2.21
 2 -10 17 4.28 1.84
 -2 10 -17 7.86 2.3
 2 10 17 6.03 2.23
 2 -10 17 6.74 2.73
 2 10 18 8.28 2.03
 -2 10 -18 13.1 2.86
 2 -10 18 6.98 2.16
 -2 10 -18 10.37 2.71
 -2 -10 -18 13.01 3.42
 2 10 18 7.6 2.27
 -2 10 -18 8.81 2.45
 -2 10 -18 12.69 2.85
 2 10 18 11.74 2.72
 2 -10 18 6.8 2.33
 -2 10 -18 11.58 2.54
 2 10 18 8.33 2.34
 2 10 18 5.81 2.29
 2 -10 18 6.54 2.59
 2 -10 19 23.72 3.67
 -2 10 -19 27.94 4.31
 2 -10 19 27.1 4.12
 -2 -10 -19 28.6 4.75
 2 10 19 26.13 4.13
 2 -10 19 27.51 4.43
 2 -10 20 -0.41 1.77
 -2 10 -20 2.46 1.68
 2 -10 20 4.32 2.03
 -2 -10 -20 3.74 2.61
 2 10 20 -0.93 1.77
 2 -10 20 1.85 1.7
 -2 10 -21 42.22 5.28
 2 -10 21 37.04 4.73
 2 -10 21 32.18 4.51
 -2 -10 -21 33.51 5.12
 2 10 21 35.03 4.73
 2 -10 21 30.11 4.55
 2 -10 22 5.27 2.25
 -2 -10 -22 2.61 2.22
 2 10 22 0.72 1.67
 2 -10 22 5.62 2.23
 -2 10 -22 7.27 2.56
 2 -10 23 1.73 1.68
 -2 -10 -23 0.3 2.65
 2 10 23 2.69 1.65
 2 -10 23 1.66 1.51
 -2 10 -23 4.23 2.3
 2 -10 24 -0.16 1.54
 -2 -10 -24 1.14 2.13
 2 10 24 2.26 1.66
 2 -10 24 -0.75 1.65
 -2 10 -24 4.08 2.22
 2 -10 25 39.23 5.04
 -2 -10 -25 43.59 5.98
 2 10 25 44.75 5.76
 2 -10 25 44.2 5.48
 -2 10 -25 31.77 4.76
 2 -10 26 3.87 2.17
 -2 -10 -26 5.49 2.71
 2 10 26 6.53 2.65
 -2 10 -26 10.56 3.26
 2 -10 26 0.71 1.67
 2 -10 27 7.89 2.44
 -2 -10 -27 8.09 3.47
 -2 10 -27 11.96 3.52
 2 -10 27 15.43 3.7
 -2 10 -27 10.35 2.89
 2 10 27 13.13 3.61
 -2 -10 -28 5.52 2.84
 -2 10 -28 5.41 2.69
 2 -10 28 2.21 2.61
 -2 10 -28 8.88 2.78
 2 10 28 6.86 2.89
 -2 -10 -29 7.16 3.68
 2 10 29 1.05 1.71
 -2 10 -29 0.71 1.72
 2 -10 29 3.79 2.15
 -2 10 -29 5.16 2.48
 -2 10 -30 6.44 2.99
 2 -10 30 3.4 2.6
 -2 10 -30 3.59 2.31
 -2 10 -31 100.46 8.59
 2 -10 31 83.07 8.23
 -2 -12 26 6.99 2.88
 -2 -12 26 4.82 2.36
 2 12 -25 1.96 1.76
 2 -12 -25 -1.63 2.34
 2 -12 -25 1.55 2.82
 -2 12 25 -0.04 1.74
 -2 -12 25 0.24 2
 2 12 -24 -0.65 1.97
 -2 -12 24 -3.31 2.46
 2 -12 -24 0.03 2.27
 2 -12 -24 -0.62 2.51
 -2 12 24 4.75 2.63
 -2 -12 24 -1.51 2.52
 2 12 -23 10.36 2.98
 -2 -12 23 8.14 2.7
 2 -12 -23 6.54 2.54
 2 -12 -23 18.03 4.82
 -2 12 23 14.27 3.54
 -2 -12 23 11.17 3.56
 2 12 -22 9.77 3.16
 -2 -12 22 9.02 3.04
 2 -12 -22 9.61 3.16
 2 -12 -22 9.68 3.69
 -2 12 22 7.09 2.29
 -2 -12 22 6.92 2.71
 2 12 -21 53.4 6.53
 2 -12 -21 50.64 6.35
 2 -12 -21 58.05 7.21
 -2 -12 21 39.7 5.16
 -2 12 21 53.62 6.18
 -2 -12 21 51.86 6.34
 2 12 -20 13.39 3.42
 2 -12 -20 11.13 3.71
 2 -12 -20 7.52 2.8
 2 12 -20 8.3 2.91
 2 12 -20 6.28 2.03
 -2 -12 20 10.16 3.05
 -2 12 20 9.18 2.63
 -2 -12 20 12.23 4.14
 -2 12 19 17.52 3.57
 2 12 -19 28.96 4.24
 2 12 -19 20.94 3.96
 2 -12 -19 24.11 4.41
 2 -12 -19 25.59 4.82
 -2 12 19 27.3 4.48
 2 12 -19 24.35 4.03
 2 12 -19 22.95 4.29
 -2 12 19 19.43 3.68
 -2 -12 19 26.45 4.43
 -2 12 19 18.43 3.32
 2 12 -19 26.07 4.18
 -2 12 19 24.26 4.08
 -2 -12 19 21.21 4.29
 2 12 -18 1.97 1.66
 -2 12 18 -0.02 1.73
 2 12 -18 2.85 2.54
 2 -12 -18 0.77 1.78
 2 -12 -18 1.25 2.83
 2 12 -18 3.51 2.17
 -2 12 18 1.89 1.95
 2 12 -18 5.44 2.51
 -2 12 18 3.01 2.04
 -2 12 18 1.99 1.33
 2 12 -18 -1.92 2
 -2 -12 18 3.42 2.09
 -2 12 18 3.84 2.36
 -2 -12 18 4.04 2.54
 -2 12 17 1.1 1.84
 2 12 -17 5.39 2.42
 2 12 -17 5.46 2.45
 2 -12 -17 9.42 3.59
 2 -12 -17 5.5 2.57
 -2 12 17 5.11 2.27
 -2 12 17 3.64 2.51
 2 12 -17 -0.99 1.63
 2 12 -17 3.31 1.98
 -2 -12 17 6.93 3.05
 -2 12 17 5.52 2.39
 2 12 -17 2.66 1.76
 -2 12 17 4.25 2.2
 -2 -12 17 7.96 3.19
 -2 12 16 9.4 2.83
 2 12 -16 8.69 2.76
 2 12 -16 8.39 2.79
 2 -12 -16 7.27 2.64
 2 -12 -16 7.47 3.1
 2 12 -16 7.43 2.54
 -2 12 16 4.52 2.5
 2 12 -16 8.34 2.54
 -2 12 16 1.89 1.56
 2 12 -16 8.39 2.47
 -2 12 16 7.76 2.36
 -2 -12 16 7.97 2.83
 -2 12 16 8.33 2.62
 -2 -12 16 10.3 2.94
 2 12 -15 121.27 8.5
 -2 12 15 125.05 8.66
 2 12 -15 119.22 8.85
 2 -12 -15 116.66 9.63
 2 -12 -15 122.32 8.97
 2 12 -15 122.61 8.86
 2 12 -15 124.79 9.18
 -2 12 15 127.87 9.09
 -2 12 15 127.52 9.27
 2 12 -15 118.26 8.47
 -2 -12 15 114.39 8.75
 -2 12 15 108.21 8.04
 -2 12 15 123.92 8.54
 -2 -12 15 105.9 8.4
 2 12 -14 7.98 2.77
 -2 12 14 2.79 2
 2 12 -14 3.49 2.22
 2 -12 -14 5.13 2.44
 2 -12 -14 0.9 2.49
 -2 12 14 5.71 2.84
 2 12 -14 3.97 2.72
 2 12 -14 1.2 1.96
 -2 12 14 14.33 3.76
 -2 -12 14 9.56 3
 2 12 -14 4.99 2.16
 -2 12 14 6.56 2.76
 -2 12 14 9.26 2.87
 -2 -12 14 3.91 2.12
 -2 12 13 211.44 11.3
 2 12 -13 209.33 11.3
 2 12 -13 214.22 11.71
 2 -12 -13 210.59 12.94
 2 -12 -13 200.62 11.23
 2 12 -13 226.51 12.15
 -2 12 13 231.61 12.2
 2 12 -13 218 12.11
 -2 12 13 206.62 11.78
 -2 12 13 203.68 11.06
 -2 -12 13 182.63 10.8
 2 12 -13 188.47 10.72
 -2 12 13 219.07 11.02
 -2 -12 13 206.1 11.51
 2 12 -12 32.14 4.74
 -2 12 12 25.76 4.11
 2 12 -12 33.19 4.92
 2 -12 -12 29.76 4.59
 2 -12 -12 21.86 4.34
 -2 12 12 35.25 4.96
 -2 12 12 30.19 4.7
 2 12 -12 30.33 4.7
 2 12 -12 34.65 5.04
 2 12 -12 28.85 4.23
 -2 -12 12 26.11 4.22
 -2 12 12 31.76 4.62
 -2 12 12 28.97 4.1
 -2 -12 12 30.6 4.47
 -2 12 11 -2.55 2.13
 2 12 -11 1.85 1.77
 2 12 -11 3.82 2.15
 2 -12 -11 4.62 2.04
 2 -12 -11 2.35 2.35
 2 12 -11 5.61 2.48
 -2 12 11 4.97 2.55
 2 12 -11 5.66 2.68
 -2 12 11 6.71 2.73
 -2 12 11 -1.53 1.84
 -2 -12 11 4.21 2.33
 2 12 -11 4.8 2.22
 -2 12 11 0.34 1.5
 -2 -12 11 1.56 1.54
 -2 12 10 3.27 1.97
 2 12 -10 0.17 1.45
 2 12 -10 4.49 2.37
 2 -12 -10 0.06 1.3
 2 -12 -10 3.5 2.6
 -2 12 10 7.37 3.04
 -2 12 10 5.15 2.81
 2 12 -10 2.99 2.76
 2 12 -10 5.41 2.94
 -2 -12 10 1.79 1.85
 2 12 -10 -1.04 1.58
 -2 12 10 0.6 1.75
 -2 12 10 0.86 1.28
 -2 -12 10 1.66 2.12
 -2 12 9 119.42 8.53
 2 12 -9 114.93 8.33
 2 12 -9 129.33 8.6
 2 -12 -9 114.76 9.24
 2 -12 -9 133.49 8.72
 2 12 -9 129.43 9.28
 -2 12 9 119.83 8.8
 2 12 -9 124.08 8.95
 -2 12 9 124.3 9.12
 -2 -12 9 126.23 8.67
 -2 12 9 111.2 8.16
 2 12 -9 124.78 8.74
 -2 12 9 135.12 8.08
 -2 -12 9 123.95 8.54
 2 12 -8 59.21 5.95
 2 -12 -8 61.21 6.82
 2 -12 -8 50.08 5.26
 -2 12 8 61.52 6.42
 2 12 -8 54.08 6.18
 -2 12 8 60.07 6.36
 2 12 -8 57.08 6.04
 -2 -12 8 47.65 5.43
 -2 12 8 49.86 5.5
 2 12 -8 57.15 5.9
 2 12 -8 64.43 6.32
 -2 12 8 49.65 5.62
 -2 -12 8 55.52 5.65
 2 12 -7 39.47 4.76
 2 -12 -7 43.3 5.67
 2 -12 -7 43.19 4.89
 2 12 -7 40.54 5.25
 -2 12 7 43.07 5.46
 -2 12 7 44.3 5.56
 2 12 -7 38.71 5.15
 -2 -12 7 39.01 4.81
 -2 12 7 44.22 5.24
 2 12 -7 40.52 5.07
 2 12 -7 41.58 5.02
 -2 12 7 43.01 5.32
 -2 -12 7 40.47 4.92
 2 12 -6 4.68 2.32
 2 -12 -6 0.53 1.64
 -2 -12 6 1.46 1.88
 2 -12 -6 0.98 2.24
 2 12 -6 1.02 1.89
 -2 12 6 0.12 1.72
 2 12 -6 4.24 2.54
 -2 12 6 2.49 2.83
 -2 12 6 1.57 1.95
 2 12 -6 0.54 1.71
 -2 -12 6 1.32 1.71
 2 12 -6 1.03 1.68
 -2 12 6 -0.24 1.59
 -2 -12 6 0.3 1.56
 2 12 -5 102.67 7.43
 -2 -12 5 97.5 7.59
 2 -12 -5 105.33 7.36
 2 -12 -5 87.76 7.99
 -2 12 5 99 8.12
 -2 12 5 111.21 8.5
 2 12 -5 103.16 8.29
 2 12 -5 109.32 8.35
 2 12 -5 95.19 7.54
 -2 12 5 109.76 8
 -2 -12 5 94.98 7.49
 2 12 -5 99.84 7.71
 -2 12 5 100.31 7.77
 -2 -12 5 93.87 7.2
 2 12 -4 124.6 8.04
 -2 12 4 130.59 7.7
 2 -12 -4 120.59 9.2
 -2 -12 4 128.85 8.71
 2 -12 -4 128.05 8.01
 -2 12 4 134.23 9.47
 -2 12 4 128.93 9.08
 2 12 -4 125 8.97
 2 12 -4 126.42 9.15
 -2 -12 4 112.57 8.04
 -2 12 4 108.7 8
 2 12 -4 119.51 8.44
 2 12 -4 118.18 8.47
 -2 12 4 120.54 8.52
 -2 -12 4 118.12 7.95
 -2 12 3 84.11 6.24
 2 12 -3 77.95 6.32
 2 -12 -3 79.46 6.19
 -2 -12 3 64.81 6.44
 -2 12 3 79.45 7.27
 2 12 -3 72.6 6.85
 -2 12 3 69.72 6.76
 2 12 -3 76.9 7.08
 2 12 -3 78.32 6.85
 -2 -12 3 62 5.9
 -2 12 3 77.42 6.83
 -2 12 3 82.85 7.04
 2 12 -3 74.7 6.68
 -2 -12 3 69.8 6.09
 2 -12 -2 91.48 6.54
 -2 -12 2 82.84 7.16
 -2 12 2 77.02 7.09
 2 12 -2 89.66 7.67
 2 12 -2 81.02 7.36
 -2 12 2 79.87 7.24
 -2 -12 2 85.16 6.91
 -2 12 2 83.96 7.08
 2 12 -2 93.09 7.4
 -2 12 2 83.44 6.31
 2 12 -2 82.32 6.44
 2 12 -2 87.53 7.22
 -2 12 2 89.02 7.38
 -2 -12 1 122.1 8.83
 2 -12 -1 135.27 7.91
 2 12 -1 139.13 9.61
 -2 12 1 137.93 9.48
 2 12 -1 143.55 9.5
 -2 12 1 130.3 9.16
 -2 12 1 125.57 8.65
 -2 -12 1 124.44 8.3
 2 -12 -1 131.98 8.59
 2 12 -1 137.98 9.08
 2 12 -1 143.65 8.34
 -2 12 1 135.04 8.21
 -2 12 1 126.88 8.76
 2 12 -1 128.84 8.74
 -2 -12 0 24.08 4.12
 -2 12 0 24.94 4.39
 2 12 0 18.03 3.69
 -2 12 0 26.1 4.3
 2 12 0 19.97 3.84
 -2 12 0 24.1 3.88
 2 -12 0 24.81 3.91
 2 12 0 22.79 3.87
 -2 -12 0 24.65 3.79
 -2 12 0 22.11 3.52
 2 12 0 24.8 3.71
 -2 12 0 22.35 4.12
 2 12 0 18.32 3.6
 -2 -12 -1 45.13 5.37
 2 12 1 46.02 5.48
 -2 12 -1 49.55 5.74
 -2 12 -1 45.01 5.45
 2 12 1 42.47 5.34
 2 12 1 44 5.22
 2 -12 1 42.61 4.97
 -2 12 -1 43.66 5.29
 -2 -12 -1 45.26 4.95
 -2 12 -1 51.58 5.2
 2 12 1 49.25 4.78
 2 12 1 37.97 4.86
 -2 12 -1 44.36 5.17
 -2 -12 -2 18.22 3.73
 -2 12 -2 11.33 3.38
 2 12 2 15.9 3.58
 2 12 2 8.42 2.82
 -2 12 -2 11.75 3.35
 -2 -12 -2 10.52 2.84
 2 -12 2 10.77 2.79
 2 12 2 13.07 3.07
 -2 12 -2 10.48 2.9
 -2 12 -2 17.23 3.27
 -2 12 -2 14.02 3.35
 2 12 2 14.99 3.21
 -2 -12 -3 178.11 11.06
 -2 12 -3 207.64 11.56
 -2 12 -3 215.67 11.94
 2 12 3 198.01 11.13
 2 12 3 201.4 11.5
 -2 12 -3 198.34 10.83
 2 12 3 185.01 10.6
 -2 -12 -3 201.5 10.38
 2 -12 3 192.78 10.5
 -2 12 -3 210.92 10.6
 2 12 3 189.15 10.6
 -2 12 -3 200.93 11.02
 -2 -12 -4 27.2 4.59
 -2 -12 -4 21.85 3.48
 -2 12 -4 19.21 3.81
 2 12 4 43.63 5.44
 -2 12 -4 27.51 4.52
 2 12 4 30.98 5.23
 2 12 4 31.64 4.39
 -2 -12 -4 25.17 3.89
 2 -12 4 25.76 4.05
 -2 12 -4 25.94 4.11
 -2 12 -4 28.01 4.12
 2 12 4 20.34 3.67
 -2 12 -4 25.99 4.24
 -2 -12 -5 1.27 1.87
 -2 -12 -5 3.26 1.84
 -2 12 -5 -0.7 1.65
 2 12 5 4.55 2.43
 2 12 5 4.92 2.45
 -2 12 -5 0.6 1.86
 -2 -12 -5 1.12 1.32
 2 12 5 1.2 1.62
 -2 12 -5 2.46 2.07
 2 -12 5 2.86 2.05
 -2 12 -5 -0.58 1.35
 -2 12 -5 3.57 1.78
 2 12 5 -0.06 1.59
 -2 -12 -6 4.1 2.25
 -2 -12 -6 7.42 2.21
 -2 12 -6 6.14 2.74
 2 12 6 7.66 2.41
 -2 12 -6 10.28 2.71
 2 12 6 8.61 2.81
 2 12 6 7.52 2.48
 2 -12 6 5.58 2.4
 -2 -12 -6 11.15 2.57
 -2 12 -6 8.4 2.56
 -2 12 -6 11.1 2.84
 -2 12 -6 9.97 2.81
 2 12 6 12.23 2.95
 -2 12 -7 137.61 9.12
 2 12 7 119.87 8.43
 -2 12 -7 139.47 9.01
 -2 -12 -7 136.56 8.6
 -2 -12 -7 128.19 9.59
 2 12 7 140.28 9.36
 2 12 7 132.73 9.34
 -2 12 -7 131.5 9.32
 -2 12 -7 148.44 9.77
 -2 -12 -7 133.12 8.23
 -2 12 -7 118.29 8.4
 2 -12 7 131.04 8.84
 2 12 7 121.94 8.57
 -2 -12 -7 127.63 7.98
 2 12 7 144.45 8.22
 2 -12 7 131.34 8.42
 2 12 8 8.15 2.51
 -2 12 -8 9.37 2.74
 -2 12 -8 9.71 2.54
 -2 -12 -8 6.02 2.77
 -2 -12 -8 7.41 2.44
 2 12 8 20.07 4.03
 2 12 8 19.93 3.82
 -2 12 -8 12.91 3.15
 -2 12 -8 5.54 2.15
 -2 -12 -8 6.08 2.26
 2 -12 8 7.79 2.45
 -2 12 -8 4 1.94
 2 12 8 4.67 2.13
 -2 -12 -8 4.35 1.96
 2 12 8 10.73 2.5
 2 -12 8 11.65 2.79
 2 12 9 0.04 1.64
 -2 12 -9 2.01 1.75
 -2 12 -9 2.77 2.21
 -2 -12 -9 3.3 2.11
 -2 -12 -9 0.91 1.61
 2 12 9 2.36 1.86
 -2 12 -9 1.27 2.06
 2 12 9 1.45 1.49
 -2 12 -9 -0.43 1.8
 -2 12 -9 -1.19 1.77
 -2 -12 -9 5.52 2.11
 2 -12 9 0.2 1.54
 2 12 9 -0.97 1.49
 -2 -12 -9 0.46 1.31
 2 12 9 2.78 1.57
 2 -12 9 1.43 1.61
 2 12 10 15.42 3.18
 -2 12 -10 17.87 3.34
 -2 12 -10 15.52 3.32
 -2 -12 -10 20.05 3.54
 -2 -12 -10 19.45 4.11
 -2 12 -10 19.8 3.81
 -2 12 -10 20.78 3.95
 2 12 10 18.83 3.66
 2 12 10 20.03 3.77
 -2 12 -10 19.23 3.33
 -2 -12 -10 18.12 3.45
 2 -12 10 20.54 3.84
 2 12 10 20.14 3.52
 -2 -12 -10 19.17 3.27
 2 12 10 18.86 3.32
 2 -12 10 18.18 3.31
 -2 12 -11 56.89 5.96
 2 12 11 50.67 5.53
 -2 12 -11 64.37 6.46
 -2 -12 -11 51.99 6.61
 -2 -12 -11 58.78 6.05
 -2 12 -11 58.18 6.22
 2 12 11 61.1 6.52
 2 12 11 53.37 5.89
 -2 12 -11 59.99 6.28
 2 12 11 57.13 5.88
 2 -12 11 49.92 5.73
 -2 -12 -11 57.1 5.75
 -2 -12 -11 50.37 5.06
 -2 12 -11 48.93 5.47
 2 12 11 57.57 5.73
 2 -12 11 51.47 5.64
 -2 12 -12 72.34 6.65
 2 12 12 58.98 6.02
 -2 12 -12 71.54 6.7
 -2 -12 -12 66.16 6.39
 -2 -12 -12 65.63 7.24
 2 12 12 60.39 6.41
 -2 12 -12 65.27 6.54
 2 12 12 69.29 6.96
 -2 12 -12 72.39 7.1
 2 12 12 67.16 6.37
 2 -12 12 71.05 6.77
 -2 12 -12 65.6 6.32
 2 12 12 73.34 6.42
 2 -12 12 70.6 6.71
 2 12 13 4.11 1.88
 -2 12 -13 6.1 2.6
 -2 12 -13 5.42 2.28
 -2 -12 -13 3.87 2.55
 -2 -12 -13 6.29 2.33
 -2 12 -13 2.89 2.07
 -2 12 -13 3.65 2.25
 2 12 13 1.99 1.98
 2 12 13 1.19 1.57
 2 12 13 3.13 1.93
 2 -12 13 1.79 1.97
 -2 12 -13 1.41 1.61
 2 12 13 1.41 1.75
 2 -12 13 1.9 1.71
 2 12 14 5.72 2.17
 -2 12 -14 8.94 2.52
 -2 12 -14 6.52 3
 -2 -12 -14 7.73 2.93
 -2 -12 -14 5.57 2.21
 -2 12 -14 8.25 3.08
 2 12 14 3.88 2.18
 2 12 14 3.69 1.8
 -2 12 -14 7.52 2.96
 -2 12 -14 4.75 2.28
 2 12 14 10.76 2.91
 2 -12 14 5.54 2.47
 2 12 14 9.86 2.64
 2 -12 14 5.4 2.16
 2 12 15 125.89 8.61
 -2 12 -15 134.26 8.98
 -2 12 -15 130.61 9.31
 -2 -12 -15 130.48 10.22
 -2 -12 -15 120.51 9
 -2 12 -15 147.48 9.92
 -2 12 -15 125.06 9.07
 2 12 15 127.44 9.21
 2 12 15 129.93 9.1
 -2 12 -15 120.13 8.46
 2 12 15 136.99 9.06
 2 -12 15 130.56 9.23
 2 12 15 138.42 9.22
 2 -12 15 116.3 8.82
 -2 12 -16 5.78 2.53
 2 12 16 3.53 2.07
 -2 12 -16 4.39 2.45
 -2 -12 -16 0.95 1.56
 -2 -12 -16 3.48 2.44
 2 12 16 1.64 1.85
 -2 12 -16 2.73 1.92
 -2 12 -16 4.84 2.57
 2 12 16 4.51 2.3
 2 -12 16 7.04 2.94
 -2 12 -16 -1.43 2.04
 2 12 16 2.62 1.42
 2 12 16 1.67 1.63
 2 -12 16 3.12 2.69
 2 12 17 0.43 1.6
 -2 12 -17 3.41 1.86
 -2 12 -17 6.27 2.9
 -2 -12 -17 2.32 2.57
 2 12 17 1.85 1.84
 -2 12 -17 5.28 2.61
 2 12 17 4.04 1.99
 -2 12 -17 0.51 1.59
 -2 12 -17 0.64 1.59
 2 12 17 -1.33 1.93
 2 -12 17 2.22 1.66
 2 12 17 3.16 2.11
 2 -12 17 0.56 2
 -2 12 -18 35.39 5.03
 -2 -12 -18 31.11 5.36
 -2 12 -18 34.81 4.97
 2 -12 18 25.8 4.3
 -2 12 -18 31.39 4.29
 2 12 18 33.43 4.81
 2 -12 18 19.61 4.14
 -2 12 -19 52.66 6.29
 2 -12 19 44.98 5.75
 -2 -12 -19 49.69 6.53
 2 12 19 52.54 6.03
 2 -12 19 50.22 6.06
 -2 12 -20 0.89 2.19
 2 -12 20 2.07 1.96
 -2 -12 -20 3.31 2.52
 2 12 20 1.31 1.64
 2 -12 20 -0.41 1.73
 2 -12 21 8.41 2.49
 -2 -12 -21 7.12 2.99
 2 12 21 6.3 2.46
 2 -12 21 3.12 2.32
 2 -12 22 1.03 2.43
 -2 -12 -22 1.85 2.37
 -2 12 -22 3.73 2.18
 2 -12 23 3.16 1.82
 -2 -12 -23 7.9 3.22
 2 12 23 9.76 3.27
 -2 12 -23 5.13 2.74
 2 -12 24 55.14 6.51
 2 -12 25 33.11 5.14
 -2 14 20 6.8 2.35
 -2 -14 20 6.19 3.12
 -2 -14 19 2.75 2.23
 2 -14 -19 8.37 3.14
 2 14 -19 5.23 2.34
 2 14 -19 4 2.54
 -2 14 19 3.74 2.4
 2 14 -19 5.41 2.59
 -2 14 19 9.46 2.95
 -2 14 19 6.02 2.68
 2 14 -19 9.69 3.2
 -2 -14 18 20.9 4.2
 2 -14 -18 26.69 4.64
 2 14 -18 26 4.62
 -2 14 18 23.46 4.4
 -2 14 18 23.97 4.62
 2 14 -18 21.53 4.43
 2 14 -18 21.23 4.05
 -2 14 18 27.62 4.56
 -2 14 18 24.99 4.44
 -2 14 18 20.01 4.03
 2 14 -18 26.65 4.59
 -2 -14 17 21.19 4.68
 2 -14 -17 29.73 5.03
 2 14 -17 19.53 4.27
 2 14 -17 26.31 4.72
 -2 14 17 18.01 4.17
 -2 14 17 19.65 4.23
 -2 14 17 21 3.94
 2 14 -17 16.26 3.97
 -2 14 17 25.01 4.38
 -2 14 17 20.27 4.33
 2 14 -17 17.08 3.95
 2 14 -16 6.73 2.6
 -2 14 16 2.78 1.84
 2 14 -16 10.44 3.16
 2 -14 -16 8.2 2.85
 2 -14 -16 7.49 4.01
 2 14 -16 4.84 2.01
 2 14 -16 6.51 2.78
 -2 14 16 5.66 2.7
 -2 14 16 6.56 2.85
 2 14 -16 3.11 2
 -2 14 16 5.95 2.71
 -2 14 16 10.75 3.22
 -2 -14 16 6.98 3
 2 14 -15 6.73 2.63
 2 -14 -15 4.82 3.77
 2 -14 -15 8.17 2.67
 2 14 -15 9.04 3.11
 -2 14 15 7.05 2.62
 2 14 -15 7.61 2.84
 -2 14 15 7.96 3.17
 -2 -14 15 7.72 2.93
 -2 14 15 5.19 2.35
 2 14 -15 2.05 1.71
 -2 14 15 5.3 2.45
 2 14 -15 5.92 2.75
 -2 -14 15 4.46 2.6
 2 14 -14 40.83 5.64
 2 -14 -14 33.21 5.1
 2 -14 -14 37.77 6.3
 2 14 -14 35.9 5.36
 -2 14 14 38.71 5.81
 -2 14 14 32.07 5.12
 2 14 -14 31.7 5.32
 -2 14 14 39.87 5.49
 2 14 -14 39.36 5.42
 -2 -14 14 31.82 5.1
 -2 14 14 34.16 5.29
 2 14 -14 42.39 5.65
 -2 -14 14 37.06 5.54
 2 -14 -13 -0.74 1.7
 2 -14 -13 5.64 2.98
 2 14 -13 1.57 1.98
 -2 14 13 2.82 2.1
 2 14 -13 3.3 2.63
 -2 14 13 4 2.75
 -2 14 13 7.3 3.16
 -2 -14 13 1.64 2.18
 2 14 -13 -2.14 2.71
 2 14 -13 2.16 2.61
 -2 14 13 5.55 2.71
 2 14 -13 -0.07 2.04
 2 -14 -12 34.89 5.15
 2 -14 -12 27.82 5.31
 2 14 -12 31.2 5.07
 2 14 -12 26.79 4.73
 -2 14 12 25.98 4.8
 -2 14 12 24.92 4.39
 -2 14 12 27.26 4.47
 2 14 -12 18.53 3.76
 -2 -14 12 24.9 4.47
 2 14 -12 27.25 4.39
 2 14 -12 32.59 5.15
 -2 14 12 24.56 4.5
 2 -14 -11 15.14 4.24
 2 -14 -11 17.29 3.83
 2 14 -11 17.56 3.84
 2 14 -11 14.55 3.7
 -2 14 11 17.41 4.09
 -2 14 11 16.98 3.98
 -2 -14 11 12.99 3.41
 -2 14 11 14.91 3.59
 2 14 -11 13.52 3.26
 2 14 -11 11.77 3.17
 -2 14 11 12.32 3.63
 2 14 -11 15.81 3.7
 2 -14 -10 1.14 2.48
 2 -14 -10 0.78 1.92
 2 14 -10 2.9 2.47
 2 14 -10 -1.84 2.15
 -2 14 10 -0.07 1.73
 -2 14 10 2.7 2.67
 2 -14 -10 -0.23 1.72
 -2 -14 10 1.13 1.81
 -2 14 10 1.63 2.01
 2 14 -10 -1.19 1.57
 2 14 -10 2.53 2.11
 -2 14 10 4.19 2.28
 2 14 -10 -2.11 1.89
 2 -14 -9 20.17 4.78
 -2 14 9 18.74 4.16
 2 14 -9 14.74 3.78
 2 14 -9 17.2 4.32
 -2 14 9 14.5 3.89
 2 14 -9 9.91 2.91
 -2 -14 9 15.08 3.67
 -2 14 9 13.13 3.57
 2 -14 -9 9.91 3.09
 2 14 -9 10.73 3.2
 -2 14 9 11.18 3.13
 2 14 -9 15.41 3.64
 2 -14 -8 89.31 8.92
 2 14 -8 111.69 9.59
 -2 14 8 114.2 9.67
 2 14 -8 133.56 10.21
 -2 14 8 109.36 9.31
 -2 14 8 105.32 8.65
 2 -14 -8 94.16 7.92
 2 14 -8 100.64 8.63
 -2 -14 8 102.47 8.57
 2 14 -8 106.8 8.36
 -2 14 8 85.99 7.96
 2 14 -8 110.85 9
 2 -14 -7 40.1 6.01
 -2 14 7 42.99 5.87
 2 14 -7 44.62 6.04
 2 14 -7 47.88 6.3
 -2 14 7 47.09 6.26
 -2 14 7 38.34 5.29
 2 14 -7 44.11 5.72
 -2 -14 7 45.02 5.75
 2 -14 -7 41.93 5.37
 2 14 -7 49.25 5.79
 -2 14 7 42.74 5.8
 2 14 -7 45.89 5.86
 2 -14 -6 3.2 2.96
 2 14 -6 0.86 1.69
 2 14 -6 0.9 2.18
 -2 14 6 4.52 2.93
 -2 14 6 -0.33 1.66
 2 14 -6 4.34 2.28
 -2 -14 6 4.99 2.25
 -2 14 6 1.85 1.77
 2 -14 -6 -2.33 2.02
 2 14 -6 1.75 2
 -2 14 6 -2.64 2.3
 2 14 -6 0.36 2.12
 2 -14 -5 25.62 4.92
 2 14 -5 30.89 5.14
 -2 14 5 40.74 5.77
 -2 14 5 32.07 5.28
 2 14 -5 26.25 4.75
 -2 -14 5 31.27 4.84
 2 14 -5 24.1 4.34
 -2 14 5 27.41 4.57
 2 -14 -5 24.63 4.11
 2 14 -5 30.82 4.71
 -2 14 5 30.8 5.21
 2 14 -5 28.67 4.75
 2 -14 -4 18.45 4.05
 2 14 -4 20.62 4.19
 2 14 -4 21.79 4.32
 -2 14 4 22.07 4.48
 -2 14 4 17.61 4.04
 2 14 -4 18.36 3.65
 -2 -14 4 26.64 4.6
 2 -14 -4 16.25 3.44
 -2 14 4 25.05 4.45
 2 14 -4 22.66 3.98
 -2 14 4 23.29 4.44
 2 14 -4 17.85 3.87
 2 -14 -3 1.15 1.88
 2 14 -3 4.49 2.4
 -2 14 3 3.21 2.21
 2 14 -3 3.15 2.18
 -2 14 3 4.84 2.49
 2 -14 -3 1.99 1.95
 2 14 -3 3.49 2
 -2 -14 3 3.82 2.15
 -2 14 3 -0.4 1.64
 2 14 -3 7.44 2.42
 2 14 -3 0.62 1.73
 -2 14 3 3.61 2.01
 2 -14 -2 1.72 1.82
 -2 -14 2 6 2.6
 -2 14 2 6.57 2.78
 2 14 -2 2.34 1.8
 -2 14 2 1.08 1.75
 -2 14 2 7.2 2.98
 2 14 -2 4.53 2.59
 2 14 -2 5.03 2.66
 2 14 -2 4.6 2.45
 -2 14 2 0.16 1.77
 2 -14 -2 1.49 2.26
 2 14 -1 47.64 5.88
 -2 -14 1 54.23 6.05
 2 -14 -1 50.92 5.81
 -2 14 1 55.81 6.37
 2 14 -1 56.9 6.71
 -2 14 1 47.44 6.5
 -2 14 1 53.73 6.42
 2 14 -1 49.57 6.23
 2 14 -1 53.15 6.21
 -2 14 1 53.79 6.4
 2 -14 -1 55.47 6.67
 -2 -14 1 53.24 6.27
 -2 -14 0 15.7 3.71
 2 -14 0 13.84 3.44
 2 14 0 19.34 4.26
 -2 14 0 18.91 4.08
 2 14 0 14.14 3.65
 -2 14 0 12.59 3.45
 -2 -14 0 14.46 3.14
 2 14 0 12.9 3.2
 -2 14 0 16.8 3.63
 2 -14 0 14.44 3.36
 -2 14 0 17.93 3.4
 2 14 0 14.31 3.48
 -2 14 0 15.26 3.51
 2 -14 1 11.79 3.22
 -2 -14 -1 16.7 4.35
 2 14 1 12.93 3.61
 -2 14 -1 22.97 4.29
 2 14 1 15.06 3.69
 -2 14 -1 19.82 4.1
 -2 -14 -1 16.51 3.5
 2 -14 1 20.84 3.92
 2 14 1 13.01 3.26
 -2 14 -1 11.91 3.23
 -2 14 -1 15.67 3.29
 2 14 1 13.78 2.97
 -2 14 -1 16.91 3.74
 2 -14 2 1.39 2.72
 -2 -14 -2 4.1 2.27
 2 14 2 5.86 2.3
 2 14 2 1.5 1.88
 -2 14 -2 5.48 2.6
 -2 14 -2 5.29 2.54
 -2 -14 -2 6.54 2.5
 -2 14 -2 7.31 2.77
 2 -14 2 5.18 2.23
 2 14 2 2.86 1.89
 -2 14 -2 6.49 2.5
 -2 14 -2 5.19 2.73
 2 14 2 4.98 2.35
 -2 -14 -3 -0.46 2.05
 2 14 3 1.31 1.94
 -2 14 -3 5 2.8
 -2 14 -3 1.39 2.44
 2 14 3 -0.51 2.03
 2 -14 3 2.24 1.91
 -2 14 -3 2.16 1.93
 -2 -14 -3 -1.69 1.77
 2 14 3 0.39 1.53
 -2 14 -3 0.2 1.65
 2 14 3 1.6 1.8
 -2 14 -3 -2.23 1.95
 -2 -14 -4 8.28 3.54
 2 14 4 6.29 2.66
 -2 14 -4 7.2 2.94
 2 14 4 5.98 2.4
 -2 14 -4 3.52 2.18
 -2 14 -4 0.9 1.9
 2 -14 4 7.92 2.68
 2 14 4 7.23 2.66
 -2 -14 -4 5.08 2.34
 -2 14 -4 8.87 3.01
 -2 14 -4 2.12 1.79
 2 14 4 5.65 2.37
 -2 -14 -5 41.23 5.95
 2 14 5 41.69 5.65
 -2 14 -5 44.13 5.97
 -2 14 -5 43.35 6
 2 14 5 45.86 6.14
 2 14 5 49.34 6.09
 -2 -14 -5 44.23 5.32
 -2 14 -5 40.57 5.53
 2 -14 5 40.09 5.36
 -2 14 -5 46.17 5.54
 -2 14 -5 35.21 5.1
 2 14 5 36.13 5.23
 -2 -14 -6 3.9 2.9
 -2 14 -6 -1.06 2.16
 2 14 6 1.33 1.77
 -2 14 -6 8.1 2.84
 2 14 6 3.92 2.07
 -2 14 -6 3.12 2.2
 2 14 6 0.82 1.64
 2 -14 6 4.37 2.14
 -2 -14 -6 4.52 2.03
 -2 14 -6 2.44 2.01
 -2 14 -6 3.02 2.17
 2 14 6 1.01 1.62
 -2 -14 -7 2.04 2
 -2 14 -7 1.72 1.87
 -2 14 -7 1.74 1.72
 2 14 7 -0.88 1.95
 2 14 7 8.52 3.22
 2 -14 7 -0.64 1.82
 -2 14 -7 3.12 2.11
 -2 -14 -7 -0.46 1.78
 2 14 7 2.81 2.14
 -2 14 -7 1.24 1.49
 2 14 7 -0.47 2.33
 -2 14 -7 0.62 2.02
 -2 -14 -8 2.43 2.66
 -2 14 -8 3.69 2.23
 2 14 8 2.96 2.35
 -2 14 -8 4.6 2.66
 2 14 8 1.74 1.74
 2 14 8 2.96 2.56
 -2 -14 -8 2.52 2.2
 2 -14 8 9.33 3.04
 -2 14 -8 4.85 2.59
 -2 14 -8 9.52 2.95
 -2 14 -8 3.3 2.39
 2 14 8 1.04 1.92
 -2 -14 -9 6.13 3.08
 2 14 9 4.93 2.32
 2 14 9 6.24 2.8
 -2 14 -9 5.49 2.82
 -2 14 -9 8.53 3.3
 -2 -14 -9 1.2 1.95
 -2 14 -9 4.04 1.81
 2 -14 9 2.79 2.34
 2 14 9 8.21 2.75
 -2 14 -9 5.57 2.46
 2 14 9 2.66 1.78
 -2 14 -9 5.66 2.12
 -2 -14 -10 1.26 2.4
 -2 14 -10 -1.22 2.1
 2 14 10 2.78 2.04
 2 14 10 1 2.12
 -2 14 -10 0.6 1.65
 2 14 10 1.17 1.55
 2 -14 10 -0.89 1.69
 -2 14 -10 0.01 1.66
 -2 14 -10 1.25 2.13
 2 14 10 3.73 2.72
 -2 14 -10 1.65 2.26
 -2 -14 -11 37.01 6.02
 -2 14 -11 41.22 5.85
 2 14 11 41.8 5.81
 -2 14 -11 44.86 6.29
 2 14 11 51.66 6.39
 2 -14 11 39.12 5.76
 2 14 11 29.19 4.91
 -2 14 -11 42.31 5.53
 -2 14 -11 47.22 6.07
 2 14 11 31.89 4.83
 -2 14 -11 46.79 6.08
 -2 -14 -12 5.5 3.1
 2 14 12 3.15 2.74
 2 14 12 1.8 1.81
 -2 14 -12 -0.31 2.18
 -2 14 -12 1.86 1.83
 2 -14 12 0.41 1.87
 2 14 12 1.78 2.05
 -2 14 -12 0.11 1.88
 -2 14 -12 6.81 2.74
 -2 14 -12 5.37 2.84
 2 14 12 1.77 1.88
 -2 -14 -13 2.83 2.54
 -2 -14 -13 2.93 1.88
 -2 14 -13 1.72 2.05
 -2 14 -13 0.37 2.11
 2 14 13 2.38 2.24
 2 14 13 3.08 2.35
 -2 14 -13 2.77 2.09
 2 -14 13 3.62 2.34
 2 14 13 2.68 1.87
 -2 14 -13 3.52 2.69
 2 14 13 1.77 1.81
 -2 14 -13 4.29 2.27
 -2 14 -14 10.5 3.13
 -2 -14 -14 11.48 3.2
 -2 -14 -14 10.32 3.31
 -2 14 -14 6.72 2.71
 -2 14 -14 10.89 3.33
 2 14 14 8.47 3.08
 2 14 14 5.74 2.55
 2 14 14 6.38 2.48
 -2 14 -14 6.64 2.32
 2 14 14 5.6 2.17
 2 14 14 7.13 2.59
 -2 14 -14 6.84 2.53
 -2 -14 -15 -1.05 2.13
 -2 14 -15 -2.02 2.42
 -2 14 -15 0.02 2.46
 2 14 15 -1.51 2.16
 2 14 15 4.27 2.64
 2 14 15 -0.27 1.49
 -2 14 -15 -0.21 1.93
 -2 -14 -15 -1.84 2.17
 2 14 15 0.72 1.48
 2 14 15 -0.14 2.03
 -2 14 -15 -1.4 1.87
 -2 -14 -16 8.15 2.94
 2 14 16 13.32 3.56
 -2 14 -16 9.3 3.05
 -2 14 -16 6.74 2.57
 2 14 16 9.89 3.36
 -2 14 -16 4.57 2.02
 -2 -14 -16 13.18 3.3
 2 14 16 8.38 2.62
 2 14 16 10.21 2.95
 -2 14 -16 11.45 3.29
 2 14 16 4.22 2.12
 -2 -14 -17 6.78 2.74
 2 14 17 2.36 2.17
 -2 14 -17 4.42 2.5
 -2 14 -17 0.65 2.07
 -2 -14 -17 -2.19 2.71
 -2 14 -17 -0.54 1.59
 2 14 17 2.58 1.73
 2 14 17 3.2 2.34
 2 -14 18 18.32 4.15
 -2 -14 -18 11.88 3.37
 -2 -14 -18 19.44 4.19
 2 -14 19 -1.76 2.22
 -3 1 43 13.32 3.44
 -3 -1 42 41.81 5.71
 -3 1 42 49.91 6.1
 3 -1 -42 55.05 7.11
 -3 1 41 0.45 1.85
 -3 -1 41 4.64 2.45
 3 1 -41 -0.93 2.03
 3 -1 -41 3.75 2.23
 -3 -1 40 4.1 2.28
 -3 1 40 3.45 1.79
 3 1 -40 1.72 2.4
 3 -1 -40 1.08 2.1
 -3 1 39 4.27 2.1
 -3 -1 39 0.98 1.5
 3 -1 -39 3.64 2.67
 3 1 -39 0.26 2.86
 -3 -1 38 17.14 3.8
 -3 1 38 22.36 3.84
 3 1 -38 17.61 3.92
 3 -1 -38 17.14 3.91
 -3 -1 37 3.58 2.12
 -3 1 37 4.33 2.37
 3 -1 -37 0.73 2.33
 3 1 -37 2.55 2.21
 -3 1 36 4.72 2.01
 -3 -1 36 3.54 2.05
 3 -1 -36 0.78 1.78
 3 1 -36 1.13 2.39
 -3 -1 35 8.46 2.63
 -3 1 35 8.4 2.63
 3 1 -35 6.15 2.63
 3 -1 -35 6.08 2.51
 -3 1 34 33.95 4.34
 -3 -1 34 25.36 4.14
 3 -1 -34 27.25 4.35
 3 1 -34 32.68 4.64
 -3 1 33 11.59 2.71
 -3 -1 33 7.37 2.56
 3 -1 -33 5.44 1.95
 3 1 -33 8.97 2.53
 -3 1 33 9.94 2.46
 -3 -1 32 41.99 4.88
 -3 1 32 49.21 4.96
 3 1 -32 39.91 5.08
 -3 1 32 37.72 4.23
 3 -1 -32 39.21 5.09
 -3 1 31 91.49 6.66
 -3 -1 31 91.35 6.9
 3 -1 -31 96.58 7.58
 -3 1 31 90.03 6.3
 3 1 -31 87.18 7.29
 -3 1 30 180.21 9.03
 -3 -1 30 177.56 9.42
 3 -1 -30 187.53 10.36
 -3 1 30 186.44 8.87
 3 1 -30 191.01 10.58
 -3 1 29 221.34 9.97
 -3 -1 29 238.71 10.72
 3 -1 -29 246.94 11.76
 3 1 -29 262.83 12.12
 -3 1 29 234 9.89
 -3 1 28 174.59 8.52
 -3 -1 28 178.71 9.04
 -3 -1 28 173.45 7.46
 3 -1 -28 176.49 9.76
 3 1 -28 156.34 9.29
 -3 1 28 162.1 8.11
 -3 -1 27 40.54 4.43
 -3 1 27 42.39 4.31
 3 1 -27 35.55 3.35
 3 -1 -27 31.8 3.09
 3 -1 -27 32.64 4.52
 3 1 -27 39.76 4.94
 -3 1 27 35.44 3.75
 -3 -1 27 37.05 3.45
 -3 -1 26 374.79 13.03
 3 1 -26 404.76 11.32
 -3 1 26 394.9 12.61
 3 -1 -26 396.04 10.63
 3 -1 -26 396.31 14.2
 3 1 -26 406.27 14.51
 -3 1 26 389.01 12.23
 -3 -1 26 407.66 11.36
 -3 -1 25 56.46 4.83
 3 1 -25 51.92 3.94
 -3 1 25 54.73 4.66
 3 -1 -25 49.29 3.62
 -3 1 25 53.54 4.49
 -3 -1 25 52.38 3.94
 3 1 -25 65.61 5.97
 3 -1 -25 48.84 5.27
 3 1 -24 446.48 11.74
 -3 1 24 455.39 13.07
 -3 -1 24 451.65 13.76
 3 -1 -24 468.12 11.43
 3 1 -24 469.9 15.05
 -3 1 24 454.77 12.96
 -3 -1 24 461.28 11.79
 3 -1 -24 452.8 14.63
 -3 1 23 157.06 7.27
 -3 -1 23 153.65 7.6
 3 1 -23 166.5 6.66
 -3 -1 23 165.71 6.55
 -3 1 23 156.59 7.09
 3 -1 -23 160.35 8.34
 3 1 -23 162.16 8.46
 3 -1 -23 158.49 5.53
 3 -1 -23 166.32 6.33
 -3 1 22 64.08 4.85
 -3 1 22 64.68 4.56
 -3 -1 22 60.64 4.96
 3 1 -22 67.67 5.35
 -3 1 22 55.27 4.25
 3 -1 -22 66.16 5.24
 -3 -1 22 62.88 3.91
 3 -1 -22 61.71 3.79
 3 1 -22 65.78 4.07
 3 -1 -22 59.03 3.27
 -3 1 21 455.97 12.59
 -3 -1 21 441.51 12.83
 -3 1 21 449.24 12.14
 -3 1 21 445.27 12.05
 3 1 -21 470.4 14.1
 3 -1 -21 445.23 13.65
 -3 -1 21 438.87 10.83
 3 -1 -21 443.36 9.66
 3 -1 -21 442.8 10.69
 3 1 -21 454.98 11.19
 -3 1 20 147.2 6.78
 -3 1 20 140.56 6.35
 -3 -1 20 136.23 6.65
 3 -1 -20 141 7.18
 -3 -1 20 131.8 5.41
 3 1 -20 139.53 7.28
 -3 1 20 129.51 6.06
 3 -1 -20 136.22 4.79
 3 1 -20 134.88 5.63
 3 -1 -20 127.46 5.28
 3 -1 -19 233.9 7.13
 3 1 -19 227.75 7.3
 3 -1 -19 219.45 6.09
 -3 1 19 232.34 7.97
 -3 -1 19 226.26 8.48
 -3 1 19 227.49 8.28
 3 1 -19 234.88 9.25
 3 -1 -19 224.59 8.96
 -3 1 19 218.06 7.78
 -3 -1 19 216.81 6.86
 -3 1 18 276.32 4.46
 -3 1 18 284.53 8.7
 -3 -1 18 289.3 9.44
 3 -1 -18 288.4 7.96
 3 1 -18 299.91 8.29
 3 -1 -18 297.9 7.05
 -3 1 18 293.27 9.12
 3 1 -18 290.96 10.09
 3 -1 -18 284.58 9.89
 -3 1 18 297.08 9.04
 -3 -1 18 299.39 7.95
 -3 1 17 99.05 2.39
 3 -1 -17 100.98 2.31
 3 1 -17 102.4 2.39
 3 1 -17 100.53 2.38
 -3 1 17 106.31 5.01
 -3 -1 17 113.13 5.55
 3 -1 -17 107.96 4.56
 3 -1 -17 106.7 3.89
 3 1 -17 111.15 4.73
 3 1 -17 100.87 2.37
 -3 1 17 110.13 5.32
 3 1 -17 107.42 5.83
 3 -1 -17 106.74 5.71
 -3 -1 17 109.91 4.47
 -3 1 17 101.67 5
 3 1 -16 68.23 1.98
 -3 1 16 66.13 1.96
 -3 1 16 65.24 1.86
 3 1 -16 66.07 1.93
 3 -1 -16 69.69 1.93
 -3 -1 16 67.57 4.16
 -3 1 16 74.31 3.97
 3 -1 -16 68.78 3.55
 3 1 -16 65.88 3.55
 3 -1 -16 72.69 3.08
 3 1 -16 65.63 1.93
 -3 1 16 68.78 4.07
 3 -1 -16 65.61 4.32
 3 1 -16 64.05 4.37
 -3 1 16 65.26 3.85
 -3 -1 16 69.96 3.42
 -3 1 15 190.93 3.81
 3 1 -15 196.28 3.85
 3 1 -15 199.23 3.83
 -3 1 15 181.55 3.65
 -3 -1 15 188.17 6.97
 -3 1 15 199.33 6.45
 3 -1 -15 200.29 5.25
 3 -1 -15 190.97 6.01
 3 1 -15 205.63 6.29
 3 1 -15 202.65 3.86
 -3 1 15 204.86 6.86
 3 -1 -15 187.87 7.31
 3 1 -15 211.08 7.83
 -3 -1 15 201.04 5.79
 -3 1 15 201.86 6.67
 -3 -1 15 206.67 6.88
 -3 1 14 217.14 4.25
 3 1 -14 251.58 4.49
 -3 1 14 237.96 4.31
 3 1 -14 223.01 4.24
 -3 1 14 236.04 6.85
 -3 -1 14 239.21 7.54
 3 1 -14 228.39 6.6
 3 -1 -14 232.73 5.57
 3 -1 -14 234.37 6.6
 3 1 -14 229.47 4.31
 -3 1 14 236.32 7.18
 3 1 -14 241.27 8.1
 3 -1 -14 240.99 7.95
 -3 -1 14 241.23 6.18
 -3 -1 14 235.79 7.15
 -3 1 14 230.16 7.05
 3 1 -13 19.51 1.08
 -3 1 13 16.96 1.03
 3 1 -13 20.52 1.1
 -3 1 13 15.32 0.96
 -3 -1 13 21.49 2.14
 -3 1 13 17.53 1.73
 3 1 -13 19.49 1.8
 3 -1 -13 18.4 1.43
 3 -1 -13 16.9 1.72
 3 1 -13 21.22 1.14
 -3 1 13 19.73 1.94
 3 -1 -13 16.1 1.96
 3 1 -13 17.67 2.12
 -3 1 13 15.92 1.78
 -3 -1 13 18.04 1.9
 -3 -1 13 17.87 1.57
 3 1 -12 2.77 0.46
 -3 1 12 2.54 0.46
 -3 1 12 3.57 0.52
 3 1 -12 2.13 0.43
 -3 1 12 1.52 0.58
 -3 -1 12 3.13 0.98
 3 -1 -12 4.73 1.07
 3 -1 -12 2.43 0.62
 3 1 -12 3.77 0.85
 3 1 -12 2.05 0.39
 -3 1 12 2.57 0.81
 3 -1 -12 4.12 1.14
 3 1 -12 1.7 0.87
 -3 -1 12 4.08 0.99
 -3 -1 12 3.12 0.65
 -3 1 12 2.5 0.83
 3 1 -11 31.58 1.41
 -3 1 11 29.74 1.37
 -3 1 11 31.84 1.43
 3 1 -11 30.97 1.37
 -3 1 11 30 2.08
 -3 -1 11 32.02 2.45
 3 -1 -11 31.63 2.18
 3 -1 -11 34.09 1.79
 3 1 -11 32.79 2.2
 3 1 -11 29.41 1.4
 -3 1 11 34.06 2.35
 3 -1 -11 35.18 2.68
 3 1 -11 33.39 2.64
 -3 1 11 31.86 2.3
 -3 -1 11 30.91 1.86
 -3 -1 11 32.16 2.33
 3 1 -10 158.64 3.47
 -3 1 10 155.91 3.45
 3 1 -10 160.89 3.44
 -3 1 10 149.83 3.39
 -3 -1 10 171.91 3.42
 -3 1 10 151.36 4.53
 -3 -1 10 158.09 5.27
 3 -1 -10 162.12 3.93
 3 1 -10 158.45 4.85
 3 -1 -10 146.78 4.65
 3 1 -10 164.67 3.58
 -3 -1 10 168.1 4.58
 -3 1 10 150.72 4.86
 3 -1 -10 143.92 5.31
 3 1 -10 154.08 5.51
 -3 1 10 154.96 4.96
 -3 -1 10 151.69 4.1
 -3 -1 10 159.51 5.08
 3 1 -9 455.71 7.03
 -3 1 9 466.95 7.07
 -3 1 9 429.45 6.97
 3 1 -9 461.13 7.01
 -3 -1 9 472.79 6.94
 -3 1 9 438.26 8.22
 -3 -1 9 454.4 9.36
 3 -1 -9 475.23 7.51
 3 1 -9 461.01 8.78
 3 -1 -9 426.53 8.63
 3 1 -9 472.27 7.2
 -3 -1 9 475.64 8.4
 -3 1 9 444.64 8.8
 3 1 -9 434.48 9.59
 3 -1 -9 441.52 9.61
 -3 1 9 434.63 8.97
 -3 -1 9 432.42 8.99
 -3 -1 9 440.51 7.57
 3 1 -8 177.54 3.54
 3 1 -8 186.44 3.78
 -3 1 8 178.98 3.72
 -3 1 8 182.51 3.79
 3 1 -8 188.54 3.61
 3 1 -8 165.01 3.59
 -3 -1 8 165.5 3.55
 -3 -1 8 179.11 5.23
 -3 1 8 180.98 4.37
 3 1 -8 182.08 4.85
 3 -1 -8 191.53 3.98
 3 1 -8 173.56 3.74
 -3 -1 8 177.66 4.48
 3 -1 -8 180.94 4.9
 -3 1 8 186.38 4.92
 3 -1 -8 182.5 5.44
 3 1 -8 173.92 5.37
 -3 -1 8 179.43 4.11
 -3 -1 8 181.32 4.01
 -3 -1 8 179.24 4.95
 -3 1 8 183.3 5.05
 3 1 -7 2129.41 24.96
 -3 1 7 2125.73 24.96
 3 1 -7 2065.05 24.63
 3 1 -7 2101.83 24.68
 3 1 -7 2068.8 24.88
 -3 -1 7 2078.45 24.82
 -3 1 7 2103.1 25.02
 -3 -1 7 2143.61 27.35
 -3 1 7 2083.89 25.53
 3 1 -7 2132.31 26.69
 -3 -1 7 2116.71 26.14
 3 1 -7 2174.1 25.13
 -3 1 7 2031.87 26.63
 3 -1 -7 2099.32 26.68
 3 1 -7 2062.73 27.59
 3 -1 -7 2135.81 27.62
 -3 -1 7 2125.65 26.96
 -3 -1 7 2142.95 25.27
 -3 -1 7 2133.99 25.09
 -3 1 7 2049.2 26.92
 -3 1 6 479.36 7.14
 3 1 -6 465.5 7.11
 3 1 -6 466.49 6.92
 -3 1 6 472.59 7.21
 -3 -1 6 441.2 6.98
 3 1 -6 470.53 6.96
 3 1 -6 443.04 7.02
 -3 1 6 458.25 7.11
 -3 -1 6 460.63 8.44
 3 1 -6 487.65 8.23
 3 1 -6 463.68 7.21
 -3 -1 6 460.83 7.77
 3 -1 -6 457.82 8.06
 -3 1 6 454.59 8.05
 3 1 -6 484.86 8.72
 3 -1 -6 471.91 8.63
 -3 1 6 465.1 8.31
 -3 -1 6 472.98 8.33
 -3 -1 6 473.96 7.08
 3 1 3 41.16 1.6
 3 1 3 38.52 1.5
 -3 -1 -3 46.32 1.64
 -3 1 -3 36.85 1.56
 3 -1 3 39.01 1.87
 3 1 3 46.48 1.96
 3 1 3 41.79 1.84
 -3 1 -3 34.1 1.66
 -3 -1 -3 37.37 1.9
 -3 1 -3 36.12 1.26
 3 1 3 45.97 1.73
 3 -1 3 38.03 1.75
 3 -1 3 38.79 1.96
 -3 1 -3 34.33 1.88
 3 1 3 39.04 1.86
 -3 -1 -3 38.18 1.68
 3 1 3 41.03 1.55
 -3 1 -3 42.17 1.6
 3 1 3 37.66 1.53
 3 1 4 930.45 12.21
 -3 1 -4 916.64 12.37
 -3 -1 -4 936.41 12.08
 3 1 4 966.23 12.11
 3 1 4 947.32 13.3
 3 -1 4 931.93 13.61
 -3 1 -4 920.36 13.19
 3 1 4 929.72 13.28
 -3 -1 -4 902.14 13.54
 -3 1 -4 905.93 11.85
 3 1 4 969.14 12.42
 3 -1 4 928.22 13.03
 -3 -1 -4 912.38 13.08
 -3 1 -4 916.43 13.84
 3 1 4 929.55 13.56
 3 -1 4 903.24 11.76
 3 1 4 925.34 12.23
 3 1 4 931.78 12
 -3 1 -4 917.63 12.16
 -3 -1 -5 301.82 5.12
 3 1 5 300.86 5.22
 -3 1 -5 296.44 5.38
 -3 1 -5 308.04 6.19
 3 -1 5 320.78 6.74
 3 1 5 308.79 6.37
 3 1 5 318.2 6.27
 -3 -1 -5 305.05 6.52
 3 1 5 322.26 5.45
 -3 1 -5 302.83 5.31
 3 -1 5 310.08 5.55
 3 -1 5 316.49 6.25
 -3 -1 -5 305.17 6.35
 3 -1 5 310.18 5.2
 3 1 5 305.25 6.5
 -3 1 -5 307.24 6.87
 -3 1 -5 309.74 5.29
 3 1 5 305.05 5.28
 3 1 5 310.72 5.1
 -3 1 -6 680.59 9.9
 -3 -1 -6 700.79 9.54
 3 1 6 709.18 9.71
 3 1 6 712.49 11.15
 3 1 6 714.06 11.53
 -3 1 -6 705.61 11.16
 3 -1 6 693.16 11.88
 -3 -1 -6 703.49 11.61
 3 -1 6 708.25 10.23
 3 1 6 716.19 9.87
 3 -1 6 698.65 11.25
 -3 -1 -6 690.46 11.58
 3 -1 6 704.12 9.95
 -3 1 -6 698.1 12.2
 3 1 6 699 11.65
 -3 1 -6 667.12 9.64
 3 1 6 713.98 9.82
 3 1 6 710.3 9.51
 -3 1 -7 463.6 7.51
 3 1 7 495.79 7.37
 3 1 7 507.49 8.94
 -3 1 -7 488.67 8.92
 3 1 7 488.86 9.37
 3 -1 7 487.97 9.7
 -3 -1 -7 508.91 9.47
 3 -1 7 500.21 8.03
 3 1 7 514.55 7.56
 3 -1 7 485.02 9.09
 -3 1 -7 496.52 10.1
 3 -1 7 492.79 7.92
 3 1 7 515.42 9.61
 -3 -1 -7 506.14 9.65
 3 1 7 499.39 7.5
 -3 1 -7 476.18 7.37
 -3 1 -8 100.62 2.73
 3 1 8 107.04 2.65
 3 1 8 117.24 3.78
 -3 1 -8 108.24 3.72
 3 1 8 104.1 3.93
 3 -1 8 111.41 4.29
 -3 -1 -8 108.47 3.95
 3 -1 8 113 3.23
 3 1 8 108.74 2.73
 3 -1 8 105.33 3.86
 3 -1 8 106.4 3.17
 3 1 8 99.5 3.94
 -3 1 -8 109.74 4.45
 -3 -1 -8 106.26 4.13
 -3 1 -8 107.2 2.7
 3 1 8 106.2 2.73
 -3 1 -9 26.23 1.32
 3 1 9 28.89 1.28
 -3 1 -9 29.11 1.94
 -3 -1 -9 28.93 1.18
 3 1 9 27.27 2.07
 3 -1 9 25.66 2.16
 3 1 9 30.89 1.95
 -3 -1 -9 30.6 2.15
 3 -1 9 30.8 1.7
 3 1 9 29.38 1.33
 3 -1 9 27.97 2.04
 -3 -1 -9 29.38 2.29
 3 1 9 29.21 2.17
 3 -1 9 29.66 1.71
 -3 1 -9 28.7 2.36
 3 1 9 27.55 1.31
 -3 1 -9 26.21 1.26
 3 1 10 13.91 0.88
 -3 1 -10 11.54 0.86
 -3 -1 -10 12.11 0.83
 3 -1 10 13.56 1.68
 3 1 10 15.77 1.47
 -3 1 -10 12.53 1.33
 3 1 10 13.75 1.58
 -3 -1 -10 12.06 1.44
 3 1 10 14 0.9
 3 -1 10 13.22 1.15
 3 -1 10 13.57 1.55
 3 1 10 11.36 1.51
 -3 1 -10 12.08 1.68
 -3 -1 -10 11.79 1.58
 3 -1 10 12.73 1.2
 -3 1 -10 13.4 0.88
 3 1 10 11.03 0.84
 -3 1 -11 8.08 0.74
 3 1 11 7.86 0.73
 3 1 11 10.61 1.56
 -3 1 -11 12 1.54
 -3 -1 -11 10.26 0.87
 3 1 11 12.92 1.44
 3 -1 11 12.28 1.85
 -3 -1 -11 12.22 1.53
 3 1 11 8.62 0.74
 3 -1 11 9.07 1.19
 3 -1 11 8.72 1.29
 -3 1 -11 10.01 1.77
 3 -1 11 8.15 1.11
 -3 -1 -11 13.73 2
 3 1 11 14.74 1.87
 3 1 11 8.6 0.76
 -3 1 -11 9.28 0.74
 3 1 12 730.43 9.83
 -3 1 -12 719.86 10.08
 3 1 12 763.98 12.95
 3 -1 12 775.67 14.96
 -3 1 -12 731.55 12.94
 3 1 12 727.46 14.14
 -3 -1 -12 737.44 10.48
 -3 -1 -12 767.28 13.66
 3 -1 12 731.91 11.77
 3 1 12 734.26 9.84
 3 -1 12 726.56 14.03
 -3 1 -12 753.53 15.39
 -3 -1 -12 761.52 14.94
 3 -1 12 744.47 12.41
 3 1 12 751.06 14.08
 -3 1 -12 713.47 9.79
 3 1 12 727.8 10
 3 -1 13 3.18 0.46
 -3 1 -13 3.71 0.52
 3 -1 13 17.03 2.47
 3 1 13 4.53 1.51
 -3 1 -13 10.18 1.63
 3 1 13 10.92 1.61
 -3 -1 -13 6.81 0.85
 -3 -1 -13 7.71 1.68
 3 -1 13 3.43 0.86
 3 -1 13 4.44 1.14
 3 -1 13 3.95 0.97
 -3 1 -13 8.9 2.15
 -3 -1 -13 10.28 2.12
 3 1 13 9.88 1.89
 3 -1 14 331.08 5.14
 -3 1 -14 316.95 5.21
 3 1 14 327.74 5.01
 3 1 14 317.48 5.13
 3 -1 14 328.09 9.59
 -3 -1 -14 335.31 6.25
 3 1 14 341.95 8.07
 3 1 14 347.61 9.34
 -3 1 -14 338.3 8.19
 -3 -1 -14 346.06 8.65
 3 1 14 313.82 4.91
 3 -1 14 334.17 7.15
 3 -1 14 315.26 8.97
 3 1 14 341.69 9.14
 -3 1 -14 343.41 10.18
 3 -1 14 333.3 7.8
 -3 -1 -14 343.07 9.87
 -3 1 -14 314.77 4.88
 -3 -1 -15 23.25 2.37
 -3 1 -15 17.56 1.96
 3 -1 15 19.11 2.51
 3 1 15 20.82 2.54
 -3 -1 -15 17.76 1.36
 3 1 15 24.97 2.19
 3 -1 15 20.59 1.75
 -3 -1 -15 23.23 2.83
 -3 1 -15 15.91 2.73
 3 1 15 17.45 2.26
 3 -1 15 17.08 1.92
 3 -1 16 44.31 2.55
 -3 1 -16 32.79 3.44
 3 1 16 33.95 3.02
 3 -1 16 33.51 2.54
 -3 -1 -16 37.74 3.46
 3 1 16 36.76 3.28
 3 1 16 40.42 2.73
 -3 1 -16 30.94 2.45
 3 -1 16 41.2 3.63
 -3 -1 -16 35.14 1.91
 -3 -1 -16 43.02 3.04
 3 1 17 82.96 4.63
 3 -1 17 87.1 4.13
 -3 1 -17 88.75 5.5
 -3 -1 -17 84.91 5.24
 -3 1 -17 91.32 4.28
 3 1 17 75.86 3.83
 -3 -1 -17 85.58 3.11
 3 1 17 87.1 5.01
 3 -1 17 80.72 5.06
 -3 -1 -17 87.9 4.42
 -3 -1 -18 98.29 5.78
 -3 1 -18 97.2 5.92
 3 -1 18 103.2 4.65
 3 1 18 93.85 5.02
 -3 -1 -18 102.85 3.54
 3 1 18 108.02 4.68
 3 -1 18 96.51 5.67
 -3 1 -18 99.71 4.58
 3 1 18 98.93 5.48
 -3 -1 -18 107.26 4.98
 3 -1 19 4.44 1.23
 -3 -1 -19 5.38 1.85
 3 1 19 3.25 1.3
 -3 1 -19 2.19 1.53
 3 1 19 3.12 1.48
 3 -1 19 4.48 1.68
 -3 1 -19 3.2 1.15
 3 1 19 6.67 1.36
 -3 -1 -19 6.19 1.51
 3 1 20 32.31 3.19
 3 -1 20 34.38 2.84
 -3 1 -20 40.5 4.11
 -3 -1 -20 34.36 3.68
 -3 1 -20 32.52 2.74
 3 1 20 33.33 2.73
 3 1 20 31.8 3.3
 3 -1 20 30.65 3.43
 -3 -1 -20 36.87 3.11
 -3 -1 -21 25.57 3.45
 -3 1 -21 22.9 3.41
 3 1 21 23.1 2.89
 3 -1 21 23.69 2.62
 3 1 21 26.89 3.24
 -3 1 -21 28.5 2.71
 3 1 21 21.43 2.3
 3 -1 21 24.38 3.24
 -3 -1 -21 24.59 2.7
 3 -1 22 191.3 7.06
 3 1 22 173.82 7.55
 -3 1 -22 182.6 8.99
 -3 -1 -22 176.66 8.69
 3 -1 22 176.54 8.34
 -3 1 -22 180.06 6.7
 3 1 22 171.16 7.88
 3 1 22 170.9 6.5
 -3 -1 -22 193.5 7.26
 3 -1 23 26.04 2.79
 -3 -1 -23 19.37 3.43
 3 1 23 19.51 2.73
 -3 1 -23 24.83 3.87
 3 -1 23 21.97 3.19
 3 1 23 24.71 3.29
 -3 -1 -24 54.88 5.15
 3 -1 24 55.44 3.94
 3 1 24 56.98 4.57
 -3 1 -24 57.41 5.4
 3 -1 24 52.72 4.9
 3 1 24 46.58 4.4
 3 1 25 180.28 8.25
 -3 1 -25 183.2 9.61
 -3 -1 -25 186.87 9.52
 3 -1 25 186.91 9.36
 3 1 25 180.31 8.66
 -3 -1 -26 13.34 3.3
 -3 1 -26 8.48 2.6
 3 1 26 9.81 2.34
 3 1 26 11.5 2.52
 3 -1 26 8.73 2.79
 -3 -1 -27 19.16 3.58
 -3 1 -27 21.64 3.78
 3 1 27 19.28 2.9
 3 -1 27 15.37 3.02
 3 1 27 19.27 3.12
 -3 -1 -28 40.8 4.83
 -3 1 -28 42.67 5.03
 3 1 28 46.23 4.38
 3 -1 28 51.24 5.12
 3 1 28 44.78 4.76
 3 1 29 46.81 4.45
 -3 -1 -29 43.96 5.1
 -3 1 -29 43.83 5.11
 3 -1 29 49.5 5.31
 3 1 29 40.9 4.61
 -3 -1 -30 3.3 1.91
 -3 1 -30 1.33 1.52
 3 1 30 4.22 1.63
 3 1 30 5.68 2.28
 3 -1 30 6.4 2.57
 -3 1 -31 5.45 2.44
 -3 -1 -31 4.54 2.51
 3 1 31 5.36 2.35
 3 -1 31 7.91 2.4
 -3 1 -32 6.8 2.63
 -3 -1 -32 7.52 3.16
 3 -1 32 6.83 2.59
 3 1 32 7.73 2.51
 -3 -1 -33 59.47 6.35
 -3 1 -33 55.32 6.18
 3 -1 33 58.51 6.16
 3 1 33 58.85 5.88
 -3 -1 -34 10.1 3.22
 -3 1 -34 15.84 3.78
 3 -1 34 15.67 3.45
 3 1 34 13.5 3.28
 -3 1 -35 15.86 4.03
 -3 -1 -35 20.61 3.96
 3 1 35 15.57 3.34
 3 -1 35 20.72 3.91
 -3 1 -36 53.62 6.48
 -3 -1 -36 47.36 6.22
 3 -1 36 46.24 5.74
 3 1 36 44.5 5.45
 -3 1 -37 5.67 3.11
 -3 -1 -37 -1.03 2
 3 -1 37 4.09 2.39
 3 1 37 1.34 1.98
 -3 -1 -38 30.98 5.12
 -3 1 -38 24.74 4.72
 3 1 38 33.58 4.94
 3 -1 38 28.91 4.7
 -3 -1 -39 1.57 2.37
 3 1 39 0.51 1.52
 3 -3 -42 3.43 2.77
 3 -3 -41 0.96 1.95
 -3 -3 41 1.57 1.6
 -3 3 41 6.66 2.62
 3 3 -40 68.94 7.7
 3 -3 -40 71.87 7.57
 -3 3 40 66.56 6.47
 -3 -3 40 60.53 6.89
 3 -3 -39 8.06 3.32
 3 3 -39 7.03 3.16
 -3 -3 39 0.46 1.97
 -3 3 39 4.33 2.09
 3 3 -38 16.64 4.07
 -3 3 38 15.63 3.3
 3 -3 -38 8.29 2.93
 -3 3 38 14.58 3.27
 -3 -3 38 12.72 3.42
 3 3 -37 40.9 5.85
 -3 3 37 28.59 4.29
 3 -3 -37 32.22 4.92
 -3 -3 37 34.44 5.22
 -3 3 37 40.84 4.86
 -3 3 36 49.53 5.48
 3 -3 -36 38.82 5.37
 3 3 -36 50.21 6.28
 -3 -3 36 45.56 5.71
 -3 3 36 43.11 4.98
 -3 3 35 17.35 3.4
 3 -3 -35 10.78 2.92
 3 3 -35 15.32 3.87
 -3 -3 35 11.71 3.24
 -3 3 35 18.38 3.37
 3 -3 -34 1.19 1.94
 3 3 -34 8.03 2.77
 -3 3 34 5.3 2.09
 -3 -3 34 6.09 2.47
 -3 3 34 5.23 2.09
 3 3 -33 8.58 2.94
 -3 3 33 5.24 1.91
 3 -3 -33 5.58 2.09
 -3 -3 33 8.62 2.82
 -3 3 33 3.26 1.78
 3 3 -32 20.32 3.88
 3 -3 -32 14.3 3.25
 -3 3 32 13.61 2.93
 -3 -3 32 15.14 2.96
 -3 3 32 17.24 2.95
 3 3 -31 32.97 4.59
 3 -3 -31 38.03 4.84
 -3 3 31 37.97 4.46
 -3 -3 31 35.24 4.63
 -3 3 31 43.66 4.35
 3 -3 -31 48.07 4.44
 -3 3 30 11.48 2.65
 3 3 -30 14.19 3.36
 3 -3 -30 11.43 2.99
 3 3 -30 12.73 2.57
 -3 3 30 14.89 2.73
 -3 -3 30 7.17 2.47
 3 -3 -30 12.5 2.55
 3 3 -29 0.97 1.32
 -3 -3 29 0.77 1.58
 -3 3 29 2.49 1.35
 3 3 -29 4.69 2.41
 3 -3 -29 0.82 1.32
 -3 3 29 2.48 1.73
 3 -3 -29 2.51 1.61
 -3 3 28 23.56 3.06
 -3 -3 28 22.53 3.59
 3 -3 -28 26.44 3.76
 3 3 -28 30.01 4.31
 -3 3 28 25.06 3.52
 3 3 -28 21.43 2.95
 3 -3 -28 24.15 3.24
 -3 -3 27 10.78 2.53
 -3 3 27 6.84 2.34
 3 -3 -27 8.35 2.66
 3 3 -27 7.84 2.72
 -3 3 27 4.02 2.1
 3 -3 -27 5.42 1.94
 3 3 -27 7.34 2.19
 3 3 -26 329.13 13.04
 -3 3 26 335.96 12.29
 3 -3 -26 341.21 12.91
 -3 -3 26 319.82 12.6
 -3 3 26 320.61 10.92
 3 3 -26 345.71 11.67
 3 -3 -26 347.72 11.53
 3 3 -25 102.08 7.21
 3 -3 -25 102.22 6.85
 -3 3 25 95.15 6.5
 3 3 -25 112.06 6.43
 -3 3 25 115.73 6.16
 -3 -3 25 111.1 7.29
 3 -3 -25 104.26 6.21
 -3 3 24 1.21 1.08
 -3 -3 24 2.04 1.57
 3 3 -24 2.68 1.87
 3 -3 -24 1.57 1.56
 -3 3 24 -0.2 1.17
 3 -3 -24 0.93 1.24
 3 3 -24 1.49 1.29
 -3 -3 23 10.26 2.52
 -3 3 23 13.58 2.2
 3 -3 -23 10.72 2.06
 3 3 -23 11.49 2.22
 3 3 -23 8.46 2.11
 3 -3 -23 8.1 2.56
 -3 3 23 8.56 2.01
 3 -3 -22 151.93 7.21
 -3 -3 22 143.91 6.36
 -3 3 22 160.31 7.42
 3 3 -22 152.45 8.08
 3 -3 -22 156.79 7.94
 -3 3 22 150.2 7.45
 3 3 -22 138.09 6.81
 -3 3 22 150.14 6.53
 -3 -3 22 144.99 7.68
 -3 3 21 9.85 1.84
 -3 -3 21 5.7 1.94
 3 -3 -21 3.76 1.49
 -3 -3 21 5.06 1.41
 -3 3 21 5.7 1.56
 3 -3 -21 4.25 1.86
 3 3 -21 7.78 2.43
 -3 -3 21 5.17 1.8
 -3 3 21 6.9 1.95
 -3 -3 21 4.37 0.99
 -3 3 20 231.66 5.9
 3 3 -20 235.1 5.57
 3 3 -20 226.24 5.56
 3 3 -20 233.11 6.08
 -3 -3 20 246.77 5.9
 3 -3 -20 236.72 5.87
 -3 3 20 234.14 5.94
 3 3 -20 240.9 8.69
 -3 3 20 241.85 7.91
 -3 -3 20 220.38 9.2
 3 -3 -20 227.76 8.7
 -3 -3 20 235.65 7.92
 3 3 -20 227.07 5.81
 -3 3 20 236.93 8.61
 3 3 -20 240.99 9.64
 -3 3 20 224.87 8.9
 -3 -3 20 238.45 6.2
 3 -3 -20 234.43 9.22
 -3 -3 20 252.77 9.52
 3 3 -19 6.27 0.99
 -3 3 19 6.28 1.04
 3 -3 -19 6.69 1.01
 3 3 -19 4.71 0.94
 -3 3 19 5.54 1
 3 3 -19 4.51 0.87
 -3 -3 19 10.03 1.19
 -3 3 19 9.75 1.7
 -3 -3 19 10.44 2.39
 3 -3 -19 3.96 0.78
 3 3 -19 8.4 1.88
 3 -3 -19 6.68 1.81
 3 3 -19 7.08 1.08
 -3 -3 19 9.65 1.76
 -3 3 19 5.84 1.71
 3 3 -19 6.32 2.08
 3 -3 -19 5.19 1.86
 -3 -3 19 6.31 1.07
 -3 -3 19 13.79 2.49
 -3 3 19 9.13 2.19
 -3 3 18 263.35 6.51
 3 3 -18 268.21 6.22
 -3 3 18 271.11 6.61
 -3 -3 18 256.36 6.27
 3 3 -18 277 6.81
 3 3 -18 252.93 6.49
 3 -3 -18 258.58 6.42
 3 3 -18 280.47 6.49
 -3 3 18 263.92 7.84
 -3 -3 18 266.86 9.71
 3 3 -18 279.38 9.13
 3 -3 -18 266.82 5.65
 3 -3 -18 274.17 9.42
 -3 -3 18 275.48 8.4
 3 3 -18 263.69 6.48
 -3 3 18 265.78 8.8
 -3 -3 18 272.76 6.26
 3 3 -18 272.38 9.85
 -3 3 18 268.79 9.38
 3 -3 -18 271.22 9.52
 -3 -3 18 274.98 9.61
 3 3 -17 2.1 0.67
 -3 3 17 0.82 0.51
 -3 -3 17 1.1 0.52
 3 3 -17 1.03 0.56
 3 3 -17 1.09 0.57
 3 -3 -17 2.28 0.74
 -3 3 17 1.98 0.69
 3 3 -17 1.68 0.65
 -3 3 17 3.64 1.13
 -3 -3 17 2.04 1.39
 3 3 -17 1.74 1.16
 3 -3 -17 2.03 1.08
 3 -3 -17 1.33 0.57
 3 3 -17 0.63 0.51
 -3 -3 17 2.7 1.23
 -3 3 17 1.75 0.98
 3 3 -17 3.61 1.67
 3 -3 -17 1.24 1.23
 -3 3 17 0.43 0.92
 -3 -3 17 2.45 0.66
 -3 -3 17 3.34 1.4
 3 3 -16 62.18 2.8
 -3 3 16 59.57 2.93
 3 3 -16 66.76 3.16
 -3 -3 16 58.72 2.83
 3 3 -16 66.99 3.01
 3 3 -16 58.19 2.94
 3 -3 -16 57.26 2.86
 -3 3 16 62.13 3.03
 -3 -3 16 56.91 4.27
 -3 3 16 61.77 3.36
 3 3 -16 61.07 4
 3 -3 -16 66.4 4.36
 3 -3 -16 57.69 2.31
 3 3 -16 57.14 2.84
 -3 -3 16 57.49 3.59
 -3 3 16 60.98 3.8
 3 -3 -16 57.38 4.09
 3 3 -16 64.4 4.44
 -3 -3 16 64.98 4.38
 -3 3 16 56.37 4.04
 -3 -3 16 57.17 2.44
 -3 3 15 6.15 1.16
 3 3 -15 7.89 1.23
 3 -3 -15 15.93 1.48
 -3 -3 15 7.84 1.21
 -3 3 15 8.15 1.2
 3 3 -15 7.72 1.18
 3 3 -15 6.79 1.23
 3 3 -15 6.5 1.12
 -3 3 15 11.62 1.49
 -3 -3 15 12.15 2.01
 3 3 -15 9.76 1.71
 3 -3 -15 8.65 1.01
 3 -3 -15 8.11 1.91
 -3 -3 15 7.2 1.61
 3 3 -15 7.89 1.18
 -3 -3 15 6.73 1.16
 -3 3 15 10.76 1.68
 3 -3 -15 7.38 1.83
 3 3 -15 11.23 2.14
 -3 -3 15 11.73 1.98
 -3 -3 15 7 0.94
 -3 3 15 8.5 1.92
 3 3 -14 970.62 15
 -3 3 14 980.18 15.5
 -3 3 14 955.46 15.47
 -3 -3 14 1025.89 15.45
 3 3 -14 972.48 15.69
 3 3 -14 931.14 15.12
 3 -3 -14 977.13 15.36
 3 3 -14 976.68 15.49
 -3 -3 14 954.82 18.76
 -3 3 14 981.89 15.73
 3 3 -14 967.04 18.19
 3 -3 -14 1005.3 13.67
 3 -3 -14 961.41 18.82
 -3 3 14 985.16 14.91
 -3 -3 14 1004 17.4
 3 3 -14 994.48 15.52
 -3 -3 14 951.58 14.84
 -3 3 14 952.19 17.41
 3 -3 -14 931.2 17.3
 3 3 -14 915.95 18.42
 3 -3 -14 954.15 18.14
 -3 -3 14 970.18 13.45
 -3 3 14 961.66 18.55
 -3 -3 14 948.43 18.62
 -3 3 13 196.64 5.57
 3 3 -13 187.18 5.23
 -3 3 13 195.85 5.6
 3 3 -13 199.39 5.54
 -3 -3 13 183.92 5.31
 3 3 -13 193.47 5.52
 3 3 -13 200.58 5.75
 3 -3 -13 182.39 5.35
 -3 3 13 202.86 5.7
 -3 -3 13 190.95 7.17
 -3 3 13 193.3 5.4
 3 3 -13 192.11 6.78
 3 -3 -13 198.41 7.31
 -3 3 13 189.52 5.19
 3 3 -13 191.36 5.48
 -3 -3 13 188.9 6.31
 -3 3 13 196.83 6.49
 3 -3 -13 188.31 6.36
 -3 -3 13 191.77 4.97
 3 -3 -13 199.36 6.93
 3 3 -13 201.29 7.27
 -3 -3 13 188.69 7.06
 -3 3 13 187.64 6.93
 -3 -3 13 189.73 4.11
 3 3 -12 453.75 9.39
 -3 3 12 434.05 9.05
 3 3 -12 452.96 8.93
 3 3 -12 438.93 9.09
 3 3 -12 445.97 9.07
 -3 -3 12 447.93 9
 -3 3 12 445.72 9.2
 -3 3 12 460.05 9.32
 3 -3 -12 448.54 9.07
 -3 3 12 458.35 8.71
 -3 -3 12 464.55 11.33
 3 3 -12 452.36 10.73
 3 -3 -12 443.34 11.4
 -3 -3 12 447.52 10.22
 3 3 -12 453.94 9.18
 -3 3 12 445.29 8.73
 -3 -3 12 444.38 7.99
 -3 3 12 447.88 10.16
 3 -3 -12 452.15 10.2
 3 -3 -12 450.51 10.67
 3 3 -12 450.58 11.01
 -3 3 12 437.73 10.92
 -3 -3 12 446.45 7.01
 -3 -3 12 452.72 11.22
 3 3 -11 417.37 8.94
 3 3 -11 434.29 8.64
 -3 3 11 448.81 9.04
 -3 3 11 401.35 8.74
 3 -3 -11 426.22 8.77
 3 3 -11 420.88 8.81
 -3 3 11 400.62 8.73
 -3 -3 11 445.46 8.85
 3 3 -11 399.19 8.59
 -3 3 11 426.6 7.97
 -3 -3 11 413.49 10.48
 3 3 -11 416.86 10.18
 3 -3 -11 401.44 10.59
 3 3 -11 446.62 8.97
 -3 -3 11 439.94 9.9
 -3 3 11 425.25 8.47
 -3 -3 11 421.65 7.32
 3 -3 -11 423.01 9.58
 -3 3 11 417.73 9.52
 3 -3 -11 412.63 9.92
 3 3 -11 413.96 10.1
 -3 3 11 433.88 10.5
 -3 -3 11 413.6 10.45
 -3 -3 11 425.36 7.06
 -3 -3 11 422.84 6.49
 -3 3 10 155.64 4.95
 3 3 -10 155.45 4.77
 3 3 -10 161.77 5.11
 3 3 -10 169.43 5.08
 -3 3 10 163.51 5.09
 3 -3 -10 159.81 4.95
 -3 -3 10 150.18 4.78
 -3 3 10 162.08 5.07
 3 3 -10 149.97 4.84
 -3 -3 10 156.55 5.86
 -3 3 10 162.53 4.14
 3 3 -10 158.2 5.72
 3 3 -10 154.01 4.88
 -3 3 10 160.69 4.76
 -3 -3 10 150.28 5.35
 -3 3 10 166.22 5.39
 -3 -3 10 162.29 3.71
 3 -3 -10 156.1 5.29
 3 3 -10 158.67 5.67
 3 -3 -10 163.77 5.59
 -3 -3 10 158.11 3.59
 -3 -3 10 161.23 3.22
 -3 3 10 161.11 5.89
 -3 -3 10 161.26 6
 -3 3 9 104.09 3.97
 3 3 -9 105.38 3.85
 3 3 -9 103.75 4.02
 -3 -3 9 107.57 3.92
 3 3 -9 97.02 3.82
 -3 3 9 99.7 3.94
 3 -3 -9 103.51 3.87
 -3 3 9 97.51 3.87
 3 3 -9 99.35 3.85
 -3 -3 9 107.79 4.71
 -3 3 9 101.03 2.97
 3 3 -9 104.49 4.55
 -3 -3 9 110.11 4.36
 -3 3 9 100.64 3.74
 3 3 -9 107.75 3.99
 -3 3 9 104.02 4.14
 -3 -3 9 108.3 2.75
 3 -3 -9 101.08 4.1
 3 -3 -9 102.26 4.16
 3 3 -9 106.32 4.39
 -3 3 9 106.29 4.58
 -3 -3 9 103.62 4.68
 -3 -3 9 103.52 2.69
 3 3 -8 3.15 0.77
 -3 3 8 1.52 0.69
 3 3 -8 3.18 0.77
 -3 3 8 1.88 0.69
 -3 -3 8 2.58 0.69
 3 3 -8 2.5 0.72
 3 3 -8 2.39 0.66
 -3 3 8 2.38 0.71
 -3 -3 8 2.08 0.86
 -3 3 8 2.99 0.49
 3 3 -8 2.73 0.83
 -3 3 8 0.92 0.51
 -3 -3 8 2.4 0.8
 3 3 -8 1.39 0.6
 3 -3 -8 2.86 0.75
 -3 3 8 2.23 0.75
 -3 -3 8 2.9 0.45
 3 3 -8 5.29 1.06
 3 -3 -8 1.36 0.63
 -3 3 8 1.47 0.87
 -3 -3 8 2.94 0.46
 -3 -3 8 1.07 0.68
 3 3 -7 247.07 6.23
 -3 3 7 247.33 6.38
 3 3 -7 256.17 6.61
 -3 3 7 254.72 6.64
 3 3 -7 260.4 6.51
 -3 -3 7 245.31 6.28
 -3 3 7 257.11 6.6
 3 3 -7 232.38 6.2
 -3 -3 7 242.66 6.9
 -3 3 7 255.9 4.43
 3 3 -7 260.5 7.01
 -3 -3 7 251.92 6.65
 -3 3 7 247.33 6.2
 3 3 -7 242.34 6.33
 -3 -3 7 252.53 4.41
 3 -3 -7 253.01 6.42
 -3 3 7 259.03 6.45
 3 3 -7 259.13 6.36
 -3 3 7 243.28 6.79
 -3 -3 7 261.69 4.6
 -3 -3 7 250.9 7.15
 3 3 -6 1361.12 20.09
 3 3 -6 1378.07 19.67
 -3 3 6 1395.31 20.05
 -3 3 6 1361.56 20.15
 -3 3 6 1399.77 20.2
 3 3 -6 1362.57 19.93
 3 3 -6 1363.3 19.82
 -3 -3 6 1378.85 19.78
 -3 -3 6 1357.93 20.54
 -3 -3 6 1376.87 16.71
 3 3 -6 1361.78 20.49
 -3 -3 6 1382.21 20.17
 -3 -3 6 1371.04 17.06
 -3 3 6 1352.99 19.52
 3 3 -6 1373.89 19.93
 -3 3 6 1344.55 18.36
 3 -3 -6 1347.59 19.6
 -3 3 6 1400.24 19.73
 3 3 -6 1344.62 19.05
 -3 -3 6 1335.21 20.81
 -3 3 6 1354.61 20.37
 3 3 -5 1944.2 25.85
 3 3 -5 1892.04 26.2
 -3 3 5 1955.25 26.2
 3 3 -5 1929.17 25.97
 -3 3 5 1913.82 26.28
 -3 3 5 1860.11 26.18
 -3 -3 5 1996.54 26.05
 3 3 -5 1870.71 25.92
 -3 -3 5 1935.49 26.36
 3 3 -5 1927.45 26.37
 -3 -3 5 1875.39 22.8
 -3 -3 5 1935.2 23.22
 -3 3 5 1908.77 25.69
 -3 -3 5 1967.2 26.13
 3 3 -5 1959.11 26.17
 -3 3 5 1899.75 24.06
 3 -3 -5 1935.93 25.66
 -3 3 5 1935.09 25.66
 3 3 -5 1882.46 24.39
 3 3 -5 1958.09 22.88
 -3 3 5 1913.74 26.07
 -3 -3 5 1899.12 26.74
 3 3 -4 4334.74 52.76
 3 3 -4 4307.14 52.2
 -3 3 4 4380.43 52.61
 3 3 -4 4290.33 52.32
 -3 -3 4 4321.37 52.3
 -3 3 4 4652.67 53.2
 3 3 -4 4320.51 52.52
 -3 -3 4 4431.39 52.53
 3 3 -4 4348.66 52.48
 -3 -3 4 4336.31 49.33
 3 -3 -4 4312.72 52.5
 -3 -3 4 4421.76 49.86
 -3 -3 4 4461.05 52.39
 3 3 -4 4380.53 52.57
 -3 3 4 4357.55 52.17
 3 -3 -4 4381.83 52.04
 -3 -3 4 4354.01 51.42
 -3 3 4 4359.95 52.15
 -3 3 4 4402.25 50.19
 3 3 -4 4368.82 49.42
 3 3 -4 4217.05 49.91
 -3 3 4 4318.12 52.06
 -3 -3 4 4317.03 53.03
 -3 3 3 52.68 2.93
 3 3 -3 39.68 2.59
 3 3 -3 39.19 2.58
 3 3 -3 41.41 2.62
 -3 3 3 36.09 2.75
 3 3 -3 49.94 2.83
 -3 -3 3 52.42 2.79
 -3 -3 3 25.41 1.88
 -3 3 3 30.48 2
 3 -3 -3 33.91 2.14
 -3 -3 3 28.86 1.47
 3 3 -3 42.86 2.53
 -3 -3 3 28.55 1.59
 3 3 -3 48.85 2.81
 -3 3 3 51.75 2.79
 -3 -3 3 32.09 2.08
 3 -3 -3 26.32 1.98
 -3 3 3 28.84 1.62
 -3 3 3 28.14 2.02
 -3 -3 3 23.86 1.64
 3 3 -3 27.66 1.35
 3 3 -3 30.8 1.54
 -3 3 3 31.59 1.95
 3 -3 -3 37.39 1.75
 -3 3 2 1455.36 20.89
 3 3 -2 1441.87 21.02
 3 3 -2 1472.71 20.67
 3 3 -2 1437.93 20.67
 -3 -3 2 1432.58 20.62
 -3 3 2 1429.62 21.08
 -3 3 2 1467.81 21.12
 3 3 -2 1448 20.87
 3 -3 -2 1464.08 17.26
 -3 3 2 1425.54 19.9
 3 -3 -2 1443.42 20.45
 -3 -3 2 1389.13 20.29
 3 3 -2 1469.69 20.2
 3 3 -2 1465.03 20.86
 -3 -3 2 1443.63 19.27
 -3 -3 2 1487.32 20.33
 -3 3 2 1436.73 20.52
 3 -3 -2 1494.7 20.6
 -3 3 2 1491.7 18.73
 -3 3 2 1464.26 20.62
 -3 -3 2 1421.63 19.08
 3 3 -2 1445.16 18.87
 3 -3 -2 1457.95 18.73
 -3 3 2 1441.94 19.65
 -3 3 1 232.58 6.17
 3 3 -1 237.64 6.06
 3 3 -1 232.54 6.25
 -3 3 1 233.33 6.29
 3 3 -1 230.31 6.12
 -3 3 1 231.85 6.27
 3 3 -1 242.75 6.19
 -3 -3 1 239.8 6.13
 -3 3 1 236.1 5.82
 3 -3 -1 230.85 4.26
 -3 -3 1 244.89 6.35
 3 3 -1 245.06 5.66
 3 -3 -1 237.74 5.85
 -3 3 1 236.88 6.02
 -3 -3 1 230.68 5.67
 -3 -3 1 227.85 5.41
 3 3 -1 237.71 6.15
 -3 -3 1 224.02 4.9
 -3 3 1 224.05 5.97
 3 3 -1 230.07 4.9
 -3 3 1 234.76 4.96
 3 -3 -1 225.13 5.94
 3 3 -1 235.1 5.29
 3 -3 -1 230.47 5.09
 -3 3 1 226.95 5.15
 3 3 0 583.87 10.74
 3 3 0 587.01 11.05
 -3 3 0 620.93 11.18
 3 3 0 610.12 11.11
 3 3 0 609.9 11.01
 -3 -3 0 625.93 11.03
 -3 3 0 601.26 11.18
 -3 3 0 598.19 11.25
 -3 3 0 602.22 10.7
 3 -3 0 609.25 8.97
 3 -3 0 585.92 10.31
 3 3 0 605.35 9.95
 -3 -3 0 569.06 11.11
 3 3 0 625.48 11.15
 -3 3 0 610.85 10.85
 -3 -3 0 584.75 10.34
 -3 -3 0 602.4 10.27
 -3 -3 0 583.85 9.04
 -3 3 0 592.9 10.99
 3 -3 0 593.59 10.97
 3 3 0 583.14 9.05
 3 3 0 591.8 10.06
 -3 3 0 604.38 9.51
 -3 3 0 609.23 9.39
 3 -3 0 613.8 9.96
 -3 3 -1 521.86 9.89
 3 3 1 512.95 9.62
 3 3 1 498.14 9.86
 -3 -3 -1 526.93 9.76
 -3 3 -1 469.85 9.62
 -3 3 -1 468.49 9.66
 3 3 1 501.83 9.77
 3 3 1 507.4 9.68
 -3 3 -1 502.23 9.6
 3 -3 1 486.61 8.1
 -3 -3 -1 447.55 9.79
 3 -3 1 504.87 9.05
 3 3 1 517.5 8.53
 -3 3 -1 507.68 9.52
 3 3 1 515.15 9.77
 -3 3 -1 452.83 9.53
 -3 -3 -1 454.72 7.47
 3 -3 1 451.58 9.54
 -3 3 -1 460.07 8.35
 3 3 1 491.01 9.09
 -3 3 -1 512.6 7.79
 3 -3 1 494.69 8.91
 -3 3 -2 70.55 3.22
 3 3 2 64.17 3.19
 3 3 2 68.4 3.15
 -3 -3 -2 76.49 3.23
 3 3 2 68.56 3.15
 -3 3 -2 62.01 3.08
 -3 3 -2 50 2.86
 3 3 2 71.73 3.45
 3 -3 2 67.1 2.63
 -3 3 -2 63.83 3.1
 3 3 2 70.44 2.51
 3 -3 2 67.03 2.77
 -3 -3 -2 63.87 3.38
 3 3 2 73.46 3.27
 -3 3 -2 74.99 3.21
 -3 -3 -2 57.27 1.99
 3 -3 2 55.63 2.98
 -3 3 -2 49.62 2.87
 3 3 2 67.67 2.99
 -3 3 -2 56.83 2.59
 3 -3 2 64.71 2.87
 -3 3 -2 73.5 2.13
 -3 3 -3 67.1 3.1
 3 3 3 52.33 2.85
 3 3 3 62.45 2.99
 3 3 3 61.87 2.99
 -3 -3 -3 64.92 2.97
 -3 3 -3 50.57 2.81
 -3 3 -3 51.69 2.8
 3 3 3 51.33 2.69
 3 3 3 62.33 2.23
 -3 3 -3 51.03 3.08
 3 -3 3 61.48 2.73
 -3 -3 -3 54.73 3.25
 3 -3 3 60.81 2.63
 -3 3 -3 63.79 2.95
 3 3 3 65.55 3.07
 -3 -3 -3 53.95 1.95
 3 3 3 48.81 1.92
 -3 3 -3 47.23 2.9
 3 -3 3 51.7 2.96
 -3 -3 -3 57.66 1.6
 3 3 3 58.87 2.91
 -3 3 -3 51.21 2.58
 -3 3 -3 66.65 1.87
 3 -3 3 64.7 2.99
 3 3 4 39.1 2.47
 -3 3 -4 38.91 2.39
 3 3 4 35.2 2.21
 -3 3 -4 40.48 2.48
 3 3 4 41.69 2.45
 -3 3 -4 41.26 2.52
 -3 -3 -4 35.74 2.28
 3 3 4 36.99 2.31
 -3 3 -4 40 2.52
 3 -3 4 36.64 2.22
 3 3 4 39.02 1.63
 -3 -3 -4 41.34 2.82
 3 3 4 36.79 2.31
 -3 3 -4 36.99 2.24
 3 -3 4 41.16 2.7
 3 -3 4 41.5 2.17
 3 3 4 40.49 1.74
 -3 -3 -4 37 1.66
 -3 3 -4 37.55 2.31
 -3 -3 -4 42.26 1.6
 3 3 4 40.16 2.53
 -3 3 -4 38.1 1.27
 3 -3 4 41.53 2.5
 -3 3 -5 1.28 0.62
 3 3 5 1.06 0.53
 -3 -3 -5 0.72 0.49
 3 3 5 1.81 0.62
 3 3 5 2.54 0.69
 3 3 5 2.33 0.7
 -3 3 -5 2.74 0.8
 -3 3 -5 2.02 0.67
 3 3 5 1.01 0.27
 3 -3 5 3.23 0.79
 -3 3 -5 2.19 0.77
 -3 -3 -5 2.08 0.85
 -3 3 -5 1.97 0.63
 3 3 5 2.03 0.71
 3 -3 5 3.03 0.88
 3 -3 5 2.05 0.67
 3 3 5 2.69 0.53
 -3 -3 -5 2.72 0.56
 -3 -3 -5 2.6 0.56
 -3 3 -5 2.86 0.8
 3 3 5 1.76 0.7
 3 -3 5 3.51 0.93
 3 3 6 41.71 2.38
 3 3 6 39.42 2.43
 -3 3 -6 43.3 2.51
 -3 3 -6 43.88 2.56
 3 3 6 43.83 2.52
 -3 3 -6 41.03 2.5
 3 3 6 39.88 2.4
 -3 -3 -6 48.55 2.6
 3 -3 6 45.07 2.55
 3 -3 6 45.13 2.7
 3 3 6 41.76 1.37
 -3 3 -6 38.82 2.7
 -3 -3 -6 42.58 3.01
 -3 3 -6 44.27 2.44
 3 3 6 45.47 2.55
 -3 -3 -6 44.21 2.02
 3 -3 6 40.14 2.21
 3 3 6 44.42 2
 3 -3 6 43.74 2.93
 3 3 6 41.42 2.7
 -3 -3 -6 40.27 1.99
 -3 3 -6 38.37 2.52
 3 -3 6 45.16 2.86
 3 3 7 201.56 5.5
 -3 3 -7 203.1 5.66
 3 3 7 189.34 5.6
 3 3 7 200.01 5.61
 -3 3 -7 194.63 5.73
 3 3 7 197.34 5.6
 3 -3 7 198.47 5.61
 -3 -3 -7 201.23 5.55
 -3 3 -7 202.01 5.75
 -3 3 -7 204.17 6.39
 3 -3 7 199.45 6.18
 -3 -3 -7 189.61 6.68
 3 3 7 196.42 5.54
 -3 3 -7 208.74 5.51
 3 -3 7 206 5.98
 3 3 7 196.7 4.86
 3 -3 7 201.78 6.69
 -3 -3 -7 191.37 4.79
 3 -3 7 205.34 5.4
 3 3 7 193.41 6.32
 -3 3 -7 204.58 6.3
 -3 -3 -7 196.91 5.09
 3 -3 7 211.75 6.59
 3 3 8 340.74 7.52
 -3 3 -8 344.18 7.78
 3 3 8 335.1 7.82
 3 3 8 342.6 7.72
 3 3 8 355.77 7.8
 -3 3 -8 343.19 7.92
 -3 -3 -8 338.42 7.54
 -3 3 -8 361.01 8.01
 3 -3 8 338.18 7.7
 3 -3 8 344.31 8.79
 -3 3 -8 344.41 8.81
 3 3 8 339.03 7.79
 -3 -3 -8 337.37 9.3
 -3 3 -8 350.61 7.52
 3 3 8 344.58 7.71
 3 -3 8 345.29 8.23
 3 -3 8 364.71 9.54
 3 3 8 350.41 7.19
 3 -3 8 350.65 7.63
 3 3 8 342.27 8.94
 -3 -3 -8 340.02 7.48
 -3 3 -8 342.98 8.78
 3 -3 8 335.97 8.96
 3 3 9 630.3 11.63
 3 3 9 645.74 11.23
 -3 3 -9 624.93 11.41
 -3 -3 -9 661.28 11.4
 -3 3 -9 631.38 11.58
 3 3 9 641.26 11.48
 -3 3 -9 623.82 11.62
 3 3 9 639.76 11.41
 3 -3 9 628.95 11.47
 3 -3 9 631.42 13.09
 -3 3 -9 620.5 12.9
 3 3 9 629.15 11.88
 -3 -3 -9 649.38 13.82
 3 -3 9 632.24 12.18
 -3 3 -9 637.94 11.11
 3 3 9 636.54 11.41
 -3 3 -9 633.81 8.21
 3 -3 9 614.77 11.4
[truncated: 2,786,082 more chars]
