# Supplementary material for: Reversible Dissociation of a Dialumene
Source: Angew Chem Int Ed Engl. 2021 Oct 7;60(46):24702–8. doi: 10.1002/anie.202111385 (PMC8596890; doi:10.1002/anie.202111385)
Supplement: Supplementary file 3 — Supporting Information [file ANIE-60-24702-s001.xyz]

130
SCF Energy = SCF
Enthalpy 0K = -2852.820344
Enthalpy 298K = -2852.752393
Free Energy 298K = -2852.920114
Lowest Frequencies = 12.6962 cm-1
Structure Name = I
Al  0.36978  0.06127 -1.12522
N   0.25561  3.08080 -1.82604
N   2.28938  2.43119 -1.55367
C   1.01391  1.97967 -1.60898
C   1.04287  4.22255 -1.87474
C   2.33590  3.80950 -1.70155
C  -1.21403  3.02283 -1.92179
H  -1.42089  1.94589 -2.02719
C  -1.86278  3.46091 -0.61837
H  -1.62099  4.50264 -0.35868
H  -1.52905  2.79520  0.19062
H  -2.95573  3.36970 -0.70112
C  -1.75845  3.74078 -3.15364
H  -1.14282  3.53563 -4.04074
H  -1.82934  4.82731 -3.01158
H  -2.77286  3.36846 -3.35499
C   3.42222  1.53417 -1.26835
H   2.99412  0.53052 -1.41476
C   3.83653  1.63396  0.19366
H   4.65775  0.93086  0.39425
H   2.98493  1.35843  0.83389
H   4.17764  2.64597  0.45792
C   4.57528  1.69705 -2.25349
H   4.20637  1.78366 -3.28542
H   5.21288  0.80347 -2.19743
H   5.20634  2.56661 -2.02681
C   0.53546  5.60798 -2.10525
H   0.25721  5.77430 -3.15596
H   1.31677  6.33272 -1.84696
H  -0.34228  5.82855 -1.48423
C   3.58133  4.63337 -1.69795
H   4.15126  4.52030 -2.63153
H   4.24338  4.36920 -0.86314
H   3.31958  5.69294 -1.59254
Si  0.22963 -1.50095 -3.02998
C  -0.54097 -3.13261 -2.38569
H  -0.98606 -3.72935 -3.19883
H  -1.32623 -2.93020 -1.63943
H   0.22382 -3.75569 -1.89596
C   1.94363 -2.02196 -3.81231
C   2.54856 -0.84545 -4.58573
H   3.58895 -1.06829 -4.88568
H   2.56267  0.07472 -3.97541
H   1.98221 -0.62787 -5.50393
C   1.82920 -3.24248 -4.73615
H   1.20915 -3.04881 -5.62069
H   1.39802 -4.10642 -4.20622
H   2.83090 -3.54322 -5.09420
C   2.90755 -2.40656 -2.68184
H   3.90218 -2.64774 -3.09929
H   2.55634 -3.29818 -2.13945
H   3.02967 -1.60055 -1.94076
C  -1.00976 -0.82869 -4.38654
C  -2.40499 -0.81605 -3.74520
H  -3.14321 -0.38899 -4.44822
H  -2.41841 -0.20950 -2.82389
H  -2.74369 -1.83092 -3.48234
C  -0.65849  0.60991 -4.78420
H   0.30090  0.67347 -5.31793
H  -0.58367  1.25987 -3.89946
H  -1.43719  1.02856 -5.44869
C  -1.06985 -1.68794 -5.65386
H  -1.89970 -1.35212 -6.30212
H  -1.23750 -2.75328 -5.42838
H  -0.14522 -1.60659 -6.24447
Al -0.36978 -0.06127  1.12522
N  -0.25561 -3.08080  1.82604
N  -2.28938 -2.43119  1.55367
C  -1.01391 -1.97967  1.60898
C  -1.04287 -4.22255  1.87474
C  -2.33590 -3.80950  1.70155
C   1.21403 -3.02283  1.92179
H   1.42089 -1.94589  2.02719
C   1.86278 -3.46091  0.61837
H   1.62099 -4.50264  0.35868
H   1.52905 -2.79520 -0.19062
H   2.95573 -3.36970  0.70112
C   1.75845 -3.74078  3.15364
H   1.14282 -3.53563  4.04074
H   1.82934 -4.82731  3.01158
H   2.77286 -3.36846  3.35499
C  -3.42222 -1.53417  1.26835
H  -2.99412 -0.53052  1.41476
C  -3.83653 -1.63396 -0.19366
H  -4.65775 -0.93086 -0.39425
H  -2.98493 -1.35843 -0.83389
H  -4.17764 -2.64597 -0.45792
C  -4.57528 -1.69705  2.25349
H  -4.20637 -1.78366  3.28542
H  -5.21288 -0.80347  2.19743
H  -5.20634 -2.56661  2.02681
C  -0.53546 -5.60798  2.10525
H  -0.25721 -5.77430  3.15596
H  -1.31677 -6.33272  1.84696
H   0.34228 -5.82855  1.48423
C  -3.58133 -4.63337  1.69795
H  -4.15126 -4.52030  2.63153
H  -4.24338 -4.36920  0.86314
H  -3.31958 -5.69294  1.59254
Si -0.22963  1.50095  3.02998
C   0.54097  3.13261  2.38569
H   0.98606  3.72935  3.19883
H   1.32623  2.93020  1.63943
H  -0.22382  3.75569  1.89596
C  -1.94363  2.02196  3.81231
C  -2.54856  0.84545  4.58573
H  -3.58895  1.06829  4.88568
H  -2.56267 -0.07472  3.97541
H  -1.98221  0.62787  5.50393
C  -1.82920  3.24248  4.73615
H  -1.20915  3.04881  5.62069
H  -1.39802  4.10642  4.20622
H  -2.83090  3.54322  5.09420
C  -2.90755  2.40656  2.68184
H  -3.90218  2.64774  3.09929
H  -2.55634  3.29818  2.13945
H  -3.02967  1.60055  1.94076
C   1.00976  0.82869  4.38654
C   2.40499  0.81605  3.74520
H   3.14321  0.38899  4.44822
H   2.41841  0.20950  2.82389
H   2.74369  1.83092  3.48234
C   0.65849 -0.60991  4.78420
H  -0.30090 -0.67347  5.31793
H   0.58367 -1.25987  3.89946
H   1.43719 -1.02856  5.44869
C   1.06985  1.68794  5.65386
H   1.89970  1.35212  6.30212
H   1.23750  2.75328  5.42838
H   0.14522  1.60659  6.24447
144
SCF Energy = SCF
Enthalpy 0K = -2733.097636
Enthalpy 298K = -2733.025516
Free Energy 298K = -2733.203971
Lowest Frequencies = 13.8041 cm-1
Structure Name = II
Al -0.93126 -0.69933 -0.03961
Al  0.91152  0.74241  0.35583
N   0.36427 -3.44906 -0.39263
N  -1.41288 -3.61310  0.82143
N  -0.32174  3.50849 -0.21647
N   1.53784  3.69467  0.86368
C  -2.90917 -0.23102 -0.05509
C  -3.57230  0.27459  1.08917
C  -4.89727  0.73143  1.00813
C  -5.61128  0.70588 -0.18538
C  -4.96375  0.20995 -1.32195
C  -3.64268 -0.24535 -1.27547
C  -2.87905  0.37591  2.44383
C  -2.41969  1.80690  2.72879
C  -3.73602 -0.16321  3.59251
C  -7.03413  1.22662 -0.26172
C  -7.11563  2.48054 -1.13809
C  -8.00900  0.15146 -0.74897
C  -3.00429 -0.78389 -2.55352
C  -3.61016 -0.23500 -3.84539
C  -3.03302 -2.31650 -2.57861
C  -0.62991 -2.71387  0.16889
C   0.19765 -4.79709 -0.11687
C  -0.92909 -4.90401  0.65091
C   1.38312 -2.85168 -1.27618
C   2.81221 -3.25479 -0.93191
C   1.01308 -3.09390 -2.73493
C   1.12687 -5.88137 -0.55268
C  -1.53571 -6.13860  1.23385
C  -2.54494 -3.19915  1.66707
C  -3.89468 -3.48029  1.01845
C  -2.41878 -3.73884  3.08928
C   2.87276  0.26469  0.12785
C   3.56996 -0.41809  1.15401
C   4.86632 -0.90954  0.93873
C   5.52228 -0.73806 -0.27731
C   4.85614 -0.03038 -1.28266
C   3.56377  0.47148 -1.09644
C   2.93722 -0.64590  2.52259
C   3.87908 -0.31308  3.68186
C   2.37947 -2.06468  2.65170
C   6.91045 -1.30545 -0.50745
C   6.88182 -2.41681 -1.56153
C   7.91838 -0.21643 -0.88405
C   2.91829  1.23856 -2.24841
C   2.24194  0.28319 -3.23555
C   3.88574  2.16571 -2.99006
C   0.68190  2.77939  0.33741
C  -0.07957  4.86618 -0.07849
C   1.09653  4.98730  0.60927
C  -1.44750  2.87013 -0.92326
C  -2.81629  3.43366 -0.55632
C  -1.19542  2.82981 -2.42473
C  -0.97478  5.94731 -0.58715
C   1.78800  6.23732  1.04595
C   2.72764  3.29802  1.63424
C   4.01359  3.48552  0.83983
C   2.76107  3.94020  3.01794
H  -5.38955  1.12897  1.90092
H  -5.50879  0.19001 -2.26873
H  -1.95651 -0.22787  2.39147
H  -3.27619  2.50088  2.73593
H  -1.69903  2.13713  1.96429
H  -1.91544  1.86657  3.70606
H  -4.15160 -1.15377  3.35044
H  -4.58383  0.50139  3.81873
H  -3.13628 -0.25252  4.51103
H  -7.32855  1.51082  0.76199
H  -8.13874  2.88591 -1.15368
H  -6.82813  2.24805 -2.17531
H  -6.43726  3.26335 -0.76903
H  -9.04305  0.52772 -0.74133
H  -7.95970 -0.74355 -0.11273
H  -7.77169 -0.15484 -1.77931
H  -1.94196 -0.47562 -2.52570
H  -4.61518 -0.64489 -4.03098
H  -2.98204 -0.51436 -4.70393
H  -3.69458  0.86164 -3.82393
H  -2.56773 -2.70285 -3.49914
H  -4.07329 -2.67907 -2.54300
H  -2.49307 -2.74427 -1.72045
H   1.29890 -1.77206 -1.08459
H   3.08815 -4.23878 -1.33654
H   2.97276 -3.24820  0.15489
H   3.49326 -2.50444 -1.36218
H   0.02926 -2.64954 -2.94998
H   0.97609 -4.16718 -2.97399
H   1.75723 -2.62076 -3.38958
H   1.36746 -5.81387 -1.62175
H   0.66155 -6.85799 -0.37297
H   2.07301 -5.85112  0.00649
H  -1.19630 -7.01643  0.67028
H  -2.63153 -6.11491  1.18253
H  -1.24938 -6.28511  2.28572
H  -2.43796 -2.10954  1.72548
H  -4.07844 -4.55671  0.88538
H  -3.96082 -2.97936  0.04314
H  -4.69313 -3.07285  1.65590
H  -2.68102 -4.80221  3.16480
H  -3.10473 -3.18276  3.74268
H  -1.39634 -3.59253  3.46691
H   5.38491 -1.44531  1.73972
H   5.36310  0.13212 -2.23810
H   2.06894  0.03414  2.59359
H   4.71079 -1.03022  3.75639
H   3.33459 -0.34359  4.63758
H   4.31516  0.69098  3.56453
H   1.61370 -2.24710  1.88094
H   1.90787 -2.21204  3.63608
H   3.18237 -2.81218  2.53952
H   7.23770 -1.75298  0.44548
H   6.55005 -2.02000 -2.53375
H   6.18620 -3.21722 -1.27052
H   7.88095 -2.85746 -1.69906
H   7.65187  0.25058 -1.84452
H   8.92995 -0.63740 -0.98610
H   7.94652  0.57535 -0.12207
H   2.12664  1.86952 -1.80805
H   1.43104 -0.27255 -2.74000
H   2.97946 -0.43029 -3.63945
H   1.80330  0.83660 -4.08135
H   3.32912  2.81784 -3.67953
H   4.60876  1.59861 -3.59580
H   4.45657  2.80318 -2.29890
H  -1.42753  1.83634 -0.56097
H  -3.57250  2.67665 -0.81726
H  -3.05776  4.35709 -1.10075
H  -2.89389  3.61943  0.52401
H  -2.00551  2.26778 -2.91140
H  -0.24891  2.30982 -2.63384
H  -1.16287  3.84030 -2.86085
H  -1.88775  6.04225  0.01773
H  -1.27836  5.76596 -1.62688
H  -0.44705  6.90809 -0.55349
H   1.59519  6.46984  2.10370
H   1.42767  7.08394  0.44874
H   2.87465  6.17177  0.90710
H   2.59615  2.21804  1.78433
H   3.93300  2.97766 -0.13013
H   4.85074  3.02701  1.38619
H   4.25007  4.54704  0.67426
H   3.50701  3.41731  3.63239
H   1.78391  3.84490  3.51261
H   3.04533  5.00012  2.98651
128
SCF Energy = SCF
Enthalpy 0K = -3146.944338
Enthalpy 298K = -3146.881559
Free Energy 298K = -3147.038439
Lowest Frequencies = 16.6227 cm-1
Structure Name = 1
P   2.88802  1.47232  0.15531
Al  1.08759 -0.17509  0.79394
N   2.36163 -1.49728  0.21471
C   3.34763  2.45313  1.70522
C   3.61004  1.40818  2.79951
H   2.70942  0.80654  3.00337
H   3.88418  1.92664  3.73219
H   4.42304  0.72253  2.52814
C   2.15197  3.30433  2.15478
H   1.24600  2.68604  2.25640
H   1.92615  4.12734  1.46583
H   2.37388  3.74207  3.14198
C   4.59257  3.32381  1.52622
H   5.44606  2.73835  1.14961
H   4.88109  3.75498  2.49888
H   4.40917  4.16032  0.83727
C   2.82710  2.57054 -1.38661
C   1.96084  3.80650 -1.13714
H   1.74654  4.29842 -2.10033
H   2.46656  4.54298 -0.49523
H   0.99291  3.54172 -0.68063
C   4.22668  2.96513 -1.87037
H   4.79074  2.07665 -2.18691
H   4.81340  3.50149 -1.11404
H   4.12523  3.62494 -2.74778
C   2.17602  1.72044 -2.48490
H   2.21391  2.27623 -3.43590
H   1.12617  1.49045 -2.25219
H   2.71159  0.76751 -2.61851
C   1.93535 -2.83033 -0.02816
C   1.64895 -3.68335  1.05401
C   1.85780 -3.22015  2.47204
H   1.10369 -2.47174  2.76726
H   2.83758 -2.73425  2.58608
H   1.79420 -4.06376  3.17184
C   1.17674 -4.97409  0.79151
H   0.95383 -5.63359  1.63510
C   0.99571 -5.44479 -0.50961
C   0.44213 -6.82086 -0.77368
H   0.54829 -7.47061  0.10522
H   0.95110 -7.30074 -1.62122
H  -0.63019 -6.76839 -1.02271
C   1.30331 -4.58488 -1.56786
H   1.16147 -4.92941 -2.59646
C   1.75358 -3.28206 -1.35239
C   2.01034 -2.35054 -2.50575
H   1.48711 -1.39415 -2.34187
H   1.66045 -2.79026 -3.44890
H   3.08205 -2.11955 -2.61445
P  -2.93091 -1.48688  0.05513
Al -1.03487  0.03736 -0.53602
N  -2.30755  1.43500 -0.17717
C  -3.62020  1.09410 -0.16958
C  -4.12947 -0.18472 -0.07112
C  -5.64776 -0.03973 -0.02076
H  -6.22479 -0.93940 -0.27465
C  -6.03808  0.60746  1.33985
H  -7.13208  0.66131  1.44603
H  -5.64810  0.04141  2.19536
C  -5.41633  2.02677  1.23231
H  -4.65468  2.22150  1.99907
H  -6.18160  2.81049  1.32183
C  -4.80614  2.04471 -0.19944
H  -4.59155  3.04799 -0.58767
C  -5.83030  1.17527 -0.95506
H  -6.84636  1.59974 -0.93233
H  -5.53357  0.96233 -1.99158
C  -3.17848 -2.75167 -1.32372
C  -3.57178 -1.95474 -2.57415
H  -2.84987 -1.14912 -2.78509
H  -3.58493 -2.63421 -3.44156
H  -4.56689 -1.49998 -2.46709
C  -1.82969 -3.43958 -1.57677
H  -1.06618 -2.71242 -1.89624
H  -1.43759 -3.95477 -0.68787
H  -1.93977 -4.18902 -2.37869
C  -4.25816 -3.79728 -1.03791
H  -5.21735 -3.33493 -0.76095
H  -4.42281 -4.39949 -1.94636
H  -3.95660 -4.48719 -0.23772
C  -3.03784 -2.26873  1.77155
C  -2.00050 -3.38661  1.90534
H  -1.93676 -3.70172  2.95980
H  -2.26367 -4.27320  1.30942
H  -1.00031 -3.04552  1.59232
C  -4.44267 -2.78339  2.10432
H  -5.20694 -2.01460  1.92164
H  -4.71078 -3.67920  1.53262
H  -4.48337 -3.04844  3.17363
C  -2.68198 -1.13587  2.74598
H  -2.77350 -1.50801  3.77905
H  -1.64971 -0.78486  2.59260
H  -3.35934 -0.27589  2.62595
C  -1.91081  2.79835 -0.24859
C  -1.89661  3.47015 -1.48690
C  -2.34211  2.75195 -2.73238
H  -1.71865  1.86060 -2.91139
H  -3.38041  2.39552 -2.64172
H  -2.27556  3.40676 -3.61052
C  -1.46310  4.79684 -1.53145
H  -1.45415  5.31752 -2.49318
C  -1.02973  5.46899 -0.38490
C  -0.50655  6.87923 -0.47016
H   0.55904  6.88282 -0.75076
H  -1.04767  7.46124 -1.22879
H  -0.59740  7.39840  0.49335
C  -1.05545  4.78271  0.83098
H  -0.73016  5.29338  1.74195
C  -1.48986  3.45628  0.92188
C  -1.53616  2.74218  2.24577
H  -0.96023  1.80319  2.21345
H  -1.13753  3.37610  3.04879
H  -2.56860  2.46273  2.50517
C   3.60857 -1.09933 -0.13880
C   4.08359  0.19580 -0.15774
C   5.58370  0.09916 -0.43566
H   6.06768  1.01386 -0.79903
C   6.28740 -0.53019  0.79875
H   6.12114  0.04673  1.71678
H   7.37443 -0.57439  0.63335
C   5.67593 -1.95674  0.84878
H   6.45323 -2.73259  0.80626
H   5.07657 -2.13637  1.75221
C   4.79035 -2.00965 -0.43333
H   4.53134 -3.02215 -0.76609
C   5.60182 -1.11429 -1.38816
H   6.61286 -1.50530 -1.58167
H   5.08674 -0.91549 -2.33853
130
SCF Energy = SCF
Enthalpy 0K = -3148.172422
Enthalpy 298K = -3148.109276
Free Energy 298K = -3148.266525
Lowest Frequencies = 11.5873 cm-1
Structure Name = VI
P   2.94927  1.38912  0.08153
Al  1.09817 -0.13286  0.75787
N   2.28287 -1.56111  0.25171
C   3.71151  2.27800  1.56116
C   4.06023  1.17976  2.57678
H   3.16061  0.63581  2.89909
H   4.51569  1.64810  3.46398
H   4.77039  0.45152  2.16445
C   2.67012  3.20011  2.21104
H   1.74472  2.64693  2.43760
H   2.41164  4.06442  1.58732
H   3.07461  3.58127  3.16285
C   4.97868  3.05139  1.19028
H   5.71702  2.39784  0.69925
H   5.44237  3.45680  2.10450
H   4.76527  3.89884  0.52343
C   2.72501  2.53827 -1.40191
C   2.13681  3.88805 -0.98923
H   1.83954  4.43939 -1.89661
H   2.86053  4.51081 -0.44357
H   1.23311  3.76327 -0.37299
C   4.03659  2.72937 -2.17086
H   4.36285  1.78285 -2.62381
H   4.85057  3.11436 -1.54120
H   3.86844  3.45210 -2.98583
C   1.71900  1.83919 -2.32508
H   1.69913  2.35539 -3.29846
H   0.70334  1.87870 -1.90626
H   1.98216  0.78348 -2.49962
C   1.80348 -2.89697  0.19220
C   1.72671 -3.65784  1.37436
C   2.18881 -3.07316  2.68219
H   1.50487 -2.28178  3.02608
H   3.17516 -2.59935  2.57584
H   2.24435 -3.84625  3.45937
C   1.20907 -4.95414  1.31131
H   1.15570 -5.54505  2.23001
C   0.75571 -5.51089  0.11335
C   0.14908 -6.88972  0.07915
H   0.56615 -7.52919  0.86884
H   0.32211 -7.37890 -0.88903
H  -0.94074 -6.84165  0.23498
C   0.84635 -4.73795 -1.04726
H   0.50064 -5.15502 -1.99763
C   1.35802 -3.43770 -1.03052
C   1.43407 -2.61749 -2.29034
H   0.94357 -1.63976 -2.15634
H   0.95079 -3.13819 -3.12734
H   2.47800 -2.41019 -2.57451
P  -2.99976 -1.38681 -0.18895
Al -1.05409  0.06584 -0.62331
N  -2.21285  1.52585 -0.12600
C  -3.53069  1.24338 -0.02611
C  -4.10513 -0.01413 -0.01730
C  -5.60118  0.19584  0.19316
H  -6.24907 -0.64043 -0.10340
C  -5.82872  0.69517  1.64900
H  -6.90322  0.78328  1.86973
H  -5.39020  0.01627  2.39172
C  -5.14303  2.08894  1.64037
H  -4.31101  2.16299  2.35277
H  -5.85525  2.88989  1.88364
C  -4.65979  2.24447  0.16954
H  -4.42455  3.27495 -0.12379
C  -5.79574  1.51853 -0.57801
H  -6.77884  1.98632 -0.41133
H  -5.60503  1.41403 -1.65516
C  -3.48731 -2.43414 -1.68183
C  -3.97721 -1.45286 -2.75503
H  -3.23691 -0.66141 -2.94437
H  -4.14031 -2.00693 -3.69354
H  -4.92295 -0.97581 -2.46080
C  -2.23108 -3.14897 -2.19778
H  -1.45970 -2.41961 -2.48843
H  -1.79659 -3.82717 -1.45006
H  -2.49020 -3.74546 -3.08822
C  -4.59156 -3.45386 -1.39436
H  -5.47977 -2.98379 -0.94647
H  -4.90040 -3.92216 -2.34322
H  -4.24611 -4.25741 -0.72907
C  -2.95309 -2.38349  1.40661
C  -1.98811 -3.56262  1.25155
H  -1.80053 -4.01847  2.23771
H  -2.39592 -4.34746  0.59679
H  -1.01439 -3.24428  0.84319
C  -4.33551 -2.86067  1.86361
H  -5.05281 -2.02839  1.90561
H  -4.74930 -3.64013  1.21355
H  -4.25262 -3.28389  2.87802
C  -2.39696 -1.41271  2.46005
H  -2.39470 -1.90835  3.44382
H  -1.36331 -1.10946  2.23384
H  -3.01245 -0.50224  2.53156
C  -1.75744  2.87204 -0.09652
C  -1.80228  3.65773 -1.26439
C  -2.37285  3.07757 -2.53094
H  -1.85930  2.14295 -2.80324
H  -3.43725  2.82157 -2.40311
H  -2.28798  3.78830 -3.36296
C  -1.33150  4.97240 -1.21463
H  -1.36940  5.58108 -2.12247
C  -0.81407  5.52568 -0.04048
C  -0.25656  6.92504 -0.02461
H   0.81378  6.91997 -0.28730
H  -0.77077  7.56919 -0.75072
H  -0.35001  7.38151  0.97009
C  -0.78342  4.72847  1.10620
H  -0.39027  5.14467  2.03826
C  -1.24256  3.40763  1.09975
C  -1.21407  2.57357  2.35174
H  -0.59452  1.67237  2.22699
H  -0.81910  3.14929  3.19908
H  -2.22132  2.21658  2.61158
C   3.46889 -1.22714 -0.30269
C   3.98821  0.04640 -0.44109
C   5.41634 -0.12767 -0.96039
H   5.87112  0.75360 -1.42786
C   6.29333 -0.76364  0.15307
H   6.31579 -0.15936  1.06831
H   7.33204 -0.86567 -0.19576
C   5.63601 -2.15644  0.34943
H   6.35891 -2.97072  0.20098
H   5.19081 -2.28610  1.34570
C   4.54540 -2.19606 -0.76387
H   4.19280 -3.20334 -1.01662
C   5.21954 -1.35995 -1.86769
H   6.16497 -1.80224 -2.21834
H   4.55798 -1.15695 -2.72172
H   1.03535  0.02349  2.35578
H  -0.97884 -0.01886 -2.23107
65
SCF Energy = SCF
Enthalpy 0K = -1426.370936
Enthalpy 298K = -1426.337372
Free Energy 298K = -1426.431228
Lowest Frequencies = 25.5297 cm-1
Structure Name = I Singlet Monomer
Al -0.22881 -0.19309 -2.07831
N   2.32581 -0.67234 -0.30878
N   1.57222  1.32613 -0.06391
C   1.28738  0.13161 -0.63190
C   3.27641  0.01683  0.44163
C   2.79816  1.28776  0.59501
C   2.42371 -2.03407 -0.85437
H   1.40378 -2.24938 -1.21091
C   3.35676 -2.06528 -2.06071
H   4.38914 -1.81958 -1.77169
H   3.01882 -1.34541 -2.81951
H   3.35691 -3.06876 -2.50834
C   2.76780 -3.08058  0.20129
H   2.18765 -2.92125  1.12083
H   3.83734 -3.08024  0.44844
H   2.52049 -4.07709 -0.18992
C   0.66941  2.46958 -0.25149
H  -0.28205  2.00135 -0.56025
C   1.15897  3.37441 -1.37816
H   0.41548  4.15851 -1.57838
H   1.30851  2.79459 -2.29995
H   2.10730  3.86321 -1.10876
C   0.38243  3.22641  1.04106
H   0.14880  2.52955  1.85831
H  -0.49046  3.87529  0.88553
H   1.21998  3.86902  1.34112
C   4.53282 -0.57842  0.98587
H   4.33073 -1.27426  1.81297
H   5.17971  0.21848  1.37142
H   5.09767 -1.12213  0.21640
C   3.41238  2.43236  1.33105
H   2.89972  2.63356  2.28266
H   3.39533  3.35479  0.73468
H   4.46056  2.20374  1.55763
Si -2.09486 -0.67774 -0.36835
C  -3.00803 -2.13666 -1.21168
H  -3.81940 -2.55636 -0.59515
H  -2.31220 -2.95251 -1.46233
H  -3.44820 -1.79393 -2.16183
C  -3.43177  0.75118 -0.30610
C  -3.14227  1.76786  0.80237
H  -3.82871  2.63032  0.72120
H  -2.11337  2.15848  0.74649
H  -3.27859  1.33427  1.80460
C  -4.84764  0.19503 -0.10477
H  -4.93938 -0.38002  0.82871
H  -5.14546 -0.46360 -0.93392
H  -5.57949  1.02241 -0.06030
C  -3.39308  1.48416 -1.65500
H  -4.19819  2.23945 -1.70838
H  -3.52248  0.79484 -2.50487
H  -2.43501  2.01033 -1.80878
C  -1.65555 -1.34183  1.41756
C  -0.87403 -2.64549  1.20897
H  -0.50068 -3.03484  2.17418
H  -0.00042 -2.48076  0.55591
H  -1.49579 -3.42932  0.75087
C  -0.75628 -0.37497  2.19802
H  -1.24811  0.59245  2.37954
H   0.18833 -0.18267  1.66477
H  -0.50127 -0.80399  3.18462
C  -2.89957 -1.65040  2.25867
H  -2.61209 -2.14528  3.20472
H  -3.59545 -2.32266  1.73303
H  -3.45097 -0.73579  2.52444
72
SCF Energy = SCF
Enthalpy 0K = -1366.511970
Enthalpy 298K = -1366.475857
Free Energy 298K = -1366.576871
Lowest Frequencies = 21.3568 cm-1
Structure Name = II Singlet Monomer
Al  0.61643  0.40488 -2.25521
N   3.02952 -0.16642 -0.28470
N   1.65660  1.15000  0.71756
C  -1.06856 -0.02425 -1.12929
C  -2.16325  0.86350 -1.05236
C  -3.30611  0.53633 -0.31215
C  -3.41027 -0.67488  0.37416
C  -2.33704 -1.56552  0.29035
C  -1.18855 -1.25290 -0.44523
C  -2.12665  2.18898 -1.80738
C  -2.63065  3.37804 -0.98743
C  -2.88698  2.06828 -3.13115
C  -4.63668 -1.00172  1.20568
C  -5.31898 -2.28943  0.73681
C  -4.28745 -1.07573  2.69553
C  -0.03878 -2.25297 -0.45036
C  -0.45449 -3.62277 -0.99106
C   0.59378 -2.37458  0.94058
C   1.84632  0.47553 -0.44000
C   3.57150  0.08105  0.97109
C   2.69851  0.91996  1.60747
C   3.64591 -0.94253 -1.37602
C   5.01496 -0.38700 -1.75466
C   3.66173 -2.44427 -1.11186
C   4.87703 -0.44064  1.47692
C   2.83278  1.52485  2.96685
C   0.48362  2.01633  0.93818
C  -0.51091  1.40855  1.92128
C   0.88917  3.44484  1.29047
H  -4.14397  1.23832 -0.25809
H  -2.39430 -2.52033  0.82420
H  -1.07079  2.39749 -2.06304
H  -3.70947  3.30049 -0.78595
H  -2.46609  4.32042 -1.53081
H  -2.11545  3.44494 -0.01640
H  -2.46513  1.26029 -3.74616
H  -2.83769  3.00589 -3.70557
H  -3.94571  1.83313 -2.94016
H  -5.34991 -0.17249  1.06760
H  -4.65415 -3.15653  0.87099
H  -5.58314 -2.23099 -0.32835
H  -6.23664 -2.47885  1.31384
H  -3.57677 -1.89495  2.88638
H  -5.18591 -1.25934  3.30408
H  -3.82071 -0.14044  3.03724
H   0.73425 -1.86061 -1.13788
H  -0.90284 -3.52927 -1.99005
H  -1.19463 -4.09961 -0.33067
H   0.41313 -4.29775 -1.05997
H   1.43697 -3.08353  0.94296
H  -0.14960 -2.74208  1.66518
H   0.95968 -1.40071  1.30188
H   2.97635 -0.76129 -2.23234
H   5.33354 -0.83663 -2.70502
H   5.78305 -0.61717 -1.00386
H   4.96323  0.70184 -1.89315
H   4.04237 -2.95883 -2.00529
H   2.65087 -2.82011 -0.90922
H   4.30997 -2.71814 -0.26796
H   5.72708  0.15269  1.10846
H   5.04406 -1.48490  1.18801
H   4.89131 -0.39463  2.57285
H   3.20659  2.55825  2.91974
H   3.54760  0.94053  3.55917
H   1.88013  1.53382  3.50991
H  -0.00890  2.04223 -0.04154
H  -0.82192  0.40843  1.58852
H  -1.41053  2.04013  1.95820
H  -0.10146  1.34359  2.93985
H   0.01239  4.09918  1.18755
H   1.67041  3.81052  0.60926
H   1.24663  3.53618  2.32467
64
SCF Energy = SCF
Enthalpy 0K = -1573.445777
Enthalpy 298K = -1573.414419
Free Energy 298K = -1573.505650
Lowest Frequencies = 23.3980 cm-1
Structure Name = 3 Singlet
P  -2.03636  0.33916 -0.48214
Al  0.10838  0.95376 -1.99588
N   0.95430  0.17640 -0.43349
C  -3.07088 -1.06433 -1.19490
C  -2.03793 -2.13098 -1.59489
H  -1.36481 -1.75579 -2.38328
H  -2.56131 -3.01289 -1.99754
H  -1.42039 -2.45016 -0.74426
C  -3.79084 -0.61437 -2.47320
H  -3.09885 -0.11409 -3.16826
H  -4.62820  0.06370 -2.27073
H  -4.19976 -1.50097 -2.98444
C  -4.06868 -1.64467 -0.19169
H  -3.57237 -1.94551  0.74343
H  -4.55581 -2.53599 -0.62119
H  -4.86000 -0.92090  0.05309
C  -3.06461  1.75494  0.22442
C  -4.18091  2.17705 -0.73276
H  -4.59600  3.14150 -0.39821
H  -5.00549  1.45010 -0.74208
H  -3.81367  2.30688 -1.76229
C  -3.64294  1.43980  1.60646
H  -2.83892  1.27500  2.33720
H  -4.29293  0.55327  1.59815
H  -4.24414  2.29673  1.95318
C  -2.05526  2.90561  0.36460
H  -2.53225  3.75884  0.87349
H  -1.69921  3.25021 -0.61873
H  -1.18451  2.59380  0.96372
C   2.38000  0.22277 -0.39689
C   3.12930 -0.72391 -1.11564
C   2.43823 -1.79622 -1.91637
H   1.95705 -1.37176 -2.81296
H   1.64444 -2.28272 -1.33171
H   3.15360 -2.55948 -2.24876
C   4.52555 -0.65172 -1.07550
H   5.10727 -1.39440 -1.62815
C   5.19329  0.33318 -0.34754
C   6.69803  0.41066 -0.33346
H   7.07705  0.60331  0.68015
H   7.05498  1.22864 -0.97814
H   7.14866 -0.52211 -0.69732
C   4.42553  1.26923  0.35248
H   4.92846  2.05419  0.92437
C   3.03139  1.23628  0.33385
C   2.21885  2.26814  1.06890
H   1.51991  2.77179  0.38241
H   2.86630  3.02660  1.52677
H   1.60539  1.81337  1.86323
C   0.29446 -0.25008  0.68360
C  -1.06587 -0.29390  0.86762
C  -1.30235 -1.00321  2.20077
H  -2.28593 -0.85044  2.66169
C  -0.90619 -2.49878  2.04844
H  -1.46507 -3.00038  1.24795
H  -1.11138 -3.04419  2.98177
C   0.62023 -2.42009  1.77509
H   1.19431 -2.98724  2.52102
H   0.90250 -2.80095  0.78375
C   0.92842 -0.89773  1.90677
H   1.98658 -0.66341  2.07154
C  -0.08345 -0.48963  2.99338
H   0.07686 -1.01933  3.94532
H  -0.11624  0.59539  3.16738
65
SCF Energy = SCF
Enthalpy 0K = -1426.354545
Enthalpy 298K = -1426.321294
Free Energy 298K = -1426.415371
Lowest Frequencies = 23.6665 cm-1
Structure Name = I Triplet Monomer
Al -0.01882 -1.27178 -0.77301
N   2.85511 -0.72132 -0.09777
N   1.71736  1.10610  0.12869
C   1.58581 -0.21968 -0.16806
C   3.76884  0.28480  0.19224
C   3.05016  1.43737  0.33867
C   3.14597 -2.12596 -0.40767
H   2.16636 -2.62283 -0.30401
C   3.59774 -2.28149 -1.85562
H   4.56114 -1.77981 -2.03294
H   2.84547 -1.85085 -2.53297
H   3.71497 -3.34646 -2.10073
C   4.08348 -2.78841  0.59738
H   3.79983 -2.52916  1.62713
H   5.13617 -2.52216  0.43787
H   4.00099 -3.87842  0.48738
C   0.58816  2.03212 -0.00728
H  -0.28860  1.36973  0.00254
C   0.63254  2.73501 -1.36128
H  -0.27971  3.33090 -1.50865
H   0.69633  1.99083 -2.16896
H   1.49738  3.41103 -1.43527
C   0.43577  2.99166  1.16784
H   0.54646  2.46297  2.12497
H  -0.57351  3.42768  1.13638
H   1.15250  3.82221  1.12980
C   5.24271  0.08821  0.33053
H   5.50691 -0.43146  1.26285
H   5.74397  1.06324  0.33735
H   5.65488 -0.49101 -0.50690
C   3.54299  2.79996  0.69911
H   3.25209  3.08266  1.72127
H   3.16118  3.57023  0.01530
H   4.63776  2.82141  0.64594
Si -2.37775 -0.82881 -0.21515
C  -3.24885 -2.43313 -0.76412
H  -4.28141 -2.49607 -0.38490
H  -2.69324 -3.31330 -0.40861
H  -3.28610 -2.49097 -1.86331
C  -3.29703  0.60008 -1.17999
C  -3.14111  1.97825 -0.52703
H  -3.61811  2.75034 -1.15738
H  -2.08433  2.26367 -0.41035
H  -3.61422  2.02768  0.46490
C  -4.79644  0.28603 -1.29740
H  -5.28079  0.18383 -0.31493
H  -4.97336 -0.64336 -1.85816
H  -5.31023  1.10108 -1.83829
C  -2.70954  0.66975 -2.59661
H  -3.28254  1.38492 -3.21396
H  -2.73829 -0.30858 -3.10332
H  -1.65780  0.99684 -2.58131
C  -2.60941 -0.70915  1.71345
C  -2.20599 -2.06005  2.32194
H  -2.26050 -2.00846  3.42417
H  -1.17554 -2.34010  2.04746
H  -2.87509 -2.86993  1.99365
C  -1.69710  0.37329  2.30325
H  -1.92227  1.37274  1.89858
H  -0.63611  0.15136  2.09511
H  -1.81829  0.42514  3.40042
C  -4.06388 -0.42329  2.10811
H  -4.17309 -0.45842  3.20710
H  -4.75563 -1.16971  1.68640
H  -4.39872  0.57127  1.77845
72
SCF Energy = SCF
Enthalpy 0K = -1366.484988
Enthalpy 298K = -1366.448977
Free Energy 298K = -1366.553585
Lowest Frequencies = 10.0376 cm-1
Structure Name = II Triplet Monomer
Al -0.69265 -1.13416  1.00076
N  -3.47066 -0.31112  0.26590
N  -2.03995  1.01580 -0.69181
C   1.20496 -0.57257  0.64484
C   1.77340  0.54687  1.29708
C   3.08411  0.94516  1.00769
C   3.86963  0.25892  0.08246
C   3.31358 -0.85258 -0.55499
C   2.00813 -1.27628 -0.28642
C   0.98030  1.31588  2.34921
C   1.29805  2.81016  2.40867
C   1.16558  0.66581  3.72488
C   5.28160  0.71476 -0.23481
C   6.31282 -0.36824  0.09435
C   5.40535  1.16569 -1.69346
C   1.47486 -2.52793 -0.97415
C   1.64209 -3.74549 -0.05782
C   2.08290 -2.80177 -2.34918
C  -2.12880 -0.03651  0.18356
C  -4.19267  0.50339 -0.59970
C  -3.29315  1.33467 -1.20341
C  -3.96602 -1.44377  1.05088
C  -5.18754 -1.10445  1.90035
C  -4.16536 -2.67434  0.17090
C  -5.67535  0.45982 -0.77191
C  -3.55200  2.40620 -2.21033
C  -0.73781  1.55446 -1.10066
C  -0.22716  0.86714 -2.36331
C  -0.69798  3.07740 -1.18589
H   3.51407  1.81567  1.50949
H   3.91723 -1.39646 -1.28551
H  -0.08881  1.22393  2.08556
H   2.30468  2.99780  2.81158
H   0.58411  3.32231  3.07038
H   1.24065  3.27500  1.41292
H   0.86442 -0.39239  3.70130
H   0.56447  1.18062  4.48990
H   2.22406  0.71132  4.02514
H   5.49089  1.58639  0.40686
H   6.15792 -1.25920 -0.53332
H   6.23614 -0.68049  1.14530
H   7.33491 -0.00331 -0.08722
H   5.21082  0.32557 -2.37792
H   6.41703  1.54440 -1.90336
H   4.68188  1.96089 -1.92356
H   0.38983 -2.37616 -1.12120
H   1.14028 -3.58589  0.90880
H   2.71005 -3.92529  0.14199
H   1.21734 -4.64924 -0.52104
H   1.53596 -3.61487 -2.84840
H   3.13447 -3.11816 -2.27407
H   2.04112 -1.91071 -2.99314
H  -3.14364 -1.65795  1.75386
H  -5.31720 -1.88518  2.66254
H  -6.11293 -1.06482  1.31158
H  -5.05026 -0.14338  2.41545
H  -4.42519 -3.54512  0.78917
H  -3.23683 -2.89939 -0.37433
H  -4.97476 -2.51668 -0.55779
H  -6.20563  0.86630  0.10184
H  -6.03811 -0.56371 -0.93931
H  -5.96194  1.05934 -1.64392
H  -3.42805  3.41361 -1.78737
H  -4.58076  2.32309 -2.58019
H  -2.87942  2.31927 -3.07524
H  -0.06503  1.27095 -0.28387
H  -0.23808 -0.22474 -2.22869
H   0.80999  1.17446 -2.56163
H  -0.84323  1.12234 -3.23956
H   0.35427  3.39513 -1.18964
H  -1.18829  3.53351 -0.31368
H  -1.16078  3.46823 -2.10108
64
SCF Energy = SCF
Enthalpy 0K = -1573.393505
Enthalpy 298K = -1573.362548
Free Energy 298K = -1573.453925
Lowest Frequencies = 20.0045 cm-1
Structure Name = 3 Triplet
P  -2.00970  0.31303 -0.49110
Al -0.06853  0.73068 -1.82298
N   1.02448  0.06480 -0.41317
C  -3.15421 -1.02585 -1.20135
C  -2.27222 -2.25614 -1.45213
H  -1.49690 -2.04248 -2.20332
H  -2.90447 -3.07559 -1.82973
H  -1.76874 -2.59418 -0.53752
C  -3.71949 -0.58052 -2.55573
H  -2.90899 -0.25848 -3.23013
H  -4.45040  0.23202 -2.47198
H  -4.22566 -1.43602 -3.03114
C  -4.27899 -1.39820 -0.23199
H  -3.88112 -1.68841  0.75331
H  -4.83915 -2.25790 -0.63425
H  -4.99452 -0.57588 -0.09214
C  -3.01160  1.79485  0.16118
C  -4.09612  2.23169 -0.82516
H  -4.51002  3.19862 -0.49677
H  -4.92897  1.51645 -0.87153
H  -3.69182  2.36977 -1.84009
C  -3.61988  1.49316  1.53589
H  -2.82815  1.33253  2.28080
H  -4.28123  0.61679  1.53446
H  -4.21424  2.36246  1.86178
C  -2.00654  2.94068  0.33480
H  -2.50768  3.78498  0.83530
H  -1.61403  3.28762 -0.63212
H  -1.15139  2.62663  0.95355
C   2.44230  0.16537 -0.40273
C   3.20779 -0.74669 -1.14744
C   2.53717 -1.83846 -1.93882
H   2.04935 -1.43400 -2.84113
H   1.74480 -2.32476 -1.35187
H   3.26540 -2.59562 -2.25743
C   4.60030 -0.61662 -1.14275
H   5.19738 -1.32985 -1.71738
C   5.24496  0.39149 -0.42540
C   6.74768  0.50282 -0.41039
H   7.15781  0.16725  0.55463
H   7.06991  1.54329 -0.55870
H   7.20095 -0.11220 -1.19886
C   4.45778  1.29564  0.29489
H   4.94226  2.10434  0.84939
C   3.06604  1.20507  0.31479
C   2.22840  2.20314  1.06790
H   1.42050  2.58869  0.42510
H   2.83926  3.04566  1.41617
H   1.74510  1.74602  1.94624
C   0.34979 -0.30075  0.69580
C  -1.02898 -0.30545  0.84806
C  -1.30200 -0.94719  2.21053
H  -2.28871 -0.75088  2.64725
C  -0.93633 -2.45573  2.15122
H  -1.49870 -2.99645  1.38041
H  -1.16126 -2.93590  3.11549
C   0.59443 -2.42654  1.89097
H   1.14744 -2.97580  2.66590
H   0.87412 -2.85404  0.91816
C   0.93785 -0.90761  1.95789
H   1.99853 -0.68948  2.13153
C  -0.08600 -0.41991  3.00069
H   0.04189 -0.90537  3.98071
H  -0.09655  0.67282  3.11903
128
SCF Energy = SCF
Enthalpy 0K = -3146.943561
Enthalpy 298K = -3146.880840
Free Energy 298K = -3147.036684
Lowest Frequencies = 18.7559 cm-1
Structure Name = Major 1A
P   2.89010  1.52788  0.19007
P  -2.89010 -1.52791 -0.19001
Al  1.06806 -0.14168  0.65388
Al -1.06808  0.14165 -0.65391
N   2.38289 -1.43237  0.09469
N  -2.38288  1.43235 -0.09469
C   3.67347 -1.03188 -0.00437
C  -3.67345  1.03186  0.00447
C   4.12592  0.27117  0.00120
C  -4.12590 -0.27118 -0.00102
C   5.63858  0.20439 -0.18614
C  -5.63853 -0.20440  0.18658
H   6.20085  1.09412  0.12898
H  -6.20085 -1.09414 -0.12839
C   5.93151 -0.25394 -1.64286
C  -5.93123  0.25403  1.64333
H   7.01306 -0.24516 -1.84591
H  -7.01274  0.24526  1.84654
H   5.44671  0.39478 -2.38395
H  -5.44632 -0.39463  2.38439
C   5.37052 -1.70274 -1.65996
C  -5.37024  1.70284  1.66024
H   4.55098 -1.83323 -2.37835
H  -4.55058  1.83336  2.37848
H   6.15093 -2.43468 -1.91133
H  -6.15061  2.43479  1.91170
C   4.89079 -1.92291 -0.19444
C  -4.89074  1.92290  0.19464
H   4.74766 -2.97412  0.08523
H  -4.74765  2.97410 -0.08513
C   5.94701 -1.10383  0.57317
C  -5.94707  1.10378 -0.57276
H   6.97155 -1.47513  0.41310
H  -6.97159  1.47508 -0.41256
H   5.73743 -1.03127  1.64957
H  -5.73766  1.03114 -1.64919
C   3.26105  2.53924  1.74528
C  -3.26118 -2.53921 -1.74524
C   3.79284  1.54502  2.78591
C  -3.79292 -1.54493 -2.78583
H   3.11741  0.68232  2.90623
H  -3.11741 -0.68229 -2.90616
H   3.87039  2.05448  3.75993
H  -3.87055 -2.05435 -3.75986
H   4.78528  1.16293  2.50856
H  -4.78531 -1.16274 -2.50843
C   1.94216  3.12881  2.26053
C  -1.94236 -3.12888 -2.26056
H   1.23468  2.32690  2.52072
H  -1.23481 -2.32703 -2.52073
H   1.45331  3.78157  1.52334
H  -1.45356 -3.78173 -1.52342
H   2.13475  3.72306  3.16927
H  -2.13503 -3.72307 -3.16932
C   4.29203  3.65271  1.54997
C  -4.29224 -3.65261 -1.54997
H   5.22270  3.27855  1.09837
H  -5.22281 -3.27844 -1.09819
H   4.54306  4.08346  2.53316
H  -4.54344 -4.08319 -2.53319
H   3.90069  4.46764  0.92539
H  -3.90089 -4.46768 -0.92557
C   2.83100  2.60338 -1.36118
C  -2.83087 -2.60344  1.36122
C   1.76300  3.69010 -1.20044
C  -1.76280 -3.69009  1.20042
H   1.61156  4.20078 -2.16570
H  -1.61126 -4.20074  2.16568
H   2.05628  4.45416 -0.46439
H  -2.05608 -4.45419  0.46440
H   0.79094  3.26666 -0.89410
H  -0.79080 -3.26659  0.89400
C   4.19247  3.21511 -1.71133
C  -4.19228 -3.21526  1.71147
H   4.97911  2.44707 -1.74583
H  -4.97898 -2.44728  1.74598
H   4.50195  3.99751 -1.00956
H  -4.50174 -3.99772  1.00976
H   4.13029  3.67421 -2.71159
H  -4.13000 -3.67431  2.71174
C   2.42213  1.65586 -2.49834
C  -2.42198 -1.65590  2.49836
H   2.41905  2.21639 -3.44693
H  -2.41881 -2.21644  3.44695
H   1.41670  1.23954 -2.33671
H  -1.41658 -1.23954  2.33666
H   3.12922  0.81676 -2.59340
H  -3.12911 -0.81684  2.59345
C   2.03789 -2.81180  0.12172
C  -2.03789  2.81178 -0.12186
C   2.11328 -3.53210  1.33091
C  -2.11336  3.53196 -1.33112
C   2.63955 -2.85994  2.57026
C  -2.63967  2.85967 -2.57038
H   1.99069 -2.01630  2.85929
H  -1.99079  2.01601 -2.85935
H   3.64513 -2.44245  2.40454
H  -3.64523  2.44217 -2.40458
H   2.68826 -3.56424  3.41046
H  -2.68843  3.56389 -3.41065
C   1.68253 -4.85946  1.35643
C  -1.68268  4.85935 -1.35679
H   1.73782 -5.41509  2.29682
H  -1.73804  5.41488 -2.29722
C   1.17335 -5.48989  0.21703
C  -1.17350  5.48992 -0.21746
C   0.65588 -6.90323  0.28590
C  -0.65605  6.90326 -0.28647
H  -0.37162 -6.92327  0.68305
H   0.37188  6.92318 -0.68252
H   1.27515 -7.52369  0.94842
H  -1.27464  7.52335 -0.94995
H   0.63756 -7.37106 -0.70747
H  -0.63881  7.37157  0.70669
C   1.13102 -4.76312 -0.97395
C  -1.13109  4.76326  0.97359
H   0.75417 -5.24351 -1.88157
H  -0.75424  5.24377  1.88115
C   1.55631 -3.43208 -1.04467
C  -1.55631  3.43221  1.04445
C   1.53149 -2.67747 -2.34633
C  -1.53148  2.67777  2.34621
H   1.03887 -1.69896 -2.23236
H  -1.03912  1.69913  2.23232
H   1.01171 -3.25229 -3.12421
H  -1.01146  3.25259  3.12394
H   2.55478 -2.47630 -2.69839
H  -2.55478  2.47695  2.69847
128
SCF Energy = SCF
Enthalpy 0K = -3146.943046
Enthalpy 298K = -3146.880207
Free Energy 298K = -3147.037383
Lowest Frequencies = 17.4669 cm-1
Structure Name = Minor 1A
P  -2.84029 -1.56888 -0.20867
Al -1.05955  0.16340 -0.65535
N  -2.40523  1.40384 -0.05116
C  -3.68609  0.97122  0.03778
C  -4.11023 -0.34154  0.00235
C  -5.61460 -0.31172  0.27717
H  -6.17843 -1.20316 -0.02289
C  -5.85580  0.11083  1.75271
H  -5.36055 -0.55948  2.46629
H  -6.93215  0.09634  1.98140
C  -5.30120  1.56082  1.78626
H  -6.06596  2.27966  2.11216
H  -4.43558  1.67387  2.45307
C  -4.91181  1.82944  0.30073
H  -4.80460  2.89043  0.04353
C  -5.98682  1.00592 -0.43430
H  -7.00972  1.34981 -0.21478
H  -5.82863  0.96136 -1.52118
C  -2.71374 -2.63372  1.35059
C  -2.53227 -1.64072  2.50832
H  -1.59236 -1.07747  2.39950
H  -2.48744 -2.20410  3.45413
H  -3.35978 -0.92096  2.56937
C  -1.47185 -3.53323  1.30900
H  -0.56232 -2.95845  1.06761
H  -1.55777 -4.35628  0.58924
H  -1.32121 -3.97873  2.30607
C  -3.97693 -3.46819  1.57585
H  -4.88453 -2.84445  1.56518
H  -3.91772 -3.96165  2.55985
H  -4.08543 -4.25812  0.81848
C  -3.29454 -2.58448 -1.73809
C  -2.44365 -3.85342 -1.82982
H  -2.55675 -4.29046 -2.83541
H  -2.76131 -4.61306 -1.10151
H  -1.37453 -3.64338 -1.66790
C  -4.78587 -2.93243 -1.78545
H  -5.39233 -2.02171 -1.88733
H  -5.12612 -3.47953 -0.89612
H  -4.97950 -3.56589 -2.66678
C  -2.97896 -1.68507 -2.94206
H  -3.34408 -2.16900 -3.86255
H  -1.89729 -1.51265 -3.04729
H  -3.47671 -0.70629 -2.84856
C  -2.10414  2.79339 -0.09441
C  -1.53435  3.41674  1.03152
C  -1.34339  2.64594  2.30953
H  -0.66923  1.78586  2.16188
H  -2.29632  2.22551  2.66344
H  -0.93019  3.28853  3.09863
C  -1.15287  4.75822  0.93793
H  -0.71242  5.24267  1.81441
C  -1.31593  5.49308 -0.23866
C  -0.83549  6.91786 -0.33267
H   0.22004  6.95265 -0.64741
H  -0.90739  7.42894  0.63705
H  -1.41743  7.48900 -1.06852
C  -1.90146  4.85750 -1.33615
H  -2.04517  5.41596 -2.26530
C  -2.29749  3.51898 -1.28550
C  -2.89204  2.83758 -2.48816
H  -2.27143  1.97689 -2.78904
H  -2.96464  3.52871 -3.33742
H  -3.89792  2.44308 -2.27418
P   2.84032  1.56886  0.20876
Al  1.05952 -0.16342  0.65522
N   2.40523 -1.40384  0.05112
C   3.68611 -0.97123 -0.03771
C   4.11027  0.34151 -0.00217
C   5.61463  0.31170 -0.27700
H   6.17848  1.20311  0.02314
C   5.85583 -0.11071 -1.75257
H   5.36058  0.55966 -2.46610
H   6.93217 -0.09621 -1.98125
C   5.30122 -1.56070 -1.78624
H   6.06596 -2.27951 -2.11223
H   4.43559 -1.67367 -2.45305
C   4.91183 -1.82945 -0.30073
H   4.80461 -2.89046 -0.04362
C   5.98684 -1.00601  0.43436
H   7.00974 -1.34989  0.21481
H   5.82865 -0.96154  1.52125
C   2.71386  2.63368 -1.35051
C   2.53242  1.64067 -2.50825
H   1.59242  1.07756 -2.39954
H   2.48780  2.20404 -3.45407
H   3.35983  0.92080 -2.56917
C   1.47199  3.53321 -1.30898
H   0.56244  2.95847 -1.06754
H   1.55793  4.35631 -0.58927
H   1.32135  3.97866 -2.30608
C   3.97706  3.46815 -1.57572
H   4.88466  2.84440 -1.56511
H   3.91784  3.96170 -2.55966
H   4.08559  4.25800 -0.81827
C   3.29445  2.58447  1.73818
C   2.44356  3.85342  1.82981
H   2.55654  4.29047  2.83540
H   2.76131  4.61304  1.10152
H   1.37445  3.64339  1.66777
C   4.78578  2.93243  1.78567
H   5.39223  2.02171  1.88763
H   5.12611  3.47951  0.89635
H   4.97932  3.56591  2.66699
C   2.97874  1.68508  2.94214
H   3.34379  2.16902  3.86265
H   1.89706  1.51269  3.04726
H   3.47648  0.70630  2.84869
C   2.10414 -2.79339  0.09430
C   1.53436 -3.41669 -1.03164
C   1.34340 -2.64585 -2.30964
H   0.66940 -1.78566 -2.16193
H   2.29638 -2.22559 -2.66364
H   0.93003 -3.28837 -3.09870
C   1.15286 -4.75817 -0.93810
H   0.71240 -5.24259 -1.81460
C   1.31590 -5.49307  0.23847
C   0.83544 -6.91784  0.33248
H  -0.21974 -6.95265  0.64840
H   0.90620 -7.42857 -0.63752
H   1.41814 -7.48931  1.06747
C   1.90143 -4.85752  1.33599
H   2.04511 -5.41601  2.26512
C   2.29746 -3.51901  1.28537
C   2.89199 -2.83764  2.48806
H   2.27144 -1.97689  2.78888
H   2.96448 -3.52875  3.33735
H   3.89792 -2.44323  2.27414
128
SCF Energy = SCF
Enthalpy 0K = -3146.943443
Enthalpy 298K = -3146.881112
Free Energy 298K = -3147.036209
Lowest Frequencies = 16.7299 cm-1
Structure Name = Major 1B
P   3.11304  1.14337 -0.03586
Al  1.04688 -0.16002 -0.69622
N   2.10582 -1.68312 -0.16501
C   3.35568 -1.50446  0.32568
C   4.02411 -0.30314  0.44872
C   5.45864 -0.65121  0.84825
H   6.04691  0.15878  1.29510
C   6.16594 -1.34689 -0.34819
H   6.17619 -0.72229 -1.25056
H   7.21302 -1.56966 -0.09326
C   5.34583 -2.65456 -0.51446
H   5.98416 -3.54577 -0.43612
H   4.81525 -2.71242 -1.47547
C   4.34533 -2.60259  0.68000
H   3.90112 -3.57099  0.94017
C   5.19303 -1.87964  1.74255
H   6.10649 -2.43437  2.00760
H   4.62538 -1.62851  2.64937
C   3.84547  1.84661 -1.63308
C   3.89082  0.66517 -2.61578
H   2.87494  0.31644 -2.86452
H   4.36718  0.99502 -3.55285
H   4.45597 -0.18821 -2.21756
C   2.91126  2.90578 -2.23659
H   1.87335  2.53660 -2.28661
H   2.91176  3.84841 -1.67709
H   3.24052  3.12728 -3.26493
C   5.25541  2.40767 -1.43801
H   5.92538  1.66292 -0.98064
H   5.68034  2.69119 -2.41505
H   5.25346  3.30686 -0.80546
C   3.18880  2.38982  1.38160
C   2.76052  3.78151  0.91438
H   2.59413  4.41963  1.79827
H   3.53072  4.26482  0.29589
H   1.81520  3.74790  0.35094
C   4.57964  2.43710  2.02216
H   4.81656  1.47925  2.50550
H   5.37558  2.67175  1.30178
H   4.58687  3.21768  2.80064
C   2.18735  1.89468  2.43210
H   2.28204  2.51173  3.34076
H   1.15445  1.97012  2.06231
H   2.37303  0.84334  2.70240
C   1.48104 -2.95697 -0.08970
C   1.23830 -3.68195 -1.27391
C   1.68423 -3.13656 -2.60512
H   1.09029 -2.25469 -2.89689
H   2.73169 -2.80452 -2.56288
H   1.58166 -3.89429 -3.39275
C   0.60091 -4.92213 -1.18927
H   0.42248 -5.48662 -2.10897
C   0.18745 -5.45850  0.03265
C  -0.55775 -6.76623  0.08956
H  -1.63949 -6.60343 -0.04757
H  -0.22572 -7.45085 -0.70293
H  -0.41878 -7.26497  1.05820
C   0.43810 -4.72187  1.19235
H   0.12419 -5.12277  2.16049
C   1.07797 -3.47905  1.15589
C   1.35653 -2.71520  2.42271
H   1.08730 -1.65415  2.30312
H   0.78845 -3.13345  3.26431
H   2.42639 -2.75514  2.68505
P  -3.11306 -1.14333  0.03579
Al -1.04673  0.15998  0.69565
N  -2.10586  1.68309  0.16486
C  -3.35581  1.50446 -0.32563
C  -4.02425  0.30315 -0.44863
C  -5.45883  0.65123 -0.84796
H  -6.04715 -0.15875 -1.29477
C  -6.16598  1.34684  0.34861
H  -6.17606  0.72219  1.25095
H  -7.21309  1.56960  0.09386
C  -5.34586  2.65451  0.51483
H  -5.98422  3.54571  0.43657
H  -4.81517  2.71237  1.47577
C  -4.34550  2.60260 -0.67976
H  -3.90133  3.57102 -0.93995
C  -5.19334  1.87969 -1.74223
H  -6.10684  2.43444 -2.00714
H  -4.62581  1.62862 -2.64914
C  -3.84519 -1.84666  1.63308
C  -3.89042 -0.66524  2.61582
H  -2.87451 -0.31648  2.86439
H  -4.36661 -0.99512  3.55296
H  -4.45567  0.18814  2.21771
C  -2.91083 -2.90580  2.23642
H  -1.87293 -2.53659  2.28629
H  -2.91138 -3.84842  1.67689
H  -3.23994 -3.12734  3.26481
C  -5.25512 -2.40780  1.43821
H  -5.92520 -1.66310  0.98091
H  -5.67990 -2.69133  2.41531
H  -5.25319 -3.30700  0.80568
C  -3.18888 -2.38970 -1.38171
C  -2.76031 -3.78134 -0.91460
H  -2.59388 -4.41939 -1.79854
H  -3.53038 -4.26481 -0.29606
H  -1.81496 -3.74760 -0.35123
C  -4.57982 -2.43716 -2.02203
H  -4.81697 -1.47932 -2.50529
H  -5.37560 -2.67196 -1.30153
H  -4.58707 -3.21771 -2.80056
C  -2.18768 -1.89435 -2.43237
H  -2.28247 -2.51134 -3.34104
H  -1.15470 -1.96967 -2.06278
H  -2.37355 -0.84302 -2.70255
C  -1.48111  2.95697  0.08964
C  -1.23836  3.68184  1.27388
C  -1.68424  3.13634  2.60506
H  -1.09038  2.25436  2.89666
H  -2.73175  2.80443  2.56287
H  -1.58152  3.89395  3.39277
C  -0.60094  4.92204  1.18932
H  -0.42249  5.48645  2.10907
C  -0.18750  5.45847 -0.03255
C   0.55780  6.76615 -0.08952
H   1.63996  6.60284  0.04369
H   0.22854  7.44940  0.70529
H   0.41578  7.26666 -1.05682
C  -0.43818  4.72192 -1.19231
H  -0.12428  5.12290 -2.16043
C  -1.07806  3.47913 -1.15594
C  -1.35666  2.71535 -2.42279
H  -1.08718  1.65435 -2.30337
H  -0.78881  3.13382 -3.26445
H  -2.42658  2.75507 -2.68493
128
SCF Energy = SCF
Enthalpy 0K = -3146.946416
Enthalpy 298K = -3146.883374
Free Energy 298K = -3147.041691
Lowest Frequencies = 10.0863 cm-1
Structure Name = Minor 1B
P   2.86636 -1.58115 -0.01938
Al  1.07002  0.07448 -0.67769
N   2.38646  1.38698 -0.15350
C   3.60778  0.97731  0.27120
C   4.05546 -0.32284  0.35442
C   5.52584 -0.24980  0.75380
H   5.95354 -1.16446  1.18619
C   6.32659  0.32348 -0.45138
H   7.40611  0.32578 -0.23771
H   6.16915 -0.26128 -1.36711
C   5.77609  1.77185 -0.56615
H   5.27528  1.96694 -1.52419
H   6.57604  2.51727 -0.45440
C   4.78352  1.87470  0.62906
H   4.52101  2.90048  0.91469
C   5.49654  0.99152  1.66954
H   6.49754  1.36834  1.93189
H   4.90299  0.83415  2.58079
C   2.64355 -2.69224  1.49475
C   2.68609 -1.76349  2.71501
H   1.97035 -0.93278  2.60980
H   2.40855 -2.34358  3.60988
H   3.68931 -1.34082  2.86740
C   1.25689 -3.33617  1.42424
H   0.47635 -2.56098  1.43903
H   1.10304 -3.94971  0.52470
H   1.10149 -3.98364  2.30346
C   3.72184 -3.76767  1.64427
H   4.73687 -3.34448  1.61331
H   3.59347 -4.26366  2.62031
H   3.63895 -4.54369  0.87061
C   3.44153 -2.55512 -1.53120
C   2.44285 -3.67424 -1.84504
H   2.68340 -4.11324 -2.82700
H   2.48213 -4.48391 -1.10164
H   1.40826 -3.29515 -1.88550
C   4.86088 -3.11577 -1.38993
H   5.57493 -2.32832 -1.10926
H   4.92682 -3.92099 -0.64986
H   5.18243 -3.52981 -2.35976
C   3.43736 -1.54188 -2.68667
H   3.83813 -2.02200 -3.59369
H   2.41907 -1.18774 -2.91141
H   4.06333 -0.66565 -2.45422
C   2.04433  2.76569 -0.06886
C   1.70240  3.32899  1.17536
C   1.76393  2.48869  2.42210
H   1.19491  1.55432  2.28982
H   2.80201  2.20150  2.65661
H   1.35817  3.03377  3.28459
C   1.32165  4.67323  1.22720
H   1.05034  5.10687  2.19404
C   1.28044  5.47239  0.08226
C   0.81382  6.90334  0.14979
H   0.97439  7.33035  1.14882
H   1.33998  7.53039 -0.58300
H  -0.26355  6.97291 -0.07156
C   1.64492  4.89529 -1.13646
H   1.62706  5.50555 -2.04402
C   2.01888  3.55325 -1.23477
C   2.35265  2.94322 -2.56928
H   1.55917  2.24589 -2.88855
H   2.46001  3.71687 -3.34064
H   3.28011  2.35553 -2.52022
P  -2.86637  1.58115  0.01938
Al -1.07003 -0.07447  0.67770
N  -2.38645 -1.38698  0.15350
C  -3.60778 -0.97731 -0.27121
C  -4.05546  0.32283 -0.35442
C  -5.52584  0.24980 -0.75381
H  -5.95354  1.16446 -1.18620
C  -6.32659 -0.32348  0.45137
H  -7.40611 -0.32579  0.23769
H  -6.16916  0.26128  1.36710
C  -5.77609 -1.77186  0.56614
H  -5.27528 -1.96695  1.52417
H  -6.57604 -2.51728  0.45438
C  -4.78351 -1.87471 -0.62907
H  -4.52100 -2.90048 -0.91470
C  -5.49653 -0.99152 -1.66955
H  -6.49753 -1.36835 -1.93191
H  -4.90298 -0.83415 -2.58080
C  -2.64355  2.69224 -1.49474
C  -2.68608  1.76350 -2.71501
H  -1.97034  0.93279 -2.60979
H  -2.40854  2.34359 -3.60988
H  -3.68930  1.34082 -2.86740
C  -1.25690  3.33618 -1.42423
H  -0.47635  2.56099 -1.43901
H  -1.10305  3.94972 -0.52468
H  -1.10148  3.98365 -2.30345
C  -3.72184  3.76767 -1.64427
H  -4.73687  3.34448 -1.61331
H  -3.59347  4.26367 -2.62031
H  -3.63896  4.54369 -0.87061
C  -3.44154  2.55511  1.53121
C  -2.44287  3.67424  1.84505
H  -2.68342  4.11323  2.82701
H  -2.48215  4.48391  1.10165
H  -1.40828  3.29515  1.88551
C  -4.86090  3.11576  1.38992
H  -5.57495  2.32831  1.10925
H  -4.92683  3.92098  0.64986
H  -5.18245  3.52981  2.35976
C  -3.43738  1.54188  2.68667
H  -3.83815  2.02199  3.59369
H  -2.41909  1.18774  2.91141
H  -4.06334  0.66564  2.45422
C  -2.04433 -2.76568  0.06886
C  -1.70239 -3.32899 -1.17536
C  -1.76392 -2.48868 -2.42210
H  -1.19491 -1.55431 -2.28981
H  -2.80200 -2.20150 -2.65661
H  -1.35814 -3.03376 -3.28459
C  -1.32164 -4.67322 -1.22720
H  -1.05032 -5.10687 -2.19404
C  -1.28043 -5.47239 -0.08226
C  -0.81381 -6.90333 -0.14978
H   0.26351 -6.97294  0.07179
H  -0.97418 -7.33028 -1.14888
H  -1.34013 -7.53043  0.58286
C  -1.64492 -4.89529  1.13646
H  -1.62706 -5.50555  2.04402
C  -2.01888 -3.55325  1.23478
C  -2.35265 -2.94322  2.56928
H  -1.55918 -2.24589  2.88855
H  -2.46002 -3.71687  3.34064
H  -3.28012 -2.35554  2.52021
128
SCF Energy = SCF
Enthalpy 0K = -3146.944338
Enthalpy 298K = -3146.881559
Free Energy 298K = -3147.038438
Lowest Frequencies = 16.6210 cm-1
Structure Name = Major 1C
P  -2.93117  1.48659  0.05513
Al -1.03500 -0.03719 -0.53629
N  -2.30734 -1.43517 -0.17743
C  -3.62003 -1.09448 -0.16978
C  -4.12952  0.18425 -0.07124
C  -5.64778  0.03902 -0.02092
H  -6.22495  0.93862 -0.27477
C  -6.03804 -0.60832  1.33963
H  -7.13203 -0.66234  1.44579
H  -5.64816 -0.04227  2.19519
C  -5.41608 -2.02753  1.23201
H  -4.65444 -2.22223  1.99879
H  -6.18125 -2.81137  1.32143
C  -4.80584 -2.04528 -0.19971
H  -4.59108 -3.04849 -0.58800
C  -5.83011 -1.17594 -0.95531
H  -6.84609 -1.60058 -0.93265
H  -5.53337 -0.96288 -1.99181
C  -3.17895  2.75154 -1.32354
C  -3.57223  1.95475 -2.57405
H  -2.85027  1.14922 -2.78513
H  -3.58549  2.63433 -3.44137
H  -4.56730  1.49988 -2.46701
C  -1.83023  3.43962 -1.57657
H  -1.06667  2.71259 -1.89619
H  -1.43813  3.95471 -0.68760
H  -1.94043  4.18918 -2.37836
C  -4.25871  3.79701 -1.03753
H  -5.21784  3.33453 -0.76060
H  -4.42345  4.39933 -1.94589
H  -3.95718  4.48684 -0.23726
C  -3.03816  2.26822  1.77166
C  -2.00096  3.38621  1.90556
H  -1.93725  3.70123  2.96005
H  -2.26422  4.27282  1.30972
H  -1.00073  3.04526  1.59251
C  -4.44305  2.78266  2.10452
H  -5.20723  2.01381  1.92172
H  -4.71127  3.67853  1.53297
H  -4.48378  3.04754  3.17387
C  -2.68214  1.13529  2.74594
H  -2.77362  1.50731  3.77906
H  -1.64985  0.78437  2.59245
H  -3.35943  0.27526  2.62586
C  -1.91039 -2.79846 -0.24867
C  -1.89603 -3.47040 -1.48689
C  -2.34155 -2.75241 -2.73248
H  -1.71821 -1.86100 -2.91157
H  -3.37991 -2.39610 -2.64191
H  -2.27489 -3.40732 -3.61055
C  -1.46238 -4.79706 -1.53125
H  -1.45330 -5.31786 -2.49293
C  -1.02904 -5.46903 -0.38460
C  -0.50579 -6.87926 -0.46960
H   0.55985 -6.88289 -0.74999
H  -1.04677 -7.46137 -1.22826
H  -0.59684 -7.39832  0.49396
C  -1.05488 -4.78259  0.83120
H  -0.72957 -5.29311  1.74225
C  -1.48943 -3.45619  0.92191
C  -1.53583 -2.74190  2.24569
H  -0.95949 -1.80316  2.21339
H  -1.13769 -3.37587  3.04891
H  -2.56821 -2.46193  2.50473
P   2.88816 -1.47203  0.15507
Al  1.08748  0.17515  0.79344
N   2.36152  1.49750  0.21466
C   3.60849  1.09970 -0.13894
C   4.08358 -0.19540 -0.15812
C   5.58370 -0.09863 -0.43592
H   6.06775 -1.01322 -0.79947
C   6.28729  0.53049  0.79866
H   6.12102 -0.04666  1.71655
H   7.37433  0.57480  0.63333
C   5.67572  1.95699  0.84897
H   6.45297  2.73290  0.80670
H   5.07626  2.13637  1.75239
C   4.79023  2.01013 -0.43320
H   4.53119  3.02269 -0.76577
C   5.60180  1.11502 -1.38816
H   6.61284  1.50611 -1.58153
H   5.08679  0.91638 -2.33861
C   3.34799 -2.45246  1.70517
C   3.60972 -1.40721  2.79936
H   2.70858 -0.80641  3.00338
H   3.88453 -1.92538  3.73201
H   4.42203 -0.72081  2.52779
C   2.15274 -3.30423  2.15474
H   1.24630 -2.68653  2.25573
H   1.92775 -4.12776  1.46615
H   2.37461 -3.74132  3.14224
C   4.59340 -3.32251  1.52637
H   5.44664 -2.73663  1.14985
H   4.88202 -3.75353  2.49906
H   4.41051 -4.15912  0.83740
C   2.82741 -2.57049 -1.38665
C   1.96165 -3.80673 -1.13689
H   1.74734 -4.29883 -2.09999
H   2.46776 -4.54296 -0.49501
H   0.99370 -3.54225 -0.68023
C   4.22707 -2.96463 -1.87054
H   4.79071 -2.07601 -2.18742
H   4.81415 -3.50052 -1.11413
H   4.12576 -3.62475 -2.74773
C   2.17586 -1.72078 -2.48497
H   2.21393 -2.27662 -3.43593
H   1.12593 -1.49124 -2.25219
H   2.71098 -0.76761 -2.61870
C   1.93508  2.83052 -0.02812
C   1.64848  3.68337  1.05414
C   1.85737  3.22004  2.47212
H   1.10356  2.47125  2.76712
H   2.83736  2.73457  2.58620
H   1.79330  4.06351  3.17205
C   1.17608  4.97407  0.79176
H   0.95302  5.63344  1.63541
C   0.99501  5.44487 -0.50932
C   0.44116  6.82086 -0.77325
H   0.54754  7.47066  0.10558
H   0.94978  7.30077 -1.62098
H  -0.63123  6.76824 -1.02191
C   1.30281  4.58512 -1.56765
H   1.16096  4.92974 -2.59621
C   1.75329  3.28236 -1.35230
C   2.01022  2.35099 -2.50575
H   1.48684  1.39464 -2.34213
H   1.66058  2.79090 -3.44891
H   3.08192  2.11989 -2.61425
128
SCF Energy = SCF
Enthalpy 0K = -3146.944763
Enthalpy 298K = -3146.881709
Free Energy 298K = -3147.040819
Lowest Frequencies = 9.8718 cm-1
Structure Name = Minor 1C
P   2.85758 -1.53445 -0.20636
Al  1.00123  0.14531 -0.52055
N   2.36136  1.41687 -0.00738
C   3.65676  1.01440  0.01082
C   4.11198 -0.28581 -0.05895
C   5.62663 -0.22302  0.13944
H   6.19461 -1.09846 -0.19794
C   5.93176  0.19207  1.60522
H   5.48812 -0.49598  2.33579
H   7.01817  0.20052  1.78007
C   5.34623  1.62825  1.68066
H   6.11051  2.36217  1.97217
H   4.51512  1.71692  2.39333
C   4.87420  1.90009  0.21979
H   4.73044  2.96042 -0.02052
C   5.92993  1.10941 -0.57683
H   6.95387  1.47685 -0.40592
H   5.71807  1.07045 -1.65475
C   2.81764 -2.60106  1.34974
C   2.67137 -1.60973  2.51437
H   1.72196 -1.05517  2.44424
H   2.66892 -2.17272  3.46141
H   3.49280 -0.88106  2.54346
C   1.57861 -3.50381  1.34834
H   0.66560 -2.93232  1.11561
H   1.64882 -4.33540  0.63658
H   1.44651 -3.93787  2.35323
C   4.09519 -3.42527  1.52025
H   4.99589 -2.79277  1.48045
H   4.07842 -3.92894  2.50072
H   4.18131 -4.20591  0.75046
C   3.23341 -2.52774 -1.76827
C   2.39146 -3.80426 -1.82982
H   2.45896 -4.22992 -2.84434
H   2.75434 -4.56774 -1.12675
H   1.32948 -3.60839 -1.61250
C   4.72351 -2.85889 -1.89847
H   5.31573 -1.94057 -2.01488
H   5.11303 -3.41772 -1.03663
H   4.87779 -3.47577 -2.79907
C   2.84122 -1.61379 -2.93872
H   3.15641 -2.08051 -3.88606
H   1.75335 -1.45114 -2.97825
H   3.33516 -0.63167 -2.85962
C   2.04789  2.80592  0.00728
C   1.54214  3.39585  1.17991
C   1.42400  2.59523  2.44826
H   0.69142  1.77838  2.34178
H   2.38027  2.11517  2.70249
H   1.11754  3.23395  3.28723
C   1.15997  4.74111  1.14517
H   0.76540  5.19887  2.05689
C   1.27147  5.51227 -0.01320
C   0.79404  6.94071 -0.04406
H  -0.24254  6.99561 -0.41430
H   0.81198  7.39043  0.95774
H   1.41352  7.55606 -0.71079
C   1.79958  4.90921 -1.15800
H   1.89995  5.49587 -2.07556
C   2.18478  3.56763 -1.16928
C   2.69712  2.91624 -2.42524
H   2.04284  2.07729 -2.71771
H   2.73537  3.63355 -3.25487
H   3.70473  2.49471 -2.28335
P  -2.88497  1.54298  0.02765
Al -1.12377 -0.09357  0.83008
N  -2.38401 -1.42633  0.23553
C  -3.57747 -1.03726 -0.27448
C  -4.03044  0.25770 -0.40353
C  -5.47858  0.16043 -0.87512
H  -5.89548  1.06234 -1.34315
C  -6.33404 -0.40535  0.29624
H  -7.40089 -0.42386  0.02679
H  -6.23148  0.19380  1.21028
C  -5.77416 -1.84500  0.46190
H  -5.31761 -2.01866  1.44604
H  -6.55919 -2.60177  0.32355
C  -4.72211 -1.95333 -0.68033
H  -4.43338 -2.98028 -0.93546
C  -5.38967 -1.09389 -1.76917
H  -6.37221 -1.48487 -2.07666
H  -4.75169 -0.94300 -2.65103
C  -2.61207  2.64812 -1.48852
C  -2.52490  1.70252 -2.69344
H  -1.76440  0.92222 -2.53258
H  -2.23378  2.28801 -3.58043
H  -3.48908  1.21464 -2.89528
C  -1.27596  3.38334 -1.35017
H  -0.44330  2.66797 -1.27265
H  -1.23264  4.04778 -0.47575
H  -1.10170  3.99883 -2.24836
C  -3.74036  3.65523 -1.72442
H  -4.73050  3.17592 -1.73481
H  -3.58737  4.13412 -2.70544
H  -3.74170  4.45321 -0.96906
C  -3.57951  2.52547  1.48650
C  -2.63064  3.67612  1.83853
H  -2.92978  4.11450  2.80454
H  -2.66091  4.47834  1.08697
H  -1.58797  3.32914  1.93028
C  -5.00143  3.04937  1.25546
H  -5.67937  2.24280  0.94256
H  -5.04403  3.84573  0.50448
H  -5.38893  3.46479  2.20032
C  -3.61966  1.53267  2.65879
H  -4.09198  2.01550  3.52926
H  -2.60837  1.21232  2.95376
H  -4.20317  0.63360  2.40353
C  -1.99909 -2.79313  0.19340
C  -1.60385 -3.37627 -1.02715
C  -1.65203 -2.56745 -2.29544
H  -1.16411 -1.58983 -2.15019
H  -2.69142 -2.36251 -2.59973
H  -1.15587 -3.09745 -3.11966
C  -1.17348 -4.70553 -1.03335
H  -0.86496 -5.15498 -1.98190
C  -1.11879 -5.46929  0.13551
C  -0.59220 -6.88070  0.11236
H   0.50294 -6.89125  0.23654
H  -0.81982 -7.37739 -0.84065
H  -1.02108 -7.48094  0.92611
C  -1.52929 -4.87347  1.32953
H  -1.50469 -5.45662  2.25441
C  -1.96626 -3.54714  1.38167
C  -2.37011 -2.92360  2.69059
H  -1.61289 -2.19568  3.02710
H  -2.48399 -3.68711  3.47105
H  -3.31346 -2.36795  2.59254
128
SCF Energy = SCF
Enthalpy 0K = -3146.938278
Enthalpy 298K = -3146.875809
Free Energy 298K = -3147.031677
Lowest Frequencies = 12.2129 cm-1
Structure Name = 1D
P   2.71978 -2.22773 -0.05921
Al  0.99550 -0.44667 -0.60577
N   2.45114  0.75161 -0.24423
C   3.69284  0.26044 -0.00804
C   4.03807 -1.06423  0.15934
C   5.52606 -1.08140  0.50962
H   6.04595 -2.03654  0.36381
C  -5.57555 -0.51755 -0.60632
H  -6.20838 -1.40439 -0.46638
C   5.71931 -0.47327  1.92673
H   5.15574 -1.01368  2.69677
H   6.78147 -0.51020  2.21214
C  -5.60986  0.07210 -2.04575
H  -6.64427  0.13338 -2.41681
H  -5.03623 -0.53747 -2.75598
C   5.24684  0.99437  1.73723
H   6.03277  1.71152  2.01247
H   4.35186  1.23907  2.32559
C  -5.00287  1.48923 -1.84661
H  -4.06104  1.63389 -2.39283
H  -5.70023  2.27544 -2.16850
C   4.95581  1.07833  0.20845
H   4.92971  2.09779 -0.19401
C  -4.78114  1.57015 -0.30731
H  -4.66001  2.58781  0.08249
C   6.01325  0.10530 -0.34776
H   7.04330  0.42037 -0.11842
H   5.90657 -0.07542 -1.42702
C  -5.97008  0.73545  0.20231
H  -6.94385  1.15881 -0.09047
H  -5.94506  0.56974  1.28847
C   2.30117  2.16242 -0.39171
C   1.91485  2.96074  0.69739
C   1.57736  2.37192  2.04256
H   1.82527  1.30455  2.09732
H   2.10779  2.90682  2.84450
H   0.49688  2.47505  2.23563
C   1.84258  4.34762  0.51838
H   1.55852  4.96781  1.37398
C   2.11205  4.95323 -0.70647
C   1.99617  6.44455 -0.88378
H   2.71807  6.81548 -1.62443
H   0.98975  6.72247 -1.23655
H   2.17068  6.97420  0.06298
C   2.46606  4.13286 -1.78413
H   2.68378  4.58637 -2.75523
C   2.57059  2.75002 -1.64542
C   2.98416  1.87992 -2.80198
H   2.21747  1.11611 -3.01324
H   3.14111  2.47752 -3.70902
H   3.91677  1.33664 -2.57818
C   2.46420 -3.27032  1.49078
C   2.36543 -2.27616  2.65605
H   1.52207 -1.58139  2.51695
H   2.19587 -2.83769  3.58883
H   3.28410 -1.68612  2.76680
C   3.61344 -4.24762  1.74408
H   4.58320 -3.72676  1.77765
H   3.46378 -4.74399  2.71685
H   3.66409 -5.03308  0.97663
C   1.12283 -4.00615  1.39287
H   1.11723 -4.79481  0.62951
H   0.89367 -4.47689  2.36307
H   0.31122 -3.29345  1.17356
C   3.18353 -3.27864 -1.56510
C   4.65056 -3.71958 -1.53030
H   4.89877 -4.30954 -0.63788
H   4.86102 -4.34194 -2.41564
H   5.31758 -2.84706 -1.56753
C   2.99220 -2.35262 -2.77576
H   3.54984 -1.41100 -2.64748
H   3.36940 -2.85339 -3.68204
H   1.93077 -2.10703 -2.93434
C   2.26319 -4.49091 -1.71962
H   1.20123 -4.20346 -1.67431
H   2.44197 -4.95476 -2.70311
H   2.45467 -5.25642 -0.95445
P  -2.96034 -1.97840  0.07745
Al -1.10272 -0.38806  0.82881
N  -2.36754  0.97105  0.31363
C  -3.63342  0.61874 -0.00702
C  -4.11416 -0.66227 -0.18686
C  -2.05233  2.35537  0.43431
C  -2.27483  3.00110  1.66892
C  -2.83209  2.22052  2.82939
H  -3.79383  1.75066  2.56809
H  -2.98564  2.86790  3.70230
H  -2.15077  1.40248  3.11632
C  -1.99408  4.36163  1.78436
H  -2.17788  4.86135  2.73965
C  -1.50624  5.10492  0.70336
C  -1.19978  6.57185  0.85442
H  -1.32829  7.10645 -0.09707
H  -0.15847  6.72612  1.18052
H  -1.85231  7.04078  1.60368
C  -1.28971  4.44355 -0.50321
H  -0.90361  5.00269 -1.36125
C  -1.54393  3.07570 -0.66011
C  -1.28703  2.42803 -1.99669
H  -0.22514  2.53688 -2.26910
H  -1.87986  2.91872 -2.78447
H  -1.52645  1.35728 -1.98295
C  -3.54912 -2.99670  1.56884
C  -4.05969 -1.97700  2.59604
H  -3.31166 -1.19276  2.79884
H  -4.26927 -2.49815  3.54405
H  -4.98060 -1.48680  2.25176
C  -4.67329 -3.98749  1.25947
H  -5.51930 -3.50223  0.75083
H  -5.04796 -4.41146  2.20573
H  -4.32501 -4.82638  0.64075
C  -2.35370 -3.73766  2.18041
H  -1.89470 -4.45021  1.48062
H  -2.68972 -4.30433  3.06423
H  -1.57825 -3.02702  2.50666
C  -2.86008 -3.03477 -1.48902
C  -4.23388 -3.49972 -1.98609
H  -4.71803 -4.21084 -1.30774
H  -4.10830 -4.00226 -2.95938
H  -4.91025 -2.64710 -2.13818
C  -2.24658 -2.12829 -2.56459
H  -2.84239 -1.21231 -2.70074
H  -2.22225 -2.67202 -3.52288
H  -1.22297 -1.82129 -2.30454
C  -1.93651 -4.23294 -1.25550
H  -0.97267 -3.91396 -0.82659
H  -1.73081 -4.73147 -2.21681
H  -2.38689 -4.97890 -0.58448
128
SCF Energy = SCF
Enthalpy 0K = -3146.940308
Enthalpy 298K = -3146.877961
Free Energy 298K = -3147.032890
Lowest Frequencies = 11.3152 cm-1
Structure Name = 1E
P   2.77654 -2.18903  0.11275
Al  1.05353 -0.52126 -0.69498
N   2.40538  0.76891 -0.25283
C   3.56767  0.36096  0.31528
C   3.95613 -0.94208  0.55052
C  -5.41589 -0.48589 -1.08935
C  -5.27065  0.83885 -1.86518
C  -4.60650  1.57751 -0.68948
H  -4.29436  2.61700 -0.84108
C  -5.67677  1.38793  0.42785
C   2.17435  2.16494 -0.41825
C   1.90410  2.97630  0.69957
C   1.77303  2.36016  2.06663
H   2.75250  2.05445  2.47110
H   1.31790  3.07034  2.76985
H   1.14911  1.45310  2.02502
C   1.78817  4.35669  0.51752
H   1.60175  4.98676  1.39211
C   1.89407  4.94522 -0.74398
C   1.76387  6.43404 -0.93179
H   2.44424  6.79476 -1.71597
H   0.74017  6.70785 -1.23349
H   1.99148  6.97650 -0.00388
C   2.09530  4.10990 -1.84510
H   2.17155  4.55005 -2.84363
C   2.23980  2.72792 -1.70670
C   2.49149  1.85806 -2.90988
H   1.63031  1.19865 -3.10961
H   2.66844  2.46839 -3.80498
H   3.35910  1.20058 -2.75129
C   2.37927 -3.27083  1.61064
C   2.28365 -2.31972  2.81090
H   1.55826 -1.51209  2.62641
H   1.94562 -2.89180  3.69004
H   3.25839 -1.86604  3.04026
C   3.43386 -4.34109  1.90091
H   4.44478 -3.91338  1.97372
H   3.20051 -4.82036  2.86572
H   3.43972 -5.13040  1.13651
C   1.01155 -3.92832  1.38907
H   1.02196 -4.64834  0.55894
H   0.71253 -4.47155  2.30064
H   0.24301 -3.16494  1.18583
C   3.46724 -3.20398 -1.32494
C   4.84860 -3.80575 -1.04281
H   4.80983 -4.62796 -0.31929
H   5.26401 -4.21016 -1.98058
H   5.54933 -3.04866 -0.66531
C   3.59558 -2.20248 -2.48399
H   4.22934 -1.34592 -2.20642
H   4.05228 -2.70419 -3.35193
H   2.61180 -1.81562 -2.79497
C   2.48040 -4.30424 -1.72678
H   1.46417 -3.90314 -1.87234
H   2.80449 -4.75493 -2.67878
H   2.43684 -5.10955 -0.97952
P  -2.91726 -2.01237 -0.13259
Al -1.06394 -0.47724  0.70501
N  -2.31308  0.91206  0.24404
C  -3.49180  0.60064 -0.34798
C  -3.97284 -0.66661 -0.61261
C   5.40135 -0.88141  1.03704
H   5.76564 -1.76598  1.57693
C   6.30447 -0.44040 -0.15261
H   7.36446 -0.44533  0.14319
H   6.20119 -1.10020 -1.02348
C   5.81098  1.00422 -0.43737
C   4.75152  1.24635  0.67656
H   4.51559  2.30221  0.85068
C   5.35782  0.43667  1.83690
H   6.35285  0.80219  2.13510
H   4.69766  0.38017  2.71341
C  -1.96937  2.28477  0.40821
C  -1.99368  2.85388  1.69572
C  -2.32521  2.01233  2.89969
H  -3.24304  1.42852  2.73541
H  -2.45818  2.63897  3.79115
H  -1.52360  1.28434  3.10869
C  -1.73842  4.21994  1.83274
H  -1.78420  4.66650  2.83028
C  -1.46545  5.03453  0.73172
C  -1.21692  6.50846  0.91681
H  -1.41527  7.06735 -0.00812
H  -0.17062  6.70204  1.20261
H  -1.85543  6.92076  1.71064
C  -1.40235  4.43732 -0.52854
H  -1.16191  5.04908 -1.40303
C  -1.63145  3.07096 -0.70978
C  -1.55877  2.44917 -2.07881
H  -1.05431  1.47084 -2.03664
H  -1.01060  3.10194 -2.77155
H  -2.56438  2.27233 -2.49620
C  -3.67046 -2.86620  1.38538
C  -3.93763 -1.73926  2.39620
H  -2.99679 -1.25808  2.71061
H  -4.40780 -2.16758  3.29587
H  -4.59844 -0.96130  1.99271
C  -4.97487 -3.60212  1.07296
H  -5.69334 -2.95300  0.54908
H  -5.44351 -3.93710  2.01301
H  -4.79990 -4.49570  0.45651
C  -2.65896 -3.81809  2.03640
H  -2.41251 -4.68365  1.40957
H  -3.08403 -4.19960  2.97920
H  -1.72654 -3.28670  2.28159
C  -2.77110 -3.19250 -1.60488
C  -4.12709 -3.46084 -2.26832
H  -4.88216 -3.85102 -1.57396
H  -3.98855 -4.20516 -3.06978
H  -4.51685 -2.54439 -2.73118
C  -1.87897 -2.48791 -2.63425
H  -2.25515 -1.47915 -2.86519
H  -1.86994 -3.07919 -3.56458
H  -0.84702 -2.37514 -2.27369
C  -2.11036 -4.50988 -1.19158
H  -1.18757 -4.33796 -0.61525
H  -1.84127 -5.07544 -2.09833
H  -2.78487 -5.14191 -0.59651
C  -6.29521  0.00370  0.09527
H  -6.42633  2.18986  0.37553
H  -5.21914  1.43069  1.42681
H  -7.34109  0.10956 -0.23024
H  -6.28916 -0.69304  0.94301
H   6.62641  1.73533 -0.34588
H   5.37270  1.12333 -1.43828
H  -5.85432 -1.32664 -1.63940
H  -4.61437  0.74799 -2.74172
H  -6.23489  1.28371 -2.15626
128
SCF Energy = SCF
Enthalpy 0K = -3146.939124
Enthalpy 298K = -3146.876307
Free Energy 298K = -3147.033560
Lowest Frequencies = 15.3741 cm-1
Structure Name = 1F
P  -2.83368 -2.12888 -0.18249
Al -1.08404 -0.53395  0.74953
N  -2.42252  0.79385  0.34324
C  -3.53830  0.44531 -0.34645
C  -3.93288 -0.83270 -0.68059
C   5.55106 -0.57535  0.74947
H   6.16735 -1.48335  0.70339
C   5.57484  0.14511  2.12815
H   6.60502  0.22575  2.50692
H   4.98232 -0.38824  2.88288
C   4.99351  1.54587  1.78748
H   4.04329  1.75189  2.29847
H   5.69630  2.34902  2.05026
C   4.80125  1.48795  0.24210
H   4.70646  2.46642 -0.24311
C   5.98212  0.58914 -0.16534
H   6.95885  1.02070  0.10431
H   5.97258  0.32353 -1.23178
C  -2.22801  2.16608  0.67346
C  -1.79912  3.08225 -0.30057
C  -1.49203  2.63207 -1.70333
H  -2.40528  2.59258 -2.32147
H  -0.78239  3.32307 -2.18147
H  -1.05520  1.62221 -1.71001
C  -1.66835  4.42976  0.05419
H  -1.33610  5.13966 -0.70813
C  -1.91378  4.88162  1.34895
C  -1.72405  6.32940  1.72134
H  -2.61455  6.73238  2.22550
H  -0.87582  6.45055  2.41312
H  -1.52603  6.94536  0.83378
C  -2.31234  3.94433  2.30945
H  -2.50534  4.27571  3.33375
C  -2.47528  2.59577  1.99493
C  -2.89764  1.60612  3.04751
H  -2.08251  0.89688  3.26840
H  -3.17042  2.11661  3.98012
H  -3.75268  1.00330  2.70895
C  -2.39782 -3.21779 -1.66085
C  -2.22155 -2.27356 -2.85742
H  -1.49398 -1.47714 -2.63787
H  -1.84761 -2.85545 -3.71547
H  -3.17476 -1.80445 -3.14047
C  -3.45927 -4.26563 -2.00339
H  -4.45704 -3.81833 -2.12340
H  -3.18863 -4.74716 -2.95726
H  -3.51732 -5.05662 -1.24307
C  -1.05897 -3.90229 -1.36620
H  -1.12378 -4.61222 -0.52933
H  -0.72307 -4.46032 -2.25585
H  -0.28860 -3.15190 -1.13024
C  -3.66054 -3.12440  1.19768
C  -5.03298 -3.69008  0.81368
H  -4.96008 -4.54636  0.13401
H  -5.54809 -4.03596  1.72501
H  -5.66710 -2.92844  0.33947
C  -3.85086 -2.11643  2.34190
H  -4.46229 -1.25901  2.02091
H  -4.36180 -2.61093  3.18331
H  -2.88540 -1.73338  2.71008
C  -2.73588 -4.24803  1.67456
H  -1.72893 -3.86810  1.91126
H  -3.15091 -4.69858  2.59072
H  -2.64329 -5.04887  0.92690
P   2.92441 -2.04973  0.14672
Al  1.06105 -0.48045 -0.67625
N   2.38024  0.87919 -0.35031
C   3.63934  0.53253  0.01624
C   4.09292 -0.73073  0.32444
C  -5.31687 -0.70741 -1.31108
H  -5.64441 -1.55648 -1.92657
C  -6.33049 -0.29078 -0.20460
H  -7.35303 -0.25411 -0.60979
H  -6.33540 -0.98819  0.64268
C  -5.83674  1.12645  0.19424
H  -5.51197  1.19366  1.24208
H  -6.61884  1.88386  0.04405
C  -4.65490  1.38163 -0.78482
H  -4.37348  2.43588 -0.88508
C  -5.15250  0.64199 -2.04048
H  -6.09930  1.05101 -2.42669
H  -4.40098  0.60349 -2.84095
C   2.13658  2.23614 -0.71857
C   2.41467  2.64513 -2.04280
C   2.95228  1.64864 -3.03452
H   3.88428  1.18675 -2.67095
H   3.15378  2.12568 -4.00214
H   2.23308  0.82825 -3.19412
C   2.20106  3.97255 -2.40345
H   2.41783  4.28550 -3.42882
C   1.72542  4.91578 -1.48203
C   1.47672  6.34130 -1.90229
H   2.34224  6.75763 -2.43778
H   1.27053  6.98158 -1.03400
H   0.61218  6.40592 -2.58181
C   1.46583  4.48893 -0.18410
H   1.08954  5.20551  0.55152
C   1.64769  3.15792  0.21737
C   1.32169  2.76738  1.63472
H   1.38140  1.68088  1.78179
H   0.30337  3.09985  1.89087
H   2.01355  3.25382  2.34085
C   3.53609 -3.17513 -1.25562
C   4.08666 -2.23518 -2.33663
H   3.36277 -1.44603 -2.59776
H   4.29436 -2.82006 -3.24716
H   5.01581 -1.74770 -2.01148
C   4.63660 -4.15766 -0.85070
H   5.47321 -3.65231 -0.34648
H   5.03350 -4.64278 -1.75768
H   4.25755 -4.95278 -0.19359
C   2.34640 -3.93848 -1.84824
H   1.82776 -4.56095 -1.10530
H   2.70290 -4.60083 -2.65411
H   1.61440 -3.24022 -2.28105
C   2.78829 -2.97661  1.78822
C   4.14622 -3.43961  2.32921
H   4.61319 -4.21682  1.71448
H   4.00036 -3.85839  3.33847
H   4.84626 -2.59677  2.41875
C   2.19705 -1.97333  2.78830
H   2.81020 -1.06064  2.84824
H   2.16939 -2.43818  3.78710
H   1.17639 -1.67317  2.51214
C   1.83045 -4.16158  1.63790
H   0.87240 -3.84300  1.19490
H   1.61742 -4.58893  2.63104
H   2.25701 -4.96284  1.01637
130
SCF Energy = SCF
Enthalpy 0K = -3148.172312
Enthalpy 298K = -3148.109502
Free Energy 298K = -3148.263632
Lowest Frequencies = 21.7156 cm-1
Structure Name = VI-A
P   2.94193  1.48424  0.20795
P  -2.94197 -1.48423 -0.20806
Al  1.09603 -0.10467  0.66630
Al -1.09606  0.10469 -0.66634
N   2.34235 -1.46884  0.12263
N  -2.34239  1.46884 -0.12265
C   3.63548 -1.10321 -0.01298
C  -3.63552  1.10322  0.012920
C   4.12638  0.18787 -0.02404
C  -4.12643 -0.18786  0.02392
C   5.62508  0.07814 -0.28626
C  -5.62514 -0.07813  0.28610
H   6.22766  0.95069  0.00133
H  -6.22771 -0.95067 -0.00156
C   5.83526 -0.38716 -1.75567
C  -5.83535  0.38709  1.75552
H   6.90548 -0.40652 -2.01116
H  -6.90558  0.40645  2.01098
H   5.33258  0.27324 -2.47408
H  -5.33269 -0.27335  2.47390
C   5.23647 -1.82050 -1.74544
C  -5.23656  1.82043  1.74538
H   4.38362 -1.93287 -2.42764
H  -4.38373  1.93276  2.42761
H   5.98591 -2.57268 -2.02915
H  -5.98601  2.57260  2.02911
C   4.81796 -2.02712 -0.26046
C  -4.81800  2.02713  0.26042
H   4.65854 -3.07426  0.02526
H  -4.65857  3.07428 -0.02524
C   5.93063 -1.23900  0.45831
C  -5.93066  1.23906 -0.45842
H   6.93536 -1.63982  0.25123
H  -6.93539  1.63986 -0.25134
H   5.77174 -1.16044  1.54282
H  -5.77174  1.16054 -1.54293
C   3.43003  2.53333  1.69957
C  -3.43001 -2.53326 -1.69975
C   4.03576  1.56876  2.72769
C  -4.03564 -1.56862 -2.72786
H   3.36689  0.71720  2.92364
H  -3.36674 -0.71706 -2.92372
H   4.19136  2.11158  3.67405
H  -4.19118 -2.11139 -3.67427
H   5.00334  1.17358  2.38716
H  -5.00324 -1.17344 -2.38739
C   2.15289  3.14412  2.28935
C  -2.15284 -3.14404 -2.28948
H   1.47900  2.35133  2.64481
H  -1.47887 -2.35124 -2.64480
H   1.60469  3.75965  1.56121
H  -1.60475 -3.75968 -1.56136
H   2.41348  3.78295  3.14945
H  -2.41338 -3.78276 -3.14967
C   4.44571  3.63363  1.38524
C  -4.44574 -3.63355 -1.38557
H   5.33994  3.23790  0.88139
H  -5.33999 -3.23782 -0.88173
H   4.76932  4.09953  2.33033
H  -4.76931 -4.09936 -2.33071
H   4.01197  4.42638  0.76001
H  -4.01206 -4.42636 -0.76038
C   2.79163  2.49699 -1.37377
C  -2.79175 -2.49700  1.37365
C   1.75605  3.61096 -1.19278
C  -1.75610 -3.61092  1.19273
H   1.55900  4.08974 -2.16608
H  -1.55908 -4.08969  2.16604
H   2.10432  4.39473 -0.50289
H  -2.10428 -4.39471  0.50282
H   0.79539  3.22234 -0.81551
H  -0.79544 -3.22225  0.81551
C   4.13152  3.06909 -1.84963
C  -4.13164 -3.06916  1.84944
H   4.90719  2.29103 -1.89517
H  -4.90735 -2.29113  1.89491
H   4.49454  3.88198 -1.21051
H  -4.49459 -3.88208  1.21032
H   4.00575  3.47734 -2.86568
H  -4.00592 -3.47736  2.86551
C   2.28232  1.50309 -2.42931
C  -2.28256 -1.50310  2.42924
H   2.22701  2.01050 -3.40544
H  -2.22733 -2.01051  3.40538
H   1.27556  1.12904 -2.19073
H  -1.27579 -1.12902  2.19077
H   2.95679  0.63789 -2.52570
H  -2.95707 -0.63792  2.52558
C   1.95974 -2.83668  0.14334
C  -1.95974  2.83667 -0.14322
C   2.08804 -3.59030  1.32645
C  -2.08791  3.59042 -1.32627
C   2.71899 -2.96863  2.54338
C  -2.71885  2.96891 -2.54330
H   2.19243 -2.04587  2.82931
H  -2.19235  2.04614 -2.82929
H   3.76524 -2.68545  2.34431
H  -3.76513  2.68580 -2.34431
H   2.70730 -3.66470  3.39180
H  -2.70706  3.66507 -3.39164
C   1.62876 -4.90915  1.33930
C  -1.62853  4.90922 -1.33896
H   1.72338 -5.49168  2.26004
H  -1.72304  5.49186 -2.25965
C   1.04872 -5.49901  0.21245
C  -1.04849  5.49893 -0.21202
C   0.50633 -6.90345  0.26973
C  -0.50599  6.90333 -0.26915
H  -0.52408 -6.90771  0.66009
H   0.52440  6.90756 -0.65958
H   1.11048 -7.53878  0.93178
H  -1.11012  7.53881 -0.93107
H   0.48500 -7.36463 -0.72681
H  -0.48455  7.36438  0.72745
C   0.95811 -4.73984 -0.95630
C  -0.95801  4.73965  0.95666
H   0.52824 -5.18980 -1.85590
H  -0.52815  5.18947  1.85632
C   1.40194 -3.41504 -1.01154
C  -1.40196  3.41488  1.01174
C   1.31032 -2.61490 -2.28245
C  -1.31047  2.61459  2.28257
H   0.72506 -1.69272 -2.14122
H  -0.72530  1.69236  2.14125
H   0.84803 -3.20224 -3.08656
H  -0.84816  3.20179  3.08676
H   2.30849 -2.29421 -2.61535
H  -2.30869  2.29395  2.61538
H   1.03062 -0.08007  2.27770
H  -1.03063  0.08011 -2.27773
130
SCF Energy = SCF
Enthalpy 0K = -3148.171828
Enthalpy 298K = -3148.109186
Free Energy 298K = -3148.264368
Lowest Frequencies = 10.4667 cm-1
Structure Name = VI-B
P   3.02108 -1.26654  0.08776
Al  1.05688  0.11812  0.71572
N   2.15134  1.63125  0.22273
C   3.36237  1.37319 -0.31965
C   3.96839  0.13692 -0.44456
C   5.38706  0.40189 -0.95021
H   5.90342 -0.45052 -1.40742
C   6.20810  1.10100  0.16794
H   6.26132  0.50463  1.08715
H   7.24123  1.27046 -0.17112
C   5.45673  2.44757  0.34875
H   6.12517  3.30767  0.20338
H   4.99281  2.55218  1.33945
C   4.37827  2.40862 -0.77658
H   3.96445  3.38943 -1.03990
C   5.11872  1.61284 -1.86739
H   6.03648  2.11514 -2.21065
H   4.48174  1.36124 -2.72707
C   3.82712 -2.07478  1.59052
C   4.07589 -0.93666  2.59206
H   3.13122 -0.46727  2.90226
H   4.56464 -1.35236  3.48774
H   4.72347 -0.15588  2.17274
C   2.85177 -3.06428  2.24437
H   1.87523 -2.58840  2.42959
H   2.68784 -3.96688  1.64366
H   3.26211 -3.37914  3.21765
C   5.15536 -2.75200  1.24629
H   5.84748 -2.04855  0.75685
H   5.63663 -3.11009  2.17116
H   5.01817 -3.62080  0.58679
C   2.88881 -2.45231 -1.37573
C   2.40866 -3.83503 -0.93450
H   2.14451 -4.42407 -1.82839
H   3.18440 -4.38974 -0.38697
H   1.50493 -3.76811 -0.30918
C   4.21048 -2.55499 -2.14325
H   4.46701 -1.59180 -2.60582
H   5.04929 -2.87178 -1.50781
H   4.09764 -3.29736 -2.95013
C   1.82971 -1.84656 -2.30594
H   1.83189 -2.38987 -3.26484
H   0.82509 -1.94056 -1.86845
H   2.02247 -0.78109 -2.51049
C   1.59602  2.93607  0.13402
C   1.46443  3.71122  1.30280
C   1.93394  3.16587  2.62516
H   1.33492  2.29618  2.93647
H   2.97234  2.81034  2.55505
H   1.87202  3.93137  3.40931
C   0.91498  4.99216  1.20659
H   0.82369  5.59533  2.11438
C   0.48312  5.52144 -0.01199
C  -0.16280  6.88051 -0.07925
H  -1.24961  6.80270  0.08771
H   0.24065  7.55366  0.68941
H  -0.01232  7.34758 -1.06191
C   0.61487  4.73109 -1.15624
H   0.27935  5.12322 -2.12069
C   1.15895  3.44398 -1.10615
C   1.29655  2.61510 -2.35505
H   0.88765  1.60366 -2.20823
H   0.77113  3.08440 -3.19707
H   2.35350  2.49203 -2.64092
P  -3.02108  1.26654 -0.08775
Al -1.05689 -0.11813 -0.71572
N  -2.15136 -1.63126 -0.22274
C  -3.36240 -1.37319  0.31963
C  -3.96841 -0.13692  0.44455
C  -5.38710 -0.40190  0.95015
H  -5.90347  0.45051  1.40735
C  -6.20810 -1.10100 -0.16803
H  -6.26128 -0.50464 -1.08725
H  -7.24124 -1.27046  0.17099
C  -5.45673 -2.44758 -0.34882
H  -6.12518 -3.30767 -0.20347
H  -4.99279 -2.55219 -1.33951
C  -4.37830 -2.40863  0.77654
H  -3.96448 -3.38944  1.03986
C  -5.11878 -1.61286  1.86732
H  -6.03656 -2.11516  2.21056
H  -4.48182 -1.36126  2.72702
C  -3.82711  2.07481 -1.59049
C  -4.07588  0.93672 -2.59206
H  -3.13121  0.46732 -2.90226
H  -4.56461  1.35244 -3.48774
H  -4.72347  0.15593 -2.17276
C  -2.85175  3.06432 -2.24431
H  -1.87521  2.58844 -2.42952
H  -2.68781  3.96691 -1.64357
H  -3.26207  3.37921 -3.21758
C  -5.15536  2.75203 -1.24626
H  -5.84749  2.04858 -0.75686
H  -5.63661  3.11015 -2.17114
H  -5.01817  3.62082 -0.58675
C  -2.88882  2.45228  1.37576
C  -2.40861  3.83500  0.93455
H  -2.14446  4.42401  1.82845
H  -3.18432  4.38973  0.38701
H  -1.50488  3.76804  0.30926
C  -4.21050  2.55499  2.14326
H  -4.46706  1.59180  2.60581
H  -5.04929  2.87181  1.50781
H  -4.09766  3.29735  2.95015
C  -1.82976  1.84649  2.30598
H  -1.83192  2.38980  3.26489
H  -0.82512  1.94046  1.86851
H  -2.02256  0.78103  2.51053
C  -1.59603 -2.93608 -0.13402
C  -1.46439 -3.71121 -1.30280
C  -1.93388 -3.16586 -2.62517
H  -1.33485 -2.29617 -2.93647
H  -2.97228 -2.81034 -2.55508
H  -1.87193 -3.93137 -3.40932
C  -0.91492 -4.99215 -1.20658
H  -0.82359 -5.59531 -2.11437
C  -0.48307 -5.52142  0.01200
C   0.16287 -6.88048  0.07928
H   1.24974 -6.80261 -0.08732
H  -0.24031 -7.55354 -0.68959
H   0.01211 -7.34767  1.06184
C  -0.61487 -4.73108  1.15626
H  -0.27936 -5.12321  2.12072
C  -1.15898 -3.44398  1.10616
C  -1.29663 -2.61511  2.35506
H  -0.88770 -1.60369  2.20828
H  -0.77128 -3.08443  3.19711
H  -2.35360 -2.49201  2.64086
H   0.97728 -0.05219  2.31121
H  -0.97728  0.05218 -2.31121
130
SCF Energy = SCF
Enthalpy 0K = -3148.172424
Enthalpy 298K = -3148.109277
Free Energy 298K = -3148.266543
Lowest Frequencies = 11.5419 cm-1
Structure Name = VI-C
P   2.99974 -1.38698 -0.18888
Al  1.05413  0.06575 -0.62326
N   2.21299  1.52570 -0.12601
C   3.53085  1.24318 -0.02629
C   4.10523 -0.01435 -0.01747
C   5.60128  0.19554  0.19301
H   6.24915 -0.64076 -0.10352
C   5.82883  0.69491  1.64883
H   6.90333  0.78302  1.86955
H   5.39031  0.01605  2.39158
C   5.14316  2.08870  1.64016
H   4.31109  2.16277  2.35250
H   5.85538  2.88963  1.88348
C   4.65999  2.24422  0.16930
H   4.42481  3.27470 -0.12404
C   5.79592  1.51820 -0.57820
H   6.77905  1.98593 -0.41152
H   5.60521  1.41366 -1.65535
C   3.48718 -2.43458 -1.68160
C   3.97718 -1.45352 -2.75496
H   3.23695 -0.66204 -2.94443
H   4.14024 -2.00776 -3.69337
H   4.92296 -0.97649 -2.46081
C   2.23089 -3.14938 -2.19741
H   1.45954 -2.42001 -2.48813
H   1.79638 -3.82745 -1.44957
H   2.48993 -3.74602 -3.08778
C   4.59133 -3.45436 -1.39394
H   5.47956 -2.98432 -0.94607
H   4.90017 -3.92282 -2.34272
H   4.24576 -4.25778 -0.72856
C   2.95298 -2.38341  1.40683
C   1.98776 -3.56237  1.25198
H   1.80012 -4.01804  2.23821
H   2.39538 -4.34740  0.59732
H   1.01410 -3.24390  0.84358
C   4.33532 -2.86079  1.86387
H   5.05286 -2.02870  1.90550
H   4.74882 -3.64060  1.21405
H   4.25243 -3.28363  2.87844
C   2.39706 -1.41235  2.46014
H   2.39461 -1.90789  3.44396
H   1.36351 -1.10883  2.23385
H   3.01282 -0.50206  2.53158
C   1.75765  2.87190 -0.09658
C   1.80262  3.65762 -1.26443
C   2.37326  3.07750 -2.53096
H   1.86039  2.14239 -2.80280
H   3.43792  2.82244 -2.40338
H   2.28760  3.78790 -3.36318
C   1.33194  4.97234 -1.21465
H   1.36992  5.58103 -2.12248
C   0.81449  5.52561 -0.04051
C   0.25711  6.92502 -0.02461
H  -0.81323  6.92005 -0.28731
H   0.77138  7.56915 -0.75069
H   0.35058  7.38145  0.97010
C   0.78371  4.72837  1.10615
H   0.39057  5.14458  2.03821
C   1.24275  3.40749  1.09968
C   1.21409  2.57337  2.35161
H   0.59378  1.67266  2.22703
H   0.81985  3.14931  3.19914
H   2.22115  2.21554  2.61103
P  -2.94919  1.38927  0.08152
Al -1.09822 -0.13295  0.75780
N  -2.28315 -1.56103  0.25181
C  -3.46916 -1.22693 -0.30256
C  -3.98836  0.04666 -0.44092
C  -5.41652 -0.12727 -0.96018
H  -5.87123  0.75405 -1.42762
C  -6.29354 -0.76315  0.15331
H  -6.31594 -0.15887  1.06854
H  -7.33227 -0.86507 -0.19551
C  -5.63636 -2.15601  0.34965
H  -6.35935 -2.97022  0.20124
H  -5.19113 -2.28569  1.34591
C  -4.54579 -2.19575 -0.76369
H  -4.19330 -3.20306 -1.01645
C  -5.21988 -1.35956 -1.86749
H  -6.16537 -1.80176 -2.21810
H  -4.55833 -1.15664 -2.72154
C  -3.71118  2.27834  1.56118
C  -4.06008  1.18020  2.57683
H  -3.16060  0.63591  2.89896
H  -4.51519  1.64869  3.46414
H  -4.77059  0.45223  2.16463
C  -2.66955  3.20025  2.21094
H  -1.74433  2.64683  2.43766
H  -2.41077  4.06436  1.58706
H  -3.07396  3.58174  3.16266
C  -4.97819  3.05198  1.19033
H  -5.71668  2.39858  0.69929
H  -5.44179  3.45746  2.10456
H  -4.76463  3.89939  0.52349
C  -2.72494  2.53828 -1.40202
C  -2.13643  3.88797 -0.98950
H  -1.83918  4.43920 -1.89695
H  -2.85995  4.51091 -0.44377
H  -1.23268  3.76306 -0.37336
C  -4.03658  2.72957 -2.17082
H  -4.36308  1.78308 -2.62367
H  -4.85041  3.11476 -1.54109
H  -3.86840  3.45221 -2.98586
C  -1.71918  1.83894 -2.32527
H  -1.69934  2.35505 -3.29870
H  -0.70345  1.87827 -1.90659
H  -1.98257  0.78326 -2.49970
C  -1.80380 -2.89690  0.19214
C  -1.72695 -3.65787  1.37425
C  -2.18900 -3.07328  2.68214
H  -1.50527 -2.28164  3.02586
H  -3.17553 -2.59982  2.57594
H  -2.24412 -3.84635  3.45936
C  -1.20928 -4.95414  1.31107
H  -1.15579 -5.54511  2.22973
C  -0.75600 -5.51080  0.11303
C  -0.14948 -6.88968  0.07872
H  -0.56703 -7.52933  0.86801
H  -0.32209 -7.37855 -0.88969
H   0.94026 -6.84176  0.23511
C  -0.84672 -4.73778 -1.04750
H  -0.50104 -5.15477 -1.99792
C  -1.35840 -3.43753 -1.03064
C  -1.43445 -2.61721 -2.29039
H  -0.94383 -1.63955 -2.15634
H  -0.95130 -3.13789 -3.12747
H  -2.47838 -2.40976 -2.57447
H   0.97892 -0.01894 -2.23102
H  -1.03533  0.02347  2.35569
130
SCF Energy = SCF
Enthalpy 0K = -3148.166188
Enthalpy 298K = -3148.103704
Free Energy 298K = -3148.257610
Lowest Frequencies = 16.8822 cm-1
Structure Name = VI-D
P  -2.70924 -2.09854  0.07048
Al -1.06088 -0.29388  0.64398
N  -2.50533  0.90319  0.20814
C  -3.73689  0.38198  0.03711
C  -4.06282 -0.95910 -0.05752
C  -5.53958 -1.01203 -0.45646
H  -6.05685 -1.96188 -0.27612
C   5.25394 -0.83500  1.22820
H   5.83132 -1.76840  1.20860
C  -5.70537 -0.47980 -1.90778
H  -5.12796 -1.05708 -2.64056
H  -6.76201 -0.53546 -2.21024
C   5.02091 -0.25927  2.65631
H   5.94686 -0.29751  3.24991
H   4.24750 -0.81324  3.20398
C  -5.24322  0.99715 -1.78344
H  -6.01928  1.69485 -2.12761
H  -4.32691  1.21481 -2.35130
C   4.59926  1.20846  2.36865
H   3.58327  1.43956  2.71524
H   5.28509  1.92541  2.84153
C  -5.00535  1.16720 -0.25227
H  -5.00337  2.20794  0.09214
C   4.70899  1.31288  0.82006
H   4.75050  2.33784  0.43310
C  -6.06473  0.21038  0.32354
H  -7.09110  0.49773  0.04757
H  -5.98693  0.08435  1.41242
C   5.90836  0.38692  0.55214
H   6.82724  0.72789  1.05449
H   6.10393  0.23196 -0.51805
C  -2.35258  2.30199  0.41459
C  -1.73776  3.09816 -0.56514
C  -1.22997  2.52644 -1.86355
H  -1.56467  1.49219 -2.01162
H  -1.57199  3.13420 -2.71405
H  -0.12649  2.53983 -1.88155
C  -1.57481  4.46589 -0.31249
H  -1.08870  5.08062 -1.07536
C  -1.98171  5.05473  0.88087
C  -1.78361  6.52734  1.13151
H  -2.73738  7.07356  1.06729
H  -1.37137  6.70747  2.13509
H  -1.09683  6.96534  0.39403
C  -2.58174  4.23750  1.84787
H  -2.89758  4.67519  2.79917
C  -2.77521  2.87426  1.63666
C  -3.40080  2.00643  2.69621
H  -2.78642  1.11119  2.87489
H  -3.51015  2.55893  3.63827
H  -4.39959  1.65438  2.39208
C  -2.39609 -2.86132 -1.63077
C  -2.25014 -1.66961 -2.59065
H  -1.36162 -1.06709 -2.34785
H  -2.11847 -2.05096 -3.61585
H  -3.12632 -1.00946 -2.57313
C  -3.54613 -3.76246 -2.08557
H  -4.51318 -3.23909 -2.03499
H  -3.38214 -4.07089 -3.13106
H  -3.61454 -4.67659 -1.47808
C  -1.06813 -3.62528 -1.65521
H  -1.09689 -4.55762 -1.07732
H  -0.81920 -3.88545 -2.69704
H  -0.24687 -2.99697 -1.27176
C  -3.15953 -3.39265  1.37084
C  -4.62392 -3.82864  1.25803
H  -4.87504 -4.23142  0.26721
H  -4.82221 -4.61566  2.00402
H  -5.29485 -2.98575  1.47275
C  -2.96603 -2.69725  2.72557
H  -3.52456 -1.74935  2.76815
H  -3.33839 -3.35653  3.52628
H  -1.90835 -2.47011  2.91890
C  -2.23807 -4.61223  1.30087
H  -1.17571 -4.32394  1.29548
H  -2.40853 -5.23975  2.19046
H  -2.43894 -5.23330  0.41635
P   2.78847 -2.08853 -0.10611
Al  1.08937 -0.34641 -0.78290
N   2.43335  0.92848 -0.27188
C   3.57463  0.46168  0.27123
C   3.90687 -0.86024  0.50727
C   2.29128  2.32729 -0.50178
C   2.78980  2.86959 -1.70677
C   3.47280  1.96848 -2.69968
H   4.33777  1.45928 -2.24499
H   3.82221  2.53672 -3.57121
H   2.78631  1.17915 -3.04279
C   2.64561  4.23366 -1.94941
H   3.03218  4.64932 -2.88410
C   2.02749  5.08245 -1.02239
C   1.84442  6.54873 -1.31729
H   1.75586  7.13298 -0.39112
H   0.92927  6.72000 -1.90745
H   2.68635  6.94926 -1.89874
C   1.55596  4.52548  0.16270
H   1.06687  5.16799  0.90086
C   1.66332  3.15655  0.44095
C   1.10102  2.62934  1.73524
H   0.03005  2.87883  1.81332
H   1.60558  3.09576  2.59582
H   1.21178  1.54064  1.82024
C   3.60401 -2.96155 -1.57757
C   4.21496 -1.84703 -2.43727
H   3.46565 -1.08572 -2.70237
H   4.60007 -2.28791 -3.37073
H   5.04391 -1.34815 -1.91682
C   4.71371 -3.93515 -1.17470
H   5.47207 -3.44054 -0.54906
H   5.21862 -4.30328 -2.08298
H   4.33085 -4.81136 -0.63360
C   2.52795 -3.66808 -2.41160
H   2.02044 -4.47329 -1.86364
H   2.99672 -4.11509 -3.30338
H   1.77049 -2.94643 -2.75353
C   2.40096 -3.31201  1.28051
C   3.65418 -3.68036  2.08230
H   4.43000 -4.14747  1.46178
H   3.37553 -4.39902  2.87044
H   4.08680 -2.79865  2.57102
C   1.41403 -2.58554  2.20312
H   1.77532 -1.58481  2.48911
H   1.26169 -3.17490  3.12201
H   0.43509 -2.45753  1.71610
C   1.73283 -4.58590  0.75663
H   0.86540 -4.35880  0.12120
H   1.37481 -5.17790  1.61497
H   2.42583 -5.21885  0.18557
H  -0.91351 -0.31657  2.24161
H   1.04214 -0.50014 -2.38483
130
SCF Energy = SCF
Enthalpy 0K = -3148.166986
Enthalpy 298K = -3148.104652
Free Energy 298K = -3148.257378
Lowest Frequencies = 15.5045 cm-1
Structure Name = VI-E
P   2.66397 -2.27857 -0.01032
Al  1.04207 -0.52771 -0.74472
N   2.41154  0.73309 -0.25918
C   3.50607  0.24863  0.36675
C   3.83042 -1.08130  0.56519
C  -5.24962 -0.39561 -1.35068
C  -4.96410  0.86323 -2.19399
C  -4.40401  1.66260 -1.00437
H  -4.03515  2.67756 -1.18900
C  -5.59679  1.59148 -0.00439
C   2.25574  2.14372 -0.37156
C   1.91769  2.91325  0.75726
C   1.62188  2.23921  2.07034
H   2.53118  1.81078  2.52367
H   1.18081  2.94883  2.78269
H   0.91864  1.40253  1.93213
C   1.88845  4.30542  0.64020
H   1.64676  4.90239  1.52441
C   2.14854  4.94648 -0.57247
C   2.11683  6.44764 -0.69447
H   2.91863  6.80699 -1.35492
H   1.16124  6.79110 -1.12174
H   2.23603  6.93219  0.28424
C   2.41497  4.15547 -1.69273
H   2.61270  4.63881 -2.65398
C   2.47585  2.76268 -1.61594
C   2.80086  1.93517 -2.83083
H   1.93008  1.34296 -3.15123
H   3.11520  2.57315 -3.66699
H   3.59983  1.21083 -2.61434
C   2.07856 -3.33232  1.44632
C   1.94364 -2.37606  2.63824
H   1.32569 -1.49855  2.39375
H   1.45530 -2.90933  3.47000
H   2.92653 -2.01955  2.97633
C   3.03286 -4.46815  1.82259
H   4.05981 -4.10581  1.97711
H   2.69099 -4.92419  2.76602
H   3.05117 -5.26149  1.06220
C   0.69652 -3.90581  1.11261
H   0.71525 -4.54874  0.22097
H   0.32966 -4.51083  1.95849
H  -0.03510 -3.09988  0.93941
C   3.45664 -3.32028 -1.37084
C   4.77577 -3.97258 -0.94186
H   4.63184 -4.78396 -0.21931
H   5.26689 -4.40324 -1.82994
H   5.46464 -3.23719 -0.50368
C   3.74662 -2.32680 -2.50668
H   4.40071 -1.51045 -2.16350
H   4.25563 -2.85602 -3.32800
H   2.82214 -1.87918 -2.89792
C   2.47487 -4.38267 -1.87303
H   1.50622 -3.93767 -2.15055
H   2.89114 -4.86715 -2.77096
H   2.30103 -5.17004 -1.12505
P  -2.96409 -1.94326  0.00178
Al -1.08368 -0.44625  0.70609
N  -2.26479  0.99521  0.22903
C  -3.37586  0.67791 -0.46925
C  -3.87489 -0.59254 -0.70555
C   5.22199 -1.09990  1.19147
H   5.50061 -2.02286  1.71831
C   6.25048 -0.64039  0.11770
H   7.27628 -0.69765  0.51234
H   6.20918 -1.25654 -0.78966
C   5.83313  0.83332 -0.14098
C   4.68265  1.06595  0.88144
H   4.47021  2.12117  1.08668
C   5.14739  0.17882  2.05046
H   6.12113  0.49130  2.45893
H   4.40568  0.10649  2.85812
C  -1.89550  2.36443  0.35564
C  -2.03083  2.99331  1.60771
C  -2.50623  2.21256  2.80386
H  -3.42245  1.65101  2.56876
H  -2.70541  2.87949  3.65264
H  -1.75949  1.46593  3.11534
C  -1.75048  4.35705  1.70909
H  -1.88186  4.85114  2.67615
C  -1.34508  5.11152  0.60572
C  -1.06983  6.58476  0.75236
H  -1.13146  7.10241 -0.21467
H  -0.06123  6.75998  1.15937
H  -1.78709  7.05472  1.43988
C  -1.17461  4.45547 -0.61440
H  -0.82569  5.01935 -1.48444
C  -1.42525  3.08790 -0.75701
C  -1.22958  2.40596 -2.08499
H  -0.76441  1.41597 -1.96080
H  -0.59087  3.01233 -2.74110
H  -2.18925  2.23624 -2.60106
C  -3.93397 -2.63763  1.46809
C  -4.22599 -1.42784  2.37056
H  -3.29296 -0.99034  2.75609
H  -4.82926 -1.76151  3.23006
H  -4.77900 -0.63968  1.84269
C  -5.24696 -3.29228  1.03192
H  -5.85547 -2.60646  0.42316
H  -5.83660 -3.56823  1.92170
H  -5.07811 -4.20979  0.45017
C  -3.07275 -3.61339  2.28064
H  -2.89079 -4.56155  1.76078
H  -3.59280 -3.84752  3.22369
H  -2.10394 -3.15715  2.53847
C  -2.69842 -3.24304 -1.34884
C  -3.90186 -3.31748 -2.29355
H  -4.83666 -3.55436 -1.76520
H  -3.72350 -4.10930 -3.03930
H  -4.03439 -2.36876 -2.83089
C  -1.47813 -2.76371 -2.14432
H  -1.58430 -1.71746 -2.46965
H  -1.34880 -3.39356 -3.03972
H  -0.55979 -2.83412 -1.54058
C  -2.40106 -4.63453 -0.78443
H  -1.58449 -4.61624 -0.04988
H  -2.09050 -5.29039 -1.61399
H  -3.28330 -5.09159 -0.31560
C  -6.23262  0.20911 -0.30924
H  -6.30064  2.41329 -0.19599
H  -5.25013  1.69086  1.03441
H  -7.23095  0.32650 -0.75718
H  -6.34881 -0.42098  0.58133
H   6.66005  1.52858  0.06032
H   5.49468  1.01238 -1.17099
H  -5.65963 -1.25714 -1.89022
H  -4.21979  0.68677 -2.98282
H  -5.87083  1.31830 -2.62174
H   0.90946 -0.68240 -2.33558
H  -1.00683 -0.68496  2.29429
130
SCF Energy = SCF
Enthalpy 0K = -3148.165929
Enthalpy 298K = -3148.102831
Free Energy 298K = -3148.260415
Lowest Frequencies = 12.6263 cm-1
Structure Name = VI-F
P  -2.78784 -2.18224 -0.11349
Al -1.10642 -0.53858  0.75363
N  -2.45005  0.78173  0.35152
C  -3.52192  0.38609 -0.37121
C  -3.87447 -0.91162 -0.68689
C   5.53415 -0.50636  0.80715
H   6.17136 -1.39933  0.75009
C   5.50424  0.17007  2.20819
H   6.52170  0.26142  2.61768
H   4.90430 -0.39821  2.93081
C   4.90042  1.56754  1.89540
H   3.92994  1.73439  2.38267
H   5.57454  2.37777  2.20684
C   4.75645  1.55696  0.34428
H   4.65619  2.54905 -0.11119
C   5.96668  0.69554 -0.05676
H   6.92535  1.13830  0.25567
H   5.99349  0.46341 -1.13054
C  -2.30015  2.16579  0.64625
C  -1.82770  3.05516 -0.33192
C  -1.41911  2.55952 -1.69311
H  -2.29226  2.43323 -2.35561
H  -0.72203  3.26472 -2.16845
H  -0.92849  1.57681 -1.62723
C  -1.74848  4.41687 -0.02024
H  -1.38372  5.10744 -0.78527
C  -2.08422  4.90676  1.24028
C  -1.94823  6.37073  1.57082
H  -2.87345  6.76793  2.01310
H  -1.14122  6.53653  2.30156
H  -1.71733  6.96102  0.67382
C  -2.52450  3.99509  2.20751
H  -2.79087  4.35822  3.20423
C  -2.64304  2.63320  1.93235
C  -3.12428  1.66869  2.98299
H  -2.32508  0.96838  3.26957
H  -3.46228  2.20255  3.88048
H  -3.95190  1.05098  2.60448
C  -2.22772 -3.22600 -1.58199
C  -2.00723 -2.24357 -2.74019
H  -1.34251 -1.41419 -2.45409
H  -1.53167 -2.78072 -3.57681
H  -2.95802 -1.81790 -3.08988
C  -3.23203 -4.29610 -2.01579
H  -4.23737 -3.87916 -2.17393
H  -2.89478 -4.73503 -2.96891
H  -3.30184 -5.11374 -1.28489
C  -0.88882 -3.88306 -1.23488
H  -0.96744 -4.58156 -0.38948
H  -0.51749 -4.44752 -2.10567
H  -0.13228 -3.12277 -0.98632
C  -3.67116 -3.21018  1.20099
C  -4.98839 -3.82279  0.71127
H  -4.83530 -4.66098  0.02232
H  -5.54957 -4.20658  1.57902
H  -5.61904 -3.07456  0.21046
C  -3.98526 -2.21640  2.33017
H  -4.62405 -1.39593  1.96881
H  -4.52176 -2.74369  3.13507
H  -3.06968 -1.77682  2.75101
C  -2.73625 -4.29943  1.73372
H  -1.76847 -3.87841  2.05030
H  -3.19729 -4.78078  2.61124
H  -2.55283 -5.08482  0.98579
P   2.96460 -2.01891  0.09693
Al  1.10150 -0.48851 -0.62521
N   2.36681  0.92844 -0.31825
C   3.62000  0.58843  0.05292
C   4.09408 -0.67819  0.33039
C  -5.21552 -0.83387 -1.41047
H  -5.48437 -1.70635 -2.02179
C  -6.30639 -0.41232 -0.38384
H  -7.30154 -0.40712 -0.85376
H  -6.35044 -1.08982  0.47855
C  -5.86583  1.02512  0.00713
H  -5.60921  1.12496  1.07082
H  -6.65165  1.76153 -0.21186
C  -4.63041  1.28268 -0.90370
H  -4.36711  2.34043 -1.01611
C  -5.03280  0.49830 -2.16641
H  -5.96141  0.87619 -2.62214
H  -4.23258  0.45531 -2.91818
C   2.11148  2.28669 -0.66621
C   2.46074  2.73704 -1.95960
C   3.08707  1.77944 -2.93756
H   4.04845  1.39750 -2.55657
H   3.26922  2.26775 -3.90347
H   2.44069  0.90318 -3.09603
C   2.24308  4.07058 -2.29526
H   2.51449  4.41619 -3.29689
C   1.69752  4.97929 -1.37791
C   1.44893  6.41240 -1.77180
H   2.33638  6.85708 -2.24494
H   1.18301  7.02416 -0.89914
H   0.62361  6.48381 -2.49781
C   1.36948  4.51158 -0.10965
H   0.93800  5.20071  0.62163
C   1.55049  3.17271  0.26419
C   1.15297  2.73629  1.65004
H   1.15117  1.64200  1.74644
H   0.14890  3.11713  1.89336
H   1.84980  3.14031  2.40198
C   3.63654 -3.13534 -1.27948
C   4.22121 -2.19076 -2.33824
H   3.49614 -1.41683 -2.63345
H   4.48168 -2.77858 -3.23319
H   5.12727 -1.68913 -1.97137
C   4.72686 -4.10506 -0.81963
H   5.53648 -3.58854 -0.28345
H   5.16684 -4.59289 -1.70489
H   4.32674 -4.89870 -0.17308
C   2.47658 -3.91071 -1.91278
H   1.95726 -4.55742 -1.19091
H   2.86603 -4.55272 -2.71982
H   1.74317 -3.21820 -2.35109
C   2.76490 -2.93613  1.73297
C   4.09891 -3.38244  2.34224
H   4.58506 -4.17973  1.76892
H   3.91335 -3.76968  3.35744
H   4.79920 -2.54017  2.43054
C   2.11688 -1.91979  2.68414
H   2.71898 -1.00128  2.75981
H   2.03843 -2.36441  3.68914
H   1.10469 -1.63789  2.36283
C   1.82611 -4.13327  1.56301
H   0.87642 -3.83304  1.09257
H   1.59197 -4.55755  2.55282
H   2.27897 -4.93265  0.95797
H   1.02672 -0.79643 -2.20589
H  -1.02355 -0.81138  2.33328
22
SCF Energy = SCF
Enthalpy 0K = -937.585677
Enthalpy 298K = -937.571640
Free Energy 298K = -937.628202
Lowest Frequencies = 24.9871 cm-1
Structure Name = M1
Al -0.59652 -0.14079  0.73797
Al  0.90231  1.51364 -0.20228
N  -3.40864  0.90012  0.07093
C  -2.54465 -0.13697  0.17907
N  -3.32148 -1.21469 -0.08298
C  -4.62841 -0.86551 -0.35647
C  -4.68289  0.48812 -0.25891
C   2.62058  0.37631 -0.11779
N   2.65449 -0.97137 -0.18514
C   3.93740 -1.46151 -0.12960
C   4.75643 -0.37856 -0.04234
N   3.92409  0.72295 -0.04068
H  -5.51042  1.17541 -0.39629
H  -5.39920 -1.59008 -0.59493
H   4.16759 -2.52088 -0.16165
H   5.83711 -0.30726  0.01344
H   1.78510 -1.51091 -0.21981
H   4.21584  1.68984  0.03788
H  -3.11008  1.85983  0.19939
H  -2.93731 -2.15219 -0.09185
H   1.48814  3.00279 -0.03800
H  -0.20192 -1.68404  0.30932
38
SCF Energy = SCF
Enthalpy 0K = -1205.108947
Enthalpy 298K = -1205.086054
Free Energy 298K = -1205.163882
Lowest Frequencies = 12.5417 cm-1
Structure Name = M2
Al -0.97300 -0.55505  0.53505
Al  0.97283  0.55588 -0.53480
N  -3.12514  1.74196  0.01223
C  -2.72632  0.46212  0.16840
N  -3.87886 -0.23353  0.19673
C  -4.98091  0.57897  0.05830
C  -4.49984  1.84657 -0.06071
C   2.72570 -0.46234 -0.16858
N   3.12432 -1.74227 -0.01274
C   4.49903 -1.84716  0.05985
C   4.98030 -0.57963 -0.05902
N   3.87839  0.23310 -0.19703
H  -5.01583  2.79177 -0.19027
H  -5.99979  0.20721  0.05391
H   5.01483 -2.79251  0.18912
H   5.99925 -0.20807 -0.05479
H   2.46579 -2.50898  0.06417
H   3.81142  1.24873 -0.30758
H  -2.46673  2.50877 -0.06471
H  -3.81171 -1.24910  0.30760
N   1.76423  2.21205 -0.08401
N  -1.76345 -2.21174  0.08444
C   1.33293  3.40339 -0.77535
H   2.11236  4.19193 -0.76326
H   1.10050  3.18322 -1.82870
H   0.42449  3.86790 -0.32586
C   2.05998  2.51015  1.30169
H   1.17337  2.87578  1.86399
H   2.41818  1.61282  1.83066
H   2.83829  3.29648  1.39804
C  -2.05882 -2.51041 -1.30121
H  -1.17187 -2.87540 -1.86339
H  -2.83644 -3.29744 -1.39743
H  -2.41780 -1.61353 -1.83044
C  -1.33186 -3.40273  0.77621
H  -2.11120 -4.19138  0.76470
H  -0.42351 -3.86735  0.32666
H  -1.09911 -3.18207  1.82939
42
SCF Energy = SCF
Enthalpy 0K = -1399.023318
Enthalpy 298K = -1398.999423
Free Energy 298K = -1399.081309
Lowest Frequencies = 19.1518 cm-1
Structure Name = M3
Al -1.07857  0.44849 -0.26418
Al  1.04814  0.82003  0.88038
N  -0.29955 -2.55505 -0.19121
C  -1.26329 -1.61219 -0.15743
N  -2.40679 -2.32420 -0.07961
C  -2.17093 -3.68171 -0.05199
C  -0.81899 -3.82645 -0.11942
C   2.18862  2.35048  0.17782
N   1.90532  3.65498 -0.04337
C   3.01212  4.36594 -0.45911
C   4.03966  3.47773 -0.49405
N   3.51017  2.26629 -0.10001
H  -0.19784 -4.71559 -0.12291
H  -2.96230 -4.42046  0.01214
H   2.98223  5.42463 -0.69245
H   5.08186  3.61055 -0.76283
H   0.96904  4.02678  0.06449
H   4.00122  1.37845 -0.04200
H   0.69079 -2.31150 -0.22678
H  -3.31085 -1.86000 -0.02845
C   2.33305 -0.70960  0.42592
C   2.66281 -1.68173  1.39347
C   2.81800 -0.95385 -0.87915
C   3.40569 -2.82584  1.08643
H   2.31002 -1.54850  2.42124
C   3.56559 -2.09103 -1.20183
H   2.57564 -0.24407 -1.67744
C   3.85661 -3.03666 -0.21712
H   3.63293 -3.55599  1.86651
H   3.91006 -2.24674 -2.22672
H   4.43297 -3.93028 -0.46427
C  -3.03147  0.88084 -0.10865
C  -3.95271  0.42213 -1.07307
C  -3.56800  1.63326  0.95444
C  -5.32302  0.67971 -0.97993
H  -3.59256 -0.14917 -1.93776
C  -4.93340  1.90407  1.05618
H  -2.89940  2.01120  1.73377
C  -5.81850  1.42439  0.08992
H  -6.00410  0.30770 -1.74882
H  -5.31193  2.48860  1.89770
H  -6.88715  1.63256  0.16862
46
SCF Energy = SCF
Enthalpy 0K = -1754.209496
Enthalpy 298K = -1754.179316
Free Energy 298K = -1754.275144
Lowest Frequencies = 9.7834 cm-1
Structure Name = M4
Al -1.26943  0.00952 -0.24116
Al  1.09339  0.00986  0.13018
N  -1.24564 -2.85679  0.67745
C  -1.94028 -1.89072  0.03508
N  -3.04322 -2.54070 -0.40568
C  -3.03233 -3.87840 -0.06350
C  -1.87891 -4.07860  0.62706
C   1.93653  1.85579  0.09975
N   1.31779  3.04603 -0.07269
C   2.18834  4.10731  0.04393
C   3.41043  3.56939  0.29718
N   3.22613  2.20213  0.32328
H  -1.47264 -4.97389  1.08501
H  -3.82944 -4.56438 -0.32841
H   1.87633  5.14046 -0.06320
H   4.37439  4.04029  0.45525
H   0.32001  3.11383 -0.25668
H   3.94415  1.50638  0.49803
H  -0.36023 -2.64594  1.13498
H  -3.76033 -2.07931 -0.95199
Si  2.91186 -1.61296 -0.17672
Si -3.07013  1.65818 -0.05073
C   2.52955 -3.26516  0.70088
H   3.36995 -3.97205  0.60864
H   2.32415 -3.11414  1.77225
H   1.64843 -3.74272  0.24078
C   4.57569 -0.99613  0.55360
H   5.01185 -0.20557 -0.08192
H   4.46522 -0.61091  1.58010
H   5.31557 -1.81230  0.58291
C   3.30443 -2.07592 -1.97938
H   2.41358 -2.49950 -2.46725
H   3.60083 -1.18720 -2.55688
H   4.11916 -2.81630 -2.03860
C  -2.27122  3.39541 -0.12010
H  -3.02824  4.19383 -0.06631
H  -1.58508  3.53387  0.73224
H  -1.71457  3.52964 -1.06305
C  -4.07834  1.60386  1.56245
H  -3.41939  1.71590  2.43633
H  -4.83430  2.40573  1.59003
H  -4.60053  0.63996  1.66528
C  -4.34678  1.61320 -1.46671
H  -4.91403  0.66829 -1.46220
H  -5.07445  2.43536 -1.36953
H  -3.85407  1.70088 -2.44666
30
SCF Energy = SCF
Enthalpy 0K = -1407.233523
Enthalpy 298K = -1407.212542
Free Energy 298K = -1407.283520
Lowest Frequencies = 18.4659 cm-1
Structure Name = M5
Al -0.65935  1.01202 -0.19065
Al  0.65935 -1.01200  0.19082
H   0.94224 -2.27493 -0.77277
H  -0.94232  2.27488  0.77299
P   2.91703 -0.04705  0.00831
P  -2.91701  0.04705 -0.00827
C  -3.07233 -1.59289 -0.80996
H  -2.79445 -1.50274 -1.86880
H  -2.37310 -2.29219 -0.33019
H  -4.09747 -1.98088 -0.72586
C  -3.55558 -0.23724  1.68698
H  -4.57232 -0.65779  1.67159
H  -2.86887 -0.92258  2.20166
H  -3.55518  0.71826  2.22897
C  -4.25819  1.02769 -0.79238
H  -5.23343  0.53043 -0.68805
H  -4.29982  2.01760 -0.31742
H  -4.02886  1.16554 -1.85777
C   3.07245  1.59300  0.80976
H   2.79462  1.50306  1.86863
H   4.09759  1.98093  0.72550
H   2.37321  2.29223  0.32989
C   4.25827 -1.02763  0.79236
H   5.23350 -0.53038  0.68790
H   4.02904 -1.16544  1.85777
H   4.29986 -2.01756  0.31745
C   3.55537  0.23704 -1.68704
H   4.57210  0.65762 -1.67184
H   3.55490 -0.71850 -2.22895
H   2.86860  0.92234 -2.20170
46
SCF Energy = SCF
Enthalpy 0K = -1674.758384
Enthalpy 298K = -1674.728133
Free Energy 298K = -1674.820446
Lowest Frequencies = 15.8857 cm-1
Structure Name = M6
Al -0.84991  0.65226 -0.87813
Al  0.75604 -0.92345  0.42951
N   1.63690 -2.47881  0.02865
N  -1.17228  2.29493 -0.09316
C   1.09702 -3.73896  0.47935
H   1.85329 -4.34573  1.01676
H   0.25841 -3.57839  1.17712
H   0.72271 -4.36519 -0.35697
C   2.75857 -2.67368 -0.85168
H   2.48698 -3.25900 -1.75390
H   3.15725 -1.71235 -1.20970
H   3.58815 -3.22133 -0.35804
C  -1.67830  2.50799  1.23737
H  -1.04618  3.22123  1.80933
H  -2.70706  2.93130  1.24721
H  -1.68903  1.56635  1.80666
C  -1.01318  3.53085 -0.81630
H  -1.96767  4.08548 -0.93090
H  -0.30810  4.22656 -0.31129
H  -0.62298  3.34355 -1.83003
P   2.70080  0.73189  0.11124
P  -2.92652 -0.61651 -0.06630
C  -2.77738 -2.36628 -0.59991
H  -2.57958 -2.39420 -1.68022
H  -1.92400 -2.82874 -0.08350
H  -3.69233 -2.93304 -0.37594
C  -4.47039 -0.07057 -0.90539
H  -5.32331 -0.72157 -0.66396
H  -4.69715  0.95907 -0.59453
H  -4.30509 -0.06985 -1.99168
C  -3.47376 -0.77054  1.68355
H  -4.33818 -1.44534  1.77627
H  -2.63101 -1.15336  2.27566
H  -3.74473  0.22277  2.06679
C   2.18242  2.27323  0.95613
H   2.06911  2.06642  2.02941
H   2.91328  3.08125  0.80992
H   1.19572  2.56224  0.56102
C   4.28443  0.30166  0.93919
H   4.98808  1.14673  0.92598
H   4.07585  0.01622  1.97944
H   4.73888 -0.56096  0.43279
C   3.23812  1.32688 -1.54174
H   4.00989  2.10604 -1.45339
H   3.63042  0.48669 -2.13099
H   2.35686  1.72567 -2.06313
50
SCF Energy = SCF
Enthalpy 0K = -1868.666807
Enthalpy 298K = -1868.635931
Free Energy 298K = -1868.733623
Lowest Frequencies = 6.6810 cm-1
Structure Name = M7
Al  1.03191  0.12534 -0.66594
Al -1.03002 -0.13312  0.66700
C  -2.84340  0.63776  0.27135
C  -3.87297  0.57206  1.23018
C  -3.16845  1.24757 -0.95715
C  -5.15390  1.07000  0.98176
H  -3.67390  0.12257  2.20995
C  -4.44317  1.75659 -1.21443
H  -2.40531  1.31859 -1.73823
C  -5.44250  1.66631 -0.24521
H  -5.92723  0.99841  1.74970
H  -4.65943  2.22329 -2.17798
H  -6.44061  2.06074 -0.44452
C   2.84860 -0.63772 -0.27092
C   3.87853 -0.56536 -1.22886
C   3.17563 -1.24801  0.95678
C   5.16170 -1.05740 -0.98028
H   3.67802 -0.11520 -2.20804
C   4.45266 -1.75111  1.21423
H   2.41224 -1.32419  1.73713
C   5.45229 -1.65428  0.24596
H   5.93526 -0.98077 -1.74750
H   4.67048 -2.21834  2.17717
H   6.45219 -2.04410  0.44540
P  -1.69861 -2.39303 -0.07435
P   1.69222  2.38857  0.07381
C   0.33622  3.61820  0.12925
H  -0.08329  3.73553 -0.87933
H  -0.46035  3.24208  0.78738
H   0.69026  4.59163  0.49737
C   2.42963  2.44647  1.74970
H   2.77929  3.45815  2.00386
H   1.67173  2.11327  2.47160
H   3.27072  1.73907  1.78194
C   2.97676  3.18554 -0.96702
H   3.26587  4.16848 -0.56791
H   3.85653  2.52652 -0.99424
H   2.59691  3.30200 -1.99125
C  -0.34712 -3.62761 -0.12947
H   0.07067 -3.74758  0.87951
H  -0.70420 -4.59933 -0.49913
H   0.45151 -3.25357 -0.78626
C  -2.98686 -3.18564  0.96520
H  -3.27973 -4.16710  0.56521
H  -2.60799 -3.30438  1.98953
H  -3.86398 -2.52310  0.99251
C  -2.43494 -2.44731 -1.75081
H  -2.78791 -3.45763 -2.00585
H  -3.27355 -1.73699 -1.78327
H  -1.67534 -2.11629 -2.47192
54
SCF Energy = SCF
Enthalpy 0K = -2223.858272
Enthalpy 298K = -2223.821776
Free Energy 298K = -2223.926144
Lowest Frequencies = 19.6367 cm-1
Structure Name = M8
Al  1.11148 -0.17967 -0.48507
Al -1.07770 -0.00801  0.54408
Si -3.06874  1.39368  0.09521
Si  3.22514 -1.33639  0.05924
C  -3.06431  2.97568  1.15582
H  -3.05881  2.72050  2.22643
H  -2.18558  3.61034  0.96384
H  -3.96284  3.57998  0.95141
C  -4.70018  0.51194  0.54880
H  -4.88475 -0.37314 -0.08050
H  -4.69794  0.18799  1.60135
H  -5.55231  1.19692  0.40975
C  -3.24569  1.94496 -1.71732
H  -2.37054  2.53139 -2.03571
H  -3.31554  1.07633 -2.38948
H  -4.14628  2.56541 -1.85629
C   2.96610 -3.15389  0.55606
H   2.46688 -3.72628 -0.24049
H   3.93656 -3.63474  0.75963
H   2.35251 -3.22731  1.46699
C   4.19041 -0.53993  1.49908
H   3.57281 -0.49329  2.40909
H   5.09444 -1.12838  1.72678
H   4.51749  0.48396  1.25695
C   4.41375 -1.34988 -1.42827
H   4.65605 -0.32911 -1.76277
H   5.35869 -1.85621 -1.17276
H   3.96254 -1.87723 -2.28244
P  -1.98651 -2.20811 -0.02855
P   1.84688  2.13625 -0.10991
C   2.11517  2.67693  1.62292
H   1.16765  2.55626  2.16582
H   2.86240  2.02376  2.09293
H   2.44942  3.72431  1.66960
C   0.62553  3.35012 -0.73760
H   0.93223  4.38286 -0.51692
H   0.51418  3.21599 -1.82203
H  -0.34748  3.14507 -0.26797
C   3.40097  2.63361 -0.95337
H   3.61508  3.70153 -0.80188
H   4.23397  2.03552 -0.55799
H   3.30866  2.42653 -2.02846
C  -3.20605 -2.91971  1.14696
H  -3.55165 -3.90917  0.81405
H  -2.73507 -3.00892  2.13545
H  -4.06466 -2.24018  1.23292
C  -2.84149 -2.33334 -1.64784
H  -3.20797 -3.35451 -1.83102
H  -3.68489 -1.62952 -1.66923
H  -2.13020 -2.04111 -2.43228
C  -0.70810 -3.51552 -0.13311
H  -0.16957 -3.57118  0.82273
H  -1.15768 -4.49189 -0.36454
H   0.01122 -3.24243 -0.91806
42
SCF Energy = SCF
Enthalpy 0K = -1822.265767
Enthalpy 298K = -1822.243955
Free Energy 298K = -1822.319556
Lowest Frequencies = 7.3383 cm-1
Structure Name = 1Small
P  -2.32283 -1.74038 -0.15818
Al -0.70666  0.19651  0.74450
N  -2.34245  1.15530  0.60883
H  -2.75880 -2.78629  0.70359
H  -2.17857 -2.52350 -1.32933
H  -2.41373  2.13084  0.88115
P   2.66444  2.00135 -0.40799
Al  0.89468  0.21615 -1.35855
N   2.42652 -0.89412 -1.17919
C   3.60493 -0.48670 -0.65355
C   3.93541  0.78357 -0.25109
C   5.28233  0.69420  0.44690
H   5.83812  1.63558  0.53981
C   5.04807 -0.05631  1.78864
H   5.96687 -0.08256  2.39362
H   4.26246  0.42549  2.38575
C   4.64728 -1.48129  1.31235
H   3.63341 -1.76780  1.62318
H   5.34436 -2.24302  1.68957
C   4.75699 -1.38388 -0.24083
H   4.81037 -2.35053 -0.75856
C   5.94571 -0.41874 -0.38849
H   6.86977 -0.81171  0.06315
H   6.12963 -0.11778 -1.42831
H   3.21030  3.12215 -1.08943
H   2.47538  2.62791  0.84905
H   2.41804 -1.86927 -1.46185
C  -3.48819  0.64317  0.10270
C  -3.68354 -0.63152 -0.37049
C  -5.17651 -0.79451 -0.60315
H  -5.47105 -1.61657 -1.26729
C  -5.86131 -0.81139  0.79284
H  -5.42357 -1.57900  1.44559
H  -6.93799 -1.02047  0.70484
C  -5.60914  0.63315  1.31004
H  -6.55350  1.16248  1.50077
H  -5.01564  0.66402  2.23401
C  -4.85102  1.30982  0.12698
H  -4.83836  2.40713  0.15808
C  -5.52703  0.63002 -1.07582
H  -6.61041  0.82147 -1.11734
H  -5.05774  0.88640 -2.03446
74
SCF Energy = SCF
Enthalpy 0K = -2440.668583
Enthalpy 298K = -2440.631039
Free Energy 298K = -2440.740483
Lowest Frequencies = 5.9645 cm-1
Structure Name = 1Medium
P  -2.26850 -2.16322  0.35340
Al -1.16187 -0.21009  1.54804
N  -2.57782  0.84114  0.69566
C  -3.09971 -3.41919  1.41801
H  -3.58573 -2.91139  2.26177
H  -2.34737 -4.11634  1.81481
H  -3.85145 -3.98684  0.84994
C  -1.58097 -3.21888 -0.98760
H  -0.74596 -3.82010 -0.59865
H  -2.35691 -3.88326 -1.39714
H  -1.20197 -2.55483 -1.77446
C  -2.26001  2.18110  0.44579
C  -1.89621  3.02944  1.50670
H  -1.94511  2.64163  2.52595
C  -1.51009  4.34626  1.26454
H  -1.24621  4.98997  2.10620
C  -1.47887  4.85126 -0.03659
H  -1.19075  5.88712 -0.22123
C  -1.83299  4.01505 -1.09796
H  -1.80984  4.39340 -2.12224
C  -2.20271  2.69267 -0.86565
H  -2.44095  2.02725 -1.69891
P   2.04806  2.13468 -0.34541
Al  0.65198  0.02614 -0.23858
N   2.36673 -0.83702 -0.17195
C   3.51075 -0.11447 -0.34339
C   3.57797  1.25129 -0.48627
C   5.04112  1.64239 -0.36189
H   5.31364  2.62624 -0.76636
C   5.45147  1.41654  1.12159
H   6.48223  1.75728  1.30112
H   4.79354  1.96205  1.81105
C   5.33457 -0.12566  1.27129
H   4.58493 -0.43449  2.01236
H   6.29463 -0.57607  1.55985
C   4.94096 -0.60098 -0.16213
H   5.12171 -1.66518 -0.34399
C   5.70195  0.41884 -1.02592
H   6.79086  0.37477 -0.87098
H   5.46806  0.33764 -2.09588
C   1.88746  3.31591 -1.73669
H   1.86366  2.75580 -2.68031
H   0.94788  3.87508 -1.62296
H   2.73636  4.01431 -1.74941
C   2.10353  3.22616  1.12946
H   1.16021  3.78835  1.18503
H   2.95134  3.92427  1.06923
H   2.19688  2.60303  2.02885
C   2.37862 -2.24858 -0.13259
C   2.99420 -3.01943 -1.13126
H   3.50540 -2.51151 -1.95163
C   2.93074 -4.40992 -1.09079
H   3.41478 -4.99303 -1.87616
C   2.23805 -5.05833 -0.06681
H   2.18682 -6.14750 -0.04176
C   1.61362 -4.29922  0.92251
H   1.07481 -4.79294  1.73381
C   1.68352 -2.90729  0.89380
H   1.21344 -2.30840  1.67955
C  -3.49630  0.20655 -0.08578
C  -3.54064 -1.13770 -0.34545
C  -4.87708 -1.42239 -1.00975
H  -4.94665 -2.36581 -1.56754
C  -5.97682 -1.22911  0.07374
H  -5.78347 -1.84847  0.95986
H  -6.96752 -1.50398 -0.31865
C  -5.89129  0.29360  0.37217
H  -6.84601  0.79727  0.16374
H  -5.61457  0.51670  1.41128
C  -4.79775  0.79550 -0.61897
H  -4.80369  1.87865 -0.78479
C  -5.05358 -0.12405 -1.82416
H  -6.06506 -0.00773 -2.24322
H  -4.30023 -0.01661 -2.61657
11
SCF Energy = SCF
Enthalpy 0K = -468.761785
Enthalpy 298K = -468.754782
Free Energy 298K = -468.792096
Lowest Frequencies = 96.1511 cm-1
Structure Name = M1 Singlet Monomer
Al -2.46284 -0.11888  0.00044
C  -0.28248 -0.08626 -0.00081
N   0.62547 -1.08239 -0.00036
C   1.92063 -0.61349  0.00025
C   1.82342  0.74553  0.00039
N   0.47600  1.02439 -0.00017
H   2.79043 -1.26184  0.00048
H   2.59359  1.50956  0.00107
H   0.34619 -2.05785 -0.00028
H   0.02179  1.93499 -0.00061
H  -2.21481  1.55197 -0.00162
19
SCF Energy = SCF
Enthalpy 0K = -602.532077
Enthalpy 298K = -602.520851
Free Energy 298K = -602.568469
Lowest Frequencies = 51.5734 cm-1
Structure Name = M2 Singlet Monomer
Al  1.00789 -1.54153 -0.15227
N  -2.19358 -0.82559  0.44121
C  -0.91337 -0.50011  0.17167
N  -1.01977  0.69341 -0.44063
C  -2.32395  1.11837 -0.55316
C  -3.08245  0.14220  0.01587
H  -4.15661  0.06181  0.14456
H  -2.61002  2.05526 -1.01917
H  -2.44987 -1.69743  0.88960
H  -0.16353  1.15253 -0.75491
N   1.82116  0.14789  0.02637
C   1.67070  1.09785  1.10541
H   2.48763  1.01692  1.85134
H   1.69049  2.15199  0.75295
H   0.72493  0.94449  1.64754
C   3.10297  0.32681 -0.62201
H   3.17891  1.30859 -1.13160
H   3.95241  0.27542  0.08995
H   3.26502 -0.45028 -1.38596
21
SCF Energy = SCF
Enthalpy 0K = -699.480349
Enthalpy 298K = -699.468525
Free Energy 298K = -699.519550
Lowest Frequencies = 20.7301 cm-1
Structure Name = M3 Singlet Monomer
Al -0.39206  2.12895  0.30618
N  -3.05323  0.40581  0.02655
C  -1.70654  0.39974  0.05755
N  -1.39345 -0.88332 -0.19587
C  -2.50699 -1.66938 -0.37961
C  -3.57828 -0.83976 -0.23702
H  -4.64292 -1.03730 -0.30253
H  -2.45795 -2.73180 -0.59426
H  -3.58293  1.25873  0.17858
H  -0.41759 -1.18074 -0.21800
C   1.16151  0.78341  0.15992
C   1.39538 -0.21904  1.12431
C   2.06184  0.81836 -0.92072
C   2.44537 -1.13482  1.01628
H   0.73717 -0.29482  1.99996
C   3.11042 -0.09599 -1.05142
H   1.94904  1.58837 -1.69273
C   3.30586 -1.07853 -0.08118
H   2.59642 -1.89158  1.78980
H   3.78306 -0.03803 -1.91019
H   4.12783 -1.79063 -0.17450
23
SCF Energy = SCF
Enthalpy 0K = -877.065599
Enthalpy 298K = -877.050452
Free Energy 298K = -877.107925
Lowest Frequencies = 23.6314 cm-1
Structure Name = M4 Singlet Monomer
Al  0.14909 -1.95710  0.00037
N  -2.77205 -0.89408 -0.00056
C  -1.47931 -0.51228 -0.00038
N  -1.55801  0.83376  0.00020
C  -2.85730  1.28717  0.00048
C  -3.64065  0.17289 -0.00006
H  -4.71995  0.06460 -0.00004
H  -3.12123  2.33961  0.00093
H  -3.02380 -1.87891 -0.00087
H  -0.72270  1.41328  0.00032
Si  1.78225  0.02674 -0.00016
C   3.60873 -0.50594 -0.00021
H   4.28435  0.36454 -0.00058
H   3.83768 -1.11639  0.88679
H   3.83751 -1.11704 -0.88679
C   1.63078  1.18589  1.52722
H   1.86146  0.62468  2.44642
H   2.35360  2.01521  1.45504
H   0.63135  1.62746  1.67581
C   1.63055  1.18634 -1.52711
H   0.63054  1.62630 -1.67646
H   2.35210  2.01670 -1.45409
H   1.86289  0.62572 -2.44626
15
SCF Energy = SCF
Enthalpy 0K = -703.589009
Enthalpy 298K = -703.578489
Free Energy 298K = -703.623544
Lowest Frequencies = 34.2753 cm-1
Structure Name = M5 Singlet Monomer
Al  2.36575  0.19885 -0.19202
H   1.99228 -1.34445  0.34738
P  -0.25005  0.03918 -0.06255
C  -1.37333  1.39409 -0.59781
H  -1.05838  2.33126 -0.11830
H  -1.28930  1.52659 -1.68538
H  -2.42157  1.18538 -0.33802
C  -1.03371 -1.44512 -0.80822
H  -2.09846 -1.51273 -0.54007
H  -0.94016 -1.40131 -1.90209
H  -0.49998 -2.33503 -0.44943
C  -0.66944 -0.13458  1.71843
H  -1.75185 -0.26838  1.85968
H  -0.13278 -1.00327  2.12270
H  -0.34495  0.76275  2.26376
23
SCF Energy = SCF
Enthalpy 0K = -837.361710
Enthalpy 298K = -837.346770
Free Energy 298K = -837.403633
Lowest Frequencies = 16.9656 cm-1
Structure Name = M6 Singlet Monomer
Al  1.07606 -1.44304 -0.40743
N   2.06561  0.07890 -0.12803
C   3.44135 -0.13233  0.27315
H   3.66569  0.33402  1.25266
H   3.66323 -1.20883  0.36720
H   4.15943  0.29023 -0.45678
C   1.78576  1.48395 -0.27448
H   2.46554  1.96739 -1.00417
H   0.76014  1.65198 -0.63269
H   1.91144  2.03782  0.67912
P  -1.34346 -0.02257 -0.11704
C  -2.68934 -1.27511 -0.14333
H  -2.31688 -2.20468  0.30960
H  -3.58062 -0.93071  0.40117
H  -2.96146 -1.49391 -1.18544
C  -1.21394  0.35705  1.68063
H  -2.18616  0.64040  2.11002
H  -0.82870 -0.52723  2.20841
H  -0.49527  1.17639  1.82309
C  -2.22008  1.47633 -0.74758
H  -3.14779  1.66329 -0.18636
H  -1.56394  2.35311 -0.65780
H  -2.46337  1.33712 -1.80986
25
SCF Energy = SCF
Enthalpy 0K = -934.306121
Enthalpy 298K = -934.290881
Free Energy 298K = -934.348336
Lowest Frequencies = 31.1919 cm-1
Structure Name = M7 Singlet Monomer
Al  0.52336 -2.20507  0.19981
C  -1.08412 -0.94033  0.05829
C  -1.61783 -0.49975 -1.16573
C  -1.68738 -0.43200  1.22343
C  -2.66679  0.42154 -1.23040
H  -1.20975 -0.88232 -2.10969
C  -2.74127  0.48177  1.17728
H  -1.32232 -0.74716  2.20951
C  -3.22927  0.91969 -0.05513
H  -3.05201  0.74691 -2.19937
H  -3.18433  0.85619  2.10281
H  -4.05088  1.63680 -0.09880
P   1.77086  0.18028  0.08220
C   3.51152  0.38998  0.63414
H   4.11769 -0.42925  0.22325
H   3.92934  1.35378  0.30840
H   3.55580  0.32855  1.73028
C   1.88567  0.52297 -1.72110
H   2.37668  1.48883 -1.90928
H   2.45428 -0.27621 -2.21697
H   0.86982  0.54695 -2.14022
C   0.94116  1.69574  0.70596
H   1.50386  2.59957  0.42921
H  -0.07222  1.73772  0.28034
H   0.84726  1.64389  1.79959
27
SCF Energy = SCF
Enthalpy 0K = -1111.893922
Enthalpy 298K = -1111.875610
Free Energy 298K = -1111.938196
Lowest Frequencies = 45.1901 cm-1
Structure Name = M8 Singlet Monomer
Al -0.06628 -1.92268  0.21701
Si -1.77709 -0.01852  0.01432
C  -3.49898 -0.78279 -0.26907
H  -3.74387 -1.50780  0.52252
H  -4.28317 -0.00848 -0.27620
H  -3.54139 -1.31787 -1.23044
C  -1.60572  1.28285 -1.38044
H  -1.55203  0.80027 -2.36940
H  -2.49044  1.94049 -1.38338
H  -0.71916  1.92731 -1.27448
C  -1.92834  0.96051  1.64941
H  -1.00353  1.49478  1.91443
H  -2.73901  1.70399  1.57775
H  -2.17119  0.28550  2.48494
P   1.73193 -0.06083  0.07785
C   1.93725  0.17708 -1.73423
H   2.12566 -0.79605 -2.20931
H   1.01464  0.60050 -2.15389
H   2.78004  0.85024 -1.94763
C   3.41559 -0.58715  0.59454
H   4.18400  0.12972  0.26958
H   3.44618 -0.68139  1.68901
H   3.62321 -1.57600  0.16321
C   1.66434  1.66394  0.71758
H   2.53961  2.24221  0.38617
H   0.74541  2.15041  0.36493
H   1.64215  1.64221  1.81602
21
SCF Energy = SCF
Enthalpy 0K = -911.122979
Enthalpy 298K = -911.112133
Free Energy 298K = -911.158684
Lowest Frequencies = 65.2540 cm-1
Structure Name = 1Small Singlet Monomer
P  -1.42087  1.61035  0.01576
Al -2.95438 -0.87906  0.19146
N  -1.17406 -1.43234 -0.13397
C  -0.04836 -0.68224 -0.31563
C   0.05509  0.68110 -0.32514
C   1.53873  1.01330 -0.35134
H   1.79421  2.02779 -0.68197
C   2.11713  0.61975  1.03767
H   3.17176  0.92001  1.12712
H   1.56127  1.09998  1.85439
C   1.97062 -0.92794  1.03749
H   1.31825 -1.30046  1.83905
H   2.94566 -1.42472  1.14142
C   1.36771 -1.22790 -0.36923
H   1.45741 -2.27338 -0.69265
C   2.06152 -0.14887 -1.21713
H   3.15854 -0.24119 -1.20909
H   1.69130 -0.10961 -2.25000
H  -1.40468  2.71480 -0.87639
H  -1.13699  2.35341  1.19569
H  -0.99291 -2.43096 -0.21531
37
SCF Energy = SCF
Enthalpy 0K = -1220.312392
Enthalpy 298K = -1220.293716
Free Energy 298K = -1220.359029
Lowest Frequencies = 25.7835 cm-1
Structure Name = 1Medium Singlet Monomer
P  -2.29949 -1.28797 -0.26010
Al  0.12994 -2.45623  0.45632
N   0.66699 -0.61538  0.15138
C  -0.19733  0.41367 -0.12754
C  -1.54503  0.31760 -0.34435
C  -2.10454  1.73103 -0.33559
H  -3.08655  1.86225 -0.80959
C  -2.02234  2.24288  1.13151
H  -2.48976  3.23423  1.22848
H  -2.53242  1.56297  1.82685
C  -0.48983  2.31624  1.37444
H  -0.14438  1.64967  2.17637
H  -0.17120  3.33682  1.62929
C   0.11449  1.90175 -0.00185
H   1.16206  2.19026 -0.13486
C  -0.92446  2.49443 -0.96677
H  -1.01395  3.58787 -0.87674
H  -0.74860  2.21418 -2.01426
C  -3.46209 -1.40005 -1.68559
H  -2.88491 -1.37381 -2.61880
H  -4.02029 -2.34523 -1.63962
H  -4.17161 -0.55966 -1.67652
C  -3.46889 -1.23839  1.16739
H  -4.01689 -2.18932  1.22946
H  -4.18821 -0.41251  1.06583
H  -2.89804 -1.10526  2.09704
C   2.05669 -0.39026  0.01434
C   2.58839  0.21855 -1.13528
H   1.90424  0.54124 -1.92341
C   3.96104  0.39721 -1.27409
H   4.35295  0.87724 -2.17254
C   4.83629 -0.05079 -0.28279
H   5.91263  0.08216 -0.39751
C   4.32010 -0.67053  0.85318
H   4.99212 -1.02218  1.63774
C   2.94370 -0.83096  1.00777
H   2.53989 -1.28707  1.91369
11
SCF Energy = SCF
Enthalpy 0K = -468.737538
Enthalpy 298K = -468.730595
Free Energy 298K = -468.768265
Lowest Frequencies = 167.6428 cm-1
Structure Name = M1 Triplet Monomer
Al -2.30357 -0.12987  0.00017
C  -0.34162 -0.06588 -0.00042
N   0.57624 -1.08286 -0.00014
C   1.87468 -0.61279  0.00021
C   1.79385  0.74106  0.00017
N   0.44972  1.05379 -0.00014
H   2.73889 -1.26792  0.00042
H   2.57491  1.49360  0.00045
H   0.30712 -2.05766 -0.00049
H   0.06121  1.98791 -0.00081
H  -2.87897  1.36158  0.00038
19
SCF Energy = SCF
Enthalpy 0K = -602.497250
Enthalpy 298K = -602.486026
Free Energy 298K = -602.534857
Lowest Frequencies = 35.8527 cm-1
Structure Name = M2 Triplet Monomer
Al  0.77862 -1.37066 -0.00053
N  -2.29274 -0.89743 -0.00020
C  -0.98181 -0.50805 -0.00012
N  -1.06275  0.85729  0.00016
C  -2.36706  1.29768  0.00042
C  -3.15003  0.18847  0.00011
H  -4.22975  0.08659  0.00001
H  -2.63739  2.34814  0.00072
H  -2.57886 -1.86670 -0.00029
H  -0.20592  1.40370  0.00046
N   1.92559  0.08510 -0.00007
C   2.63052  0.49535  1.19409
H   3.65363  0.07057  1.26132
H   2.74700  1.59722  1.23665
H   2.08312  0.18358  2.09721
C   2.63040  0.49704 -1.19366
H   2.74656  1.59899 -1.23485
H   3.65362  0.07261 -1.26142
H   2.08311  0.18621 -2.09717
21
SCF Energy = SCF
Enthalpy 0K = -699.452365
Enthalpy 298K = -699.440777
Free Energy 298K = -699.491616
Lowest Frequencies = 30.6209 cm-1
Structure Name = M3 Triplet Monomer
Al -0.37591  1.71930  0.39801
N  -3.20501  0.59506  0.11307
C  -1.84402  0.45697  0.06720
N  -1.68211 -0.85086 -0.30847
C  -2.89017 -1.49082 -0.48882
C  -3.85642 -0.57643 -0.22261
H  -4.93708 -0.66461 -0.24340
H  -2.96742 -2.53066 -0.78743
H  -3.65748  1.46313  0.36598
H  -0.76142 -1.25548 -0.44335
C   1.29807  0.66198  0.19737
C   1.44863 -0.55713  0.88977
C   2.35437  1.03998 -0.65213
C   2.57348 -1.36797  0.72279
H   0.67104 -0.88026  1.59160
C   3.48841  0.24421 -0.81585
H   2.28840  1.97943 -1.20886
C   3.59936 -0.96735 -0.13261
H   2.65640 -2.30765  1.27335
H   4.28931  0.56793 -1.48386
H   4.48456 -1.59278 -0.26102
23
SCF Energy = SCF
Enthalpy 0K = -877.049520
Enthalpy 298K = -877.034606
Free Energy 298K = -877.092242
Lowest Frequencies = 30.7905 cm-1
Structure Name = M4 Triplet Monomer
Al  0.08088 -1.57517  0.00072
N  -2.90587 -0.96191 -0.00004
C  -1.60851 -0.53394  0.00018
N  -1.74175  0.82769  0.00012
C  -3.06377  1.22377 -0.00007
C  -3.80382  0.08677 -0.00012
H  -4.87885 -0.05625 -0.00036
H  -3.36838  2.26469 -0.00016
H  -3.15133 -1.94345  0.00018
H  -0.94111  1.44793  0.00019
Si  1.93812  0.02919  0.00013
C   3.63390 -0.81480 -0.00060
H   4.44296 -0.06727 -0.00149
H   3.75456 -1.45141  0.88847
H   3.75329 -1.45213 -0.88932
C   1.88132  1.17220  1.52561
H   2.00048  0.58515  2.44857
H   2.68928  1.92107  1.48624
H   0.92522  1.71358  1.60958
C   1.87969  1.17112 -1.52616
H   0.92264  1.71066 -1.61099
H   2.68638  1.92138 -1.48720
H   2.00019  0.58339 -2.44852
15
SCF Energy = SCF
Enthalpy 0K = -703.553217
Enthalpy 298K = -703.542771
Free Energy 298K = -703.587979
Lowest Frequencies = 75.1638 cm-1
Structure Name = M5 Triplet Monomer
Al  2.16781  0.08683  0.00009
H   2.74359 -1.39836  0.00184
P  -0.20255 -0.00597  0.00002
C  -0.91479  1.68100 -0.00196
H  -0.56498  2.21910  0.88929
H  -0.56406  2.21752 -0.89379
H  -2.01314  1.64136 -0.00247
C  -1.01992 -0.82332 -1.43040
H  -2.11616 -0.78666 -1.34298
H  -0.69981 -0.32196 -2.35334
H  -0.68941 -1.87019 -1.47574
C  -1.02056 -0.81993  1.43199
H  -2.11676 -0.78291  1.34426
H  -0.69058 -1.86687  1.47966
H  -0.70039 -0.31676  2.35393
23
SCF Energy = SCF
Enthalpy 0K = -837.310914
Enthalpy 298K = -837.296180
Free Energy 298K = -837.353634
Lowest Frequencies = 22.1885 cm-1
Structure Name = M6 Triplet Monomer
Al  0.68658  0.00138 -1.27056
N   2.09431  0.00021 -0.10907
C   2.78619 -1.19560  0.30766
H   2.86891 -1.25750  1.41239
H   2.25414 -2.09477 -0.03880
H   3.82098 -1.24609 -0.08849
C   2.78709  1.19501  0.30903
H   3.82186  1.24526 -0.08719
H   2.25562  2.09498 -0.03625
H   2.86999  1.25550  1.41382
P  -1.32651  0.00009 -0.00598
C  -2.80657 -0.00074 -1.08314
H  -2.78094 -0.89175 -1.72493
H  -3.72852 -0.00207 -0.48513
H  -2.78275  0.89124 -1.72366
C  -1.59223 -1.42921  1.12138
H  -2.53467 -1.33983  1.68236
H  -1.59403 -2.35188  0.52593
H  -0.74823 -1.47531  1.82404
C  -1.59502  1.42841  1.12203
H  -2.53757  1.33716  1.68253
H  -0.75145  1.47567  1.82513
H  -1.59819  2.35135  0.52700
25
SCF Energy = SCF
Enthalpy 0K = -934.266096
Enthalpy 298K = -934.251170
Free Energy 298K = -934.310000
Lowest Frequencies = 18.4428 cm-1
Structure Name = M7 Triplet Monomer
Al  0.48722 -0.00200 -1.72006
C  -1.26950 -0.00086 -0.77960
C  -1.89744  1.19927 -0.39545
C  -1.89782 -1.20010 -0.39329
C  -3.07796  1.20568  0.34986
H  -1.45203  2.15592 -0.68609
C  -3.07834 -1.20480  0.35201
H  -1.45272 -2.15743 -0.68220
C  -3.67065  0.00087  0.72717
H  -3.53925  2.15380  0.63401
H  -3.53995 -2.15226  0.63783
H  -4.59495  0.00153  1.30787
P   1.99947  0.00007  0.10959
C   3.77029  0.00043 -0.35214
H   3.98359  0.89169 -0.95737
H   4.40831  0.00141  0.54268
H   3.98432 -0.89165 -0.95590
C   1.82784  1.43100  1.24952
H   2.49414  1.34010  2.12039
H   2.05322  2.35308  0.69729
H   0.78192  1.47707  1.58540
C   1.82915 -1.42901  1.25205
H   2.49563 -1.33614  2.12256
H   0.78335 -1.47522  1.58830
H   2.05500 -2.35190  0.70136
27
SCF Energy = SCF
Enthalpy 0K = -1111.869060
Enthalpy 298K = -1111.851022
Free Energy 298K = -1111.914562
Lowest Frequencies = 25.9128 cm-1
Structure Name = M8 Triplet Monomer
Al -0.03308 -1.53391  0.03426
Si -1.97761 -0.04368  0.00208
C  -3.50555 -0.90773 -0.71103
H  -3.76963 -1.79300 -0.11348
H  -4.37137 -0.22640 -0.71393
H  -3.32217 -1.24049 -1.74323
C  -1.63014  1.49072 -1.07441
H  -1.36962  1.20238 -2.10414
H  -2.51903  2.14151 -1.11442
H  -0.80109  2.09120 -0.66618
C  -2.43831  0.60161  1.72845
H  -1.59873  1.14820  2.18498
H  -3.30477  1.28136  1.67789
H  -2.69279 -0.23290  2.39866
P   1.87913 -0.09142 -0.00013
C   2.21287  0.83248 -1.55472
H   2.34408  0.10934 -2.37102
H   1.34017  1.45785 -1.78839
H   3.10969  1.46386 -1.46634
C   3.44773 -0.99316  0.29336
H   4.30791 -0.30919  0.26466
H   3.39907 -1.48671  1.27329
H   3.56601 -1.76547 -0.47894
C   1.90304  1.23852  1.26843
H   2.82026  1.84251  1.20285
H   1.02700  1.88601  1.12163
H   1.82688  0.77895  2.26307
21
SCF Energy = SCF
Enthalpy 0K = -911.059695
Enthalpy 298K = -911.049619
Free Energy 298K = -911.095106
Lowest Frequencies = 76.7427 cm-1
Structure Name = 1Small Triplet Monomer
P  -1.60497  1.34235  0.00475
Al -2.68503 -0.77978  0.21029
N  -1.02002 -1.61050 -0.09979
C   0.01418 -0.78184 -0.31065
C  -0.05197  0.60150 -0.35245
C   1.38186  1.10781 -0.37797
H   1.52189  2.13573 -0.73509
C   2.00131  0.81589  1.01735
H   3.01344  1.24007  1.09781
H   1.39213  1.24370  1.82501
C   2.03870 -0.73858  1.05320
H   1.42890 -1.16482  1.86145
H   3.06514 -1.11331  1.17360
C   1.48511 -1.14414 -0.34725
H   1.70795 -2.17616 -0.64778
C   2.04000 -0.00427 -1.21911
H   3.14004  0.03853 -1.20826
H   1.67023 -0.03215 -2.25232
H  -1.96918  2.30125 -0.98398
H  -1.50135  2.26418  1.09207
H  -0.80433 -2.59993 -0.10765
37
SCF Energy = SCF
Enthalpy 0K = -1220.259837
Enthalpy 298K = -1220.241608
Free Energy 298K = -1220.306075
Lowest Frequencies = 34.2390 cm-1
Structure Name = 1Medium Triplet Monomer
P  -2.25386 -1.26487 -0.14081
Al -0.14267 -2.23003  0.35140
N   0.69036 -0.53448  0.07101
C  -0.16508  0.47634 -0.21236
C  -1.53155  0.33222 -0.36330
C  -2.13188  1.72856 -0.33367
H  -3.13819  1.83000 -0.76199
C  -1.99098  2.26067  1.12067
H  -2.47841  3.24135  1.22877
H  -2.44834  1.57683  1.84811
C  -0.45077  2.37450  1.28865
H  -0.05167  1.71636  2.07252
H  -0.14669  3.40328  1.52802
C   0.09939  1.97212 -0.11483
H   1.12738  2.29917 -0.29946
C  -1.00683  2.51779 -1.03182
H  -1.12814  3.60837 -0.94581
H  -0.87581  2.23200 -2.08405
C  -3.22581 -1.73322 -1.63370
H  -2.54555 -1.75746 -2.49378
H  -3.67174 -2.72833 -1.49560
H  -4.02309 -0.99669 -1.81320
C  -3.58025 -1.18319  1.13664
H  -4.07367 -2.16184  1.22063
H  -4.32856 -0.42445  0.86228
H  -3.12724 -0.92693  2.10256
C   2.08619 -0.38123  0.00248
C   2.70357  0.32907 -1.03979
H   2.08123  0.77596 -1.81714
C   4.09047  0.43285 -1.09830
H   4.55199  0.98981 -1.91563
C   4.89030 -0.18861 -0.13852
H   5.97672 -0.11175 -0.19295
C   4.28489 -0.91560  0.88561
H   4.89709 -1.40819  1.64287
C   2.89723 -1.00649  0.96187
H   2.41926 -1.54737  1.78296
128
SCF Energy = SCF
Enthalpy 0K = -3146.928801
Enthalpy 298K = -3146.866694
Free Energy 298K = -3147.023801
Lowest Frequencies = -115.1558 cm-1
Structure Name = TS 1A-1B
P  -2.98434 -1.51660 -0.09494
P   2.93783  1.51550 -0.29118
Al -1.17059  0.04925 -0.06581
Al  1.14448 -0.07053 -0.09588
N  -2.44426  1.45704  0.00490
N   2.43855 -1.44780  0.05183
C  -3.72511  1.06270  0.16980
C   3.72192 -1.05887 -0.10608
C  -4.19214 -0.23988  0.12240
C   4.16838  0.24421 -0.24568
C  -5.71124 -0.15213  0.23093
C   5.68991  0.16797 -0.32475
H  -6.22431 -1.07262  0.54129
H   6.19131  1.03846 -0.76936
C  -6.25970  0.47475 -1.08348
C   6.23058 -0.23430  1.07692
H  -7.36004  0.49208 -1.07791
H   7.33089 -0.22250  1.09123
H  -5.93917 -0.08346 -1.97266
H   5.87808  0.44586  1.86335
C  -5.67772  1.91500 -1.04182
C   5.68423 -1.67894  1.24928
H  -4.99220  2.12362 -1.87445
H   5.00840 -1.78204  2.10821
H  -6.47322  2.67301 -1.06706
H   6.49918 -2.40436  1.38248
C  -4.93666  1.96382  0.32738
C   4.95117 -1.95125 -0.09714
H  -4.72100  2.97513  0.69415
H   4.75740 -3.01087 -0.30521
C  -5.84569  1.05792  1.17931
C   5.85585 -1.17254 -1.07238
H  -6.87464  1.44240  1.25723
H   6.89159 -1.54693 -1.08024
H  -5.44070  0.85921  2.18137
H   5.45867 -1.14163 -2.09647
C  -2.99502 -2.72713  1.35780
C   2.99915  2.42568 -1.95174
C  -3.28586 -1.89119  2.61004
C   3.32113  1.35978 -3.00677
H  -2.58604 -1.04534  2.69726
H   2.62203  0.51059 -2.94467
H  -3.16699 -2.53048  3.49947
H   3.22690  1.81103 -4.00744
H  -4.30925 -1.48939  2.59896
H   4.34324  0.97249 -2.89040
C  -1.58810 -3.32594  1.47974
C   1.60904  3.00058 -2.24672
H  -0.84173 -2.53265  1.64752
H   0.85695  2.19585 -2.26425
H  -1.27948 -3.89297  0.58947
H   1.29030  3.74846 -1.50732
H  -1.55059 -4.01229  2.34223
H   1.61751  3.48338 -3.23801
C  -4.04098 -3.83805  1.24408
C   4.05762  3.52869 -2.01598
H  -5.05256 -3.43694  1.08104
H   5.05549  3.15918 -1.73583
H  -4.05453 -4.41083  2.18560
H   4.11710  3.90529 -3.05010
H  -3.80730 -4.54395  0.43524
H   3.80370  4.38120 -1.37108
C  -3.25108 -2.39622 -1.74726
C   3.13449  2.69766  1.16809
C  -2.20451 -3.49900 -1.93461
C   2.07382  3.80035  1.08570
H  -2.26058 -3.87972 -2.96725
H   2.06162  4.36650  2.03188
H  -2.36974 -4.35029 -1.25830
H   2.27831  4.51483  0.27438
H  -1.18294 -3.11662 -1.77035
H   1.06267  3.38413  0.93671
C  -4.67195 -2.95327 -1.88910
C   4.54663  3.28546  1.26150
H  -5.42595 -2.17685 -1.69408
H   5.30743  2.49093  1.26997
H  -4.86570 -3.79924 -1.21991
H   4.77603  3.97560  0.44165
H  -4.81732 -3.30818 -2.92243
H   4.64020  3.84794  2.20477
C  -3.03752 -1.32038 -2.82201
C   2.87684  1.84902  2.42157
H  -3.24792 -1.75485 -3.81238
H   3.04523  2.46970  3.31615
H  -2.00086 -0.95027 -2.81488
H   1.84271  1.47274  2.44561
H  -3.70936 -0.46097 -2.66999
H   3.55717  0.98378  2.46609
C  -2.03308  2.79897  0.22726
C   2.07234 -2.81761  0.15108
C  -1.92487  3.29219  1.54365
C   1.88952 -3.57783 -1.01783
C  -2.29502  2.40954  2.70406
C   2.15184 -2.95427 -2.36229
H  -1.71314  1.47350  2.66649
H   1.51324 -2.06718 -2.50773
H  -3.35932  2.12724  2.67455
H   3.19531 -2.61019 -2.44506
H  -2.09810  2.91195  3.65962
H   1.95717 -3.66797 -3.17316
C  -1.45554  4.59169  1.74050
C   1.45872 -4.90282 -0.89993
H  -1.37095  4.97284  2.76211
H   1.31068 -5.49275 -1.80876
C  -1.07177  5.40660  0.67080
C   1.21401 -5.48776  0.34466
C  -0.50555  6.78132  0.91543
C   0.70024 -6.89992  0.45470
H  -1.00863  7.27651  1.75742
H  -0.38958 -6.90601  0.61783
H  -0.60842  7.41997  0.02794
H   0.90278 -7.47263 -0.46004
H   0.56693  6.72313  1.16155
H   1.16046 -7.42745  1.30171
C  -1.19224  4.89573 -0.62248
C   1.41835 -4.71423  1.49049
H  -0.90859  5.52082 -1.47418
H   1.23221 -5.15500  2.47417
C  -1.67097  3.60370 -0.86645
C   1.83063 -3.38238  1.41693
C  -1.83917  3.09248 -2.27252
C   1.98076 -2.54476  2.65767
H  -1.34936  3.75969 -2.99417
H   1.26014 -1.70977  2.64951
H  -2.90714  3.02875 -2.53486
H   1.81572 -3.14572  3.56132
H  -1.42425  2.07953 -2.38429
H   2.97952 -2.08876  2.71472
128
SCF Energy = SCF
Enthalpy 0K = -3146.929435
Enthalpy 298K = -3146.868362
Free Energy 298K = -3147.021195
Lowest Frequencies = -116.2874 cm-1
Structure Name = TS 1C-1C
Al -1.14197  0.09998  0.15701
P  -2.97972 -1.44094  0.09400
N  -2.39672  1.52316  0.07548
C  -3.26021 -2.31966  1.74696
C  -3.32941 -1.20156  2.79775
H  -2.37422 -0.65521  2.85200
H  -3.52282 -1.65188  3.78438
H  -4.12512 -0.47658  2.58170
C  -2.05544 -3.20249  2.09730
H  -1.11475 -2.63571  2.00081
H  -1.98126 -4.10221  1.47537
H  -2.14499 -3.52634  3.14717
C  -4.55888 -3.12803  1.76020
H  -5.42204 -2.51268  1.46038
H  -4.74874 -3.50279  2.77916
H  -4.50277 -4.00053  1.09366
C  -3.06943 -2.62302 -1.37720
C  -2.24317 -3.88380 -1.11211
H  -2.11508 -4.43397 -2.05904
H  -2.73998 -4.55976 -0.40092
H  -1.23656 -3.64382 -0.73170
C  -4.51835 -2.97732 -1.72764
H  -5.06616 -2.08313 -2.05712
H  -5.06454 -3.43293 -0.89087
H  -4.51879 -3.69727 -2.56227
C  -2.45706 -1.86960 -2.56579
H  -2.59303 -2.47276 -3.47822
H  -1.38244 -1.68674 -2.41687
H  -2.95027 -0.89626 -2.71628
C  -1.96349  2.86549 -0.09349
C  -1.51547  3.59187  1.02494
C  -1.57848  2.98456  2.40145
H  -0.89710  2.12209  2.48748
H  -2.58779  2.60275  2.61536
H  -1.30887  3.72320  3.16781
C  -1.02148  4.88611  0.83267
H  -0.67433  5.45114  1.70255
C  -0.96488  5.47475 -0.43223
C  -0.37335  6.84672 -0.62547
H  -0.89382  7.39923 -1.41977
H   0.68751  6.77471 -0.91608
H  -0.42468  7.43878  0.29809
C  -1.42407  4.73448 -1.52500
H  -1.37966  5.17292 -2.52609
C  -1.91074  3.43400 -1.38123
C  -2.32930  2.62150 -2.57657
H  -1.81656  1.64515 -2.56817
H  -2.08437  3.14307 -3.51066
H  -3.41128  2.41552 -2.57345
P   3.02192  1.43793  0.08884
Al  1.16612 -0.07278  0.17494
N   2.38702 -1.52273  0.07272
C   3.67263 -1.17190 -0.14611
C   4.17986  0.11650 -0.14161
C   5.69223 -0.02096 -0.28862
H   6.22471  0.87537 -0.63472
C   6.25710 -0.63437  1.02535
H   7.35580 -0.68679  0.99029
H   5.97952 -0.04594  1.90945
C   5.62978 -2.05596  1.03398
H   4.96033 -2.22444  1.88869
H   6.40181 -2.83793  1.05715
C   4.85187 -2.11350 -0.31403
H   4.59667 -3.12641 -0.64946
C   5.76422 -1.25612 -1.21095
H   6.77875 -1.67343 -1.30676
H   5.33842 -1.06785 -2.20633
C   3.00424  2.60061 -1.40484
C   3.20404  1.71300 -2.63928
H   2.46558  0.89645 -2.66612
H   3.07053  2.32825 -3.54343
H   4.20964  1.26886 -2.65995
C   1.61863  3.25396 -1.48772
H   0.83179  2.48965 -1.59851
H   1.37321  3.86248 -0.60534
H   1.57477  3.91310 -2.37081
C   4.09927  3.66883 -1.37446
H   5.10001  3.23008 -1.24397
H   4.09293  4.21124 -2.33385
H   3.93233  4.40850 -0.57935
C   3.39640  2.36252  1.69475
C   2.40553  3.51559  1.88211
H   2.51594  3.92723  2.89851
H   2.58003  4.33580  1.17071
H   1.36366  3.17426  1.76604
C   4.84292  2.86518  1.75976
H   5.55751  2.05046  1.57417
H   5.04467  3.67141  1.04530
H   5.04094  3.25978  2.76974
C   3.18327  1.33568  2.81646
H   3.45568  1.79327  3.78097
H   2.13264  1.01082  2.86690
H   3.80855  0.44146  2.66712
C   1.92710 -2.85423 -0.10625
C   1.80584 -3.39116 -1.40364
C   2.19825 -2.56107 -2.59563
H   1.69951 -1.57882 -2.55306
H   3.28289 -2.36964 -2.61750
H   1.92040 -3.06158 -3.53202
C   1.30485 -4.68590 -1.55330
H   1.21238 -5.10229 -2.56044
C   0.89800 -5.45021 -0.45581
C   0.29744 -6.81833 -0.64967
H   0.76360 -7.34358 -1.49456
H   0.41510 -7.43789  0.24954
H  -0.78121 -6.74382 -0.86308
C   1.02060 -4.89168  0.81816
H   0.71526 -5.47570  1.69112
C   1.53194 -3.60497  1.01550
C   1.69010 -3.03496  2.39994
H   1.13995 -2.08647  2.50728
H   1.32883 -3.74147  3.15879
H   2.74672 -2.80707  2.60798
C  -3.67984  1.15466 -0.13283
C  -4.16632 -0.14212 -0.14302
C  -5.68717 -0.02532 -0.24638
H  -6.21729 -0.92207 -0.58995
C  -6.24617  0.56197  1.07899
H  -5.98779 -0.05054  1.95181
H  -7.34416  0.62052  1.03457
C  -5.61672  1.98133  1.11393
H  -6.38543  2.76340  1.18665
H  -4.91943  2.12290  1.95151
C  -4.87739  2.07886 -0.25581
H  -4.64836  3.10267 -0.57603
C  -5.79656  1.22257 -1.14751
H  -6.81900  1.62565 -1.21438
H  -5.38931  1.05554 -2.15452
